# Supplementary material for: De Novo Foliar Transcriptome of Chenopodium amaranticolor and Analysis of Its Gene Expression During Virus-Induced Hypersensitive Response
Source: PLoS One. 2012 Sep 28;7(9):e45953. doi: 10.1371/journal.pone.0045953 (PMC3461033; doi:10.1371/journal.pone.0045953)
Supplement: Table S2 — Putative resistance gene analogs (RGAs) identified from the foliar transcriptome of C. amaranticolor . (XLS) [file pone.0045953.s005.xls]

## Sheet: Sheet1
Supplementary Table S2. Putative resistance gene analogs (RGAs) identified from the foliar transcriptome of C. amaranticolor.
geneID	Nr-ID	Nr-Score	Nr-Evalue	Nr-annotation
Unigene100123_CB2	gi|115464631|ref|NP_001055915.1|	70.5	6e-12	Os05g0492600 [Oryza sativa Japonica Group] >gi|113579466|dbj|BAF17829.1| Os05g0492600 [Oryza sativa Japonica Group]
Unigene100126_CB2	gi|224122922|ref|XP_002330397.1|	82.8	1e-15	BED finger-nbs resistance protein [Populus trichocarpa] >gi|222871782|gb|EEF08913.1| BED finger-nbs resistance protein [Populus trichocarpa]
Unigene100142_CB2	gi|116560836|gb|ABJ99599.1|	114	3e-25	NBS-LRR type resistance protein [Beta vulgaris]
Unigene100592_CB2	gi|224124220|ref|XP_002319275.1|	65.5	2e-10	cc-nbs-lrr resistance protein [Populus trichocarpa] >gi|222857651|gb|EEE95198.1| cc-nbs-lrr resistance protein [Populus trichocarpa]
Unigene100709_CB2	gi|224115990|ref|XP_002332021.1|	70.1	7e-12	BED finger-nbs-lrr resistance protein [Populus trichocarpa] >gi|222875246|gb|EEF12377.1| BED finger-nbs-lrr resistance protein [Populus trichocarpa]
Unigene100733_CB2	gi|116560836|gb|ABJ99599.1|	159	9e-39	NBS-LRR type resistance protein [Beta vulgaris]
Unigene100899_CB2	gi|224075299|ref|XP_002304589.1|	97.4	4e-20	nbs-lrr resistance protein [Populus trichocarpa] >gi|222842021|gb|EEE79568.1| nbs-lrr resistance protein [Populus trichocarpa]
Unigene101555_CB2	gi|39636723|gb|AAR29070.1|	119	8e-27	blight resistance protein RGA1 [Solanum bulbocastanum]
Unigene101561_CB2	gi|224110808|ref|XP_002333022.1|	100	4e-21	nbs-lrr resistance protein [Populus trichocarpa] >gi|222834654|gb|EEE73117.1| nbs-lrr resistance protein [Populus trichocarpa]
Unigene101680_CB2	gi|115469172|ref|NP_001058185.1|	73.6	7e-13	Os06g0644300 [Oryza sativa Japonica Group] >gi|113596225|dbj|BAF20099.1| Os06g0644300 [Oryza sativa Japonica Group]
Unigene101934_CB2	gi|116560836|gb|ABJ99599.1|	84.3	4e-16	NBS-LRR type resistance protein [Beta vulgaris]
Unigene101955_CB2	gi|255544075|ref|XP_002513100.1|	82	2e-15	Disease resistance protein RPM1, putative [Ricinus communis] >gi|223548111|gb|EEF49603.1| Disease resistance protein RPM1, putative [Ricinus communis]
Unigene102038_CB2	gi|227438239|gb|ACP30609.1|	74.3	8e-29	disease resistance protein [Brassica rapa subsp. pekinensis]
Unigene102079_CB2	gi|116560836|gb|ABJ99599.1|	136	9e-32	NBS-LRR type resistance protein [Beta vulgaris]
Unigene102172_CB2	gi|115435772|ref|NP_001042644.1|	64.7	3e-10	Os01g0260500 [Oryza sativa Japonica Group] >gi|9558523|dbj|BAB03441.1| NBS-LRR disease resistance protein -like [Oryza sativa Japonica Group] >gi|113532175|dbj|BAF04558.1| Os01g0260500 [Oryza sativa Japonica Group]
Unigene102207_CB2	gi|223452619|gb|ACM89636.1|	77.4	5e-14	disease resistance protein [Glycine max]
Unigene102218_CB2	gi|224117274|ref|XP_002317527.1|	97.1	6e-20	BED finger-nbs-lrr resistance protein [Populus trichocarpa] >gi|222860592|gb|EEE98139.1| BED finger-nbs-lrr resistance protein [Populus trichocarpa]
Unigene102378_CB2	gi|116560836|gb|ABJ99599.1|	57	7e-08	NBS-LRR type resistance protein [Beta vulgaris]
Unigene102636_CB2	gi|224138292|ref|XP_002326566.1|	90.9	4e-18	nbs-lrr resistance protein [Populus trichocarpa] >gi|222833888|gb|EEE72365.1| nbs-lrr resistance protein [Populus trichocarpa]
Unigene10264_CB2	gi|2792220|gb|AAB96985.1|	98.2	7e-20	NBS-LRR type resistance protein [Oryza sativa Japonica Group]
Unigene102717_CB2	gi|227438205|gb|ACP30592.1|	70.1	7e-12	disease resistance protein [Brassica rapa subsp. pekinensis]
Unigene102731_CB2	gi|227438239|gb|ACP30609.1|	57.8	4e-08	disease resistance protein [Brassica rapa subsp. pekinensis]
Unigene102768_CB2	gi|224138292|ref|XP_002326566.1|	90.5	5e-18	nbs-lrr resistance protein [Populus trichocarpa] >gi|222833888|gb|EEE72365.1| nbs-lrr resistance protein [Populus trichocarpa]
Unigene102856_CB2	gi|28300303|gb|AAO37646.1|	121	3e-27	NBS-LRR resistance protein RGH2 [Manihot esculenta]
Unigene102907_CB2	gi|116560864|gb|ABJ99600.1|	115	2e-25	NBS-LRR type resistance protein [Beta vulgaris]
Unigene10326_CB2	gi|116560836|gb|ABJ99599.1|	58.2	3e-08	NBS-LRR type resistance protein [Beta vulgaris]
Unigene103447_CB2	gi|224131516|ref|XP_002328559.1|	115	1e-25	nbs-lrr resistance protein [Populus trichocarpa] >gi|222838274|gb|EEE76639.1| nbs-lrr resistance protein [Populus trichocarpa]
Unigene103742_CB2	gi|212717123|gb|ACJ37403.1|	56.2	1e-07	CC-NBS-LRR class disease resistance protein [Glycine max]
Unigene103855_CB2	gi|115476476|ref|NP_001061834.1|	79.3	1e-14	Os08g0424700 [Oryza sativa Japonica Group] >gi|113623803|dbj|BAF23748.1| Os08g0424700 [Oryza sativa Japonica Group]
Unigene103893_CB2	gi|116560836|gb|ABJ99599.1|	69.7	1e-11	NBS-LRR type resistance protein [Beta vulgaris]
Unigene103898_CB2	gi|105922948|gb|ABF81446.1|	88.2	3e-17	NBS-NBS-LRR type disease resistance protein [Populus trichocarpa]
Unigene104089_CB2	gi|224092698|ref|XP_002309702.1|	55.5	3e-10	cc-nbs-lrr resistance protein [Populus trichocarpa] >gi|222855678|gb|EEE93225.1| cc-nbs-lrr resistance protein [Populus trichocarpa]
Unigene10408_CB2	gi|297728377|ref|NP_001176552.1|	56.6	3e-10	Os11g0495032 [Oryza sativa Japonica Group] >gi|77550959|gb|ABA93756.1| NB-ARC domain containing protein [Oryza sativa (japonica cultivar-group)] >gi|255680111|dbj|BAH95280.1| Os11g0495032 [Oryza sativa Japonica Group]
Unigene104091_CB2	gi|111140046|gb|ABH06381.1|	83.2	9e-16	NBS-containing resistance-like protein [Prunus avium]
Unigene104187_CB2	gi|224132258|ref|XP_002328224.1|	90.9	4e-18	cc-nbs-lrr resistance protein [Populus trichocarpa] >gi|222837739|gb|EEE76104.1| cc-nbs-lrr resistance protein [Populus trichocarpa]
Unigene104215_CB2	gi|224150180|ref|XP_002336919.1|	88.2	3e-17	cc-nbs-lrr resistance protein [Populus trichocarpa] >gi|222837129|gb|EEE75508.1| cc-nbs-lrr resistance protein [Populus trichocarpa]
Unigene104403_CB2	gi|224069342|ref|XP_002302960.1|	78.2	3e-14	cc-nbs-lrr resistance protein [Populus trichocarpa] >gi|222844686|gb|EEE82233.1| cc-nbs-lrr resistance protein [Populus trichocarpa]
Unigene104518_CB2	gi|190688739|gb|ACE86402.1|	90.5	5e-18	rp3-like disease resistance protein [Sorghum bicolor]
Unigene104818_CB2	gi|105922948|gb|ABF81446.1|	107	3e-23	NBS-NBS-LRR type disease resistance protein [Populus trichocarpa]
Unigene104842_CB2	gi|145952346|gb|ABP98993.1|	52.4	2e-06	blast resistance protein pi-kh [Oryza sativa Indica Group]
Unigene105043_CB2	gi|224150180|ref|XP_002336919.1|	38.5	6e-07	cc-nbs-lrr resistance protein [Populus trichocarpa] >gi|222837129|gb|EEE75508.1| cc-nbs-lrr resistance protein [Populus trichocarpa]
Unigene105343_CB2	gi|224072847|ref|XP_002303910.1|	135	1e-31	cc-nbs-lrr resistance protein [Populus trichocarpa] >gi|222841342|gb|EEE78889.1| cc-nbs-lrr resistance protein [Populus trichocarpa]
Unigene105545_CB2	gi|28300299|gb|AAO37645.1|	146	6e-35	NBS-LRR resistance protein RGH1 [Manihot esculenta]
Unigene105708_CB2	gi|270358336|gb|ACZ81391.1|	139	8e-33	powdery mildew resistance locus O protein [Prunus armeniaca]
Unigene105712_CB2	gi|224117250|ref|XP_002317519.1|	74.7	3e-13	nbs-lrr resistance protein [Populus trichocarpa] >gi|222860584|gb|EEE98131.1| nbs-lrr resistance protein [Populus trichocarpa]
Unigene105831_CB2	gi|224122926|ref|XP_002330398.1|	72.4	2e-12	BED finger-nbs-lrr resistance protein [Populus trichocarpa] >gi|222871783|gb|EEF08914.1| BED finger-nbs-lrr resistance protein [Populus trichocarpa]
Unigene105840_CB2	gi|224069138|ref|XP_002302909.1|	69.3	1e-11	cc-nbs-lrr resistance protein [Populus trichocarpa] >gi|222844635|gb|EEE82182.1| cc-nbs-lrr resistance protein [Populus trichocarpa]
Unigene105948_CB2	gi|224102623|ref|XP_002334156.1|	73.9	5e-13	cc-nbs-lrr resistance protein [Populus trichocarpa] >gi|222869855|gb|EEF06986.1| cc-nbs-lrr resistance protein [Populus trichocarpa]
Unigene106029_CB2	gi|224072847|ref|XP_002303910.1|	100	5e-21	cc-nbs-lrr resistance protein [Populus trichocarpa] >gi|222841342|gb|EEE78889.1| cc-nbs-lrr resistance protein [Populus trichocarpa]
Unigene106106_CB2	gi|116560836|gb|ABJ99599.1|	84	5e-16	NBS-LRR type resistance protein [Beta vulgaris]
Unigene106213_CB2	gi|224106844|ref|XP_002333623.1|	77.8	4e-14	cc-nbs-lrr resistance protein [Populus trichocarpa] >gi|222837867|gb|EEE76232.1| cc-nbs-lrr resistance protein [Populus trichocarpa]
Unigene10627_CB2	gi|212717155|gb|ACJ37419.1|	139	1e-32	NBS-LRR disease resistance protein [Glycine max]
Unigene106529_CB2	gi|212293340|gb|ACJ24527.1|	84.3	5e-16	NBS-LRR disease-resistance protein scn3r1 [Glycine max]
Unigene106924_CB2	gi|212293340|gb|ACJ24527.1|	123	7e-28	NBS-LRR disease-resistance protein scn3r1 [Glycine max]
Unigene106931_CB2	gi|38345323|emb|CAE03396.2|	73.9	6e-13	OSJNBa0004N05.20 [Oryza sativa (japonica cultivar-group)]
Unigene106968_CB2	gi|224061349|ref|XP_002300436.1|	118	2e-26	cc-nbs-lrr resistance protein [Populus trichocarpa] >gi|222847694|gb|EEE85241.1| cc-nbs-lrr resistance protein [Populus trichocarpa]
Unigene107073_CB2	gi|116560836|gb|ABJ99599.1|	161	2e-39	NBS-LRR type resistance protein [Beta vulgaris]
Unigene107277_CB2	gi|116560864|gb|ABJ99600.1|	95.5	2e-19	NBS-LRR type resistance protein [Beta vulgaris]
Unigene107502_CB2	gi|15239213|ref|NP_201398.1|	117	4e-26	MLO10 (MILDEW RESISTANCE LOCUS O 10); calmodulin binding [Arabidopsis thaliana] >gi|33112395|sp|Q9FKY5.1|MLO10_ARATH RecName: Full=MLO-like protein 10; Short=AtMlo10 >gi|14091590|gb|AAK53803.1|AF369571_1 membrane protein Mlo10 [Arabidopsis thaliana] >gi|10177112|dbj|BAB10402.1| Mlo protein-like [Arabidopsis thaliana] >gi|192807346|gb|ACF06125.1| At5g65970 [Arabidopsis thaliana]
Unigene107523_CB2	gi|115440493|ref|NP_001044526.1|	97.4	6e-20	Os01g0799000 [Oryza sativa Japonica Group] >gi|20804725|dbj|BAB92411.1| NBS-LRR resistance protein RGH1-like [Oryza sativa Japonica Group] >gi|113534057|dbj|BAF06440.1| Os01g0799000 [Oryza sativa Japonica Group]
Unigene107630_CB2	gi|302594435|gb|ADL59407.1|	108	4e-23	SNKR2GH6 protein [Solanum schenckii]
Unigene1076_CB2	gi|224137346|ref|XP_002327103.1|	292	3e-78	nbs-lrr resistance protein [Populus trichocarpa] >gi|222835418|gb|EEE73853.1| nbs-lrr resistance protein [Populus trichocarpa]
Unigene108120_CB2	gi|115477605|ref|NP_001062398.1|	137	6e-32	Os08g0543100 [Oryza sativa Japonica Group] >gi|113624367|dbj|BAF24312.1| Os08g0543100 [Oryza sativa Japonica Group]
Unigene108135_CB2	gi|224147377|ref|XP_002336466.1|	69.7	2e-11	nbs-lrr resistance protein [Populus trichocarpa] >gi|222835078|gb|EEE73527.1| nbs-lrr resistance protein [Populus trichocarpa]
Unigene108191_CB2	gi|224053298|ref|XP_002297751.1|	135	2e-31	cc-nbs-lrr resistance protein [Populus trichocarpa] >gi|222845009|gb|EEE82556.1| cc-nbs-lrr resistance protein [Populus trichocarpa]
Unigene10821_CB2	gi|224121322|ref|XP_002330798.1|	54.3	4e-07	cc-nbs-lrr resistance protein [Populus trichocarpa] >gi|222872600|gb|EEF09731.1| cc-nbs-lrr resistance protein [Populus trichocarpa]
Unigene108246_CB2	gi|289719774|gb|ADD17347.1|	126	1e-28	resistance protein XiR1.2 [Vitis arizonica]
Unigene108617_CB2	gi|224150180|ref|XP_002336919.1|	138	3e-32	cc-nbs-lrr resistance protein [Populus trichocarpa] >gi|222837129|gb|EEE75508.1| cc-nbs-lrr resistance protein [Populus trichocarpa]
Unigene108759_CB2	gi|28300303|gb|AAO37646.1|	169	1e-41	NBS-LRR resistance protein RGH2 [Manihot esculenta]
Unigene10882_CB2	gi|116560864|gb|ABJ99600.1|	75.9	6e-13	NBS-LRR type resistance protein [Beta vulgaris]
Unigene108996_CB2	gi|105922617|gb|ABF81426.1|	187	6e-47	NBS-LRR type disease resistance protein [Populus trichocarpa]
Unigene109167_CB2	gi|224120592|ref|XP_002318368.1|	171	4e-42	nbs-lrr resistance protein [Populus trichocarpa] >gi|222859041|gb|EEE96588.1| nbs-lrr resistance protein [Populus trichocarpa]
Unigene109185_CB2	gi|193795177|gb|ACF21695.1|	84	1e-15	NBS-type resistance protein RGC5 [Musa acuminata subsp. malaccensis]
Unigene109215_CB2	gi|223452621|gb|ACM89637.1|	84	1e-15	NBS-LRR type disease resistance protein [Glycine max]
Unigene109352_CB2	gi|224092926|ref|XP_002309757.1|	50.8	1e-05	cc-nbs-lrr resistance protein [Populus trichocarpa] >gi|222852660|gb|EEE90207.1| cc-nbs-lrr resistance protein [Populus trichocarpa]
Unigene109457_CB2	gi|147856644|emb|CAN82462.1|	104	8e-22	hypothetical protein [Vitis vinifera]
Unigene109494_CB2	gi|224122922|ref|XP_002330397.1|	75.9	3e-13	BED finger-nbs resistance protein [Populus trichocarpa] >gi|222871782|gb|EEF08913.1| BED finger-nbs resistance protein [Populus trichocarpa]
Unigene109620_CB2	gi|224134218|ref|XP_002327785.1|	250	7e-66	cc-nbs-lrr resistance protein [Populus trichocarpa] >gi|222836870|gb|EEE75263.1| cc-nbs-lrr resistance protein [Populus trichocarpa]
Unigene109846_CB2	gi|227438239|gb|ACP30609.1|	185	4e-46	disease resistance protein [Brassica rapa subsp. pekinensis]
Unigene109854_CB2	gi|212717159|gb|ACJ37421.1|	111	5e-24	NBS-LRR disease resistance protein [Glycine max]
Unigene11004_CB2	gi|38045845|gb|AAR08891.1|	126	9e-29	resistance protein candidate [Vitis riparia]
Unigene110075_CB2	gi|224103271|ref|XP_002334072.1|	171	8e-42	cc-nbs-lrr resistance protein [Populus trichocarpa] >gi|222839772|gb|EEE78095.1| cc-nbs-lrr resistance protein [Populus trichocarpa]
Unigene110248_CB2	gi|240256433|ref|NP_568762.6|	238	4e-62	PBS2 (PPHB SUSCEPTIBLE 2); protein binding / zinc ion binding [Arabidopsis thaliana] >gi|6581048|gb|AAF18433.1|AF192262_1 RAR1 [Arabidopsis thaliana] >gi|21618175|gb|AAM67225.1| RAR1 [Arabidopsis thaliana]
Unigene110329_CB2	gi|224118914|ref|XP_002331379.1|	120	1e-26	nbs-lrr resistance protein [Populus trichocarpa] >gi|222874417|gb|EEF11548.1| nbs-lrr resistance protein [Populus trichocarpa]
Unigene110348_CB2	gi|116560864|gb|ABJ99600.1|	173	1e-42	NBS-LRR type resistance protein [Beta vulgaris]
Unigene110364_CB2	gi|115464631|ref|NP_001055915.1|	113	2e-24	Os05g0492600 [Oryza sativa Japonica Group] >gi|113579466|dbj|BAF17829.1| Os05g0492600 [Oryza sativa Japonica Group]
Unigene11037_CB2	gi|224115620|ref|XP_002332101.1|	74.3	1e-12	cc-nbs-lrr resistance protein [Populus trichocarpa] >gi|222874921|gb|EEF12052.1| cc-nbs-lrr resistance protein [Populus trichocarpa]
Unigene110524_CB2	gi|28300299|gb|AAO37645.1|	214	5e-55	NBS-LRR resistance protein RGH1 [Manihot esculenta]
Unigene110634_CB2	gi|224132258|ref|XP_002328224.1|	103	2e-21	cc-nbs-lrr resistance protein [Populus trichocarpa] >gi|222837739|gb|EEE76104.1| cc-nbs-lrr resistance protein [Populus trichocarpa]
Unigene110694_CB2	gi|224128424|ref|XP_002329158.1|	124	8e-28	BED finger-nbs-lrr resistance protein [Populus trichocarpa] >gi|222869827|gb|EEF06958.1| BED finger-nbs-lrr resistance protein [Populus trichocarpa]
Unigene110833_CB2	gi|224117274|ref|XP_002317527.1|	77.8	1e-13	BED finger-nbs-lrr resistance protein [Populus trichocarpa] >gi|222860592|gb|EEE98139.1| BED finger-nbs-lrr resistance protein [Populus trichocarpa]
Unigene111077_CB2	gi|62632823|gb|AAX89382.1|	90.9	1e-17	NB-LRR type disease resistance protein Rps1-k-1 [Glycine max]
Unigene111153_CB2	gi|5734781|gb|AAD50046.1|AC007980_11	148	6e-35	Very similar to disease resistance proteins [Arabidopsis thaliana]
Unigene111171_CB2	gi|224122320|ref|XP_002330594.1|	193	2e-48	cc-nbs-lrr resistance protein [Populus trichocarpa] >gi|222872152|gb|EEF09283.1| cc-nbs-lrr resistance protein [Populus trichocarpa]
Unigene111236_CB2	gi|224128424|ref|XP_002329158.1|	136	3e-31	BED finger-nbs-lrr resistance protein [Populus trichocarpa] >gi|222869827|gb|EEF06958.1| BED finger-nbs-lrr resistance protein [Populus trichocarpa]
Unigene111380_CB2	gi|224092698|ref|XP_002309702.1|	115	5e-25	cc-nbs-lrr resistance protein [Populus trichocarpa] >gi|222855678|gb|EEE93225.1| cc-nbs-lrr resistance protein [Populus trichocarpa]
Unigene111489_CB2	gi|44921729|gb|AAS49215.1|	142	5e-33	disease resistance protein [Glycine max]
Unigene111520_CB2	gi|224122320|ref|XP_002330594.1|	69.3	5e-11	cc-nbs-lrr resistance protein [Populus trichocarpa] >gi|222872152|gb|EEF09283.1| cc-nbs-lrr resistance protein [Populus trichocarpa]
Unigene11154_CB2	gi|116560836|gb|ABJ99599.1|	194	7e-49	NBS-LRR type resistance protein [Beta vulgaris]
Unigene111568_CB2	gi|53749443|gb|AAU90299.1|	117	2e-25	Putative disease resistance protein I2C-5, identical [Solanum demissum]
Unigene111578_CB2	gi|224131516|ref|XP_002328559.1|	144	2e-33	nbs-lrr resistance protein [Populus trichocarpa] >gi|222838274|gb|EEE76639.1| nbs-lrr resistance protein [Populus trichocarpa]
Unigene111614_CB2	gi|224118914|ref|XP_002331379.1|	158	9e-38	nbs-lrr resistance protein [Populus trichocarpa] >gi|222874417|gb|EEF11548.1| nbs-lrr resistance protein [Populus trichocarpa]
Unigene111709_CB2	gi|224150180|ref|XP_002336919.1|	182	4e-45	cc-nbs-lrr resistance protein [Populus trichocarpa] >gi|222837129|gb|EEE75508.1| cc-nbs-lrr resistance protein [Populus trichocarpa]
Unigene111972_CB2	gi|224113557|ref|XP_002332553.1|	169	4e-41	cc-nbs-lrr resistance protein [Populus trichocarpa] >gi|222833029|gb|EEE71506.1| cc-nbs-lrr resistance protein [Populus trichocarpa]
Unigene112059_CB2	gi|224069338|ref|XP_002302959.1|	58.9	1e-07	cc-nbs-lrr resistance protein [Populus trichocarpa] >gi|222844685|gb|EEE82232.1| cc-nbs-lrr resistance protein [Populus trichocarpa]
Unigene112218_CB2	gi|28300303|gb|AAO37646.1|	299	4e-80	NBS-LRR resistance protein RGH2 [Manihot esculenta]
Unigene11222_CB2	gi|224118886|ref|XP_002331373.1|	70.5	6e-12	cc-nbs-lrr resistance protein [Populus trichocarpa] >gi|222874411|gb|EEF11542.1| cc-nbs-lrr resistance protein [Populus trichocarpa]
Unigene112265_CB2	gi|116560864|gb|ABJ99600.1|	220	3e-56	NBS-LRR type resistance protein [Beta vulgaris]
Unigene1122_CB2	gi|116560836|gb|ABJ99599.1|	164	2e-40	NBS-LRR type resistance protein [Beta vulgaris]
Unigene112314_CB2	gi|116560836|gb|ABJ99599.1|	252	9e-66	NBS-LRR type resistance protein [Beta vulgaris]
Unigene112453_CB2	gi|28300299|gb|AAO37645.1|	485	1e-135	NBS-LRR resistance protein RGH1 [Manihot esculenta]
Unigene11245_CB2	gi|224072859|ref|XP_002303915.1|	224	4e-57	cc-nbs-lrr resistance protein [Populus trichocarpa] >gi|222841347|gb|EEE78894.1| cc-nbs-lrr resistance protein [Populus trichocarpa]
Unigene11427_CB2	gi|15239213|ref|NP_201398.1|	415	1e-115	MLO10 (MILDEW RESISTANCE LOCUS O 10); calmodulin binding [Arabidopsis thaliana] >gi|33112395|sp|Q9FKY5.1|MLO10_ARATH RecName: Full=MLO-like protein 10; Short=AtMlo10 >gi|14091590|gb|AAK53803.1|AF369571_1 membrane protein Mlo10 [Arabidopsis thaliana] >gi|10177112|dbj|BAB10402.1| Mlo protein-like [Arabidopsis thaliana] >gi|192807346|gb|ACF06125.1| At5g65970 [Arabidopsis thaliana]
Unigene11444_CB2	gi|2792220|gb|AAB96985.1|	175	1e-42	NBS-LRR type resistance protein [Oryza sativa Japonica Group]
Unigene11734_CB2	gi|224113585|ref|XP_002332545.1|	67.8	4e-11	BED finger-nbs-lrr resistance protein [Populus trichocarpa] >gi|222832689|gb|EEE71166.1| BED finger-nbs-lrr resistance protein [Populus trichocarpa]
Unigene11833_CB2	gi|116560836|gb|ABJ99599.1|	73.9	5e-13	NBS-LRR type resistance protein [Beta vulgaris]
Unigene11843_CB2	gi|289719772|gb|ADD17346.1|	79.7	2e-18	resistance protein XiR1.1 [Vitis arizonica]
Unigene1184_CB2	gi|116560864|gb|ABJ99600.1|	72	2e-12	NBS-LRR type resistance protein [Beta vulgaris]
Unigene11857_CB2	gi|224132258|ref|XP_002328224.1|	398	1e-109	cc-nbs-lrr resistance protein [Populus trichocarpa] >gi|222837739|gb|EEE76104.1| cc-nbs-lrr resistance protein [Populus trichocarpa]
Unigene12044_CB2	gi|224121322|ref|XP_002330798.1|	60.8	4e-09	cc-nbs-lrr resistance protein [Populus trichocarpa] >gi|222872600|gb|EEF09731.1| cc-nbs-lrr resistance protein [Populus trichocarpa]
Unigene12117_CB2	gi|224110624|ref|XP_002333057.1|	187	8e-47	cc-nbs-lrr resistance protein [Populus trichocarpa] >gi|222834144|gb|EEE72621.1| cc-nbs-lrr resistance protein [Populus trichocarpa]
Unigene12124_CB2	gi|224113671|ref|XP_002316539.1|	87.8	3e-17	nbs-lrr resistance protein [Populus trichocarpa] >gi|222859604|gb|EEE97151.1| nbs-lrr resistance protein [Populus trichocarpa]
Unigene12251_CB2	gi|224092698|ref|XP_002309702.1|	99.8	2e-20	cc-nbs-lrr resistance protein [Populus trichocarpa] >gi|222855678|gb|EEE93225.1| cc-nbs-lrr resistance protein [Populus trichocarpa]
Unigene1226_CB2	gi|224145845|ref|XP_002325784.1|	72.4	2e-12	nbs-lrr resistance protein [Populus trichocarpa] >gi|222862659|gb|EEF00166.1| nbs-lrr resistance protein [Populus trichocarpa]
Unigene1235_CB2	gi|4585990|gb|AAD25626.1|AC005287_28	125	1e-28	disease resistance-like protein [Arabidopsis thaliana]
Unigene12424_CB2	gi|28300299|gb|AAO37645.1|	139	4e-32	NBS-LRR resistance protein RGH1 [Manihot esculenta]
Unigene12506_CB2	gi|28555894|emb|CAD45029.1|	62.8	1e-09	NBS-LRR disease resistance protein homologue [Hordeum vulgare]
Unigene12549_CB2	gi|297726161|ref|NP_001175444.1|	129	1e-29	Os08g0224000 [Oryza sativa Japonica Group] >gi|255678244|dbj|BAH94172.1| Os08g0224000 [Oryza sativa Japonica Group]
Unigene12766_CB2	gi|224144470|ref|XP_002325299.1|	72	6e-12	BED finger-nbs resistance protein [Populus trichocarpa] >gi|222862174|gb|EEE99680.1| BED finger-nbs resistance protein [Populus trichocarpa]
Unigene12983_CB2	gi|116560864|gb|ABJ99600.1|	199	2e-50	NBS-LRR type resistance protein [Beta vulgaris]
Unigene13113_CB2	gi|224135711|ref|XP_002322142.1|	193	2e-48	disease resistance protein [Populus trichocarpa] >gi|222869138|gb|EEF06269.1| disease resistance protein [Populus trichocarpa]
Unigene13204_CB2	gi|224122320|ref|XP_002330594.1|	96.7	7e-20	cc-nbs-lrr resistance protein [Populus trichocarpa] >gi|222872152|gb|EEF09283.1| cc-nbs-lrr resistance protein [Populus trichocarpa]
Unigene13365_CB2	gi|224059590|ref|XP_002299922.1|	97.1	6e-20	cc-nbs-lrr resistance protein [Populus trichocarpa] >gi|222847180|gb|EEE84727.1| cc-nbs-lrr resistance protein [Populus trichocarpa]
Unigene13367_CB2	gi|224145845|ref|XP_002325784.1|	53.9	8e-07	nbs-lrr resistance protein [Populus trichocarpa] >gi|222862659|gb|EEF00166.1| nbs-lrr resistance protein [Populus trichocarpa]
Unigene13543_CB2	gi|224069146|ref|XP_002302911.1|	142	3e-33	cc-nbs-lrr resistance protein [Populus trichocarpa] >gi|222844637|gb|EEE82184.1| cc-nbs-lrr resistance protein [Populus trichocarpa]
Unigene13597_CB2	gi|115466534|ref|NP_001056866.1|	61.6	2e-17	Os06g0158500 [Oryza sativa Japonica Group] >gi|113594906|dbj|BAF18780.1| Os06g0158500 [Oryza sativa Japonica Group]
Unigene13854_CB2	gi|224069342|ref|XP_002302960.1|	66.2	1e-10	cc-nbs-lrr resistance protein [Populus trichocarpa] >gi|222844686|gb|EEE82233.1| cc-nbs-lrr resistance protein [Populus trichocarpa]
Unigene14109_CB2	gi|227438195|gb|ACP30587.1|	51.6	3e-06	disease resistance protein [Brassica rapa subsp. pekinensis]
Unigene14156_CB2	gi|224121242|ref|XP_002318534.1|	97.1	6e-20	tir-nbs-lrr resistance protein [Populus trichocarpa] >gi|222859207|gb|EEE96754.1| tir-nbs-lrr resistance protein [Populus trichocarpa]
Unigene14269_CB2	gi|116560836|gb|ABJ99599.1|	89.4	3e-17	NBS-LRR type resistance protein [Beta vulgaris]
Unigene14409_CB2	gi|225016144|gb|ACN78968.1|	74.7	4e-13	Rpp4 candidate 2 [Glycine max]
Unigene14472_CB2	gi|224069120|ref|XP_002302905.1|	126	4e-28	nbs-lrr resistance protein [Populus trichocarpa] >gi|222844631|gb|EEE82178.1| nbs-lrr resistance protein [Populus trichocarpa]
Unigene14490_CB2	gi|116560836|gb|ABJ99599.1|	100	7e-21	NBS-LRR type resistance protein [Beta vulgaris]
Unigene14504_CB2	gi|224153366|ref|XP_002337346.1|	99	4e-20	nbs-lrr resistance protein [Populus trichocarpa] >gi|222838881|gb|EEE77232.1| nbs-lrr resistance protein [Populus trichocarpa]
Unigene14514_CB2	gi|224106844|ref|XP_002333623.1|	128	1e-28	cc-nbs-lrr resistance protein [Populus trichocarpa] >gi|222837867|gb|EEE76232.1| cc-nbs-lrr resistance protein [Populus trichocarpa]
Unigene14619_CB2	gi|116560836|gb|ABJ99599.1|	68.2	3e-11	NBS-LRR type resistance protein [Beta vulgaris]
Unigene14861_CB2	gi|116560836|gb|ABJ99599.1|	117	4e-26	NBS-LRR type resistance protein [Beta vulgaris]
Unigene14886_CB2	gi|113205177|gb|ABI34283.1|	100	4e-20	Leucine Rich Repeat family protein [Solanum demissum] >gi|113205371|gb|ABI34365.1| Leucine Rich Repeat family protein [Solanum demissum]
Unigene1489_CB2	gi|224063557|ref|XP_002301203.1|	179	3e-44	nbs-lrr resistance protein [Populus trichocarpa] >gi|222842929|gb|EEE80476.1| nbs-lrr resistance protein [Populus trichocarpa]
Unigene14940_CB2	gi|255538332|ref|XP_002510231.1|	58.2	3e-08	Disease resistance protein RPP13, putative [Ricinus communis] >gi|223550932|gb|EEF52418.1| Disease resistance protein RPP13, putative [Ricinus communis]
Unigene14977_CB2	gi|224069222|ref|XP_002302930.1|	92	6e-18	nbs-lrr resistance protein [Populus trichocarpa] >gi|222844656|gb|EEE82203.1| nbs-lrr resistance protein [Populus trichocarpa]
Unigene14994_CB2	gi|224120592|ref|XP_002318368.1|	65.5	2e-10	nbs-lrr resistance protein [Populus trichocarpa] >gi|222859041|gb|EEE96588.1| nbs-lrr resistance protein [Populus trichocarpa]
Unigene15042_CB2	gi|116560836|gb|ABJ99599.1|	288	5e-77	NBS-LRR type resistance protein [Beta vulgaris]
Unigene1504_CB2	gi|116560836|gb|ABJ99599.1|	389	1e-107	NBS-LRR type resistance protein [Beta vulgaris]
Unigene1519_CB2	gi|116560836|gb|ABJ99599.1|	68.2	3e-11	NBS-LRR type resistance protein [Beta vulgaris]
Unigene15238_CB2	gi|224127122|ref|XP_002319993.1|	90.5	2e-17	cc-nbs-lrr resistance protein [Populus trichocarpa] >gi|222860766|gb|EEE98308.1| cc-nbs-lrr resistance protein [Populus trichocarpa]
Unigene15263_CB2	gi|116560836|gb|ABJ99599.1|	67.4	5e-11	NBS-LRR type resistance protein [Beta vulgaris]
Unigene15347_CB2	gi|212717155|gb|ACJ37419.1|	142	1e-33	NBS-LRR disease resistance protein [Glycine max]
Unigene15358_CB2	gi|224117274|ref|XP_002317527.1|	81.6	2e-15	BED finger-nbs-lrr resistance protein [Populus trichocarpa] >gi|222860592|gb|EEE98139.1| BED finger-nbs-lrr resistance protein [Populus trichocarpa]
Unigene15430_CB2	gi|224145637|ref|XP_002325713.1|	152	3e-36	nbs-lrr resistance protein [Populus trichocarpa] >gi|222862588|gb|EEF00095.1| nbs-lrr resistance protein [Populus trichocarpa]
Unigene1546_CB2	gi|224092702|ref|XP_002309704.1|	167	2e-40	nbs-lrr resistance protein [Populus trichocarpa] >gi|222855680|gb|EEE93227.1| nbs-lrr resistance protein [Populus trichocarpa]
Unigene15670_CB2	gi|224145649|ref|XP_002325717.1|	232	8e-60	nbs-lrr resistance protein [Populus trichocarpa] >gi|222862592|gb|EEF00099.1| nbs-lrr resistance protein [Populus trichocarpa]
Unigene15717_CB2	gi|115435772|ref|NP_001042644.1|	50.4	6e-06	Os01g0260500 [Oryza sativa Japonica Group] >gi|9558523|dbj|BAB03441.1| NBS-LRR disease resistance protein -like [Oryza sativa Japonica Group] >gi|113532175|dbj|BAF04558.1| Os01g0260500 [Oryza sativa Japonica Group]
Unigene158_CB2	gi|224132258|ref|XP_002328224.1|	392	1e-108	cc-nbs-lrr resistance protein [Populus trichocarpa] >gi|222837739|gb|EEE76104.1| cc-nbs-lrr resistance protein [Populus trichocarpa]
Unigene15906_CB2	gi|224069330|ref|XP_002302957.1|	71.6	3e-12	cc-nbs-lrr resistance protein [Populus trichocarpa] >gi|222844683|gb|EEE82230.1| cc-nbs-lrr resistance protein [Populus trichocarpa]
Unigene16103_CB2	gi|115481228|ref|NP_001064207.1|	95.9	2e-19	Os10g0161400 [Oryza sativa Japonica Group] >gi|31430306|gb|AAP52240.1| NB-ARC domain containing protein, expressed [Oryza sativa (japonica cultivar-group)] >gi|113638816|dbj|BAF26121.1| Os10g0161400 [Oryza sativa Japonica Group]
Unigene16159_CB2	gi|224110996|ref|XP_002333000.1|	109	3e-23	nbs-lrr resistance protein [Populus trichocarpa] >gi|222834485|gb|EEE72962.1| nbs-lrr resistance protein [Populus trichocarpa]
Unigene16389_CB2	gi|255588131|ref|XP_002534511.1|	50.1	8e-06	Disease resistance protein RPS2, putative [Ricinus communis] >gi|223525148|gb|EEF27874.1| Disease resistance protein RPS2, putative [Ricinus communis]
Unigene16399_CB2	gi|224115778|ref|XP_002317122.1|	87.4	1e-16	nbs-lrr resistance protein [Populus trichocarpa] >gi|222860187|gb|EEE97734.1| nbs-lrr resistance protein [Populus trichocarpa]
Unigene16408_CB2	gi|105922617|gb|ABF81426.1|	88.6	2e-17	NBS-LRR type disease resistance protein [Populus trichocarpa]
Unigene16588_CB2	gi|116560864|gb|ABJ99600.1|	163	1e-39	NBS-LRR type resistance protein [Beta vulgaris]
Unigene16598_CB2	gi|116560864|gb|ABJ99600.1|	118	9e-26	NBS-LRR type resistance protein [Beta vulgaris]
Unigene16611_CB2	gi|224128424|ref|XP_002329158.1|	40	7e-08	BED finger-nbs-lrr resistance protein [Populus trichocarpa] >gi|222869827|gb|EEF06958.1| BED finger-nbs-lrr resistance protein [Populus trichocarpa]
Unigene16956_CB2	gi|224144470|ref|XP_002325299.1|	72	4e-12	BED finger-nbs resistance protein [Populus trichocarpa] >gi|222862174|gb|EEE99680.1| BED finger-nbs resistance protein [Populus trichocarpa]
Unigene17003_CB2	gi|116560864|gb|ABJ99600.1|	65.9	4e-10	NBS-LRR type resistance protein [Beta vulgaris]
Unigene1702_CB2	gi|116560836|gb|ABJ99599.1|	100	7e-21	NBS-LRR type resistance protein [Beta vulgaris]
Unigene17043_CB2	gi|224092702|ref|XP_002309704.1|	67	1e-10	nbs-lrr resistance protein [Populus trichocarpa] >gi|222855680|gb|EEE93227.1| nbs-lrr resistance protein [Populus trichocarpa]
Unigene1706_CB2	gi|224134218|ref|XP_002327785.1|	192	2e-48	cc-nbs-lrr resistance protein [Populus trichocarpa] >gi|222836870|gb|EEE75263.1| cc-nbs-lrr resistance protein [Populus trichocarpa]
Unigene17082_CB2	gi|224069146|ref|XP_002302911.1|	64.3	1e-09	cc-nbs-lrr resistance protein [Populus trichocarpa] >gi|222844637|gb|EEE82184.1| cc-nbs-lrr resistance protein [Populus trichocarpa]
Unigene17103_CB2	gi|289719774|gb|ADD17347.1|	71.6	3e-12	resistance protein XiR1.2 [Vitis arizonica]
Unigene17212_CB2	gi|62632825|gb|AAX89383.1|	94.7	3e-19	NB-LRR type disease resistance protein Rps1-k-2 [Glycine max]
Unigene1734_CB2	gi|224069330|ref|XP_002302957.1|	87	6e-17	cc-nbs-lrr resistance protein [Populus trichocarpa] >gi|222844683|gb|EEE82230.1| cc-nbs-lrr resistance protein [Populus trichocarpa]
Unigene17425_CB2	gi|224112635|ref|XP_002332743.1|	114	3e-28	cc-nbs-lrr resistance protein [Populus trichocarpa] >gi|222833055|gb|EEE71532.1| cc-nbs-lrr resistance protein [Populus trichocarpa]
Unigene17448_CB2	gi|224061349|ref|XP_002300436.1|	123	8e-43	cc-nbs-lrr resistance protein [Populus trichocarpa] >gi|222847694|gb|EEE85241.1| cc-nbs-lrr resistance protein [Populus trichocarpa]
Unigene17502_CB2	gi|227438239|gb|ACP30609.1|	254	2e-80	disease resistance protein [Brassica rapa subsp. pekinensis]
Unigene1755_CB2	gi|22087205|gb|AAM90879.1|AF487817_1	135	2e-31	RPS2 [Arabidopsis thaliana] >gi|156069024|gb|ABU44505.1| RPS2 [Arabidopsis thaliana]
Unigene17589_CB2	gi|116560836|gb|ABJ99599.1|	72.8	1e-15	NBS-LRR type resistance protein [Beta vulgaris]
Unigene17685_CB2	gi|227438239|gb|ACP30609.1|	62.4	2e-21	disease resistance protein [Brassica rapa subsp. pekinensis]
Unigene17830_CB2	gi|116560836|gb|ABJ99599.1|	125	2e-28	NBS-LRR type resistance protein [Beta vulgaris]
Unigene17841_CB2	gi|116560864|gb|ABJ99600.1|	82.8	2e-15	NBS-LRR type resistance protein [Beta vulgaris]
Unigene17858_CB2	gi|29839682|sp|Q9STE7.1|R13L3_ARATH	50.1	8e-06	RecName: Full=Putative disease resistance RPP13-like protein 3
Unigene17864_CB2	gi|224064832|ref|XP_002301573.1|	110	3e-23	cc-nbs-lrr resistance protein [Populus trichocarpa] >gi|222843299|gb|EEE80846.1| cc-nbs-lrr resistance protein [Populus trichocarpa]
Unigene17891_CB2	gi|32453361|gb|AAP82812.1|	65.9	1e-10	resistance protein RPP8-like protein [Arabidopsis thaliana]
Unigene17_CB2	gi|224128410|ref|XP_002329155.1|	89.7	2e-17	BED finger-nbs-lrr resistance protein [Populus trichocarpa] >gi|222869824|gb|EEF06955.1| BED finger-nbs-lrr resistance protein [Populus trichocarpa]
Unigene1802_CB2	gi|224134218|ref|XP_002327785.1|	263	3e-69	cc-nbs-lrr resistance protein [Populus trichocarpa] >gi|222836870|gb|EEE75263.1| cc-nbs-lrr resistance protein [Populus trichocarpa]
Unigene1802_CB2	gi|224134218|ref|XP_002327785.1|	263	3e-69	cc-nbs-lrr resistance protein [Populus trichocarpa] >gi|222836870|gb|EEE75263.1| cc-nbs-lrr resistance protein [Populus trichocarpa]
Unigene18068_CB2	gi|224150180|ref|XP_002336919.1|	87.8	3e-17	cc-nbs-lrr resistance protein [Populus trichocarpa] >gi|222837129|gb|EEE75508.1| cc-nbs-lrr resistance protein [Populus trichocarpa]
Unigene18253_CB2	gi|224131772|ref|XP_002328104.1|	57	6e-08	cc-nbs-lrr resistance protein [Populus trichocarpa] >gi|222837619|gb|EEE75984.1| cc-nbs-lrr resistance protein [Populus trichocarpa]
Unigene18264_CB2	gi|212717123|gb|ACJ37403.1|	238	2e-61	CC-NBS-LRR class disease resistance protein [Glycine max]
Unigene18309_CB2	gi|116560836|gb|ABJ99599.1|	66.6	2e-15	NBS-LRR type resistance protein [Beta vulgaris]
Unigene18333_CB2	gi|116560836|gb|ABJ99599.1|	155	2e-37	NBS-LRR type resistance protein [Beta vulgaris]
Unigene18511_CB2	gi|212717123|gb|ACJ37403.1|	58.2	3e-08	CC-NBS-LRR class disease resistance protein [Glycine max]
Unigene18566_CB2	gi|224053248|ref|XP_002297736.1|	56.6	9e-08	cc-nbs-lrr resistance protein [Populus trichocarpa] >gi|222844994|gb|EEE82541.1| cc-nbs-lrr resistance protein [Populus trichocarpa]
Unigene1866_CB2	gi|2792220|gb|AAB96985.1|	127	3e-29	NBS-LRR type resistance protein [Oryza sativa Japonica Group]
Unigene18797_CB2	gi|116560836|gb|ABJ99599.1|	217	1e-55	NBS-LRR type resistance protein [Beta vulgaris]
Unigene18837_CB2	gi|255546155|ref|XP_002514137.1|	51.2	4e-06	leucine-rich repeat-containing protein 2, lrrc2, putative [Ricinus communis] >gi|223546593|gb|EEF48091.1| leucine-rich repeat-containing protein 2, lrrc2, putative [Ricinus communis]
Unigene1900_CB2	gi|224059590|ref|XP_002299922.1|	368	1e-100	cc-nbs-lrr resistance protein [Populus trichocarpa] >gi|222847180|gb|EEE84727.1| cc-nbs-lrr resistance protein [Populus trichocarpa]
Unigene19078_CB2	gi|224113571|ref|XP_002332539.1|	79.7	9e-15	BED finger-nbs-lrr resistance protein [Populus trichocarpa] >gi|222832683|gb|EEE71160.1| BED finger-nbs-lrr resistance protein [Populus trichocarpa]
Unigene19174_CB2	gi|190688737|gb|ACE86400.1|	99	3e-20	rp3-like disease resistance protein [Sorghum bicolor]
Unigene19248_CB2	gi|27463527|gb|AAO15846.1|	73.2	9e-13	resistance protein KR4 [Glycine max]
Unigene19436_CB2	gi|62632823|gb|AAX89382.1|	73.6	9e-13	NB-LRR type disease resistance protein Rps1-k-1 [Glycine max]
Unigene19461_CB2	gi|297726161|ref|NP_001175444.1|	99.8	1e-20	Os08g0224000 [Oryza sativa Japonica Group] >gi|255678244|dbj|BAH94172.1| Os08g0224000 [Oryza sativa Japonica Group]
Unigene19541_CB2	gi|224073274|ref|XP_002304055.1|	143	3e-33	cc-nbs-lrr resistance protein [Populus trichocarpa] >gi|222841487|gb|EEE79034.1| cc-nbs-lrr resistance protein [Populus trichocarpa]
Unigene19619_CB2	gi|195541808|gb|ACF98012.1|	123	2e-27	NBS-LRR resistance-like protein RGC260 [Helianthus annuus]
Unigene19666_CB2	gi|224132258|ref|XP_002328224.1|	80.9	4e-15	cc-nbs-lrr resistance protein [Populus trichocarpa] >gi|222837739|gb|EEE76104.1| cc-nbs-lrr resistance protein [Populus trichocarpa]
Unigene19677_CB2	gi|224092926|ref|XP_002309757.1|	108	9e-23	cc-nbs-lrr resistance protein [Populus trichocarpa] >gi|222852660|gb|EEE90207.1| cc-nbs-lrr resistance protein [Populus trichocarpa]
Unigene19826_CB2	gi|224120592|ref|XP_002318368.1|	90.5	5e-18	nbs-lrr resistance protein [Populus trichocarpa] >gi|222859041|gb|EEE96588.1| nbs-lrr resistance protein [Populus trichocarpa]
Unigene19895_CB2	gi|22652532|gb|AAN03742.1|AF456247_1	85.9	1e-16	NBS-LRR-like protein [Oryza sativa Japonica Group]
Unigene20047_CB2	gi|224118914|ref|XP_002331379.1|	73.9	3e-20	nbs-lrr resistance protein [Populus trichocarpa] >gi|222874417|gb|EEF11548.1| nbs-lrr resistance protein [Populus trichocarpa]
Unigene20096_CB2	gi|224117250|ref|XP_002317519.1|	75.5	2e-13	nbs-lrr resistance protein [Populus trichocarpa] >gi|222860584|gb|EEE98131.1| nbs-lrr resistance protein [Populus trichocarpa]
Unigene20097_CB2	gi|224122926|ref|XP_002330398.1|	65.1	4e-10	BED finger-nbs-lrr resistance protein [Populus trichocarpa] >gi|222871783|gb|EEF08914.1| BED finger-nbs-lrr resistance protein [Populus trichocarpa]
Unigene20121_CB2	gi|224143387|ref|XP_002324939.1|	62.8	1e-09	nbs-lrr resistance protein [Populus trichocarpa] >gi|222866373|gb|EEF03504.1| nbs-lrr resistance protein [Populus trichocarpa]
Unigene20145_CB2	gi|116560864|gb|ABJ99600.1|	82	2e-15	NBS-LRR type resistance protein [Beta vulgaris]
Unigene20215_CB2	gi|116560836|gb|ABJ99599.1|	92	2e-18	NBS-LRR type resistance protein [Beta vulgaris]
Unigene20247_CB2	gi|116560836|gb|ABJ99599.1|	51.2	4e-06	NBS-LRR type resistance protein [Beta vulgaris]
Unigene20290_CB2	gi|212717123|gb|ACJ37403.1|	305	2e-81	CC-NBS-LRR class disease resistance protein [Glycine max]
Unigene2039_CB2	gi|225348939|gb|ACN87382.1|	72	5e-12	NBS-containing resistance-like protein [Corylus avellana]
Unigene20440_CB2	gi|224113557|ref|XP_002332553.1|	91.3	4e-18	cc-nbs-lrr resistance protein [Populus trichocarpa] >gi|222833029|gb|EEE71506.1| cc-nbs-lrr resistance protein [Populus trichocarpa]
Unigene20697_CB2	gi|6635380|gb|AAF19803.1|	80.1	2e-14	RPS2 protein [Brassica oleracea]
Unigene20850_CB2	gi|116560836|gb|ABJ99599.1|	80.9	2e-31	NBS-LRR type resistance protein [Beta vulgaris]
Unigene2094_CB2	gi|224112399|ref|XP_002332784.1|	116	8e-26	BED finger-nbs-lrr resistance protein [Populus trichocarpa] >gi|222833193|gb|EEE71670.1| BED finger-nbs-lrr resistance protein [Populus trichocarpa]
Unigene21204_CB2	gi|212717159|gb|ACJ37421.1|	58.9	2e-08	NBS-LRR disease resistance protein [Glycine max]
Unigene21225_CB2	gi|224053248|ref|XP_002297736.1|	79.3	2e-14	cc-nbs-lrr resistance protein [Populus trichocarpa] >gi|222844994|gb|EEE82541.1| cc-nbs-lrr resistance protein [Populus trichocarpa]
Unigene21333_CB2	gi|116560864|gb|ABJ99600.1|	164	8e-40	NBS-LRR type resistance protein [Beta vulgaris]
Unigene2163_CB2	gi|224106844|ref|XP_002333623.1|	82	4e-15	cc-nbs-lrr resistance protein [Populus trichocarpa] >gi|222837867|gb|EEE76232.1| cc-nbs-lrr resistance protein [Populus trichocarpa]
Unigene21721_CB2	gi|116560836|gb|ABJ99599.1|	237	4e-74	NBS-LRR type resistance protein [Beta vulgaris]
Unigene21780_CB2	gi|79320240|ref|NP_001031207.1|	55.5	2e-07	ATP binding / protein binding [Arabidopsis thaliana] >gi|79583693|ref|NP_683447.2| ATP binding / protein binding [Arabidopsis thaliana] >gi|29839441|sp|Q94HW3.1|DRL11_ARATH RecName: Full=Probable disease resistance protein RDL6/RF9 >gi|18265372|dbj|BAB84014.1| disease resistance protein [Arabidopsis thaliana]
Unigene21825_CB2	gi|115477611|ref|NP_001062401.1|	90.5	5e-18	Os08g0543500 [Oryza sativa Japonica Group] >gi|113624370|dbj|BAF24315.1| Os08g0543500 [Oryza sativa Japonica Group]
Unigene21834_CB2	gi|224069342|ref|XP_002302960.1|	54.7	3e-07	cc-nbs-lrr resistance protein [Populus trichocarpa] >gi|222844686|gb|EEE82233.1| cc-nbs-lrr resistance protein [Populus trichocarpa]
Unigene21860_CB2	gi|224118914|ref|XP_002331379.1|	147	1e-34	nbs-lrr resistance protein [Populus trichocarpa] >gi|222874417|gb|EEF11548.1| nbs-lrr resistance protein [Populus trichocarpa]
Unigene21927_CB2	gi|193795177|gb|ACF21695.1|	39.7	2e-08	NBS-type resistance protein RGC5 [Musa acuminata subsp. malaccensis]
Unigene22154_CB2	gi|224110808|ref|XP_002333022.1|	181	4e-45	nbs-lrr resistance protein [Populus trichocarpa] >gi|222834654|gb|EEE73117.1| nbs-lrr resistance protein [Populus trichocarpa]
Unigene2216_CB2	gi|29839682|sp|Q9STE7.1|R13L3_ARATH	87	9e-17	RecName: Full=Putative disease resistance RPP13-like protein 3
Unigene22192_CB2	gi|28300303|gb|AAO37646.1|	151	6e-36	NBS-LRR resistance protein RGH2 [Manihot esculenta]
Unigene22477_CB2	gi|116560836|gb|ABJ99599.1|	166	8e-41	NBS-LRR type resistance protein [Beta vulgaris]
Unigene22497_CB2	gi|28300299|gb|AAO37645.1|	67	1e-10	NBS-LRR resistance protein RGH1 [Manihot esculenta]
Unigene22575_CB2	gi|224126905|ref|XP_002329502.1|	82.4	4e-15	BED finger-nbs-lrr resistance protein [Populus trichocarpa] >gi|222870182|gb|EEF07313.1| BED finger-nbs-lrr resistance protein [Populus trichocarpa]
Unigene2257_CB2	gi|224117270|ref|XP_002317526.1|	70.9	9e-12	BED finger-nbs resistance protein [Populus trichocarpa] >gi|222860591|gb|EEE98138.1| BED finger-nbs resistance protein [Populus trichocarpa]
Unigene22580_CB2	gi|224130338|ref|XP_002328584.1|	88.6	2e-17	nbs-lrr resistance protein [Populus trichocarpa] >gi|222838566|gb|EEE76931.1| nbs-lrr resistance protein [Populus trichocarpa]
Unigene22590_CB2	gi|224145637|ref|XP_002325713.1|	69.3	1e-11	nbs-lrr resistance protein [Populus trichocarpa] >gi|222862588|gb|EEF00095.1| nbs-lrr resistance protein [Populus trichocarpa]
Unigene22592_CB2	gi|224112399|ref|XP_002332784.1|	128	5e-29	BED finger-nbs-lrr resistance protein [Populus trichocarpa] >gi|222833193|gb|EEE71670.1| BED finger-nbs-lrr resistance protein [Populus trichocarpa]
Unigene22599_CB2	gi|115476476|ref|NP_001061834.1|	110	4e-24	Os08g0424700 [Oryza sativa Japonica Group] >gi|113623803|dbj|BAF23748.1| Os08g0424700 [Oryza sativa Japonica Group]
Unigene22615_CB2	gi|116560836|gb|ABJ99599.1|	137	8e-41	NBS-LRR type resistance protein [Beta vulgaris]
Unigene22672_CB2	gi|116560836|gb|ABJ99599.1|	96.3	2e-19	NBS-LRR type resistance protein [Beta vulgaris]
Unigene22803_CB2	gi|115469664|ref|NP_001058431.1|	109	1e-23	Os06g0693100 [Oryza sativa Japonica Group] >gi|113596471|dbj|BAF20345.1| Os06g0693100 [Oryza sativa Japonica Group]
Unigene23024_CB2	gi|38373623|gb|AAR19096.1|	102	1e-21	NBS-LRR type disease resistance protein RPG1-B [Glycine max]
Unigene23067_CB2	gi|224115778|ref|XP_002317122.1|	57	2e-07	nbs-lrr resistance protein [Populus trichocarpa] >gi|222860187|gb|EEE97734.1| nbs-lrr resistance protein [Populus trichocarpa]
Unigene23098_CB2	gi|116560836|gb|ABJ99599.1|	112	2e-24	NBS-LRR type resistance protein [Beta vulgaris]
Unigene23312_CB2	gi|224150180|ref|XP_002336919.1|	97.4	8e-20	cc-nbs-lrr resistance protein [Populus trichocarpa] >gi|222837129|gb|EEE75508.1| cc-nbs-lrr resistance protein [Populus trichocarpa]
Unigene23353_CB2	gi|116560836|gb|ABJ99599.1|	117	5e-26	NBS-LRR type resistance protein [Beta vulgaris]
Unigene2335_CB2	gi|224128410|ref|XP_002329155.1|	82.8	1e-15	BED finger-nbs-lrr resistance protein [Populus trichocarpa] >gi|222869824|gb|EEF06955.1| BED finger-nbs-lrr resistance protein [Populus trichocarpa]
Unigene23958_CB2	gi|302594427|gb|ADL59403.1|	89.4	1e-17	SNKR2GH2 protein [Solanum schenckii]
Unigene24082_CB2	gi|21326139|gb|AAM47598.1|	151	2e-36	NBS/LRR resistance protein-like protein [Capsicum annuum]
Unigene24123_CB2	gi|301154128|emb|CBW30233.1|	59.7	2e-08	Disease resistance protein (CC-NBS-LRR) [Musa balbisiana]
Unigene2412_CB2	gi|224132366|ref|XP_002328251.1|	57	7e-08	cc-nbs-lrr resistance protein [Populus trichocarpa] >gi|222837766|gb|EEE76131.1| cc-nbs-lrr resistance protein [Populus trichocarpa]
Unigene24304_CB2	gi|224069138|ref|XP_002302909.1|	78.6	2e-14	cc-nbs-lrr resistance protein [Populus trichocarpa] >gi|222844635|gb|EEE82182.1| cc-nbs-lrr resistance protein [Populus trichocarpa]
Unigene24325_CB2	gi|116560836|gb|ABJ99599.1|	103	6e-22	NBS-LRR type resistance protein [Beta vulgaris]
Unigene24377_CB2	gi|28300299|gb|AAO37645.1|	75.1	2e-13	NBS-LRR resistance protein RGH1 [Manihot esculenta]
Unigene24506_CB2	gi|224061349|ref|XP_002300436.1|	192	3e-48	cc-nbs-lrr resistance protein [Populus trichocarpa] >gi|222847694|gb|EEE85241.1| cc-nbs-lrr resistance protein [Populus trichocarpa]
Unigene24547_CB2	gi|116560836|gb|ABJ99599.1|	60.1	8e-09	NBS-LRR type resistance protein [Beta vulgaris]
Unigene24597_CB2	gi|224150180|ref|XP_002336919.1|	184	3e-45	cc-nbs-lrr resistance protein [Populus trichocarpa] >gi|222837129|gb|EEE75508.1| cc-nbs-lrr resistance protein [Populus trichocarpa]
Unigene24842_CB2	gi|116560836|gb|ABJ99599.1|	102	2e-21	NBS-LRR type resistance protein [Beta vulgaris]
Unigene24888_CB2	gi|116560836|gb|ABJ99599.1|	127	3e-29	NBS-LRR type resistance protein [Beta vulgaris]
Unigene24891_CB2	gi|45826061|gb|AAS77675.1|	142	1e-33	resistance protein [Quercus suber]
Unigene24905_CB2	gi|116560836|gb|ABJ99599.1|	227	9e-59	NBS-LRR type resistance protein [Beta vulgaris]
Unigene24911_CB2	gi|224063557|ref|XP_002301203.1|	132	2e-30	nbs-lrr resistance protein [Populus trichocarpa] >gi|222842929|gb|EEE80476.1| nbs-lrr resistance protein [Populus trichocarpa]
Unigene24951_CB2	gi|224111296|ref|XP_002332952.1|	60.8	5e-09	cc-nbs-lrr resistance protein [Populus trichocarpa] >gi|222834264|gb|EEE72741.1| cc-nbs-lrr resistance protein [Populus trichocarpa]
Unigene24963_CB2	gi|224121242|ref|XP_002318534.1|	84	5e-16	tir-nbs-lrr resistance protein [Populus trichocarpa] >gi|222859207|gb|EEE96754.1| tir-nbs-lrr resistance protein [Populus trichocarpa]
Unigene24989_CB2	gi|224053298|ref|XP_002297751.1|	74.3	5e-13	cc-nbs-lrr resistance protein [Populus trichocarpa] >gi|222845009|gb|EEE82556.1| cc-nbs-lrr resistance protein [Populus trichocarpa]
Unigene25048_CB2	gi|116560864|gb|ABJ99600.1|	99	4e-20	NBS-LRR type resistance protein [Beta vulgaris]
Unigene25255_CB2	gi|224105837|ref|XP_002313949.1|	63.5	2e-09	nbs-lrr resistance protein [Populus trichocarpa] >gi|222850357|gb|EEE87904.1| nbs-lrr resistance protein [Populus trichocarpa]
Unigene25287_CB2	gi|224113685|ref|XP_002332511.1|	61.6	4e-09	nbs-lrr resistance protein [Populus trichocarpa] >gi|222832617|gb|EEE71094.1| nbs-lrr resistance protein [Populus trichocarpa]
Unigene25404_CB2	gi|297726161|ref|NP_001175444.1|	120	7e-27	Os08g0224000 [Oryza sativa Japonica Group] >gi|255678244|dbj|BAH94172.1| Os08g0224000 [Oryza sativa Japonica Group]
Unigene25427_CB2	gi|116560836|gb|ABJ99599.1|	81.6	8e-15	NBS-LRR type resistance protein [Beta vulgaris]
Unigene2572_CB2	gi|105922499|gb|ABF81420.1|	61.2	2e-08	NBS type disease resistance protein [Populus trichocarpa]
Unigene25773_CB2	gi|116560864|gb|ABJ99600.1|	110	4e-24	NBS-LRR type resistance protein [Beta vulgaris]
Unigene25892_CB2	gi|28555894|emb|CAD45029.1|	89.4	2e-17	NBS-LRR disease resistance protein homologue [Hordeum vulgare]
Unigene25947_CB2	gi|224092698|ref|XP_002309702.1|	130	7e-30	cc-nbs-lrr resistance protein [Populus trichocarpa] >gi|222855678|gb|EEE93225.1| cc-nbs-lrr resistance protein [Populus trichocarpa]
Unigene26202_CB2	gi|116560864|gb|ABJ99600.1|	154	4e-37	NBS-LRR type resistance protein [Beta vulgaris]
Unigene26220_CB2	gi|224053248|ref|XP_002297736.1|	128	8e-29	cc-nbs-lrr resistance protein [Populus trichocarpa] >gi|222844994|gb|EEE82541.1| cc-nbs-lrr resistance protein [Populus trichocarpa]
Unigene26315_CB2	gi|301015480|gb|ADK47521.1|	205	8e-52	RDG2A [Hordeum vulgare subsp. vulgare]
Unigene26463_CB2	gi|224069342|ref|XP_002302960.1|	98.2	3e-20	cc-nbs-lrr resistance protein [Populus trichocarpa] >gi|222844686|gb|EEE82233.1| cc-nbs-lrr resistance protein [Populus trichocarpa]
Unigene26556_CB2	gi|224053298|ref|XP_002297751.1|	84	1e-36	cc-nbs-lrr resistance protein [Populus trichocarpa] >gi|222845009|gb|EEE82556.1| cc-nbs-lrr resistance protein [Populus trichocarpa]
Unigene26620_CB2	gi|212717123|gb|ACJ37403.1|	268	1e-78	CC-NBS-LRR class disease resistance protein [Glycine max]
Unigene26725_CB2	gi|116560836|gb|ABJ99599.1|	70.1	1e-11	NBS-LRR type resistance protein [Beta vulgaris]
Unigene26763_CB2	gi|28300303|gb|AAO37646.1|	130	9e-30	NBS-LRR resistance protein RGH2 [Manihot esculenta]
Unigene26789_CB2	gi|124360485|gb|ABN08495.1|	139	2e-32	Disease resistance protein [Medicago truncatula]
Unigene26861_CB2	gi|116560836|gb|ABJ99599.1|	290	2e-77	NBS-LRR type resistance protein [Beta vulgaris]
Unigene26878_CB2	gi|32364514|gb|AAP80285.1|	223	8e-89	resistance protein Ler3 [Arabidopsis thaliana]
Unigene26938_CB2	gi|224131516|ref|XP_002328559.1|	131	5e-30	nbs-lrr resistance protein [Populus trichocarpa] >gi|222838274|gb|EEE76639.1| nbs-lrr resistance protein [Populus trichocarpa]
Unigene27024_CB2	gi|224092698|ref|XP_002309702.1|	111	6e-24	cc-nbs-lrr resistance protein [Populus trichocarpa] >gi|222855678|gb|EEE93225.1| cc-nbs-lrr resistance protein [Populus trichocarpa]
Unigene27096_CB2	gi|116560836|gb|ABJ99599.1|	128	3e-29	NBS-LRR type resistance protein [Beta vulgaris]
Unigene27134_CB2	gi|227438239|gb|ACP30609.1|	126	6e-32	disease resistance protein [Brassica rapa subsp. pekinensis]
Unigene27206_CB2	gi|116560864|gb|ABJ99600.1|	133	1e-30	NBS-LRR type resistance protein [Beta vulgaris]
Unigene27298_CB2	gi|227438239|gb|ACP30609.1|	52.4	4e-06	disease resistance protein [Brassica rapa subsp. pekinensis]
Unigene27451_CB2	gi|212717123|gb|ACJ37403.1|	117	2e-25	CC-NBS-LRR class disease resistance protein [Glycine max]
Unigene27463_CB2	gi|116560864|gb|ABJ99600.1|	239	3e-62	NBS-LRR type resistance protein [Beta vulgaris]
Unigene27477_CB2	gi|224096480|ref|XP_002334697.1|	102	8e-21	nbs-lrr resistance protein [Populus trichocarpa] >gi|222874531|gb|EEF11662.1| nbs-lrr resistance protein [Populus trichocarpa]
Unigene27497_CB2	gi|224069104|ref|XP_002302901.1|	100	1e-20	cc-nbs-lrr resistance protein [Populus trichocarpa] >gi|222844627|gb|EEE82174.1| cc-nbs-lrr resistance protein [Populus trichocarpa]
Unigene27525_CB2	gi|224115778|ref|XP_002317122.1|	108	8e-23	nbs-lrr resistance protein [Populus trichocarpa] >gi|222860187|gb|EEE97734.1| nbs-lrr resistance protein [Populus trichocarpa]
Unigene2753_CB2	gi|116560864|gb|ABJ99600.1|	169	9e-42	NBS-LRR type resistance protein [Beta vulgaris]
Unigene27602_CB2	gi|223452597|gb|ACM89625.1|	214	1e-54	disease resistance protein [Glycine max]
Unigene27615_CB2	gi|116560864|gb|ABJ99600.1|	248	4e-64	NBS-LRR type resistance protein [Beta vulgaris]
Unigene27626_CB2	gi|116560836|gb|ABJ99599.1|	129	8e-29	NBS-LRR type resistance protein [Beta vulgaris]
Unigene27638_CB2	gi|116560864|gb|ABJ99600.1|	214	3e-54	NBS-LRR type resistance protein [Beta vulgaris]
Unigene27673_CB2	gi|224128410|ref|XP_002329155.1|	172	6e-42	BED finger-nbs-lrr resistance protein [Populus trichocarpa] >gi|222869824|gb|EEF06955.1| BED finger-nbs-lrr resistance protein [Populus trichocarpa]
Unigene27687_CB2	gi|126513143|gb|ABO15685.1|	101	1e-20	NBS-NBS-LRR type disease resistance protein [Ipomoea batatas]
Unigene27695_CB2	gi|116560836|gb|ABJ99599.1|	213	2e-54	NBS-LRR type resistance protein [Beta vulgaris]
Unigene27727_CB2	gi|28300303|gb|AAO37646.1|	207	3e-90	NBS-LRR resistance protein RGH2 [Manihot esculenta]
Unigene27776_CB2	gi|212717123|gb|ACJ37403.1|	165	2e-39	CC-NBS-LRR class disease resistance protein [Glycine max]
Unigene27784_CB2	gi|116560836|gb|ABJ99599.1|	361	1e-98	NBS-LRR type resistance protein [Beta vulgaris]
Unigene27953_CB2	gi|116560836|gb|ABJ99599.1|	55.5	2e-07	NBS-LRR type resistance protein [Beta vulgaris]
Unigene28204_CB2	gi|116560836|gb|ABJ99599.1|	63.5	7e-10	NBS-LRR type resistance protein [Beta vulgaris]
Unigene28247_CB2	gi|115484827|ref|NP_001067557.1|	56.6	9e-08	Os11g0229500 [Oryza sativa Japonica Group] >gi|4519936|dbj|BAA75812.1| RPR1 [Oryza sativa Japonica Group] >gi|77549368|gb|ABA92165.1| NB-ARC domain containing protein, expressed [Oryza sativa (japonica cultivar-group)] >gi|108864171|gb|ABG22420.1| NB-ARC domain containing protein, expressed [Oryza sativa (japonica cultivar-group)] >gi|113644779|dbj|BAF27920.1| Os11g0229500 [Oryza sativa Japonica …
Unigene29193_CB2	gi|15487957|gb|AAL01024.1|AF402757_1	85.5	2e-16	NBS/LRR resistance protein-like protein [Theobroma cacao]
Unigene29323_CB2	gi|15487957|gb|AAL01024.1|AF402757_1	82	2e-15	NBS/LRR resistance protein-like protein [Theobroma cacao]
Unigene29349_CB2	gi|206604098|gb|ACI16480.1|	50.4	6e-06	NBS-LRR resistance protein [Solanum bulbocastanum]
Unigene2979_CB2	gi|224113553|ref|XP_002332551.1|	202	5e-51	cc-nbs-lrr resistance protein [Populus trichocarpa] >gi|222833027|gb|EEE71504.1| cc-nbs-lrr resistance protein [Populus trichocarpa]
Unigene30181_CB2	gi|116560864|gb|ABJ99600.1|	67	6e-11	NBS-LRR type resistance protein [Beta vulgaris]
Unigene3088_CB2	gi|224144470|ref|XP_002325299.1|	81.3	9e-15	BED finger-nbs resistance protein [Populus trichocarpa] >gi|222862174|gb|EEE99680.1| BED finger-nbs resistance protein [Populus trichocarpa]
Unigene31075_CB2	gi|29839689|sp|Q9XIF0.1|DRL13_ARATH	50.4	6e-06	RecName: Full=Putative disease resistance protein At1g59780 >gi|5080812|gb|AAD39321.1|AC007258_10 Putative disease resistance protein [Arabidopsis thaliana]
Unigene31411_CB2	gi|15983801|gb|AAL10497.1|	96.3	1e-19	At3g07700/F17A17.4 [Arabidopsis thaliana]
Unigene31497_CB2	gi|15983801|gb|AAL10497.1|	99	2e-20	At3g07700/F17A17.4 [Arabidopsis thaliana]
Unigene31745_CB2	gi|116560836|gb|ABJ99599.1|	59.7	1e-08	NBS-LRR type resistance protein [Beta vulgaris]
Unigene3290_CB2	gi|224124220|ref|XP_002319275.1|	54.7	3e-07	cc-nbs-lrr resistance protein [Populus trichocarpa] >gi|222857651|gb|EEE95198.1| cc-nbs-lrr resistance protein [Populus trichocarpa]
Unigene32918_CB2	gi|224096706|ref|XP_002334678.1|	50.8	5e-06	BED finger-nbs resistance protein [Populus trichocarpa] >gi|222874142|gb|EEF11273.1| BED finger-nbs resistance protein [Populus trichocarpa]
Unigene33435_CB2	gi|116560836|gb|ABJ99599.1|	52.8	1e-06	NBS-LRR type resistance protein [Beta vulgaris]
Unigene33442_CB2	gi|116560836|gb|ABJ99599.1|	72.8	1e-12	NBS-LRR type resistance protein [Beta vulgaris]
Unigene3429_CB2	gi|116560836|gb|ABJ99599.1|	299	4e-80	NBS-LRR type resistance protein [Beta vulgaris]
Unigene3451_CB2	gi|224059590|ref|XP_002299922.1|	64.7	3e-10	cc-nbs-lrr resistance protein [Populus trichocarpa] >gi|222847180|gb|EEE84727.1| cc-nbs-lrr resistance protein [Populus trichocarpa]
Unigene3453_CB2	gi|224132258|ref|XP_002328224.1|	245	2e-69	cc-nbs-lrr resistance protein [Populus trichocarpa] >gi|222837739|gb|EEE76104.1| cc-nbs-lrr resistance protein [Populus trichocarpa]
Unigene34779_CB2	gi|116560836|gb|ABJ99599.1|	65.1	2e-10	NBS-LRR type resistance protein [Beta vulgaris]
Unigene34903_CB2	gi|116560864|gb|ABJ99600.1|	77.8	4e-14	NBS-LRR type resistance protein [Beta vulgaris]
Unigene34919_CB2	gi|224115982|ref|XP_002332019.1|	52	2e-06	BED finger-nbs-lrr resistance protein [Populus trichocarpa] >gi|222875244|gb|EEF12375.1| BED finger-nbs-lrr resistance protein [Populus trichocarpa]
Unigene35238_CB2	gi|22087163|gb|AAM90858.1|AF487796_1	52.4	2e-06	RPS2 [Arabidopsis lyrata]
Unigene35240_CB2	gi|22087163|gb|AAM90858.1|AF487796_1	50.4	6e-06	RPS2 [Arabidopsis lyrata]
Unigene35375_CB2	gi|38373623|gb|AAR19096.1|	60.8	5e-09	NBS-LRR type disease resistance protein RPG1-B [Glycine max]
Unigene35794_CB2	gi|223452508|gb|ACM89581.1|	66.2	1e-10	disease resistance protein [Glycine max]
Unigene35795_CB2	gi|223452508|gb|ACM89581.1|	69.7	1e-11	disease resistance protein [Glycine max]
Unigene35_CB2	gi|116560836|gb|ABJ99599.1|	313	7e-84	NBS-LRR type resistance protein [Beta vulgaris]
Unigene36085_CB2	gi|116560864|gb|ABJ99600.1|	55.1	3e-07	NBS-LRR type resistance protein [Beta vulgaris]
Unigene36574_CB2	gi|225735343|gb|ACO25634.1|	57.4	5e-08	NBS-coding resistance protein [Nicotiana repanda]
Unigene36584_CB2	gi|225349096|gb|ACN87460.1|	53.5	7e-07	NBS-containing resistance-like protein [Corylus avellana] >gi|225349329|gb|ACN87568.1| NBS-containing resistance-like protein [Corylus avellana]
Unigene37091_CB2	gi|116560836|gb|ABJ99599.1|	55.8	1e-07	NBS-LRR type resistance protein [Beta vulgaris]
Unigene37135_CB2	gi|22087209|gb|AAM90881.1|AF487819_1	50.1	8e-06	RPS2 [Arabidopsis thaliana] >gi|22087213|gb|AAM90883.1|AF487821_1 RPS2 [Arabidopsis thaliana]
Unigene37191_CB2	gi|224063557|ref|XP_002301203.1|	77.4	5e-14	nbs-lrr resistance protein [Populus trichocarpa] >gi|222842929|gb|EEE80476.1| nbs-lrr resistance protein [Populus trichocarpa]
Unigene37526_CB2	gi|53680924|gb|AAU89649.1|	62.4	2e-09	resistance protein-like protein [Citrus trifoliata]
Unigene3753_CB2	gi|29839682|sp|Q9STE7.1|R13L3_ARATH	58.9	2e-08	RecName: Full=Putative disease resistance RPP13-like protein 3
Unigene3794_CB2	gi|116560836|gb|ABJ99599.1|	153	2e-36	NBS-LRR type resistance protein [Beta vulgaris]
Unigene3927_CB2	gi|224092698|ref|XP_002309702.1|	67.4	5e-11	cc-nbs-lrr resistance protein [Populus trichocarpa] >gi|222855678|gb|EEE93225.1| cc-nbs-lrr resistance protein [Populus trichocarpa]
Unigene39442_CB2	gi|116560864|gb|ABJ99600.1|	58.9	2e-08	NBS-LRR type resistance protein [Beta vulgaris]
Unigene4029_CB2	gi|224092698|ref|XP_002309702.1|	79.7	9e-15	cc-nbs-lrr resistance protein [Populus trichocarpa] >gi|222855678|gb|EEE93225.1| cc-nbs-lrr resistance protein [Populus trichocarpa]
Unigene4056_CB2	gi|116560864|gb|ABJ99600.1|	107	5e-27	NBS-LRR type resistance protein [Beta vulgaris]
Unigene40642_CB2	gi|227438239|gb|ACP30609.1|	50.1	8e-06	disease resistance protein [Brassica rapa subsp. pekinensis]
Unigene40744_CB2	gi|153012244|gb|ABS50343.1|	55.5	2e-07	resistance protein [Vitis yeshanensis]
Unigene408_CB2	gi|116560836|gb|ABJ99599.1|	154	7e-37	NBS-LRR type resistance protein [Beta vulgaris]
Unigene40901_CB2	gi|224121322|ref|XP_002330798.1|	62	2e-09	cc-nbs-lrr resistance protein [Populus trichocarpa] >gi|222872600|gb|EEF09731.1| cc-nbs-lrr resistance protein [Populus trichocarpa]
Unigene41028_CB2	gi|297719867|ref|NP_001172295.1|	65.1	2e-10	Os01g0308300 [Oryza sativa Japonica Group] >gi|255673159|dbj|BAH91025.1| Os01g0308300 [Oryza sativa Japonica Group]
Unigene4106_CB2	gi|57899302|dbj|BAD87723.1|	41.6	2e-06	NBS-LRR disease resistance protein-like [Oryza sativa Japonica Group]
Unigene4107_CB2	gi|116560836|gb|ABJ99599.1|	96.7	3e-19	NBS-LRR type resistance protein [Beta vulgaris]
Unigene41380_CB2	gi|15487850|gb|AAL00975.1|AF402699_1	65.1	2e-10	NBS/LRR resistance protein-like protein [Theobroma cacao]
Unigene4146_CB2	gi|224113557|ref|XP_002332553.1|	111	9e-24	cc-nbs-lrr resistance protein [Populus trichocarpa] >gi|222833029|gb|EEE71506.1| cc-nbs-lrr resistance protein [Populus trichocarpa]
Unigene4151_CB2	gi|224113557|ref|XP_002332553.1|	71.6	1e-11	cc-nbs-lrr resistance protein [Populus trichocarpa] >gi|222833029|gb|EEE71506.1| cc-nbs-lrr resistance protein [Populus trichocarpa]
Unigene4160_CB2	gi|116560836|gb|ABJ99599.1|	159	7e-39	NBS-LRR type resistance protein [Beta vulgaris]
Unigene41788_CB2	gi|224113553|ref|XP_002332551.1|	56.2	1e-07	cc-nbs-lrr resistance protein [Populus trichocarpa] >gi|222833027|gb|EEE71504.1| cc-nbs-lrr resistance protein [Populus trichocarpa]
Unigene42193_CB2	gi|116560864|gb|ABJ99600.1|	50.1	8e-06	NBS-LRR type resistance protein [Beta vulgaris]
Unigene42574_CB2	gi|105922948|gb|ABF81446.1|	57	7e-08	NBS-NBS-LRR type disease resistance protein [Populus trichocarpa]
Unigene42785_CB2	gi|224138292|ref|XP_002326566.1|	53.5	7e-07	nbs-lrr resistance protein [Populus trichocarpa] >gi|222833888|gb|EEE72365.1| nbs-lrr resistance protein [Populus trichocarpa]
Unigene42794_CB2	gi|105922948|gb|ABF81446.1|	57.4	5e-08	NBS-NBS-LRR type disease resistance protein [Populus trichocarpa]
Unigene42803_CB2	gi|255582947|ref|XP_002532244.1|	50.1	8e-06	Disease resistance protein RPM1, putative [Ricinus communis] >gi|223528062|gb|EEF30138.1| Disease resistance protein RPM1, putative [Ricinus communis]
Unigene42876_CB2	gi|116560836|gb|ABJ99599.1|	73.6	7e-13	NBS-LRR type resistance protein [Beta vulgaris]
Unigene43040_CB2	gi|116560836|gb|ABJ99599.1|	70.1	8e-12	NBS-LRR type resistance protein [Beta vulgaris]
Unigene4309_CB2	gi|224128410|ref|XP_002329155.1|	219	3e-56	BED finger-nbs-lrr resistance protein [Populus trichocarpa] >gi|222869824|gb|EEF06955.1| BED finger-nbs-lrr resistance protein [Populus trichocarpa]
Unigene43149_CB2	gi|116560836|gb|ABJ99599.1|	60.8	5e-09	NBS-LRR type resistance protein [Beta vulgaris]
Unigene4339_CB2	gi|9757959|dbj|BAB08447.1|	72.8	1e-12	TMV resistance protein-like [Arabidopsis thaliana]
Unigene4345_CB2	gi|116560836|gb|ABJ99599.1|	113	8e-25	NBS-LRR type resistance protein [Beta vulgaris]
Unigene43526_CB2	gi|28371844|gb|AAO38220.1|	69.3	1e-11	RCa9 [Manihot esculenta]
Unigene43527_CB2	gi|47027820|gb|AAT08955.1|	67.8	4e-11	CC-NBS-LRR [Helianthus annuus]
Unigene43529_CB2	gi|221193330|gb|ACM07709.1|	68.2	3e-11	NBS-LRR resistance-like protein 1O [Lactuca sativa]
Unigene43956_CB2	gi|28300303|gb|AAO37646.1|	50.8	5e-06	NBS-LRR resistance protein RGH2 [Manihot esculenta]
Unigene4396_CB2	gi|28300303|gb|AAO37646.1|	87.4	1e-16	NBS-LRR resistance protein RGH2 [Manihot esculenta]
Unigene4464_CB2	gi|116560836|gb|ABJ99599.1|	107	5e-23	NBS-LRR type resistance protein [Beta vulgaris]
Unigene447_CB2	gi|29839623|sp|Q9FJB5.1|RP8L3_ARATH	53.1	3e-06	RecName: Full=Disease resistance RPP8-like protein 3 >gi|9758146|dbj|BAB08703.1| disease resistance protein [Arabidopsis thaliana] >gi|110742305|dbj|BAE99077.1| disease resistance protein [Arabidopsis thaliana]
Unigene45034_CB2	gi|116560836|gb|ABJ99599.1|	61.2	3e-09	NBS-LRR type resistance protein [Beta vulgaris]
Unigene45115_CB2	gi|116560836|gb|ABJ99599.1|	72.8	1e-12	NBS-LRR type resistance protein [Beta vulgaris]
Unigene45204_CB2	gi|224107833|ref|XP_002333458.1|	56.2	1e-07	BED finger-nbs-lrr resistance protein [Populus trichocarpa] >gi|222836926|gb|EEE75319.1| BED finger-nbs-lrr resistance protein [Populus trichocarpa]
Unigene45279_CB2	gi|124360485|gb|ABN08495.1|	60.5	6e-09	Disease resistance protein [Medicago truncatula]
Unigene45294_CB2	gi|224145845|ref|XP_002325784.1|	56.2	1e-07	nbs-lrr resistance protein [Populus trichocarpa] >gi|222862659|gb|EEF00166.1| nbs-lrr resistance protein [Populus trichocarpa]
Unigene4538_CB2	gi|224069222|ref|XP_002302930.1|	58.2	3e-08	nbs-lrr resistance protein [Populus trichocarpa] >gi|222844656|gb|EEE82203.1| nbs-lrr resistance protein [Populus trichocarpa]
Unigene45443_CB2	gi|283049971|gb|ADB07392.1|	70.1	8e-12	BPH14-1 [Oryza sativa Indica Group]
Unigene4563_CB2	gi|6635380|gb|AAF19803.1|	355	8e-97	RPS2 protein [Brassica oleracea]
Unigene45856_CB2	gi|115488752|ref|NP_001066863.1|	53.5	7e-07	Os12g0510500 [Oryza sativa Japonica Group] >gi|113649370|dbj|BAF29882.1| Os12g0510500 [Oryza sativa Japonica Group]
Unigene45933_CB2	gi|116560836|gb|ABJ99599.1|	60.1	8e-09	NBS-LRR type resistance protein [Beta vulgaris]
Unigene4610_CB2	gi|116560864|gb|ABJ99600.1|	97.4	2e-19	NBS-LRR type resistance protein [Beta vulgaris]
Unigene46280_CB2	gi|116560836|gb|ABJ99599.1|	73.2	9e-13	NBS-LRR type resistance protein [Beta vulgaris]
Unigene46866_CB2	gi|157280339|gb|ABV29170.1|	62.4	2e-09	disease resistance protein R3a-like protein [Solanum demissum]
Unigene47326_CB2	gi|224138304|ref|XP_002326569.1|	56.6	9e-08	nbs-lrr resistance protein [Populus trichocarpa] >gi|222833891|gb|EEE72368.1| nbs-lrr resistance protein [Populus trichocarpa]
Unigene47605_CB2	gi|212717155|gb|ACJ37419.1|	63.9	5e-10	NBS-LRR disease resistance protein [Glycine max]
Unigene4795_CB2	gi|62632823|gb|AAX89382.1|	147	2e-34	NB-LRR type disease resistance protein Rps1-k-1 [Glycine max]
Unigene48611_CB2	gi|224144510|ref|XP_002325315.1|	68.6	2e-11	nbs-lrr resistance protein [Populus trichocarpa] >gi|222862190|gb|EEE99696.1| nbs-lrr resistance protein [Populus trichocarpa]
Unigene49173_CB2	gi|224115778|ref|XP_002317122.1|	52.4	2e-06	nbs-lrr resistance protein [Populus trichocarpa] >gi|222860187|gb|EEE97734.1| nbs-lrr resistance protein [Populus trichocarpa]
Unigene49343_CB2	gi|16933573|gb|AAL30111.1|	57.8	4e-08	resistance gene analog [Solanum phureja x Solanum stenotomum]
Unigene49394_CB2	gi|116560836|gb|ABJ99599.1|	90.5	5e-18	NBS-LRR type resistance protein [Beta vulgaris]
Unigene49512_CB2	gi|116560836|gb|ABJ99599.1|	79	2e-14	NBS-LRR type resistance protein [Beta vulgaris]
Unigene49515_CB2	gi|116560864|gb|ABJ99600.1|	76.6	8e-14	NBS-LRR type resistance protein [Beta vulgaris]
Unigene49601_CB2	gi|223452597|gb|ACM89625.1|	58.9	2e-08	disease resistance protein [Glycine max]
Unigene49722_CB2	gi|9757959|dbj|BAB08447.1|	76.3	1e-13	TMV resistance protein-like [Arabidopsis thaliana]
Unigene49817_CB2	gi|227438239|gb|ACP30609.1|	105	1e-22	disease resistance protein [Brassica rapa subsp. pekinensis]
Unigene49998_CB2	gi|225348918|gb|ACN87372.1|	68.2	3e-11	NBS-containing resistance-like protein [Corylus avellana]
Unigene5006_CB2	gi|217426419|gb|ACK44405.1|	110	4e-24	NBS resistance protein [Musa ABB Group]
Unigene50352_CB2	gi|116560836|gb|ABJ99599.1|	55.8	1e-07	NBS-LRR type resistance protein [Beta vulgaris]
Unigene50390_CB2	gi|39636785|gb|AAR29074.1|	57.4	5e-08	blight resistance protein SH10 [Solanum tuberosum]
Unigene50639_CB2	gi|224150180|ref|XP_002336919.1|	53.9	6e-07	cc-nbs-lrr resistance protein [Populus trichocarpa] >gi|222837129|gb|EEE75508.1| cc-nbs-lrr resistance protein [Populus trichocarpa]
Unigene50832_CB2	gi|224122926|ref|XP_002330398.1|	51.6	3e-06	BED finger-nbs-lrr resistance protein [Populus trichocarpa] >gi|222871783|gb|EEF08914.1| BED finger-nbs-lrr resistance protein [Populus trichocarpa]
Unigene5096_CB2	gi|46395963|sp|Q9C8K0.2|DRL5_ARATH	52	2e-06	RecName: Full=Probable disease resistance protein At1g51480
Unigene5101_CB2	gi|224069138|ref|XP_002302909.1|	51.2	4e-06	cc-nbs-lrr resistance protein [Populus trichocarpa] >gi|222844635|gb|EEE82182.1| cc-nbs-lrr resistance protein [Populus trichocarpa]
Unigene51067_CB2	gi|116560836|gb|ABJ99599.1|	55.1	2e-07	NBS-LRR type resistance protein [Beta vulgaris]
Unigene51137_CB2	gi|2792208|gb|AAB96979.1|	58.9	2e-08	NBS-LRR type resistance protein [Hordeum vulgare subsp. vulgare]
Unigene51175_CB2	gi|224069342|ref|XP_002302960.1|	50.4	6e-06	cc-nbs-lrr resistance protein [Populus trichocarpa] >gi|222844686|gb|EEE82233.1| cc-nbs-lrr resistance protein [Populus trichocarpa]
Unigene51228_CB2	gi|11994217|dbj|BAB01339.1|	50.1	8e-06	disease resistance comples protein [Arabidopsis thaliana]
Unigene51285_CB2	gi|2792208|gb|AAB96979.1|	56.6	9e-08	NBS-LRR type resistance protein [Hordeum vulgare subsp. vulgare]
Unigene51426_CB2	gi|223452619|gb|ACM89636.1|	73.9	5e-13	disease resistance protein [Glycine max]
Unigene5147_CB2	gi|115435772|ref|NP_001042644.1|	94.4	5e-19	Os01g0260500 [Oryza sativa Japonica Group] >gi|9558523|dbj|BAB03441.1| NBS-LRR disease resistance protein -like [Oryza sativa Japonica Group] >gi|113532175|dbj|BAF04558.1| Os01g0260500 [Oryza sativa Japonica Group]
Unigene51903_CB2	gi|224063557|ref|XP_002301203.1|	102	1e-21	nbs-lrr resistance protein [Populus trichocarpa] >gi|222842929|gb|EEE80476.1| nbs-lrr resistance protein [Populus trichocarpa]
Unigene52018_CB2	gi|116560836|gb|ABJ99599.1|	55.8	1e-07	NBS-LRR type resistance protein [Beta vulgaris]
Unigene52170_CB2	gi|44921729|gb|AAS49215.1|	69.7	1e-11	disease resistance protein [Glycine max]
Unigene52400_CB2	gi|39636785|gb|AAR29074.1|	54.7	3e-07	blight resistance protein SH10 [Solanum tuberosum]
Unigene52695_CB2	gi|28300303|gb|AAO37646.1|	56.6	9e-08	NBS-LRR resistance protein RGH2 [Manihot esculenta]
Unigene52864_CB2	gi|224150180|ref|XP_002336919.1|	60.5	6e-09	cc-nbs-lrr resistance protein [Populus trichocarpa] >gi|222837129|gb|EEE75508.1| cc-nbs-lrr resistance protein [Populus trichocarpa]
Unigene53008_CB2	gi|289719772|gb|ADD17346.1|	54.3	4e-07	resistance protein XiR1.1 [Vitis arizonica]
Unigene53096_CB2	gi|224069104|ref|XP_002302901.1|	52.8	1e-06	cc-nbs-lrr resistance protein [Populus trichocarpa] >gi|222844627|gb|EEE82174.1| cc-nbs-lrr resistance protein [Populus trichocarpa]
Unigene5323_CB2	gi|116560836|gb|ABJ99599.1|	185	1e-45	NBS-LRR type resistance protein [Beta vulgaris]
Unigene53562_CB2	gi|116560864|gb|ABJ99600.1|	61.6	3e-09	NBS-LRR type resistance protein [Beta vulgaris]
Unigene53686_CB2	gi|57233501|gb|AAW48301.1|	55.1	2e-07	potato resistance-like protein I2GA-SH23-3 [Solanum tuberosum]
Unigene5404_CB2	gi|227438295|gb|ACP30637.1|	63.9	5e-10	disease resistance protein [Brassica rapa subsp. pekinensis]
Unigene54058_CB2	gi|28555887|emb|CAD45026.1|	57	6e-08	NBS-LRR disease resistance protein homologue [Hordeum vulgare]
Unigene5414_CB2	gi|289719772|gb|ADD17346.1|	53.5	7e-07	resistance protein XiR1.1 [Vitis arizonica]
Unigene54285_CB2	gi|224063557|ref|XP_002301203.1|	83.2	8e-16	nbs-lrr resistance protein [Populus trichocarpa] >gi|222842929|gb|EEE80476.1| nbs-lrr resistance protein [Populus trichocarpa]
Unigene54690_CB2	gi|212717155|gb|ACJ37419.1|	59.3	1e-08	NBS-LRR disease resistance protein [Glycine max]
Unigene54706_CB2	gi|224153366|ref|XP_002337346.1|	50.1	8e-06	nbs-lrr resistance protein [Populus trichocarpa] >gi|222838881|gb|EEE77232.1| nbs-lrr resistance protein [Populus trichocarpa]
Unigene5472_CB2	gi|283825463|gb|ADB43255.1|	56.6	9e-08	blight resistance protein [Capsicum annuum]
Unigene54792_CB2	gi|227438279|gb|ACP30629.1|	76.3	1e-13	disease resistance protein [Brassica rapa subsp. pekinensis]
Unigene54836_CB2	gi|224118914|ref|XP_002331379.1|	75.9	1e-13	nbs-lrr resistance protein [Populus trichocarpa] >gi|222874417|gb|EEF11548.1| nbs-lrr resistance protein [Populus trichocarpa]
Unigene54950_CB2	gi|223452593|gb|ACM89623.1|	77	6e-14	TIR-NBS-LRR type disease resistance protein [Glycine max]
Unigene549_CB2	gi|224128410|ref|XP_002329155.1|	89.7	2e-17	BED finger-nbs-lrr resistance protein [Populus trichocarpa] >gi|222869824|gb|EEF06955.1| BED finger-nbs-lrr resistance protein [Populus trichocarpa]
Unigene55240_CB2	gi|224059584|ref|XP_002299919.1|	79	2e-14	cc-nbs-lrr resistance protein [Populus trichocarpa] >gi|222847177|gb|EEE84724.1| cc-nbs-lrr resistance protein [Populus trichocarpa]
Unigene55256_CB2	gi|28300299|gb|AAO37645.1|	69.7	1e-11	NBS-LRR resistance protein RGH1 [Manihot esculenta]
Unigene5646_CB2	gi|45826061|gb|AAS77675.1|	62	2e-09	resistance protein [Quercus suber]
Unigene56604_CB2	gi|20385440|gb|AAM21289.1|	64.7	3e-10	resistance gene analog [Vitis vinifera]
Unigene56987_CB2	gi|224059590|ref|XP_002299922.1|	75.9	1e-13	cc-nbs-lrr resistance protein [Populus trichocarpa] >gi|222847180|gb|EEE84727.1| cc-nbs-lrr resistance protein [Populus trichocarpa]
Unigene57263_CB2	gi|116560864|gb|ABJ99600.1|	69.7	1e-11	NBS-LRR type resistance protein [Beta vulgaris]
Unigene5739_CB2	gi|28300299|gb|AAO37645.1|	69.7	1e-11	NBS-LRR resistance protein RGH1 [Manihot esculenta]
Unigene574_CB2	gi|224128424|ref|XP_002329158.1|	91.3	2e-19	BED finger-nbs-lrr resistance protein [Populus trichocarpa] >gi|222869827|gb|EEF06958.1| BED finger-nbs-lrr resistance protein [Populus trichocarpa]
Unigene57547_CB2	gi|197209744|dbj|BAG68915.1|	52.4	2e-06	putative disease resistance protein [Arabidopsis thaliana]
Unigene57703_CB2	gi|116560864|gb|ABJ99600.1|	62.4	2e-09	NBS-LRR type resistance protein [Beta vulgaris]
Unigene5772_CB2	gi|116560836|gb|ABJ99599.1|	114	3e-25	NBS-LRR type resistance protein [Beta vulgaris]
Unigene58130_CB2	gi|116560836|gb|ABJ99599.1|	68.6	2e-11	NBS-LRR type resistance protein [Beta vulgaris]
Unigene58204_CB2	gi|224145605|ref|XP_002325703.1|	65.1	2e-10	BED finger-nbs-lrr resistance protein [Populus trichocarpa] >gi|222862578|gb|EEF00085.1| BED finger-nbs-lrr resistance protein [Populus trichocarpa]
Unigene58267_CB2	gi|158253391|gb|ABW24166.1|	52.8	1e-06	LOV1 [Arabidopsis thaliana]
Unigene58333_CB2	gi|116560836|gb|ABJ99599.1|	65.1	2e-10	NBS-LRR type resistance protein [Beta vulgaris]
Unigene5857_CB2	gi|116560836|gb|ABJ99599.1|	135	6e-31	NBS-LRR type resistance protein [Beta vulgaris]
Unigene58816_CB2	gi|224144510|ref|XP_002325315.1|	62.4	2e-09	nbs-lrr resistance protein [Populus trichocarpa] >gi|222862190|gb|EEE99696.1| nbs-lrr resistance protein [Populus trichocarpa]
Unigene58851_CB2	gi|53680924|gb|AAU89649.1|	67	6e-11	resistance protein-like protein [Citrus trifoliata]
Unigene58876_CB2	gi|227438239|gb|ACP30609.1|	87	6e-17	disease resistance protein [Brassica rapa subsp. pekinensis]
Unigene5893_CB2	gi|116560836|gb|ABJ99599.1|	315	8e-95	NBS-LRR type resistance protein [Beta vulgaris]
Unigene58974_CB2	gi|297612035|ref|NP_001068102.2|	65.9	1e-10	Os11g0560000 [Oryza sativa Japonica Group] >gi|77551515|gb|ABA94312.1| NB-ARC domain containing protein [Oryza sativa (japonica cultivar-group)] >gi|255680192|dbj|BAF28465.2| Os11g0560000 [Oryza sativa Japonica Group]
Unigene59204_CB2	gi|227438231|gb|ACP30605.1|	57.4	5e-08	disease resistance protein [Brassica rapa subsp. pekinensis]
Unigene59434_CB2	gi|227438239|gb|ACP30609.1|	93.2	8e-19	disease resistance protein [Brassica rapa subsp. pekinensis]
Unigene59585_CB2	gi|224117250|ref|XP_002317519.1|	58.5	2e-08	nbs-lrr resistance protein [Populus trichocarpa] >gi|222860584|gb|EEE98131.1| nbs-lrr resistance protein [Populus trichocarpa]
Unigene59656_CB2	gi|224117274|ref|XP_002317527.1|	56.2	1e-07	BED finger-nbs-lrr resistance protein [Populus trichocarpa] >gi|222860592|gb|EEE98139.1| BED finger-nbs-lrr resistance protein [Populus trichocarpa]
Unigene5993_CB2	gi|207693269|gb|ACI25289.1|	63.5	3e-09	late blight resistance protein Rpi-pta1 [Solanum stoloniferum]
Unigene60044_CB2	gi|9757959|dbj|BAB08447.1|	70.1	8e-12	TMV resistance protein-like [Arabidopsis thaliana]
Unigene60192_CB2	gi|115488538|ref|NP_001066756.1|	79.7	1e-14	Os12g0477100 [Oryza sativa Japonica Group] >gi|77555427|gb|ABA98223.1| NB-ARC domain containing protein, expressed [Oryza sativa (japonica cultivar-group)] >gi|113649263|dbj|BAF29775.1| Os12g0477100 [Oryza sativa Japonica Group]
Unigene60338_CB2	gi|227438239|gb|ACP30609.1|	53.9	6e-07	disease resistance protein [Brassica rapa subsp. pekinensis]
Unigene6037_CB2	gi|224115986|ref|XP_002332020.1|	69.3	1e-11	BED finger-nbs-lrr resistance protein [Populus trichocarpa] >gi|222875245|gb|EEF12376.1| BED finger-nbs-lrr resistance protein [Populus trichocarpa]
Unigene6052_CB2	gi|115469664|ref|NP_001058431.1|	288	1e-76	Os06g0693100 [Oryza sativa Japonica Group] >gi|113596471|dbj|BAF20345.1| Os06g0693100 [Oryza sativa Japonica Group]
Unigene60547_CB2	gi|28300299|gb|AAO37645.1|	62.8	1e-09	NBS-LRR resistance protein RGH1 [Manihot esculenta]
Unigene60614_CB2	gi|124264038|gb|ABM97643.1|	58.5	2e-08	PR protein [Capsicum annuum]
Unigene60654_CB2	gi|224069120|ref|XP_002302905.1|	58.5	2e-08	nbs-lrr resistance protein [Populus trichocarpa] >gi|222844631|gb|EEE82178.1| nbs-lrr resistance protein [Populus trichocarpa]
Unigene60762_CB2	gi|116560836|gb|ABJ99599.1|	71.6	3e-12	NBS-LRR type resistance protein [Beta vulgaris]
Unigene60830_CB2	gi|224113585|ref|XP_002332545.1|	50.1	8e-06	BED finger-nbs-lrr resistance protein [Populus trichocarpa] >gi|222832689|gb|EEE71166.1| BED finger-nbs-lrr resistance protein [Populus trichocarpa]
Unigene61130_CB2	gi|115481228|ref|NP_001064207.1|	75.1	2e-13	Os10g0161400 [Oryza sativa Japonica Group] >gi|31430306|gb|AAP52240.1| NB-ARC domain containing protein, expressed [Oryza sativa (japonica cultivar-group)] >gi|113638816|dbj|BAF26121.1| Os10g0161400 [Oryza sativa Japonica Group]
Unigene61173_CB2	gi|116560836|gb|ABJ99599.1|	72.8	1e-12	NBS-LRR type resistance protein [Beta vulgaris]
Unigene6128_CB2	gi|224128410|ref|XP_002329155.1|	57.4	5e-08	BED finger-nbs-lrr resistance protein [Populus trichocarpa] >gi|222869824|gb|EEF06955.1| BED finger-nbs-lrr resistance protein [Populus trichocarpa]
Unigene61643_CB2	gi|224113553|ref|XP_002332551.1|	66.2	1e-10	cc-nbs-lrr resistance protein [Populus trichocarpa] >gi|222833027|gb|EEE71504.1| cc-nbs-lrr resistance protein [Populus trichocarpa]
Unigene62022_CB2	gi|212717123|gb|ACJ37403.1|	59.3	1e-08	CC-NBS-LRR class disease resistance protein [Glycine max]
Unigene62477_CB2	--	--	--	--
Unigene62670_CB2	gi|116560864|gb|ABJ99600.1|	82	2e-15	NBS-LRR type resistance protein [Beta vulgaris]
Unigene62787_CB2	gi|224069330|ref|XP_002302957.1|	52.4	2e-06	cc-nbs-lrr resistance protein [Populus trichocarpa] >gi|222844683|gb|EEE82230.1| cc-nbs-lrr resistance protein [Populus trichocarpa]
Unigene6296_CB2	gi|124360485|gb|ABN08495.1|	123	2e-27	Disease resistance protein [Medicago truncatula]
Unigene63465_CB2	gi|22330529|ref|NP_683486.1|	63.5	7e-10	leucine-rich repeat family protein [Arabidopsis thaliana]
Unigene63592_CB2	gi|116560836|gb|ABJ99599.1|	78.6	2e-14	NBS-LRR type resistance protein [Beta vulgaris]
Unigene63842_CB2	gi|227438239|gb|ACP30609.1|	51.2	4e-06	disease resistance protein [Brassica rapa subsp. pekinensis]
Unigene63918_CB2	gi|116560836|gb|ABJ99599.1|	85.9	1e-16	NBS-LRR type resistance protein [Beta vulgaris]
Unigene64118_CB2	gi|291464731|gb|ADE05825.1|	56.2	1e-07	disease resistance protein RPP8 [Arabidopsis lyrata subsp. petraea]
Unigene64208_CB2	gi|116560864|gb|ABJ99600.1|	71.2	3e-12	NBS-LRR type resistance protein [Beta vulgaris]
Unigene64352_CB2	gi|224063557|ref|XP_002301203.1|	104	4e-22	nbs-lrr resistance protein [Populus trichocarpa] >gi|222842929|gb|EEE80476.1| nbs-lrr resistance protein [Populus trichocarpa]
Unigene6439_CB2	gi|105923251|gb|ABF81466.1|	117	1e-25	TIR-NBS type disease resistance protein [Populus trichocarpa]
Unigene6442_CB2	gi|2852684|gb|AAC02202.1|	68.9	1e-10	resistance protein candidate [Lactuca sativa] >gi|219563669|gb|ACL28164.1| NBS-LRR resistance-like protein RGC1A [Lactuca sativa]
Unigene6469_CB2	gi|224092698|ref|XP_002309702.1|	116	5e-25	cc-nbs-lrr resistance protein [Populus trichocarpa] >gi|222855678|gb|EEE93225.1| cc-nbs-lrr resistance protein [Populus trichocarpa]
Unigene6481_CB2	gi|28300303|gb|AAO37646.1|	260	1e-68	NBS-LRR resistance protein RGH2 [Manihot esculenta]
Unigene6482_CB2	gi|212717153|gb|ACJ37418.1|	122	2e-30	NBS-LRR disease resistance protein [Glycine max]
Unigene64848_CB2	gi|227438239|gb|ACP30609.1|	107	3e-23	disease resistance protein [Brassica rapa subsp. pekinensis]
Unigene65214_CB2	gi|38045853|gb|AAR08895.1|	97.1	6e-20	resistance protein candidate [Vitis riparia]
Unigene65268_CB2	gi|115464631|ref|NP_001055915.1|	75.5	2e-13	Os05g0492600 [Oryza sativa Japonica Group] >gi|113579466|dbj|BAF17829.1| Os05g0492600 [Oryza sativa Japonica Group]
Unigene65366_CB2	gi|15983801|gb|AAL10497.1|	110	5e-24	At3g07700/F17A17.4 [Arabidopsis thaliana]
Unigene65542_CB2	gi|289719772|gb|ADD17346.1|	53.1	1e-06	resistance protein XiR1.1 [Vitis arizonica]
Unigene65568_CB2	gi|87241021|gb|ABD32879.1|	73.2	9e-13	Disease resistance protein [Medicago truncatula]
Unigene65590_CB2	gi|15983801|gb|AAL10497.1|	105	1e-22	At3g07700/F17A17.4 [Arabidopsis thaliana]
Unigene65982_CB2	gi|224112164|ref|XP_002332822.1|	52.4	2e-06	cc-nbs-lrr resistance protein [Populus trichocarpa] >gi|222834210|gb|EEE72687.1| cc-nbs-lrr resistance protein [Populus trichocarpa]
Unigene66178_CB2	gi|32364509|gb|AAP80282.1|	69.3	1e-11	resistance protein Hod4 [Arabidopsis thaliana]
Unigene66290_CB2	gi|227438249|gb|ACP30614.1|	52.4	2e-06	disease resistance protein [Brassica rapa subsp. pekinensis]
Unigene66385_CB2	gi|62632823|gb|AAX89382.1|	53.5	7e-07	NB-LRR type disease resistance protein Rps1-k-1 [Glycine max]
Unigene66424_CB2	gi|224121242|ref|XP_002318534.1|	69.3	1e-11	tir-nbs-lrr resistance protein [Populus trichocarpa] >gi|222859207|gb|EEE96754.1| tir-nbs-lrr resistance protein [Populus trichocarpa]
Unigene66460_CB2	gi|149786540|gb|ABR29789.1|	56.2	1e-07	CC-NBS-LRR protein [Solanum tuberosum]
Unigene66671_CB2	gi|116560864|gb|ABJ99600.1|	74.3	4e-13	NBS-LRR type resistance protein [Beta vulgaris]
Unigene66777_CB2	gi|116560864|gb|ABJ99600.1|	72.8	1e-12	NBS-LRR type resistance protein [Beta vulgaris]
Unigene66933_CB2	gi|297726161|ref|NP_001175444.1|	62	2e-09	Os08g0224000 [Oryza sativa Japonica Group] >gi|255678244|dbj|BAH94172.1| Os08g0224000 [Oryza sativa Japonica Group]
Unigene6693_CB2	gi|5734781|gb|AAD50046.1|AC007980_11	82.4	4e-22	Very similar to disease resistance proteins [Arabidopsis thaliana]
Unigene66984_CB2	gi|224069146|ref|XP_002302911.1|	65.9	1e-10	cc-nbs-lrr resistance protein [Populus trichocarpa] >gi|222844637|gb|EEE82184.1| cc-nbs-lrr resistance protein [Populus trichocarpa]
Unigene67103_CB2	gi|116560836|gb|ABJ99599.1|	89.4	1e-17	NBS-LRR type resistance protein [Beta vulgaris]
Unigene67134_CB2	gi|21655201|gb|AAM28915.1|	69.7	1e-11	NBS [Pinus taeda]
Unigene6716_CB2	gi|224092704|ref|XP_002309705.1|	63.5	9e-10	cc-nbs-lrr resistance protein [Populus trichocarpa] >gi|222855681|gb|EEE93228.1| cc-nbs-lrr resistance protein [Populus trichocarpa]
Unigene67463_CB2	gi|283825463|gb|ADB43255.1|	70.5	6e-12	blight resistance protein [Capsicum annuum]
Unigene6762_CB2	gi|116560836|gb|ABJ99599.1|	129	1e-29	NBS-LRR type resistance protein [Beta vulgaris]
Unigene67887_CB2	gi|116560836|gb|ABJ99599.1|	75.1	2e-13	NBS-LRR type resistance protein [Beta vulgaris]
Unigene68040_CB2	gi|116560864|gb|ABJ99600.1|	66.2	1e-10	NBS-LRR type resistance protein [Beta vulgaris]
Unigene68105_CB2	gi|212717155|gb|ACJ37419.1|	63.5	7e-10	NBS-LRR disease resistance protein [Glycine max]
Unigene68256_CB2	gi|116560836|gb|ABJ99599.1|	52.8	1e-06	NBS-LRR type resistance protein [Beta vulgaris]
Unigene68277_CB2	gi|116560864|gb|ABJ99600.1|	82.8	1e-15	NBS-LRR type resistance protein [Beta vulgaris]
Unigene68870_CB2	gi|116560864|gb|ABJ99600.1|	50.4	6e-06	NBS-LRR type resistance protein [Beta vulgaris]
Unigene69030_CB2	gi|212717155|gb|ACJ37419.1|	76.3	1e-13	NBS-LRR disease resistance protein [Glycine max]
Unigene69098_CB2	gi|28300299|gb|AAO37645.1|	71.2	3e-12	NBS-LRR resistance protein RGH1 [Manihot esculenta]
Unigene6940_CB2	gi|46395977|sp|Q9FG90.1|DRL33_ARATH	113	8e-25	RecName: Full=Probable disease resistance protein At5g43740 >gi|10177942|dbj|BAB11301.1| disease resistance protein [Arabidopsis thaliana] >gi|15215704|gb|AAK91398.1| AT5g43740/MQD19_7 [Arabidopsis thaliana] >gi|23308181|gb|AAN18060.1| At5g43740/MQD19_7 [Arabidopsis thaliana]
Unigene69414_CB2	gi|223452597|gb|ACM89625.1|	77.4	5e-14	disease resistance protein [Glycine max]
Unigene70053_CB2	gi|116560836|gb|ABJ99599.1|	110	4e-24	NBS-LRR type resistance protein [Beta vulgaris]
Unigene70182_CB2	gi|224144470|ref|XP_002325299.1|	70.5	6e-12	BED finger-nbs resistance protein [Populus trichocarpa] >gi|222862174|gb|EEE99680.1| BED finger-nbs resistance protein [Populus trichocarpa]
Unigene70688_CB2	gi|115463585|ref|NP_001055392.1|	66.2	1e-10	Os05g0379500 [Oryza sativa Japonica Group] >gi|113578943|dbj|BAF17306.1| Os05g0379500 [Oryza sativa Japonica Group]
Unigene70777_CB2	gi|212717123|gb|ACJ37403.1|	67.8	4e-11	CC-NBS-LRR class disease resistance protein [Glycine max]
Unigene7128_CB2	gi|224117270|ref|XP_002317526.1|	54.3	4e-07	BED finger-nbs resistance protein [Populus trichocarpa] >gi|222860591|gb|EEE98138.1| BED finger-nbs resistance protein [Populus trichocarpa]
Unigene71333_CB2	gi|224092698|ref|XP_002309702.1|	53.5	7e-07	cc-nbs-lrr resistance protein [Populus trichocarpa] >gi|222855678|gb|EEE93225.1| cc-nbs-lrr resistance protein [Populus trichocarpa]
Unigene71508_CB2	gi|224053248|ref|XP_002297736.1|	80.5	6e-15	cc-nbs-lrr resistance protein [Populus trichocarpa] >gi|222844994|gb|EEE82541.1| cc-nbs-lrr resistance protein [Populus trichocarpa]
Unigene71555_CB2	gi|116560836|gb|ABJ99599.1|	84	5e-16	NBS-LRR type resistance protein [Beta vulgaris]
Unigene71574_CB2	gi|77641254|gb|ABB00480.1|	58.5	2e-08	I2 [Solanum tuberosum]
Unigene72327_CB2	gi|224117274|ref|XP_002317527.1|	52.4	2e-06	BED finger-nbs-lrr resistance protein [Populus trichocarpa] >gi|222860592|gb|EEE98139.1| BED finger-nbs-lrr resistance protein [Populus trichocarpa]
Unigene72598_CB2	gi|224122926|ref|XP_002330398.1|	63.2	9e-10	BED finger-nbs-lrr resistance protein [Populus trichocarpa] >gi|222871783|gb|EEF08914.1| BED finger-nbs-lrr resistance protein [Populus trichocarpa]
Unigene7262_CB2	gi|116560836|gb|ABJ99599.1|	303	2e-81	NBS-LRR type resistance protein [Beta vulgaris]
Unigene7274_CB2	gi|116560836|gb|ABJ99599.1|	61.6	8e-16	NBS-LRR type resistance protein [Beta vulgaris]
Unigene72840_CB2	gi|224072859|ref|XP_002303915.1|	55.1	2e-07	cc-nbs-lrr resistance protein [Populus trichocarpa] >gi|222841347|gb|EEE78894.1| cc-nbs-lrr resistance protein [Populus trichocarpa]
Unigene73065_CB2	gi|5734781|gb|AAD50046.1|AC007980_11	62.4	2e-09	Very similar to disease resistance proteins [Arabidopsis thaliana]
Unigene73401_CB2	gi|224073274|ref|XP_002304055.1|	53.9	6e-07	cc-nbs-lrr resistance protein [Populus trichocarpa] >gi|222841487|gb|EEE79034.1| cc-nbs-lrr resistance protein [Populus trichocarpa]
Unigene7353_CB2	gi|116560836|gb|ABJ99599.1|	117	1e-42	NBS-LRR type resistance protein [Beta vulgaris]
Unigene73861_CB2	gi|227438239|gb|ACP30609.1|	109	8e-24	disease resistance protein [Brassica rapa subsp. pekinensis]
Unigene74833_CB2	gi|224053248|ref|XP_002297736.1|	82.8	1e-15	cc-nbs-lrr resistance protein [Populus trichocarpa] >gi|222844994|gb|EEE82541.1| cc-nbs-lrr resistance protein [Populus trichocarpa]
Unigene74848_CB2	gi|21326139|gb|AAM47598.1|	83.2	8e-16	NBS/LRR resistance protein-like protein [Capsicum annuum]
Unigene74901_CB2	gi|38373623|gb|AAR19096.1|	92	2e-18	NBS-LRR type disease resistance protein RPG1-B [Glycine max]
Unigene75001_CB2	gi|224130338|ref|XP_002328584.1|	55.8	1e-07	nbs-lrr resistance protein [Populus trichocarpa] >gi|222838566|gb|EEE76931.1| nbs-lrr resistance protein [Populus trichocarpa]
Unigene75856_CB2	gi|157283591|gb|ABV30822.1|	59.7	1e-08	NBS-containing resistance-like protein [Platanus x acerifolia]
Unigene75885_CB2	gi|116560864|gb|ABJ99600.1|	104	4e-22	NBS-LRR type resistance protein [Beta vulgaris]
Unigene76164_CB2	gi|224053298|ref|XP_002297751.1|	52.8	1e-06	cc-nbs-lrr resistance protein [Populus trichocarpa] >gi|222845009|gb|EEE82556.1| cc-nbs-lrr resistance protein [Populus trichocarpa]
Unigene76415_CB2	gi|22652532|gb|AAN03742.1|AF456247_1	58.9	2e-08	NBS-LRR-like protein [Oryza sativa Japonica Group]
Unigene76539_CB2	gi|224114840|ref|XP_002332295.1|	65.5	2e-10	cc-nbs resistance protein [Populus trichocarpa] >gi|222832457|gb|EEE70934.1| cc-nbs resistance protein [Populus trichocarpa]
Unigene76603_CB2	gi|116560836|gb|ABJ99599.1|	115	2e-25	NBS-LRR type resistance protein [Beta vulgaris]
Unigene76606_CB2	gi|15487957|gb|AAL01024.1|AF402757_1	111	2e-24	NBS/LRR resistance protein-like protein [Theobroma cacao]
Unigene76800_CB2	gi|224063557|ref|XP_002301203.1|	133	7e-31	nbs-lrr resistance protein [Populus trichocarpa] >gi|222842929|gb|EEE80476.1| nbs-lrr resistance protein [Populus trichocarpa]
Unigene7749_CB2	gi|116560864|gb|ABJ99600.1|	223	1e-57	NBS-LRR type resistance protein [Beta vulgaris]
Unigene77521_CB2	gi|116560836|gb|ABJ99599.1|	91.7	2e-18	NBS-LRR type resistance protein [Beta vulgaris]
Unigene77613_CB2	gi|28300303|gb|AAO37646.1|	75.1	2e-13	NBS-LRR resistance protein RGH2 [Manihot esculenta]
Unigene77734_CB2	gi|92885110|gb|ABE87630.1|	78.6	2e-14	Disease resistance protein [Medicago truncatula]
Unigene77785_CB2	gi|223452576|gb|ACM89615.1|	69.3	1e-11	disease resistance protein [Glycine max]
Unigene78050_CB2	gi|116560836|gb|ABJ99599.1|	91.3	3e-18	NBS-LRR type resistance protein [Beta vulgaris]
Unigene78168_CB2	gi|224121322|ref|XP_002330798.1|	52.4	2e-06	cc-nbs-lrr resistance protein [Populus trichocarpa] >gi|222872600|gb|EEF09731.1| cc-nbs-lrr resistance protein [Populus trichocarpa]
Unigene78297_CB2	gi|116560836|gb|ABJ99599.1|	85.5	2e-16	NBS-LRR type resistance protein [Beta vulgaris]
Unigene78531_CB2	gi|116560836|gb|ABJ99599.1|	97.4	4e-20	NBS-LRR type resistance protein [Beta vulgaris]
Unigene78755_CB2	gi|105922530|gb|ABF81422.1|	62	2e-09	NBS type disease resistance protein [Populus trichocarpa]
Unigene78931_CB2	gi|190688737|gb|ACE86400.1|	52.4	2e-06	rp3-like disease resistance protein [Sorghum bicolor]
Unigene79130_CB2	gi|219563677|gb|ACL28168.1|	84.7	3e-16	NBS-LRR resistance-like protein RGC1F [Lactuca sativa]
Unigene79398_CB2	gi|224120592|ref|XP_002318368.1|	82	2e-15	nbs-lrr resistance protein [Populus trichocarpa] >gi|222859041|gb|EEE96588.1| nbs-lrr resistance protein [Populus trichocarpa]
Unigene79415_CB2	gi|224069138|ref|XP_002302909.1|	53.9	6e-07	cc-nbs-lrr resistance protein [Populus trichocarpa] >gi|222844635|gb|EEE82182.1| cc-nbs-lrr resistance protein [Populus trichocarpa]
Unigene79592_CB2	gi|116560836|gb|ABJ99599.1|	68.6	2e-11	NBS-LRR type resistance protein [Beta vulgaris]
Unigene80274_CB2	gi|224120592|ref|XP_002318368.1|	72.8	1e-12	nbs-lrr resistance protein [Populus trichocarpa] >gi|222859041|gb|EEE96588.1| nbs-lrr resistance protein [Populus trichocarpa]
Unigene80294_CB2	gi|115477605|ref|NP_001062398.1|	92.4	1e-18	Os08g0543100 [Oryza sativa Japonica Group] >gi|113624367|dbj|BAF24312.1| Os08g0543100 [Oryza sativa Japonica Group]
Unigene80356_CB2	gi|224137346|ref|XP_002327103.1|	68.2	3e-11	nbs-lrr resistance protein [Populus trichocarpa] >gi|222835418|gb|EEE73853.1| nbs-lrr resistance protein [Populus trichocarpa]
Unigene80390_CB2	gi|224061349|ref|XP_002300436.1|	75.9	1e-13	cc-nbs-lrr resistance protein [Populus trichocarpa] >gi|222847694|gb|EEE85241.1| cc-nbs-lrr resistance protein [Populus trichocarpa]
Unigene80761_CB2	gi|212717155|gb|ACJ37419.1|	51.2	4e-06	NBS-LRR disease resistance protein [Glycine max]
Unigene81005_CB2	gi|29839682|sp|Q9STE7.1|R13L3_ARATH	76.3	1e-13	RecName: Full=Putative disease resistance RPP13-like protein 3
Unigene81017_CB2	gi|224159610|ref|XP_002338099.1|	73.6	7e-13	NBS resistance protein [Populus trichocarpa] >gi|222870816|gb|EEF07947.1| NBS resistance protein [Populus trichocarpa]
Unigene81121_CB2	gi|105922450|gb|ABF81417.1|	95.9	1e-19	TIR-NBS-LRR type disease resistance protein [Populus trichocarpa]
Unigene81842_CB2	gi|224137346|ref|XP_002327103.1|	120	5e-27	nbs-lrr resistance protein [Populus trichocarpa] >gi|222835418|gb|EEE73853.1| nbs-lrr resistance protein [Populus trichocarpa]
Unigene81934_CB2	gi|224122320|ref|XP_002330594.1|	99	2e-20	cc-nbs-lrr resistance protein [Populus trichocarpa] >gi|222872152|gb|EEF09283.1| cc-nbs-lrr resistance protein [Populus trichocarpa]
Unigene82002_CB2	gi|116560836|gb|ABJ99599.1|	73.9	5e-13	NBS-LRR type resistance protein [Beta vulgaris]
Unigene82062_CB2	gi|223452508|gb|ACM89581.1|	95.5	2e-19	disease resistance protein [Glycine max]
Unigene82076_CB2	gi|21326139|gb|AAM47598.1|	47.8	7e-08	NBS/LRR resistance protein-like protein [Capsicum annuum]
Unigene8207_CB2	gi|116560836|gb|ABJ99599.1|	114	7e-25	NBS-LRR type resistance protein [Beta vulgaris]
Unigene82124_CB2	gi|159192043|gb|ABW96274.1|	90.9	4e-18	NBS-LRR class resistance protein [Musa x paradisiaca]
Unigene82286_CB2	gi|15983801|gb|AAL10497.1|	144	3e-34	At3g07700/F17A17.4 [Arabidopsis thaliana]
Unigene8237_CB2	gi|22087163|gb|AAM90858.1|AF487796_1	317	2e-85	RPS2 [Arabidopsis lyrata]
Unigene82411_CB2	gi|225349245|gb|ACN87526.1|	110	7e-24	NBS-containing resistance-like protein [Corylus avellana]
Unigene82693_CB2	gi|115435772|ref|NP_001042644.1|	62	2e-09	Os01g0260500 [Oryza sativa Japonica Group] >gi|9558523|dbj|BAB03441.1| NBS-LRR disease resistance protein -like [Oryza sativa Japonica Group] >gi|113532175|dbj|BAF04558.1| Os01g0260500 [Oryza sativa Japonica Group]
Unigene82701_CB2	gi|116560836|gb|ABJ99599.1|	92	2e-18	NBS-LRR type resistance protein [Beta vulgaris]
Unigene82741_CB2	gi|224115778|ref|XP_002317122.1|	58.5	2e-08	nbs-lrr resistance protein [Populus trichocarpa] >gi|222860187|gb|EEE97734.1| nbs-lrr resistance protein [Populus trichocarpa]
Unigene83098_CB2	gi|57899302|dbj|BAD87723.1|	74.3	4e-13	NBS-LRR disease resistance protein-like [Oryza sativa Japonica Group]
Unigene83152_CB2	gi|108945929|gb|ABG23498.1|	62.8	1e-09	resistance protein-like [Vitis quinquangularis]
Unigene83244_CB2	gi|28300303|gb|AAO37646.1|	77	6e-14	NBS-LRR resistance protein RGH2 [Manihot esculenta]
Unigene83283_CB2	gi|108945929|gb|ABG23498.1|	70.9	4e-12	resistance protein-like [Vitis quinquangularis]
Unigene83478_CB2	gi|224150180|ref|XP_002336919.1|	80.5	6e-15	cc-nbs-lrr resistance protein [Populus trichocarpa] >gi|222837129|gb|EEE75508.1| cc-nbs-lrr resistance protein [Populus trichocarpa]
Unigene83748_CB2	gi|212717123|gb|ACJ37403.1|	58.2	3e-08	CC-NBS-LRR class disease resistance protein [Glycine max]
Unigene839_CB2	gi|116560836|gb|ABJ99599.1|	76.3	1e-13	NBS-LRR type resistance protein [Beta vulgaris]
Unigene841_CB2	gi|116560836|gb|ABJ99599.1|	203	2e-51	NBS-LRR type resistance protein [Beta vulgaris]
Unigene84272_CB2	gi|224132258|ref|XP_002328224.1|	84.7	3e-16	cc-nbs-lrr resistance protein [Populus trichocarpa] >gi|222837739|gb|EEE76104.1| cc-nbs-lrr resistance protein [Populus trichocarpa]
Unigene84606_CB2	gi|28300303|gb|AAO37646.1|	86.3	1e-16	NBS-LRR resistance protein RGH2 [Manihot esculenta]
Unigene84624_CB2	gi|77555426|gb|ABA98222.1|	93.6	6e-19	NB-ARC domain containing protein, expressed [Oryza sativa (japonica cultivar-group)]
Unigene85019_CB2	gi|166084669|emb|CAP66331.1|	86.3	1e-16	NBS-LRR disease resistance protein [Musa AAB Group] >gi|166084671|emb|CAP66332.1| NBS-LRR disease resistance protein [Musa AAB Group]
Unigene85291_CB2	gi|224061349|ref|XP_002300436.1|	74.3	4e-13	cc-nbs-lrr resistance protein [Populus trichocarpa] >gi|222847694|gb|EEE85241.1| cc-nbs-lrr resistance protein [Populus trichocarpa]
Unigene85310_CB2	gi|224069222|ref|XP_002302930.1|	60.8	4e-09	nbs-lrr resistance protein [Populus trichocarpa] >gi|222844656|gb|EEE82203.1| nbs-lrr resistance protein [Populus trichocarpa]
Unigene85390_CB2	gi|224120592|ref|XP_002318368.1|	74.3	4e-13	nbs-lrr resistance protein [Populus trichocarpa] >gi|222859041|gb|EEE96588.1| nbs-lrr resistance protein [Populus trichocarpa]
Unigene85639_CB2	gi|115464631|ref|NP_001055915.1|	74.7	3e-13	Os05g0492600 [Oryza sativa Japonica Group] >gi|113579466|dbj|BAF17829.1| Os05g0492600 [Oryza sativa Japonica Group]
Unigene86395_CB2	gi|225447516|ref|XP_002268128.1|	57.8	4e-08	PREDICTED: hypothetical protein [Vitis vinifera]
Unigene86530_CB2	gi|227438239|gb|ACP30609.1|	63.9	5e-10	disease resistance protein [Brassica rapa subsp. pekinensis]
Unigene86828_CB2	gi|284026888|gb|ADB66335.1|	110	6e-24	CC-NBS-LRR protein [Quercus suber]
Unigene8683_CB2	gi|224122926|ref|XP_002330398.1|	72.8	4e-12	BED finger-nbs-lrr resistance protein [Populus trichocarpa] >gi|222871783|gb|EEF08914.1| BED finger-nbs-lrr resistance protein [Populus trichocarpa]
Unigene86940_CB2	gi|297726161|ref|NP_001175444.1|	70.5	6e-12	Os08g0224000 [Oryza sativa Japonica Group] >gi|255678244|dbj|BAH94172.1| Os08g0224000 [Oryza sativa Japonica Group]
Unigene87151_CB2	gi|116560836|gb|ABJ99599.1|	53.1	9e-07	NBS-LRR type resistance protein [Beta vulgaris]
Unigene87677_CB2	gi|227438203|gb|ACP30591.1|	63.9	5e-10	disease resistance protein [Brassica rapa subsp. pekinensis]
Unigene87844_CB2	gi|62632825|gb|AAX89383.1|	101	3e-21	NB-LRR type disease resistance protein Rps1-k-2 [Glycine max]
Unigene87987_CB2	gi|116560864|gb|ABJ99600.1|	55.5	2e-07	NBS-LRR type resistance protein [Beta vulgaris]
Unigene88100_CB2	gi|116560836|gb|ABJ99599.1|	94.4	4e-19	NBS-LRR type resistance protein [Beta vulgaris]
Unigene8827_CB2	gi|116560836|gb|ABJ99599.1|	166	1e-40	NBS-LRR type resistance protein [Beta vulgaris]
Unigene88480_CB2	gi|224105375|ref|XP_002333828.1|	51.2	4e-06	BED finger-nbs resistance protein [Populus trichocarpa] >gi|222838647|gb|EEE77012.1| BED finger-nbs resistance protein [Populus trichocarpa]
Unigene88518_CB2	gi|224122926|ref|XP_002330398.1|	58.9	2e-08	BED finger-nbs-lrr resistance protein [Populus trichocarpa] >gi|222871783|gb|EEF08914.1| BED finger-nbs-lrr resistance protein [Populus trichocarpa]
Unigene88697_CB2	gi|105922948|gb|ABF81446.1|	84	5e-16	NBS-NBS-LRR type disease resistance protein [Populus trichocarpa]
Unigene88796_CB2	gi|116560864|gb|ABJ99600.1|	91.3	3e-18	NBS-LRR type resistance protein [Beta vulgaris]
Unigene88798_CB2	gi|116560836|gb|ABJ99599.1|	111	2e-24	NBS-LRR type resistance protein [Beta vulgaris]
Unigene88805_CB2	gi|227438239|gb|ACP30609.1|	74.7	3e-13	disease resistance protein [Brassica rapa subsp. pekinensis]
Unigene89549_CB2	gi|224125370|ref|XP_002319569.1|	99.4	1e-20	cc-nbs-lrr resistance protein [Populus trichocarpa] >gi|222857945|gb|EEE95492.1| cc-nbs-lrr resistance protein [Populus trichocarpa]
Unigene89613_CB2	gi|116560836|gb|ABJ99599.1|	148	2e-35	NBS-LRR type resistance protein [Beta vulgaris]
Unigene89902_CB2	gi|116560864|gb|ABJ99600.1|	62.8	1e-09	NBS-LRR type resistance protein [Beta vulgaris]
Unigene89918_CB2	gi|224059584|ref|XP_002299919.1|	80.1	7e-15	cc-nbs-lrr resistance protein [Populus trichocarpa] >gi|222847177|gb|EEE84724.1| cc-nbs-lrr resistance protein [Populus trichocarpa]
Unigene90067_CB2	gi|116560864|gb|ABJ99600.1|	74.3	4e-13	NBS-LRR type resistance protein [Beta vulgaris]
Unigene90236_CB2	gi|283825463|gb|ADB43255.1|	72	2e-12	blight resistance protein [Capsicum annuum]
Unigene90338_CB2	gi|224132258|ref|XP_002328224.1|	85.9	1e-16	cc-nbs-lrr resistance protein [Populus trichocarpa] >gi|222837739|gb|EEE76104.1| cc-nbs-lrr resistance protein [Populus trichocarpa]
Unigene90391_CB2	gi|224131516|ref|XP_002328559.1|	47.4	1e-08	nbs-lrr resistance protein [Populus trichocarpa] >gi|222838274|gb|EEE76639.1| nbs-lrr resistance protein [Populus trichocarpa]
Unigene90496_CB2	gi|166084669|emb|CAP66331.1|	82	2e-15	NBS-LRR disease resistance protein [Musa AAB Group] >gi|166084671|emb|CAP66332.1| NBS-LRR disease resistance protein [Musa AAB Group]
Unigene90540_CB2	gi|28371838|gb|AAO38217.1|	101	3e-21	RCa6 [Manihot esculenta]
Unigene90599_CB2	gi|225348991|gb|ACN87408.1|	85.5	2e-16	NBS-containing resistance-like protein [Corylus avellana]
Unigene90799_CB2	gi|77641219|gb|ABB00465.1|	79.3	1e-14	I2 [Solanum melongena]
Unigene90984_CB2	gi|116560864|gb|ABJ99600.1|	85.1	2e-16	NBS-LRR type resistance protein [Beta vulgaris]
Unigene9110_CB2	gi|224117254|ref|XP_002317520.1|	84.7	2e-15	nbs-lrr resistance protein [Populus trichocarpa] >gi|222860585|gb|EEE98132.1| nbs-lrr resistance protein [Populus trichocarpa]
Unigene91580_CB2	gi|18996799|gb|AAL83214.1|AF469685_1	102	1e-21	disease resistance-like protein 17-12 [Mentha longifolia]
Unigene9158_CB2	gi|6635380|gb|AAF19803.1|	122	4e-27	RPS2 protein [Brassica oleracea]
Unigene91783_CB2	gi|227438239|gb|ACP30609.1|	146	8e-35	disease resistance protein [Brassica rapa subsp. pekinensis]
Unigene91857_CB2	gi|115435772|ref|NP_001042644.1|	78.2	3e-14	Os01g0260500 [Oryza sativa Japonica Group] >gi|9558523|dbj|BAB03441.1| NBS-LRR disease resistance protein -like [Oryza sativa Japonica Group] >gi|113532175|dbj|BAF04558.1| Os01g0260500 [Oryza sativa Japonica Group]
Unigene92228_CB2	gi|224092698|ref|XP_002309702.1|	59.3	1e-08	cc-nbs-lrr resistance protein [Populus trichocarpa] >gi|222855678|gb|EEE93225.1| cc-nbs-lrr resistance protein [Populus trichocarpa]
Unigene922_CB2	gi|224115986|ref|XP_002332020.1|	108	5e-23	BED finger-nbs-lrr resistance protein [Populus trichocarpa] >gi|222875245|gb|EEF12376.1| BED finger-nbs-lrr resistance protein [Populus trichocarpa]
Unigene9245_CB2	gi|27463527|gb|AAO15846.1|	80.5	6e-15	resistance protein KR4 [Glycine max]
Unigene92509_CB2	gi|224069132|ref|XP_002302908.1|	72.4	1e-12	nbs-lrr resistance protein [Populus trichocarpa] >gi|222844634|gb|EEE82181.1| nbs-lrr resistance protein [Populus trichocarpa]
Unigene92629_CB2	gi|116560864|gb|ABJ99600.1|	79.3	1e-14	NBS-LRR type resistance protein [Beta vulgaris]
Unigene92667_CB2	gi|28300299|gb|AAO37645.1|	60.8	5e-09	NBS-LRR resistance protein RGH1 [Manihot esculenta]
Unigene92731_CB2	gi|224069138|ref|XP_002302909.1|	65.1	2e-10	cc-nbs-lrr resistance protein [Populus trichocarpa] >gi|222844635|gb|EEE82182.1| cc-nbs-lrr resistance protein [Populus trichocarpa]
Unigene9299_CB2	gi|116560836|gb|ABJ99599.1|	94.7	3e-19	NBS-LRR type resistance protein [Beta vulgaris]
Unigene93069_CB2	gi|60327715|gb|AAX19069.1|	55.8	1e-07	resistance protein [Lolium perenne]
Unigene93110_CB2	gi|6635380|gb|AAF19803.1|	75.5	2e-13	RPS2 protein [Brassica oleracea]
Unigene93114_CB2	gi|115481228|ref|NP_001064207.1|	94.7	3e-19	Os10g0161400 [Oryza sativa Japonica Group] >gi|31430306|gb|AAP52240.1| NB-ARC domain containing protein, expressed [Oryza sativa (japonica cultivar-group)] >gi|113638816|dbj|BAF26121.1| Os10g0161400 [Oryza sativa Japonica Group]
Unigene93158_CB2	gi|116560864|gb|ABJ99600.1|	73.2	9e-13	NBS-LRR type resistance protein [Beta vulgaris]
Unigene93178_CB2	gi|116560836|gb|ABJ99599.1|	73.9	5e-13	NBS-LRR type resistance protein [Beta vulgaris]
Unigene93218_CB2	gi|224117250|ref|XP_002317519.1|	85.5	2e-16	nbs-lrr resistance protein [Populus trichocarpa] >gi|222860584|gb|EEE98131.1| nbs-lrr resistance protein [Populus trichocarpa]
Unigene93253_CB2	gi|224120592|ref|XP_002318368.1|	60.5	6e-09	nbs-lrr resistance protein [Populus trichocarpa] >gi|222859041|gb|EEE96588.1| nbs-lrr resistance protein [Populus trichocarpa]
Unigene93310_CB2	gi|124360098|gb|ABN08114.1|	75.5	2e-13	Disease resistance protein; Calcium-binding EF-hand [Medicago truncatula]
Unigene93409_CB2	gi|224069142|ref|XP_002302910.1|	72	2e-12	cc-nbs-lrr resistance protein [Populus trichocarpa] >gi|222844636|gb|EEE82183.1| cc-nbs-lrr resistance protein [Populus trichocarpa]
Unigene93460_CB2	gi|9757959|dbj|BAB08447.1|	158	2e-38	TMV resistance protein-like [Arabidopsis thaliana]
Unigene93498_CB2	gi|224111284|ref|XP_002332949.1|	74.3	4e-13	cc-nbs-lrr resistance protein [Populus trichocarpa] >gi|222834261|gb|EEE72738.1| cc-nbs-lrr resistance protein [Populus trichocarpa]
Unigene93522_CB2	gi|223452508|gb|ACM89581.1|	63.5	7e-10	disease resistance protein [Glycine max]
Unigene93575_CB2	gi|225349331|gb|ACN87569.1|	108	1e-23	NBS-containing resistance-like protein [Corylus avellana]
Unigene93666_CB2	gi|224134218|ref|XP_002327785.1|	157	5e-38	cc-nbs-lrr resistance protein [Populus trichocarpa] >gi|222836870|gb|EEE75263.1| cc-nbs-lrr resistance protein [Populus trichocarpa]
Unigene93744_CB2	gi|224112399|ref|XP_002332784.1|	64.3	4e-10	BED finger-nbs-lrr resistance protein [Populus trichocarpa] >gi|222833193|gb|EEE71670.1| BED finger-nbs-lrr resistance protein [Populus trichocarpa]
Unigene93852_CB2	gi|224131772|ref|XP_002328104.1|	68.9	2e-11	cc-nbs-lrr resistance protein [Populus trichocarpa] >gi|222837619|gb|EEE75984.1| cc-nbs-lrr resistance protein [Populus trichocarpa]
Unigene93958_CB2	gi|116560864|gb|ABJ99600.1|	51.2	4e-06	NBS-LRR type resistance protein [Beta vulgaris]
Unigene93986_CB2	gi|116560836|gb|ABJ99599.1|	82	2e-15	NBS-LRR type resistance protein [Beta vulgaris]
Unigene9427_CB2	gi|116560836|gb|ABJ99599.1|	87.8	3e-17	NBS-LRR type resistance protein [Beta vulgaris]
Unigene94396_CB2	gi|224108205|ref|XP_002333421.1|	65.5	2e-10	cc-nbs-lrr resistance protein [Populus trichocarpa] >gi|105922514|gb|ABF81421.1| NBS-LRR type disease resistance protein [Populus trichocarpa] >gi|222836549|gb|EEE74956.1| cc-nbs-lrr resistance protein [Populus trichocarpa]
Unigene94428_CB2	gi|224059590|ref|XP_002299922.1|	115	1e-25	cc-nbs-lrr resistance protein [Populus trichocarpa] >gi|222847180|gb|EEE84727.1| cc-nbs-lrr resistance protein [Populus trichocarpa]
Unigene94451_CB2	gi|224069146|ref|XP_002302911.1|	78.6	2e-14	cc-nbs-lrr resistance protein [Populus trichocarpa] >gi|222844637|gb|EEE82184.1| cc-nbs-lrr resistance protein [Populus trichocarpa]
Unigene94588_CB2	gi|225447516|ref|XP_002268128.1|	75.1	2e-13	PREDICTED: hypothetical protein [Vitis vinifera]
Unigene94696_CB2	gi|224109372|ref|XP_002333267.1|	79	2e-14	BED finger-nbs-lrr resistance protein [Populus trichocarpa] >gi|222835868|gb|EEE74289.1| BED finger-nbs-lrr resistance protein [Populus trichocarpa]
Unigene94708_CB2	gi|116560836|gb|ABJ99599.1|	71.2	3e-12	NBS-LRR type resistance protein [Beta vulgaris]
Unigene94785_CB2	gi|212717155|gb|ACJ37419.1|	55.5	2e-07	NBS-LRR disease resistance protein [Glycine max]
Unigene9479_CB2	gi|224134218|ref|XP_002327785.1|	167	4e-41	cc-nbs-lrr resistance protein [Populus trichocarpa] >gi|222836870|gb|EEE75263.1| cc-nbs-lrr resistance protein [Populus trichocarpa]
Unigene95130_CB2	gi|224145877|ref|XP_002336270.1|	124	3e-28	cc-nbs-lrr resistance protein [Populus trichocarpa] >gi|222833147|gb|EEE71624.1| cc-nbs-lrr resistance protein [Populus trichocarpa]
Unigene95219_CB2	gi|5734781|gb|AAD50046.1|AC007980_11	72.8	1e-12	Very similar to disease resistance proteins [Arabidopsis thaliana]
Unigene95360_CB2	gi|116560836|gb|ABJ99599.1|	78.6	2e-14	NBS-LRR type resistance protein [Beta vulgaris]
Unigene95365_CB2	gi|116560864|gb|ABJ99600.1|	115	2e-25	NBS-LRR type resistance protein [Beta vulgaris]
Unigene95441_CB2	gi|190688737|gb|ACE86400.1|	76.6	8e-14	rp3-like disease resistance protein [Sorghum bicolor]
Unigene95514_CB2	gi|62177393|gb|AAX70987.1|	96.3	1e-19	resistance protein Cre [Arachis hypogaea]
Unigene95559_CB2	gi|152143329|gb|ABS29406.1|	77.8	4e-14	NBS-LRR type disease resistance protein [Ipomoea batatas]
Unigene95662_CB2	gi|224102275|ref|XP_002334197.1|	75.5	2e-13	nbs-lrr resistance protein [Populus trichocarpa] >gi|222870013|gb|EEF07144.1| nbs-lrr resistance protein [Populus trichocarpa]
Unigene95762_CB2	gi|224150180|ref|XP_002336919.1|	84.3	4e-16	cc-nbs-lrr resistance protein [Populus trichocarpa] >gi|222837129|gb|EEE75508.1| cc-nbs-lrr resistance protein [Populus trichocarpa]
Unigene95856_CB2	gi|116560836|gb|ABJ99599.1|	135	1e-31	NBS-LRR type resistance protein [Beta vulgaris]
Unigene95897_CB2	gi|224131516|ref|XP_002328559.1|	93.2	8e-19	nbs-lrr resistance protein [Populus trichocarpa] >gi|222838274|gb|EEE76639.1| nbs-lrr resistance protein [Populus trichocarpa]
Unigene96014_CB2	gi|116560864|gb|ABJ99600.1|	98.6	2e-20	NBS-LRR type resistance protein [Beta vulgaris]
Unigene96286_CB2	gi|224132258|ref|XP_002328224.1|	69.7	1e-11	cc-nbs-lrr resistance protein [Populus trichocarpa] >gi|222837739|gb|EEE76104.1| cc-nbs-lrr resistance protein [Populus trichocarpa]
Unigene96387_CB2	gi|116560836|gb|ABJ99599.1|	55.1	2e-07	NBS-LRR type resistance protein [Beta vulgaris]
Unigene9646_CB2	gi|116560836|gb|ABJ99599.1|	193	1e-48	NBS-LRR type resistance protein [Beta vulgaris]
Unigene96480_CB2	gi|57233503|gb|AAW48302.1|	75.5	2e-13	potato resistance-like protein I2GA-SH194-2 [Solanum tuberosum]
Unigene96528_CB2	gi|224111232|ref|XP_002332960.1|	89	2e-17	cc-nbs-lrr resistance protein [Populus trichocarpa] >gi|222834279|gb|EEE72756.1| cc-nbs-lrr resistance protein [Populus trichocarpa]
Unigene96614_CB2	gi|105922867|gb|ABF81441.1|	51.2	4e-06	TIR-NBS-LRR-TIR type disease resistance protein [Populus trichocarpa] >gi|105922933|gb|ABF81445.1| TIR-NBS-LRR-TIR type disease resistance protein [Populus trichocarpa]
Unigene96848_CB2	gi|46396029|sp|Q9T048.1|DRL27_ARATH	63.5	7e-10	RecName: Full=Disease resistance protein At4g27190 >gi|91806730|gb|ABE66092.1| disease resistance protein [Arabidopsis thaliana]
Unigene96860_CB2	gi|116560836|gb|ABJ99599.1|	83.6	7e-16	NBS-LRR type resistance protein [Beta vulgaris]
Unigene97335_CB2	gi|224112164|ref|XP_002332822.1|	124	3e-28	cc-nbs-lrr resistance protein [Populus trichocarpa] >gi|222834210|gb|EEE72687.1| cc-nbs-lrr resistance protein [Populus trichocarpa]
Unigene97384_CB2	gi|223452597|gb|ACM89625.1|	58.2	3e-08	disease resistance protein [Glycine max]
Unigene97433_CB2	gi|224105081|ref|XP_002333864.1|	57.4	5e-08	nbs-lrr resistance protein [Populus trichocarpa] >gi|222838740|gb|EEE77105.1| nbs-lrr resistance protein [Populus trichocarpa]
Unigene97515_CB2	gi|224137346|ref|XP_002327103.1|	133	5e-31	nbs-lrr resistance protein [Populus trichocarpa] >gi|222835418|gb|EEE73853.1| nbs-lrr resistance protein [Populus trichocarpa]
Unigene97630_CB2	gi|45826061|gb|AAS77675.1|	55.1	2e-07	resistance protein [Quercus suber]
Unigene97727_CB2	gi|224069266|ref|XP_002302941.1|	51.2	4e-06	cc-nbs-lrr resistance protein [Populus trichocarpa] >gi|222844667|gb|EEE82214.1| cc-nbs-lrr resistance protein [Populus trichocarpa]
Unigene97880_CB2	gi|2852684|gb|AAC02202.1|	65.9	1e-10	resistance protein candidate [Lactuca sativa] >gi|219563669|gb|ACL28164.1| NBS-LRR resistance-like protein RGC1A [Lactuca sativa]
Unigene97903_CB2	gi|28300303|gb|AAO37646.1|	104	3e-22	NBS-LRR resistance protein RGH2 [Manihot esculenta]
Unigene98321_CB2	gi|225348947|gb|ACN87386.1|	114	3e-25	NBS-containing resistance-like protein [Corylus avellana]
Unigene98476_CB2	gi|9757959|dbj|BAB08447.1|	147	3e-35	TMV resistance protein-like [Arabidopsis thaliana]
Unigene98478_CB2	gi|113128124|gb|ABI30285.1|	75.1	2e-13	NBS-containing resistance-like protein [Prunus cerasus var. caproniana]
Unigene98819_CB2	gi|224106862|ref|XP_002333618.1|	129	1e-29	NBS resistance protein [Populus trichocarpa] >gi|222837860|gb|EEE76225.1| NBS resistance protein [Populus trichocarpa]
Unigene99063_CB2	gi|224069266|ref|XP_002302941.1|	58.9	2e-08	cc-nbs-lrr resistance protein [Populus trichocarpa] >gi|222844667|gb|EEE82214.1| cc-nbs-lrr resistance protein [Populus trichocarpa]
Unigene99136_CB2	gi|224122320|ref|XP_002330594.1|	74.7	3e-13	cc-nbs-lrr resistance protein [Populus trichocarpa] >gi|222872152|gb|EEF09283.1| cc-nbs-lrr resistance protein [Populus trichocarpa]
Unigene99190_CB2	gi|224092698|ref|XP_002309702.1|	76.6	8e-14	cc-nbs-lrr resistance protein [Populus trichocarpa] >gi|222855678|gb|EEE93225.1| cc-nbs-lrr resistance protein [Populus trichocarpa]
Unigene99489_CB2	gi|302594429|gb|ADL59404.1|	92.4	1e-18	R2 late blight resistance protein [Solanum schenckii]
Unigene99602_CB2	gi|92885110|gb|ABE87630.1|	66.2	1e-10	Disease resistance protein [Medicago truncatula]
Unigene99627_CB2	gi|195541808|gb|ACF98012.1|	53.5	7e-07	NBS-LRR resistance-like protein RGC260 [Helianthus annuus]
Unigene99723_CB2	gi|44921729|gb|AAS49215.1|	90.9	4e-18	disease resistance protein [Glycine max]
Unigene99985_CB2	gi|224121610|ref|XP_002318626.1|	192	8e-49	disease resistance protein [Populus trichocarpa] >gi|222859299|gb|EEE96846.1| disease resistance protein [Populus trichocarpa]
