# Supplementary material for: De Novo Foliar Transcriptome of Chenopodium amaranticolor and Analysis of Its Gene Expression During Virus-Induced Hypersensitive Response
Source: PLoS One. 2012 Sep 28;7(9):e45953. doi: 10.1371/journal.pone.0045953 (PMC3461033; doi:10.1371/journal.pone.0045953)
Supplement: Table S3 — Putative disease resistance signaling proteins identified from the foliar transcriptome of C. amaranticolor. (XLS) [file pone.0045953.s006.xls]

## Sheet: Sheet1
Supplementary Table S3. Putative disease resistance signaling proteins identified from the foliar transcriptome of C. amaranticolor.
Disease resistance signaling protein	geneID	Nr-ID	Nr-Score	Nr-Evalue	Nr-annotation
NPR1	Unigene107447_CB2	gi|224090009|ref|XP_002308905.1|	194	4e-49	BOP/NPR1/NIM1-like regulatory protein [Populus trichocarpa] >gi|222854881|gb|EEE92428.1| BOP/NPR1/NIM1-like regulatory protein [Populus trichocarpa]
	Unigene108378_CB2	gi|49182280|gb|AAT57640.1|	283	9e-76	non-inducible immunity 1 [Beta vulgaris] >gi|121501695|gb|ABM55236.1| NPR1 [Beta vulgaris]
	Unigene18364_CB2	gi|224090009|ref|XP_002308905.1|	304	3e-82	BOP/NPR1/NIM1-like regulatory protein [Populus trichocarpa] >gi|222854881|gb|EEE92428.1| BOP/NPR1/NIM1-like regulatory protein [Populus trichocarpa]
	Unigene19248_CB2	gi|27463527|gb|AAO15846.1|	73.2	9e-13	resistance protein KR4 [Glycine max]
	Unigene30601_CB2	gi|49182280|gb|AAT57640.1|	72	2e-12	non-inducible immunity 1 [Beta vulgaris] >gi|121501695|gb|ABM55236.1| NPR1 [Beta vulgaris]
	Unigene39614_CB2	gi|49182280|gb|AAT57640.1|	102	2e-21	non-inducible immunity 1 [Beta vulgaris] >gi|121501695|gb|ABM55236.1| NPR1 [Beta vulgaris]
	Unigene42223_CB2	gi|49182280|gb|AAT57640.1|	101	3e-21	non-inducible immunity 1 [Beta vulgaris] >gi|121501695|gb|ABM55236.1| NPR1 [Beta vulgaris]
	Unigene43292_CB2	gi|49182280|gb|AAT57640.1|	90.1	7e-18	non-inducible immunity 1 [Beta vulgaris] >gi|121501695|gb|ABM55236.1| NPR1 [Beta vulgaris]
	Unigene47594_CB2	gi|49182280|gb|AAT57640.1|	95.5	2e-19	non-inducible immunity 1 [Beta vulgaris] >gi|121501695|gb|ABM55236.1| NPR1 [Beta vulgaris]
	Unigene53645_CB2	gi|49182280|gb|AAT57640.1|	115	1e-25	non-inducible immunity 1 [Beta vulgaris] >gi|121501695|gb|ABM55236.1| NPR1 [Beta vulgaris]
	Unigene53669_CB2	gi|49182280|gb|AAT57640.1|	115	1e-25	non-inducible immunity 1 [Beta vulgaris] >gi|121501695|gb|ABM55236.1| NPR1 [Beta vulgaris]
	Unigene57759_CB2	gi|49182280|gb|AAT57640.1|	117	3e-26	non-inducible immunity 1 [Beta vulgaris] >gi|121501695|gb|ABM55236.1| NPR1 [Beta vulgaris]
	Unigene59620_CB2	gi|49182280|gb|AAT57640.1|	120	6e-27	non-inducible immunity 1 [Beta vulgaris] >gi|121501695|gb|ABM55236.1| NPR1 [Beta vulgaris]
	Unigene63306_CB2	gi|224090009|ref|XP_002308905.1|	114	4e-25	BOP/NPR1/NIM1-like regulatory protein [Populus trichocarpa] >gi|222854881|gb|EEE92428.1| BOP/NPR1/NIM1-like regulatory protein [Populus trichocarpa]
	Unigene73444_CB2	gi|224090009|ref|XP_002308905.1|	107	5e-23	BOP/NPR1/NIM1-like regulatory protein [Populus trichocarpa] >gi|222854881|gb|EEE92428.1| BOP/NPR1/NIM1-like regulatory protein [Populus trichocarpa]
	Unigene9166_CB2	gi|49182280|gb|AAT57640.1|	157	5e-38	non-inducible immunity 1 [Beta vulgaris] >gi|121501695|gb|ABM55236.1| NPR1 [Beta vulgaris]
	Unigene94718_CB2	gi|49182280|gb|AAT57640.1|	137	5e-32	non-inducible immunity 1 [Beta vulgaris] >gi|121501695|gb|ABM55236.1| NPR1 [Beta vulgaris]
Sgt1	Unigene31354_CB2	gi|15144507|gb|AAK84474.1|	69.3	1e-11	suppressor-like protein [Solanum lycopersicum]
	Unigene54772_CB2	gi|208964720|gb|ACI31550.1|	94	5e-19	SGT1-2 [Glycine max]
	Unigene8024_CB2	gi|15144507|gb|AAK84474.1|	590	1e-167	suppressor-like protein [Solanum lycopersicum]
	Unigene88142_CB2	gi|119214865|gb|ABL61264.1|	125	2e-28	SGT1-2 [Solanum lycopersicum]
NDR1	Unigene100858_CB2	gi|195644404|gb|ACG41670.1|	88.6	2e-17	NDR1/HIN1-Like protein 2 [Zea mays]
	Unigene100874_CB2	gi|195644404|gb|ACG41670.1|	89	2e-17	NDR1/HIN1-Like protein 2 [Zea mays]
	Unigene103564_CB2	gi|156066385|gb|ABU43058.1|	181	2e-45	NDR1/HIN1-like protein [Vitis vinifera]
	Unigene31908_CB2	gi|156066385|gb|ABU43058.1|	77.4	5e-14	NDR1/HIN1-like protein [Vitis vinifera]
	Unigene37146_CB2	gi|18399308|ref|NP_566396.1|	65.9	1e-10	NHL1 [Arabidopsis thaliana] >gi|9502172|gb|AAF88021.1|AF264697_1 NDR1/HIN1-Like protein 1 [Arabidopsis thaliana] >gi|21595601|gb|AAM66116.1| harpin-induced protein-like [Arabidopsis thaliana] >gi|56381911|gb|AAV85674.1| At3g11660 [Arabidopsis thaliana] >gi|58331799|gb|AAW70397.1| At3g11660 [Arabidopsis thaliana]
	Unigene4533_CB2	gi|195644404|gb|ACG41670.1|	104	4e-22	NDR1/HIN1-Like protein 2 [Zea mays]
	Unigene89893_CB2	gi|156066385|gb|ABU43058.1|	86.7	8e-17	NDR1/HIN1-like protein [Vitis vinifera]
RAR1	Unigene110248_CB2	gi|240256433|ref|NP_568762.6|	238	4e-62	PBS2 (PPHB SUSCEPTIBLE 2); protein binding / zinc ion binding [Arabidopsis thaliana] >gi|6581048|gb|AAF18433.1|AF192262_1 RAR1 [Arabidopsis thaliana] >gi|21618175|gb|AAM67225.1| RAR1 [Arabidopsis thaliana]
EDS1	Unigene106998_CB2	gi|19110917|gb|AAL85347.1|AF479625_1	182	1e-45	EDS1-like protein [Nicotiana benthamiana]
	Unigene33189_CB2	gi|62183961|gb|AAX73302.1|	61.2	4e-09	EDS1 [Solanum lycopersicum]
PAD4	Unigene11612_CB2	gi|229335617|gb|ACQ57001.1|	148	3e-35	PAD4 [Glycine max]
	Unigene15955_CB2	gi|229335617|gb|ACQ57001.1|	169	1e-41	PAD4 [Glycine max]
	Unigene20941_CB2	gi|224096089|ref|XP_002310535.1|	89.7	9e-18	PAD4 [Populus trichocarpa] >gi|222853438|gb|EEE90985.1| PAD4 [Populus trichocarpa]
	Unigene35657_CB2	gi|229335617|gb|ACQ57001.1|	76.6	8e-14	PAD4 [Glycine max]
	Unigene64761_CB2	gi|224096089|ref|XP_002310535.1|	105	1e-22	PAD4 [Populus trichocarpa] >gi|222853438|gb|EEE90985.1| PAD4 [Populus trichocarpa]
	Unigene65783_CB2	gi|224096089|ref|XP_002310535.1|	107	3e-23	PAD4 [Populus trichocarpa] >gi|222853438|gb|EEE90985.1| PAD4 [Populus trichocarpa]
	Unigene89805_CB2	gi|229335617|gb|ACQ57001.1|	103	6e-22	PAD4 [Glycine max]

## Sheet: Sheet2
																								-
																								-
																								-
																								-
																								-
																								-
																								-
																								-
																								-
																								GO:0031410//cytoplasmic vesicle;GO:0043231//intracellular membrane-bounded organelle
