# Supplementary material for: De Novo Foliar Transcriptome of Chenopodium amaranticolor and Analysis of Its Gene Expression During Virus-Induced Hypersensitive Response
Source: PLoS One. 2012 Sep 28;7(9):e45953. doi: 10.1371/journal.pone.0045953 (PMC3461033; doi:10.1371/journal.pone.0045953)
Supplement: Table S4 — Differentially expressed Genes between TMV-6h and healthy leaves (early-TMV-inducible genes). RPKM: reads per kb per million reads. Raw intensity: the total number of reads sequenced for each gene. FDR: false discovery rate. The significance of gene expression difference between samples was identified by using FDR<0.001 and the absolute value of log2Ratio ≤1 as the threshold. To calculate the log2Ratio and FDR, we set RPKM value of 0.001 instead of 0 for genes that do not express in one sample. (XLS) [file pone.0045953.s007.xls]

## Sheet: Additional file 6-C8-VS-CK1
Supplementary Table S4. Differentially expressed Genes between TMV-6h and healthy leaves (early-TMV-inducible genes).
							P-value	FDR
GeneID	RawIntensity-TMV-6h	RawIntensity-Healthy Leaves	RPKM-TMV-6h	RPKM-Healthy Leaves	log2 Ratio(TMV-6h/Healthy Leaves)	Up-Down-Regulation(TMV-6h/Healthy Leaves)	0	0
Unigene98897_CB2	0	160	0.001	77.1621	-16.23560546	Down	0	0
Unigene33020_CB2	0	62	0.001	64.6233	-15.97976656	Down	2.26e-11	1.36e-09
Unigene28154_CB2	0	37	0.001	39.851	-15.28232933	Down	7.55e-15	8.14e-13
Unigene65051_CB2	0	49	0.001	39.3848	-15.26535281	Down	4.21e-13	3.28e-11
Unigene60402_CB2	0	43	0.001	35.9948	-15.13550237	Down	3.2e-10	1.67e-08
Unigene58295_CB2	0	33	0.001	28.2086	-14.78384635	Down	3.33e-08	1.3e-06
Unigene38370_CB2	0	26	0.001	26.0901	-14.67121749	Down	3.33e-08	1.3e-06
Unigene38752_CB2	0	26	0.001	26.0901	-14.67121749	Down	1.25e-07	4.43e-06
Unigene36966_CB2	0	24	0.001	24.3861	-14.5737742	Down	9.18e-07	2.76e-05
Unigene44924_CB2	0	21	0.001	20.0753	-14.29313264	Down	8.83e-09	3.78e-07
Unigene79746_CB2	0	28	0.001	19.087	-14.22030633	Down	6.72e-06	0.00016892
Unigene43499_CB2	0	18	0.001	17.4135	-14.08791536	Down	2.53e-05	0.000548068
Unigene30508_CB2	0	16	0.001	17.0061	-14.05376714	Down	4.55e-09	2.03e-07
Unigene90415_CB2	0	29	0.001	16.8532	-14.04073458	Down	6.72e-06	0.000168959
Unigene50450_CB2	0	18	0.001	16.4296	-14.00401411	Down	1.3e-05	0.00030465
Unigene44846_CB2	0	17	0.001	16.2514	-13.98827806	Down	6.72e-06	0.000168998
Unigene52530_CB2	0	18	0.001	16.1558	-13.97976656	Down	2.53e-05	0.000547959
Unigene43693_CB2	0	16	0.001	15.4786	-13.91799036	Down	2.44e-07	8.17e-06
Unigene90145_CB2	0	23	0.001	13.4632	-13.71673215	Down	4.73e-07	1.5e-05
Unigene19408_CB2	0	22	0.001	12.8778	-13.65260182	Down	1.3e-05	0.000304585
Unigene71237_CB2	0	17	0.001	12.8341	-13.64769051	Down	4.73e-07	1.5e-05
Unigene90354_CB2	0	22	0.001	12.8313	-13.64738411	Down	1.78e-06	5.07e-05
Unigene86272_CB2	0	20	0.001	12.4755	-13.60681446	Down	1.78e-06	5.07e-05
Unigene11513_CB2	0	20	0.001	11.6649	-13.50988058	Down	2.53e-05	0.000547851
Unigene75362_CB2	0	16	0.001	11.4886	-13.48791346	Down	1.78e-06	5.07e-05
Unigene91953_CB2	0	20	0.001	11.3374	-13.46880464	Down	4.91e-05	0.000982592
Unigene73633_CB2	0	15	0.001	11.0153	-13.42722554	Down	1.25e-07	4.43e-06
Unigene101430_CB2	0	24	0.001	10.6815	-13.38283142	Down	4.91e-05	0.000982412
Unigene76759_CB2	0	15	0.001	10.5824	-13.36938146	Down	1.3e-05	0.000304911
Unigene89092_CB2	0	17	0.001	10.0974	-13.30169465	Down	1.3e-05	0.000304846
Unigene90814_CB2	0	17	0.001	9.80889	-13.25987448	Down	1.3e-05	0.000304716
Unigene4363_CB2	0	17	0.001	9.67074	-13.23941038	Down	4.91e-05	0.000982053
Unigene90718_CB2	0	15	0.001	8.68593	-13.08446394	Down	1.3e-05	0.000304781
Unigene98159_CB2	0	17	0.001	8.37344	-13.03160549	Down	6.46e-08	2.4e-06
Unigene12026_CB2	0	25	0.001	8.34495	-13.02668761	Down	4.91e-05	0.000982233
Unigene102810_CB2	0	15	0.001	6.36056	-12.63493806	Down	4.91e-05	0.000981874
Unigene102889_CB2	0	15	0.001	6.34391	-12.63115642	Down	1.25e-07	4.43e-06
Unigene111700_CB2	0	24	0.001	4.39614	-12.10202231	Down	2.53e-05	0.000548176
Unigene110690_CB2	0	16	0.001	3.79022	-11.88806672	Down	2.53e-05	0.000548285
Unigene11014_CB2	0	16	0.001	3.73006	-11.86498311	Down	2.44e-07	8.17e-06
Unigene111981_CB2	0	23	0.001	3.70103	-11.85371306	Down	3.2e-10	1.68e-08
Unigene112421_CB2	0	33	0.001	2.97015	-11.53632064	Down	4.38e-11	2.56e-09
Unigene26563_CB2	0	36	0.001	1.92014	-10.90699379	Down	2.37e-05	0.000519046
Unigene17860_CB2	5	223	1.15966	48.6858	-5.391731115	Down	4.06e-05	0.000833589
Unigene51710_CB2	4	163	3.83529	147.117	-5.261487464	Down	6.31e-07	1.96e-05
Unigene24873_CB2	11	435	2.03221	75.6489	-5.218199282	Down	2.37e-05	0.000518838
Unigene110929_CB2	5	185	1.20526	41.9779	-5.122212675	Down	1.31e-13	1.15e-11
Unigene104784_CB2	41	1394	16.9154	541.375	-5.000222151	Down	2.37e-05	0.00051915
Unigene29534_CB2	5	162	5.68309	173.327	-4.930681218	Down	2.37e-05	0.000519254
Unigene27393_CB2	5	116	0.898582	19.6238	-4.44881221	Down	4.06e-05	0.000833433
Unigene112391_CB2	4	88	0.439793	9.1077	-4.372190929	Down	4.1e-06	0.00010828
Unigene15482_CB2	8	171	3.76174	75.6889	-4.330611825	Down	9.14e-08	3.32e-06
Unigene57027_CB2	14	296	12.8492	255.729	-4.314857753	Down	3.06e-14	3.04e-12
Unigene25588_CB2	49	1017	6.59078	128.765	-4.28815343	Down	2.37e-05	0.000518526
Unigene104107_CB2	5	100	2.12939	40.0889	-4.234687405	Down	1.35e-05	0.000313264
Unigene44187_CB2	6	116	6.12961	111.552	-4.185777804	Down	4.06e-05	0.000833902
Unigene101724_CB2	4	73	1.87062	32.1356	-4.102583869	Down	2.43e-12	1.65e-10
Unigene111775_CB2	30	521	5.68309	92.9049	-4.031008277	Down	7.48e-06	0.000185791
Unigene79275_CB2	7	110	5.0907	75.3026	-3.886764101	Down	4.06e-05	0.000833746
Unigene14059_CB2	4	60	1.42431	20.111	-3.819649905	Down	8.51e-12	5.4e-10
Unigene75220_CB2	28	409	21.4536	294.988	-3.781361421	Down	4.1e-06	0.000108437
Unigene981_CB2	8	114	4.29073	57.5551	-3.745649324	Down	8.88e-10	4.39e-08
Unigene46598_CB2	21	294	21.0773	277.767	-3.720114232	Down	2.33e-10	1.24e-08
Unigene112446_CB2	23	321	1.66983	21.9375	-3.715626841	Down	3.33e-07	1.09e-05
Unigene79207_CB2	12	160	8.72691	109.531	-3.649724904	Down	7.48e-06	0.000185834
Unigene85081_CB2	7	93	4.71139	58.9212	-3.644563199	Down	2.37e-05	0.00051863
Unigene21243_CB2	5	66	1.51348	18.8057	-3.635225334	Down	3.16e-11	1.89e-09
Unigene43147_CB2	26	333	26.8817	324.09	-3.591697959	Down	1.35e-05	0.000313197
Unigene17229_CB2	6	75	3.31117	38.961	-3.5566155	Down	8.35e-14	7.78e-12
Unigene103942_CB2	114	1414	49.0369	572.54	-3.545435701	Down	2.37e-05	0.000518942
Unigene48433_CB2	5	62	4.93187	57.5667	-3.545027525	Down	4.06e-05	0.000833284
Unigene107427_CB2	4	48	1.41842	16.0223	-3.497721811	Down	1.35e-05	0.00031313
Unigene20689_CB2	6	70	1.36394	14.9789	-3.457079826	Down	0	0
Unigene78216_CB2	62	717	45.6696	497.156	-3.444392308	Down	0	0
Unigene6852_CB2	70	805	33.8424	366.35	-3.436321266	Down	2.43e-12	1.65e-10
Unigene49557_CB2	30	342	29.255	313.937	-3.423721229	Down	9.7e-14	8.94e-12
Unigene68252_CB2	39	431	32.1805	334.767	-3.37890115	Down	2.37e-05	0.000518734
Unigene3551_CB2	5	55	2.11366	21.886	-3.372190929	Down	7.48e-06	0.000185918
Unigene4539_CB2	7	75	2.20037	22.1921	-3.334223078	Down	3.04e-14	3.04e-12
Unigene16266_CB2	53	563	25.4088	254.071	-3.321829967	Down	1.75e-07	6.02e-06
Unigene23904_CB2	13	138	5.72097	57.1668	-3.320844049	Down	1.02e-13	9.31e-12
Unigene57357_CB2	48	509	43.8202	437.41	-3.319318655	Down	0	0
Unigene111695_CB2	354	3741	69.0417	686.806	-3.31436201	Down	2.46e-08	9.84e-07
Unigene103286_CB2	16	169	7.07749	70.3694	-3.313638746	Down	9.14e-08	3.31e-06
Unigene22305_CB2	14	147	7.06708	69.8502	-3.305076733	Down	9.14e-08	3.31e-06
Unigene21007_CB2	14	144	7.93006	76.7801	-3.275329389	Down	1.75e-07	6.02e-06
Unigene42846_CB2	13	133	13.4408	129.441	-3.267602027	Down	1.35e-05	0.000313064
Unigene281_CB2	6	61	2.10588	20.1535	-3.258534147	Down	4.1e-06	0.000108359
Unigene62510_CB2	8	81	6.96971	66.4275	-3.252609313	Down	4.1e-06	0.000108306
Unigene23586_CB2	8	81	3.25363	31.01	-3.252609313	Down	3.49e-14	3.44e-12
Unigene57493_CB2	125	1264	114.115	1086.22	-3.250755773	Down	1.35e-05	0.000312997
Unigene110887_CB2	6	60	1.45654	13.7107	-3.234687405	Down	3.37e-09	1.54e-07
Unigene20943_CB2	19	188	6.99776	65.178	-3.219420648	Down	2.37e-05	0.00051844
Unigene103321_CB2	5	49	2.20603	20.3505	-3.205541059	Down	2.37e-05	0.000518336
Unigene100914_CB2	5	49	2.40377	22.1747	-3.205541059	Down	4.07e-05	0.000833989
Unigene101027_CB2	4	39	1.91764	17.5999	-3.198161529	Down	7.37e-14	6.97e-12
Unigene56781_CB2	44	421	40.3833	363.722	-3.171004114	Down	1.19e-06	3.49e-05
Unigene97231_CB2	10	95	5.36341	47.9626	-3.160686823	Down	4.07e-05	0.00083462
Unigene97227_CB2	4	38	2.14536	19.185	-3.160686823	Down	4.07e-05	0.000834463
Unigene83986_CB2	4	38	2.73513	24.459	-3.160686823	Down	7.48e-06	0.000185876
Unigene2313_CB2	7	66	2.28839	20.3102	-3.149798507	Down	1.75e-07	6.02e-06
Unigene108579_CB2	13	122	4.20977	37.1889	-3.143056929	Down	4.08e-05	0.00083554
Unigene110160_CB2	4	37	1.09667	9.54897	-3.122212675	Down	4.1e-06	0.00010849
Unigene19264_CB2	8	74	2.63538	22.9468	-3.122212675	Down	4.1e-06	0.000108411
Unigene25650_CB2	8	74	2.95912	25.7658	-3.122212675	Down	0	0
Unigene108118_CB2	212	1957	71.4841	621.158	-3.119266896	Down	2.46e-08	9.85e-07
Unigene38398_CB2	16	146	17.0563	146.506	-3.102583869	Down	4.09e-05	0.000836875
Unigene87288_CB2	4	36	2.61033	22.1144	-3.082684311	Down	4.09e-05	0.000837032
Unigene2181_CB2	4	36	1.86553	15.8046	-3.082684311	Down	3.73e-14	3.66e-12
Unigene105606_CB2	128	1148	50.6187	427.348	-3.077666237	Down	7.48e-06	0.00018575
Unigene79138_CB2	7	62	5.0907	42.4433	-3.059600698	Down	2.22e-06	6.21e-05
Unigene29920_CB2	9	79	10.1623	83.9678	-3.046615057	Down	4.11e-05	0.000840507
Unigene16896_CB2	4	35	0.753586	6.20696	-3.042042327	Down	4.11e-05	0.000840664
Unigene41453_CB2	4	35	4.18608	34.4789	-3.042042327	Down	1.35e-05	0.000312947
Unigene81547_CB2	6	52	4.23776	34.5721	-3.028236527	Down	2.37e-05	0.000518749
Unigene37600_CB2	5	43	5.36341	43.4188	-3.01709597	Down	4.1e-06	0.000108385
Unigene15778_CB2	8	68	1.90435	15.2371	-3.000222151	Down	4.1e-06	0.000108333
Unigene21710_CB2	8	67	2.37961	18.7598	-2.9788485	Down	6.31e-07	1.96e-05
Unigene8068_CB2	11	92	8.13759	64.0662	-2.976889647	Down	9.14e-08	3.32e-06
Unigene80567_CB2	14	117	10.0117	78.7596	-2.975769107	Down	1.19e-06	3.49e-05
Unigene27599_CB2	10	83	2.37714	18.5725	-2.965870646	Down	4.1e-06	0.000108464
Unigene63520_CB2	8	66	6.93451	53.8527	-2.957153429	Down	4.21e-05	0.000857866
Unigene92628_CB2	4	33	2.37549	18.4478	-2.957153429	Down	2.38e-05	0.00051963
Unigene48198_CB2	5	41	4.96038	38.2884	-2.94838322	Down	4.75e-08	1.81e-06
Unigene7028_CB2	15	123	10.4652	80.7791	-2.94838322	Down	4.32e-05	0.000877851
Unigene97915_CB2	4	32	2.10588	15.8585	-2.91275931	Down	2.38e-05	0.000520728
Unigene74338_CB2	5	40	3.86552	29.1096	-2.91275931	Down	1.35e-05	0.000313017
Unigene13409_CB2	6	48	2.08035	15.6663	-2.91275931	Down	4.32e-05	0.000878014
Unigene65948_CB2	4	32	3.38186	25.4673	-2.91275931	Down	4.32e-05	0.000877687
Unigene28991_CB2	4	32	4.54647	34.2375	-2.91275931	Down	4.32e-05	0.000878177
Unigene40779_CB2	4	32	4.18608	31.5236	-2.91275931	Down	2.38e-05	0.000520623
Unigene48218_CB2	5	40	4.96038	37.3545	-2.91275931	Down	9.14e-08	3.31e-06
Unigene40118_CB2	14	111	14.7412	110.018	-2.899820254	Down	3.16e-11	1.89e-09
Unigene27355_CB2	26	206	6.5049	48.5146	-2.898820119	Down	1.35e-05	0.000313063
Unigene19354_CB2	6	47	3.14916	23.2209	-2.882385661	Down	2.39e-05	0.00052249
Unigene97319_CB2	5	39	2.67335	19.6286	-2.876233434	Down	2.33e-10	1.24e-08
Unigene112403_CB2	23	178	2.38951	17.4076	-2.864930785	Down	1.75e-07	6.02e-06
Unigene30443_CB2	13	100	14.6788	106.288	-2.856175782	Down	2.22e-06	6.21e-05
Unigene96525_CB2	9	69	4.91931	35.5016	-2.851358765	Down	0	0
Unigene73204_CB2	68	519	53.2913	382.871	-2.844887197	Down	8.88e-10	4.38e-08
Unigene88227_CB2	21	160	13.4486	96.4527	-2.842369982	Down	0	0
Unigene14889_CB2	84	640	23.4802	168.399	-2.842369982	Down	1.19e-06	3.49e-05
Unigene105572_CB2	10	76	3.96372	28.3566	-2.838758728	Down	2.41e-05	0.000525442
Unigene81828_CB2	5	38	3.51699	25.1607	-2.838758728	Down	2.41e-05	0.000525547
Unigene64608_CB2	5	38	4.29073	30.6961	-2.838758728	Down	7.49e-06	0.000185751
Unigene75083_CB2	7	53	5.36341	38.2258	-2.833324842	Down	0	0
Unigene41519_CB2	134	1014	140.234	998.903	-2.832512056	Down	1.78e-15	1.99e-13
Unigene27791_CB2	56	423	8.31422	59.1169	-2.829918241	Down	4.52e-12	2.98e-10
Unigene102617_CB2	29	219	13.1673	93.6012	-2.829565374	Down	4.75e-08	1.81e-06
Unigene17821_CB2	15	113	8.38579	59.4661	-2.826047677	Down	1.35e-05	0.00031339
Unigene18586_CB2	6	45	3.23829	22.862	-2.819649905	Down	4.84e-05	0.000970992
Unigene91983_CB2	4	30	2.40041	16.9467	-2.819649905	Down	1.35e-05	0.000313523
Unigene84948_CB2	6	45	4.05423	28.6225	-2.819649905	Down	1.35e-05	0.000313456
Unigene47210_CB2	6	45	5.98706	42.2681	-2.819649905	Down	4.84e-05	0.000971171
Unigene22081_CB2	4	30	0.462924	3.2682	-2.819649905	Down	4.84e-05	0.000971349
Unigene59293_CB2	4	30	3.59433	25.3756	-2.819649905	Down	4.84e-05	0.000970814
Unigene46561_CB2	4	30	4.01472	28.3435	-2.819649905	Down	4.75e-08	1.81e-06
Unigene70165_CB2	15	111	12.1436	84.5894	-2.800284581	Down	6.13e-11	3.54e-09
Unigene96723_CB2	25	184	13.5783	94.0719	-2.792465076	Down	2.46e-08	9.85e-07
Unigene53903_CB2	16	117	15.0883	103.859	-2.783124029	Down	7.49e-06	0.000185794
Unigene12598_CB2	7	51	4.0588	27.836	-2.77782973	Down	1.73e-09	8.28e-08
Unigene50172_CB2	20	145	19.5033	133.102	-2.770740305	Down	2.49e-05	0.000539901
Unigene44331_CB2	5	36	5.10801	34.6196	-2.760756216	Down	2.49e-05	0.000540009
Unigene35641_CB2	5	36	5.4313	36.8107	-2.760756216	Down	4.75e-08	1.81e-06
Unigene96438_CB2	15	106	8.19885	54.5388	-2.733789169	Down	8.39e-14	7.81e-12
Unigene85539_CB2	40	282	26.7127	177.274	-2.730382567	Down	1.42e-14	1.48e-12
Unigene54900_CB2	45	317	41.9745	278.337	-2.729245244	Down	1.36e-05	0.000316483
Unigene10713_CB2	6	42	1.29044	8.50306	-2.720114232	Down	6.31e-07	1.96e-05
Unigene17893_CB2	11	77	4.66153	30.716	-2.720114232	Down	2.57e-05	0.000553814
Unigene88807_CB2	5	35	3.17832	20.9427	-2.720114232	Down	1.42e-13	1.25e-11
Unigene37544_CB2	127	884	136.231	892.609	-2.711977182	Down	9.77e-14	8.95e-12
Unigene7487_CB2	42	291	28.9495	188.809	-2.70531723	Down	4.1e-06	0.000108315
Unigene64651_CB2	8	55	6.86517	44.4285	-2.694119023	Down	7.51e-06	0.00018627
Unigene13739_CB2	7	48	1.28768	8.31168	-2.690366889	Down	7.51e-06	0.000186228
Unigene95866_CB2	7	48	3.88804	25.0964	-2.690366889	Down	1.38e-05	0.000319065
Unigene9753_CB2	6	41	1.2467	8.01923	-2.685348814	Down	1.27e-08	5.32e-07
Unigene89472_CB2	17	116	10.6875	68.6474	-2.683277464	Down	1.34e-12	9.51e-11
Unigene61292_CB2	31	211	27.4253	175.715	-2.679662188	Down	2.71e-05	0.000579792
Unigene83229_CB2	5	34	3.46027	22.1491	-2.678294056	Down	2.71e-05	0.000580247
Unigene49141_CB2	5	34	4.90369	31.3885	-2.678294056	Down	2.71e-05	0.000580361
Unigene11985_CB2	5	34	2.02393	12.9551	-2.678294056	Down	2.71e-05	0.000579906
Unigene30965_CB2	5	34	5.6457	36.138	-2.678294056	Down	2.71e-05	0.000580133
Unigene10190_CB2	5	34	2.97967	19.0728	-2.678294056	Down	2.71e-05	0.00058002
Unigene25663_CB2	5	34	1.95924	12.541	-2.678294056	Down	4.81e-13	3.72e-11
Unigene25638_CB2	234	1586	11.0973	70.8017	-2.673571646	Down	7.53e-06	0.000186642
Unigene18951_CB2	7	47	2.17646	13.7559	-2.659993239	Down	1.4e-05	0.000323083
Unigene75305_CB2	6	40	4.59721	28.8497	-2.649724904	Down	4.75e-08	1.81e-06
Unigene94150_CB2	15	100	8.63905	54.2142	-2.649724904	Down	2.22e-06	6.21e-05
Unigene68527_CB2	9	60	7.42626	46.6033	-2.649724904	Down	0	0
Unigene89407_CB2	63	419	39.6067	247.959	-2.64628582	Down	2.9e-13	2.37e-11
Unigene69789_CB2	34	226	27.6559	173.043	-2.645475431	Down	0	0
Unigene77987_CB2	47	312	34.7697	217.268	-2.643572677	Down	4.75e-08	1.81e-06
Unigene26869_CB2	15	99	4.50077	27.962	-2.635225334	Down	1.19e-06	3.49e-05
Unigene31957_CB2	10	66	11.1448	69.2392	-2.635225334	Down	1.27e-08	5.32e-07
Unigene110954_CB2	17	112	4.07499	25.2717	-2.632651391	Down	7.56e-06	0.000187372
Unigene67069_CB2	7	46	5.86051	36.2521	-2.628966344	Down	0	0
Unigene6442_CB2	71	466	10.362	64.0188	-2.627198335	Down	1.46e-13	1.28e-11
Unigene84654_CB2	36	236	24.3254	150.109	-2.625477358	Down	1.75e-07	6.01e-06
Unigene98205_CB2	13	85	6.80238	41.8672	-2.621710528	Down	4.75e-08	1.81e-06
Unigene57624_CB2	15	98	13.6938	84.2165	-2.620578558	Down	1.19e-06	3.49e-05
Unigene8944_CB2	10	65	2.5314	15.4886	-2.613199028	Down	9.14e-08	3.31e-06
Unigene98582_CB2	14	91	7.23738	44.2825	-2.613199028	Down	1.43e-05	0.000330422
Unigene42797_CB2	6	39	6.20346	37.9564	-2.613199028	Down	1.43e-05	0.000330352
Unigene80471_CB2	6	39	4.30868	26.3631	-2.613199028	Down	7.61e-06	0.000188635
Unigene27518_CB2	7	45	0.717256	4.34037	-2.597257484	Down	3.33e-07	1.09e-05
Unigene27918_CB2	12	77	13.7303	82.9332	-2.59458335	Down	1.19e-06	3.49e-05
Unigene8931_CB2	10	64	3.10922	18.7314	-2.590831215	Down	3.35e-05	0.00070334
Unigene108996_CB2	5	32	1.56027	9.39975	-2.590831215	Down	3.35e-05	0.000703071
Unigene44895_CB2	5	32	5.07779	30.5909	-2.590831215	Down	3.35e-05	0.000703475
Unigene94369_CB2	5	32	2.87005	17.2905	-2.590831215	Down	1.19e-06	3.49e-05
Unigene97844_CB2	10	64	5.2809	31.8145	-2.590831215	Down	3.35e-05	0.000703206
Unigene35610_CB2	5	32	5.4313	32.7207	-2.590831215	Down	6.56e-09	2.87e-07
Unigene107334_CB2	18	115	6.42271	38.6262	-2.588324359	Down	7.78e-13	5.77e-11
Unigene20166_CB2	32	204	14.9243	89.5594	-2.585184652	Down	4.12e-06	0.000108739
Unigene12631_CB2	8	51	2.69222	16.1558	-2.585184652	Down	8.88e-10	4.38e-08
Unigene86751_CB2	21	133	13.8092	82.3266	-2.575724323	Down	7.7e-06	0.000190532
Unigene72724_CB2	7	44	5.51103	32.6081	-2.564836006	Down	6.32e-07	1.96e-05
Unigene100439_CB2	11	69	5.37869	31.7593	-2.561852148	Down	6.32e-07	1.95e-05
Unigene72734_CB2	11	69	8.66019	51.1354	-2.561852148	Down	1.12e-13	1.01e-11
Unigene6962_CB2	43	269	34.1669	201.2	-2.557956918	Down	8.51e-12	5.41e-10
Unigene67164_CB2	28	175	23.442	137.916	-2.5566155	Down	6.56e-09	2.87e-07
Unigene4485_CB2	18	112	9.08625	53.2192	-2.55018923	Down	1.19e-06	3.49e-05
Unigene50478_CB2	10	62	9.69656	56.591	-2.545027525	Down	4.04e-05	0.000830046
Unigene105498_CB2	5	31	1.99106	11.6202	-2.545027525	Down	1.59e-05	0.000363445
Unigene5537_CB2	6	37	5.30812	30.8127	-2.537250175	Down	3.33e-07	1.09e-05
Unigene16105_CB2	12	74	3.42687	19.8924	-2.537250175	Down	1.59e-05	0.000363369
Unigene24145_CB2	6	37	2.62029	15.2103	-2.537250175	Down	2.42e-14	2.45e-12
Unigene39200_CB2	54	332	57.5651	333.151	-2.532911239	Down	7.85e-06	0.000194
Unigene81382_CB2	7	43	4.96448	28.7066	-2.531669143	Down	4.15e-06	0.000109443
Unigene48355_CB2	8	49	7.891	45.4963	-2.527469154	Down	1.19e-06	3.49e-05
Unigene50465_CB2	10	61	9.69656	55.6783	-2.521568553	Down	6.32e-07	1.95e-05
Unigene63728_CB2	11	67	9.48704	54.394	-2.519416882	Down	1.75e-07	6.01e-06
Unigene26083_CB2	13	79	2.21567	12.6744	-2.51610034	Down	0	0
Unigene105346_CB2	91	553	36.4913	208.742	-2.51610034	Down	9.14e-08	3.31e-06
Unigene98995_CB2	14	85	7.15122	40.8704	-2.514795324	Down	2.46e-08	9.84e-07
Unigene9031_CB2	16	97	9.73783	55.5714	-2.512672152	Down	6.32e-07	1.95e-05
Unigene78495_CB2	11	66	8.06804	45.5677	-2.497721811	Down	1.1e-13	9.98e-12
Unigene60836_CB2	38	228	33.6181	189.873	-2.497721811	Down	4.75e-08	1.81e-06
Unigene25274_CB2	15	90	5.54836	31.3367	-2.497721811	Down	1.19e-06	3.49e-05
Unigene102875_CB2	10	60	4.49291	25.3756	-2.497721811	Down	8.1e-06	0.000199494
Unigene33777_CB2	7	42	7.751	43.7771	-2.497721811	Down	8.1e-06	0.000199404
Unigene90323_CB2	7	42	4.3372	24.4962	-2.497721811	Down	8.1e-06	0.000199449
Unigene108724_CB2	7	42	2.24143	12.6594	-2.497721811	Down	8.1e-06	0.000199539
Unigene89134_CB2	7	42	4.41693	24.9465	-2.497721811	Down	0	0
Unigene4133_CB2	91	544	30.1511	169.667	-2.492427511	Down	1.1e-13	9.96e-12
Unigene92478_CB2	38	227	22.6455	127.339	-2.491380284	Down	9.14e-08	3.31e-06
Unigene15302_CB2	14	83	2.74293	15.3075	-2.480443819	Down	3.33e-07	1.09e-05
Unigene102729_CB2	12	71	5.41987	30.1859	-2.477543929	Down	8.88e-10	4.38e-08
Unigene59703_CB2	21	124	18.7719	104.34	-2.474638197	Down	1.19e-06	3.49e-05
Unigene9868_CB2	10	59	1.41608	7.86463	-2.473474264	Down	2.46e-08	9.84e-07
Unigene80689_CB2	16	94	11.4419	63.277	-2.467348162	Down	1.98e-13	1.69e-11
Unigene45192_CB2	204	1197	207.174	1144.29	-2.465541405	Down	8.52e-06	0.000208587
Unigene73152_CB2	7	41	5.48586	30.2461	-2.462956392	Down	8.52e-06	0.000208493
Unigene74066_CB2	7	41	5.43622	29.9723	-2.462956392	Down	8.52e-06	0.00020854
Unigene29599_CB2	7	41	7.95632	43.8668	-2.462956392	Down	2.04e-05	0.000453837
Unigene100637_CB2	6	35	2.91721	16.0185	-2.457079826	Down	6.32e-07	1.96e-05
Unigene109015_CB2	11	64	3.42635	18.7654	-2.453327691	Down	3.06e-14	3.05e-12
Unigene57851_CB2	49	285	44.7331	244.915	-2.452867575	Down	1.2e-10	6.61e-09
Unigene95855_CB2	24	139	13.3304	72.6751	-2.446737882	Down	9.14e-08	3.31e-06
Unigene13733_CB2	14	81	3.93903	21.4528	-2.445254391	Down	3.95e-14	3.86e-12
Unigene27842_CB2	57	329	4.19865	22.8123	-2.441813069	Down	1.27e-08	5.31e-07
Unigene93165_CB2	17	98	9.99211	54.2216	-2.440006313	Down	4.36e-06	0.000114261
Unigene43881_CB2	8	46	8.22176	44.5011	-2.436321266	Down	4.36e-06	0.000114288
Unigene97787_CB2	8	46	4.22472	22.8667	-2.436321266	Down	4.36e-06	0.000114315
Unigene86766_CB2	8	46	5.26066	28.4739	-2.436321266	Down	4.75e-08	1.81e-06
Unigene102784_CB2	15	86	6.75705	36.4672	-2.432133469	Down	9.21e-06	0.00022392
Unigene87473_CB2	7	40	4.55077	24.4785	-2.427332483	Down	0	0
Unigene89394_CB2	63	360	39.6067	213.044	-2.427332483	Down	6.62e-13	4.95e-11
Unigene87433_CB2	282	1599	183.331	978.529	-2.416162181	Down	2.51e-05	0.000544123
Unigene95386_CB2	6	34	3.36528	17.9509	-2.41525965	Down	4.75e-08	1.81e-06
Unigene107790_CB2	15	85	5.17996	27.6307	-2.41525965	Down	2.51e-05	0.000544231
Unigene94521_CB2	6	34	3.43258	18.3099	-2.41525965	Down	9.7e-14	8.93e-12
Unigene75843_CB2	39	220	29.6174	157.269	-2.408716805	Down	8.88e-10	4.39e-08
Unigene64432_CB2	21	118	18.0211	95.3194	-2.403084936	Down	0	0
Unigene302_CB2	65	365	12.0604	63.75	-2.402144151	Down	1.78e-15	2e-13
Unigene4740_CB2	56	314	9.2952	49.0612	-2.400025137	Down	1.73e-09	8.27e-08
Unigene109196_CB2	20	112	6.12961	32.3116	-2.398186137	Down	3.34e-07	1.09e-05
Unigene8020_CB2	12	67	7.46214	39.2188	-2.393886	Down	1.04e-05	0.000247914
Unigene37641_CB2	7	39	7.50878	39.3798	-2.390806607	Down	2.33e-06	6.48e-05
Unigene58800_CB2	9	50	8.1298	42.5153	-2.386690498	Down	2.33e-06	6.48e-05
Unigene17482_CB2	9	50	4.61093	24.1132	-2.386690498	Down	0	0
Unigene53561_CB2	148	820	139.567	727.9	-2.382786044	Down	3.16e-11	1.89e-09
Unigene20622_CB2	26	144	9.91635	51.6986	-2.382244593	Down	3.28e-05	0.000690068
Unigene15002_CB2	6	33	3.07396	15.9147	-2.372190929	Down	3.28e-05	0.0006902
Unigene99722_CB2	6	33	3.00226	15.5435	-2.372190929	Down	9.14e-08	3.31e-06
Unigene18032_CB2	14	77	8.8015	45.5677	-2.372190929	Down	4.82e-06	0.000125233
Unigene36909_CB2	8	44	8.63543	44.7079	-2.372190929	Down	1.22e-06	3.56e-05
Unigene21351_CB2	10	55	4.0767	21.1062	-2.372190929	Down	3.28e-05	0.000689935
Unigene91333_CB2	6	33	3.65168	18.9057	-2.372190929	Down	3.28e-05	0.000690333
Unigene13999_CB2	6	33	3.10173	16.0585	-2.372190929	Down	4.82e-06	0.000125203
Unigene45750_CB2	8	44	8.07667	41.8151	-2.372190929	Down	1.75e-07	6.02e-06
Unigene77383_CB2	13	71	9.70078	49.8723	-2.362066711	Down	0	0
Unigene63574_CB2	65	355	56.0598	288.207	-2.362066711	Down	6.38e-07	1.97e-05
Unigene26474_CB2	11	60	0.366302	1.88077	-2.360218287	Down	6.38e-07	1.97e-05
Unigene41655_CB2	11	60	11.5117	59.1067	-2.360218287	Down	1.63e-11	1.01e-09
Unigene65076_CB2	27	147	23.0547	118.155	-2.357544153	Down	2.4e-06	6.67e-05
Unigene4406_CB2	9	49	2.16643	11.1029	-2.357544153	Down	2.46e-08	9.83e-07
Unigene54562_CB2	16	87	15.0058	76.8064	-2.355702806	Down	1.23e-05	0.000288461
Unigene105347_CB2	7	38	2.80702	14.344	-2.353331901	Down	4.55e-10	2.33e-08
Unigene38711_CB2	22	119	23.4524	119.413	-2.348145455	Down	1.23e-06	3.6e-05
Unigene79144_CB2	10	54	7.27242	36.9667	-2.345718717	Down	1.23e-06	3.6e-05
Unigene41316_CB2	10	54	10.4652	53.196	-2.345718717	Down	1.75e-07	6.02e-06
Unigene105355_CB2	13	70	5.21304	26.4231	-2.341602609	Down	5.29e-06	0.000136221
Unigene104211_CB2	8	43	3.39021	17.1531	-2.339024065	Down	5.29e-06	0.000136157
Unigene95516_CB2	8	43	4.47242	22.6287	-2.339024065	Down	2.46e-08	9.83e-07
Unigene91853_CB2	16	86	9.63532	48.7509	-2.339024065	Down	5.29e-06	0.000136189
Unigene87905_CB2	8	43	5.16178	26.1166	-2.339024065	Down	6.43e-07	1.98e-05
Unigene62928_CB2	11	59	9.58336	48.3855	-2.335970741	Down	6.43e-07	1.98e-05
Unigene107160_CB2	11	59	3.97457	20.0672	-2.335970741	Down	1.12e-13	1.01e-11
Unigene68069_CB2	43	230	35.6524	179.509	-2.331984606	Down	2.51e-06	6.96e-05
Unigene18174_CB2	9	48	2.04862	10.2849	-2.327796809	Down	4.56e-05	0.000920964
Unigene74754_CB2	6	32	4.61783	23.1832	-2.327796809	Down	4.56e-05	0.000921475
Unigene53710_CB2	6	32	5.6581	28.4058	-2.327796809	Down	3.36e-07	1.1e-05
Unigene17980_CB2	12	64	5.41987	27.2098	-2.327796809	Down	3.36e-07	1.1e-05
Unigene84132_CB2	12	64	8.20538	41.1941	-2.327796809	Down	4.56e-05	0.000921304
Unigene105503_CB2	6	32	2.38927	11.995	-2.327796809	Down	4.56e-05	0.000921134
Unigene95282_CB2	6	32	3.37631	16.9504	-2.327796809	Down	4.56e-05	0.000920794
Unigene12556_CB2	6	32	1.05079	5.27537	-2.327796809	Down	1.26e-06	3.68e-05
Unigene23150_CB2	10	53	4.24825	21.1945	-2.31875167	Down	2.9e-13	2.37e-11
Unigene110685_CB2	34	180	8.56886	42.7026	-2.317149565	Down	1.54e-05	0.000352416
Unigene80975_CB2	7	37	4.98508	24.8035	-2.314857753	Down	8.51e-12	5.4e-10
Unigene33838_CB2	28	148	31.004	154.262	-2.314857753	Down	4.76e-08	1.81e-06
Unigene24135_CB2	15	79	6.27912	31.1295	-2.309649462	Down	3.38e-07	1.1e-05
Unigene54280_CB2	12	63	11.2544	55.6184	-2.305076733	Down	6.06e-06	0.000153722
Unigene68653_CB2	8	42	6.60112	32.6223	-2.305076733	Down	3.38e-07	1.1e-05
Unigene42497_CB2	12	63	12.4069	61.3143	-2.305076733	Down	1.76e-07	6.04e-06
Unigene92134_CB2	13	68	7.77414	38.2786	-2.299782433	Down	6.56e-09	2.87e-07
Unigene74149_CB2	18	94	13.9788	68.7171	-2.29742316	Down	9.17e-08	3.32e-06
Unigene13474_CB2	14	73	3.57561	17.5502	-2.295228947	Down	1.2e-10	6.61e-09
Unigene110100_CB2	24	125	6.64371	32.5722	-2.293581094	Down	1.31e-06	3.81e-05
Unigene5466_CB2	10	52	8.21192	40.1963	-2.291270933	Down	1.31e-06	3.81e-05
Unigene25319_CB2	10	52	1.98645	9.72341	-2.291270933	Down	1.73e-09	8.27e-08
Unigene99336_CB2	20	104	10.1256	49.5636	-2.291270933	Down	0	0
Unigene47554_CB2	79	410	78.374	382.884	-2.288458661	Down	2.46e-08	9.83e-07
Unigene65766_CB2	16	83	13.5274	66.0558	-2.287798741	Down	1.63e-11	1e-09
Unigene30582_CB2	27	140	30.4868	148.804	-2.287154825	Down	1.12e-13	1.01e-11
Unigene74238_CB2	43	222	33.3939	162.289	-2.280910422	Down	3.37e-09	1.54e-07
Unigene58791_CB2	19	98	17.1629	83.33	-2.279541641	Down	3.16e-11	1.89e-09
Unigene110520_CB2	26	134	6.75092	32.7516	-2.278408782	Down	0	0
Unigene4994_CB2	89	458	42.1961	204.402	-2.276229667	Down	4.52e-12	2.98e-10
Unigene6121_CB2	29	149	9.99447	48.3377	-2.273946835	Down	4.76e-08	1.81e-06
Unigene99021_CB2	15	77	7.66202	37.0238	-2.272655255	Down	7.32e-06	0.000182271
Unigene37687_CB2	8	41	8.58146	41.3993	-2.270311314	Down	6.93e-13	5.17e-11
Unigene48878_CB2	267	1367	263.362	1269.25	-2.268860906	Down	3.02e-06	8.23e-05
Unigene25523_CB2	9	46	3.97086	19.1046	-2.266396264	Down	1.63e-11	1e-09
Unigene14366_CB2	27	138	15.0454	72.3865	-2.266396264	Down	1.39e-06	4.02e-05
Unigene95249_CB2	10	51	5.62719	27.0147	-2.263256557	Down	6.82e-07	2.09e-05
Unigene73998_CB2	11	56	8.54263	40.9378	-2.260682613	Down	3.46e-07	1.13e-05
Unigene40096_CB2	12	61	12.6353	60.4604	-2.258534147	Down	3.46e-07	1.13e-05
Unigene105789_CB2	12	61	4.70217	22.5001	-2.258534147	Down	1.63e-11	1.01e-09
Unigene109508_CB2	27	137	8.01728	38.2932	-2.255903891	Down	9.22e-08	3.33e-06
Unigene82932_CB2	14	71	9.72797	46.4398	-2.255151507	Down	9.22e-08	3.33e-06
Unigene6233_CB2	14	71	5.18965	24.7746	-2.255151507	Down	2.47e-08	9.83e-07
Unigene10529_CB2	16	81	6.26956	29.8772	-2.252609313	Down	2.47e-08	9.84e-07
Unigene77141_CB2	16	81	11.9394	56.8966	-2.252609313	Down	8.51e-12	5.4e-10
Unigene12147_CB2	28	141	11.0729	52.4878	-2.24495574	Down	0	0
Unigene49032_CB2	72	361	70.6131	333.272	-2.238689335	Down	7.14e-07	2.18e-05
Unigene28788_CB2	11	55	12.5028	58.8457	-2.234687405	Down	1.1e-13	9.99e-12
Unigene65251_CB2	38	190	32.2867	151.961	-2.234687405	Down	9.38e-06	0.000227401
Unigene80390_CB2	8	40	5.74491	27.039	-2.234687405	Down	7.14e-07	2.19e-05
Unigene99850_CB2	11	55	5.48814	25.8305	-2.234687405	Down	3.53e-06	9.49e-05
Unigene17721_CB2	9	45	5.21845	24.5612	-2.234687405	Down	2.89e-05	0.000614658
Unigene54642_CB2	7	35	6.56505	30.8991	-2.234687405	Down	1.8e-07	6.17e-06
Unigene133_CB2	13	65	2.00285	9.42665	-2.234687405	Down	1.52e-06	4.35e-05
Unigene2775_CB2	10	50	1.24821	5.87484	-2.234687405	Down	0	0
Unigene93438_CB2	47	235	27.4373	129.137	-2.234687405	Down	9.38e-06	0.000227351
Unigene104388_CB2	8	40	3.36528	15.839	-2.234687405	Down	4.55e-10	2.33e-08
Unigene90669_CB2	22	109	13.5335	63.1177	-2.221512016	Down	1.28e-13	1.14e-11
Unigene57229_CB2	248	1227	226.404	1054.43	-2.219482533	Down	0	0
Unigene77396_CB2	87	429	64.9206	301.341	-2.214649652	Down	1.83e-07	6.27e-06
Unigene2678_CB2	13	64	5.49552	25.4673	-2.212319592	Down	3.67e-07	1.19e-05
Unigene14658_CB2	12	59	8.8015	40.7348	-2.210439859	Down	9.77e-14	8.97e-12
Unigene71895_CB2	42	206	33.5276	154.795	-2.206942414	Down	0	0
Unigene36216_CB2	134	657	145.559	671.796	-2.20641968	Down	1.73e-09	8.27e-08
Unigene7335_CB2	20	98	4.5525	20.9983	-2.205541059	Down	4.36e-06	0.000114272
Unigene53504_CB2	9	44	8.48716	39.058	-2.202265927	Down	4.36e-06	0.000114245
Unigene96568_CB2	9	44	4.90369	22.5669	-2.202265927	Down	8.08e-14	7.55e-12
Unigene103347_CB2	122	596	53.8271	247.529	-2.201190493	Down	1.27e-05	0.000298462
Unigene50885_CB2	8	39	7.75725	35.5976	-2.198161529	Down	2.49e-08	9.89e-07
Unigene69322_CB2	16	78	13.0765	60.0073	-2.198161529	Down	2.33e-10	1.24e-08
Unigene78947_CB2	23	112	16.7977	76.998	-2.196552276	Down	4.52e-12	2.98e-10
Unigene29685_CB2	29	141	32.9619	150.859	-2.194329667	Down	4.25e-05	0.000865388
Unigene53692_CB2	7	34	6.60112	30.1812	-2.192867229	Down	4.25e-05	0.000865227
Unigene48546_CB2	7	34	6.90462	31.5688	-2.192867229	Down	4.25e-05	0.000864904
Unigene30151_CB2	7	34	7.90398	36.138	-2.192867229	Down	4.25e-05	0.000865065
Unigene82850_CB2	7	34	4.86398	22.2388	-2.192867229	Down	3.38e-09	1.54e-07
Unigene41367_CB2	19	92	19.8839	90.6302	-2.188393752	Down	1.49e-13	1.3e-11
Unigene83453_CB2	312	1509	215.053	979.082	-2.186734182	Down	3.88e-07	1.25e-05
Unigene1322_CB2	12	58	2.99789	13.6396	-2.185777804	Down	4.52e-12	2.97e-10
Unigene14877_CB2	29	140	9.4266	42.8374	-2.184061332	Down	7.7e-14	7.23e-12
Unigene24953_CB2	46	222	8.11402	36.8612	-2.18361322	Down	8.49e-07	2.57e-05
Unigene35963_CB2	11	53	11.9489	54.1936	-2.181248146	Down	3.16e-11	1.89e-09
Unigene58267_CB2	26	125	23.6104	106.851	-2.178103876	Down	0	0
Unigene91898_CB2	85	408	51.1877	231.283	-2.175793716	Down	4.9e-08	1.85e-06
Unigene3574_CB2	15	72	5.79828	26.1986	-2.175793716	Down	2.06e-06	5.78e-05
Unigene71026_CB2	10	48	8.02006	36.2374	-2.175793716	Down	2.06e-06	5.78e-05
Unigene55349_CB2	10	48	9.32767	42.1456	-2.175793716	Down	4.9e-08	1.85e-06
Unigene39209_CB2	15	72	15.9903	72.2496	-2.175793716	Down	2.58e-14	2.6e-12
Unigene110017_CB2	92	441	25.7164	116.038	-2.173832199	Down	3.04e-14	3.04e-12
Unigene85739_CB2	53	254	35.3943	159.672	-2.173523542	Down	9.77e-14	8.96e-12
Unigene68611_CB2	42	201	34.6559	156.121	-2.171493578	Down	5.7e-06	0.000145874
Unigene98184_CB2	9	43	4.70934	21.1799	-2.169099063	Down	5.7e-06	0.000145908
Unigene46431_CB2	9	43	9.03311	40.6258	-2.169099063	Down	0	0
Unigene87918_CB2	67	319	43.2299	193.748	-2.164082733	Down	6.14e-11	3.53e-09
Unigene30074_CB2	25	119	28.2285	126.483	-2.163720883	Down	1.81e-05	0.000408923
Unigene82956_CB2	8	38	5.53643	24.7549	-2.160686823	Down	1.81e-05	0.000409345
Unigene6450_CB2	8	38	6.18484	27.6541	-2.160686823	Down	1.81e-05	0.000409007
Unigene77154_CB2	8	38	5.96971	26.6922	-2.160686823	Down	1.81e-05	0.000409092
Unigene38712_CB2	8	38	8.52816	38.1318	-2.160686823	Down	2.52e-08	1e-06
Unigene14380_CB2	16	76	3.49817	15.6413	-2.160686823	Down	1.81e-05	0.000409261
Unigene18806_CB2	8	38	5.42701	24.2657	-2.160686823	Down	1.81e-05	0.000409176
Unigene104337_CB2	8	38	3.37355	15.0841	-2.160686823	Down	0	0
Unigene100673_CB2	75	356	36.3621	162.471	-2.15967405	Down	2.33e-10	1.24e-08
Unigene9902_CB2	23	109	5.89175	26.2834	-2.157381679	Down	4.98e-08	1.88e-06
Unigene64080_CB2	15	71	12.9369	57.6414	-2.155615834	Down	4.98e-08	1.88e-06
Unigene66583_CB2	15	71	12.6198	56.2286	-2.155615834	Down	3.16e-11	1.89e-09
Unigene112387_CB2	26	123	2.86049	12.7382	-2.154834097	Down	9.85e-07	2.94e-05
Unigene32160_CB2	11	52	12.2592	54.5521	-2.153767409	Down	4.32e-13	3.36e-11
Unigene19761_CB2	242	1141	15.9196	70.6546	-2.149979149	Down	1.01e-07	3.61e-06
Unigene7322_CB2	14	66	2.38138	10.5677	-2.149798507	Down	1.01e-07	3.62e-06
Unigene95314_CB2	14	66	7.87806	34.9601	-2.149798507	Down	8.51e-12	5.4e-10
Unigene102321_CB2	28	132	12.8492	57.0205	-2.149798507	Down	7.37e-14	6.98e-12
Unigene100153_CB2	44	207	21.7002	96.0993	-2.146814649	Down	2.6e-06	7.16e-05
Unigene96371_CB2	10	47	5.48336	24.2595	-2.145420067	Down	2.6e-06	7.16e-05
Unigene74932_CB2	10	47	7.69638	34.0504	-2.145420067	Down	2.6e-06	7.16e-05
Unigene19712_CB2	10	47	5.95935	26.3654	-2.145420067	Down	4.68e-13	3.62e-11
Unigene81452_CB2	33	155	23.404	103.477	-2.144489596	Down	3.4e-09	1.55e-07
Unigene68432_CB2	19	89	15.6777	69.1283	-2.140565227	Down	6.66e-09	2.91e-07
Unigene44161_CB2	18	84	18.3888	80.7791	-2.135151731	Down	1.2e-10	6.61e-09
Unigene39101_CB2	24	112	25.5845	112.388	-2.135151731	Down	0	0
Unigene85084_CB2	143	666	96.247	421.952	-2.13226634	Down	2.15e-14	2.21e-12
Unigene95412_CB2	61	284	34.2137	149.943	-2.131769092	Down	1.31e-08	5.47e-07
Unigene5841_CB2	17	79	6.99687	30.607	-2.129077217	Down	1.31e-08	5.47e-07
Unigene105325_CB2	17	79	6.81705	29.8203	-2.129077217	Down	0	0
Unigene48301_CB2	62	288	61.5087	268.952	-2.128488001	Down	1.06e-07	3.8e-06
Unigene51012_CB2	14	65	13.4989	58.996	-2.127772201	Down	2.69e-05	0.000575815
Unigene18479_CB2	8	37	2.11561	9.21056	-2.122212675	Down	2.69e-05	0.000575928
Unigene60287_CB2	8	37	7.11416	30.9723	-2.122212675	Down	2.69e-05	0.000575702
Unigene38549_CB2	8	37	8.52816	37.1283	-2.122212675	Down	0	0
Unigene68981_CB2	102	471	83.7616	364.086	-2.119917218	Down	2.33e-07	7.85e-06
Unigene104280_CB2	13	60	5.49552	23.8756	-2.119210187	Down	1.34e-12	9.51e-11
Unigene94508_CB2	31	143	17.735	77.0094	-2.118434336	Down	8.39e-14	7.79e-12
Unigene105424_CB2	40	184	15.9655	69.1319	-2.114393171	Down	3.46e-06	9.33e-05
Unigene84701_CB2	10	46	6.75705	29.2586	-2.114393171	Down	3.46e-06	9.33e-05
Unigene8206_CB2	10	46	5.59053	24.2074	-2.114393171	Down	2.6e-13	2.15e-11
Unigene5539_CB2	390	1793	102.036	441.576	-2.113588769	Down	5.65e-07	1.77e-05
Unigene82697_CB2	12	55	8.33826	35.9745	-2.109156523	Down	2.71e-08	1.07e-06
Unigene84817_CB2	16	73	10.8113	46.4321	-2.102583869	Down	1.13e-05	0.000268869
Unigene2348_CB2	9	41	3.38001	14.4943	-2.100386313	Down	1.13e-05	0.000268928
Unigene17818_CB2	9	41	2.50351	10.7356	-2.100386313	Down	1.34e-12	9.52e-11
Unigene13349_CB2	31	141	5.39605	23.1032	-2.098114352	Down	0	0
Unigene100536_CB2	77	350	37.5439	160.64	-2.097183881	Down	1.94e-13	1.66e-11
Unigene20934_CB2	35	159	9.96189	42.5999	-2.096359248	Down	2.43e-12	1.65e-10
Unigene15587_CB2	30	136	11.1448	47.5583	-2.093331556	Down	4.85e-06	0.000125866
Unigene25003_CB2	10	45	4.6512	19.7022	-2.082684311	Down	4.85e-06	0.000125896
Unigene3653_CB2	10	45	3.3133	14.035	-2.082684311	Down	4.09e-05	0.000836407
Unigene47785_CB2	8	36	7.93661	33.6191	-2.082684311	Down	4.09e-05	0.000836564
Unigene31848_CB2	8	36	8.97407	38.0137	-2.082684311	Down	1.3e-07	4.56e-06
Unigene59773_CB2	14	63	12.5146	53.0113	-2.082684311	Down	4.85e-06	0.000125926
Unigene108075_CB2	10	45	3.38519	14.3395	-2.082684311	Down	1.3e-07	4.56e-06
Unigene67503_CB2	14	63	11.6641	49.4086	-2.082684311	Down	2.58e-14	2.6e-12
Unigene35982_CB2	92	412	99.936	421.278	-2.075697881	Down	3.54e-09	1.61e-07
Unigene98902_CB2	19	85	9.73419	40.9924	-2.074222733	Down	0	0
Unigene70378_CB2	55	246	44.5264	187.469	-2.073914102	Down	1.28e-13	1.14e-11
Unigene98311_CB2	248	1108	129.374	544.093	-2.072305166	Down	1.2e-10	6.64e-09
Unigene9449_CB2	24	107	11.9049	49.9616	-2.069263796	Down	2.11e-06	5.91e-05
Unigene6334_CB2	11	49	5.10249	21.3955	-2.068037535	Down	1.8e-09	8.56e-08
Unigene8438_CB2	20	89	6.17371	25.8609	-2.066564646	Down	1.1e-13	9.97e-12
Unigene27800_CB2	38	169	4.22951	17.7064	-2.065711233	Down	1.69e-05	0.000383131
Unigene86216_CB2	9	40	5.96395	24.9511	-2.064762403	Down	2.9e-13	2.37e-11
Unigene66977_CB2	34	151	28.4653	119.001	-2.063701208	Down	8.39e-14	7.8e-12
Unigene12385_CB2	40	177	31.2053	129.981	-2.058436765	Down	0	0
Unigene94556_CB2	185	818	105.838	440.515	-2.057334882	Down	1.53e-08	6.33e-07
Unigene7219_CB2	17	75	4.12687	17.1384	-2.054115159	Down	7.06e-06	0.000176354
Unigene78925_CB2	10	44	7.30337	30.2492	-2.050262834	Down	7.06e-06	0.000176314
Unigene24594_CB2	10	44	3.20204	13.2622	-2.050262834	Down	1.1e-13	9.97e-12
Unigene98570_CB2	38	167	19.6443	81.2657	-2.048536089	Down	1.34e-12	9.51e-11
Unigene4621_CB2	31	136	21.1131	87.1902	-2.046025841	Down	0	0
Unigene30960_CB2	104	456	117.43	484.675	-2.045209606	Down	4.16e-07	1.33e-05
Unigene74657_CB2	13	57	10.0053	41.2952	-2.045209606	Down	2.15e-14	2.2e-12
Unigene1441_CB2	61	267	30.7923	126.871	-2.042717904	Down	3.47e-08	1.35e-06
Unigene29845_CB2	16	70	18.0662	74.4018	-2.042042327	Down	2.99e-06	8.17e-05
Unigene36425_CB2	11	48	11.9489	49.081	-2.038290192	Down	2.99e-06	8.17e-05
Unigene16187_CB2	11	48	5.21525	21.4221	-2.038290192	Down	4.04e-14	3.94e-12
Unigene3061_CB2	99	431	37.5084	153.712	-2.034946749	Down	1.31e-13	1.16e-11
Unigene17092_CB2	41	178	17.951	73.3606	-2.030940736	Down	2.57e-05	0.000554362
Unigene104482_CB2	9	39	3.76747	15.3677	-2.028236527	Down	2.57e-05	0.000554034
Unigene94708_CB2	9	39	5.11478	20.8635	-2.028236527	Down	9.6e-10	4.72e-08
Unigene97041_CB2	21	91	11.2985	46.0871	-2.028236527	Down	2.57e-05	0.000554252
Unigene20614_CB2	9	39	5.1661	21.0728	-2.028236527	Down	1.28e-06	3.74e-05
Unigene10133_CB2	12	52	5.61185	22.8911	-2.028236527	Down	2.57e-05	0.000554143
Unigene103520_CB2	9	39	3.94047	16.0734	-2.028236527	Down	1.28e-06	3.73e-05
Unigene85178_CB2	12	52	8.07667	32.9452	-2.028236527	Down	0	0
Unigene52132_CB2	79	342	75.747	308.675	-2.026831077	Down	4.84e-10	2.48e-08
Unigene79881_CB2	22	95	15.8649	64.4875	-2.0231833	Down	4.07e-08	1.57e-06
Unigene25361_CB2	16	69	7.15122	29.03	-2.021283767	Down	5.58e-07	1.75e-05
Unigene58653_CB2	13	56	11.743	47.6172	-2.019674514	Down	5.58e-07	1.75e-05
Unigene40084_CB2	13	56	13.6882	55.5047	-2.019674514	Down	2.45e-10	1.3e-08
Unigene83359_CB2	23	99	15.8533	64.234	-2.018553974	Down	1.06e-05	0.000252545
Unigene22457_CB2	10	43	4.16576	16.8617	-2.01709597	Down	1.06e-05	0.000252434
Unigene70621_CB2	10	43	8.05771	32.615	-2.01709597	Down	1.06e-05	0.00025249
Unigene110239_CB2	10	43	2.71565	10.9921	-2.01709597	Down	1.19e-13	1.07e-11
Unigene80639_CB2	116	498	82.9541	335.233	-2.014780247	Down	1e-09	4.91e-08
Unigene82160_CB2	21	90	14.7111	59.3479	-2.012294983	Down	0	0
Unigene83009_CB2	51	218	35.2947	142.015	-2.008518293	Down	4.39e-06	0.000115048
Unigene103271_CB2	11	47	4.86578	19.5702	-2.007916543	Down	1.1e-07	3.94e-06
Unigene83416_CB2	15	64	10.3391	41.525	-2.005868714	Down	1.1e-07	3.94e-06
Unigene35420_CB2	15	64	16.3977	65.8581	-2.005868714	Down	2.52e-10	1.33e-08
Unigene43173_CB2	23	98	23.6376	94.8066	-2.003907198	Down	1.85e-06	5.23e-05
Unigene30640_CB2	12	51	13.5497	54.207	-2.000222151	Down	5.01e-08	1.89e-06
Unigene88664_CB2	16	68	10.1706	40.6887	-2.000222151	Down	1.85e-06	5.23e-05
Unigene81733_CB2	12	51	8.44078	33.7683	-2.000222151	Down	5.01e-08	1.89e-06
Unigene5640_CB2	16	68	5.19105	20.7674	-2.000222151	Down	5.01e-08	1.89e-06
Unigene78843_CB2	16	68	11.6854	46.7488	-2.000222151	Down	3.06e-14	3.05e-12
Unigene106622_CB2	49	208	18.3221	73.2116	-1.998489184	Down	0	0
Unigene31321_CB2	86	364	96.4713	384.361	-1.994289195	Down	7.84e-07	2.38e-05
Unigene1091_CB2	13	55	5.01389	19.9679	-1.993679305	Down	7.84e-07	2.39e-05
Unigene72054_CB2	13	55	10.3295	41.1375	-1.993679305	Down	3.97e-05	0.000818052
Unigene103622_CB2	9	38	3.92046	15.5818	-1.990761822	Down	3.97e-05	0.000818206
Unigene33985_CB2	9	38	9.90168	39.3539	-1.990761822	Down	3.97e-05	0.000817898
Unigene52284_CB2	9	38	8.6294	34.2973	-1.990761822	Down	3.97e-05	0.000817744
Unigene44024_CB2	9	38	9.24948	36.7618	-1.990761822	Down	3.37e-07	1.1e-05
Unigene5_CB2	14	59	3.83835	15.2267	-1.988047437	Down	5.09e-09	2.26e-07
Unigene17310_CB2	19	80	8.62686	34.1922	-1.986759891	Down	1.32e-10	7.24e-09
Unigene81587_CB2	24	101	16.951	67.1497	-1.986008292	Down	6.64e-11	3.81e-09
Unigene68275_CB2	25	105	20.6285	81.5558	-1.983148638	Down	1.61e-05	0.000367813
Unigene961_CB2	10	42	6.08614	24.0619	-1.983148638	Down	1.61e-05	0.00036789
Unigene9335_CB2	10	42	7.9458	31.4141	-1.983148638	Down	1.17e-09	5.68e-08
Unigene90011_CB2	21	88	13.0587	51.5113	-1.979873506	Down	1.17e-09	5.69e-08
Unigene100674_CB2	21	88	10.1814	40.1614	-1.979873506	Down	4.71e-13	3.64e-11
Unigene12774_CB2	33	138	7.55168	29.7267	-1.976889647	Down	6.61e-06	0.000166556
Unigene92978_CB2	11	46	6.4877	25.5384	-1.976889647	Down	6.61e-06	0.000166517
Unigene25344_CB2	11	46	3.86078	15.1977	-1.976889647	Down	2.91e-08	1.14e-06
Unigene13275_CB2	17	71	3.39267	13.3379	-1.975043588	Down	2.91e-13	2.37e-11
Unigene8306_CB2	34	142	3.87992	15.2535	-1.975043588	Down	1.33e-15	1.51e-13
Unigene9870_CB2	58	242	12.6971	49.8687	-1.973641552	Down	2.73e-06	7.51e-05
Unigene17414_CB2	12	50	7.95193	31.1888	-1.971652999	Down	2.73e-06	7.51e-05
Unigene10208_CB2	12	50	5.33562	20.9272	-1.971652999	Down	6.08e-09	2.67e-07
Unigene61653_CB2	19	79	16.7228	65.4518	-1.968612545	Down	6.08e-09	2.67e-07
Unigene89816_CB2	19	79	11.858	46.4113	-1.968612545	Down	6.08e-09	2.67e-07
Unigene85513_CB2	19	79	12.6885	49.6619	-1.968612545	Down	7.88e-13	5.84e-11
Unigene15787_CB2	32	133	5.50314	21.5303	-1.968041745	Down	1.77e-11	1.08e-09
Unigene6584_CB2	27	112	8.05911	31.4687	-1.96522673	Down	2.15e-14	2.21e-12
Unigene388_CB2	61	253	33.342	130.173	-1.965015547	Down	0	0
Unigene41281_CB2	70	289	73.2564	284.697	-1.958401975	Down	1.5e-10	8.2e-09
Unigene79319_CB2	24	99	17.4538	67.7723	-1.957153429	Down	7.93e-13	5.87e-11
Unigene68922_CB2	32	132	26.2782	102.037	-1.957153429	Down	4.74e-13	3.67e-11
Unigene26196_CB2	33	136	11.5587	44.8406	-1.955828032	Down	4.31e-14	4.19e-12
Unigene60390_CB2	52	214	46.2421	179.137	-1.953786578	Down	7.63e-09	3.31e-07
Unigene42697_CB2	19	78	19.6443	75.9129	-1.950234015	Down	4.87e-12	3.19e-10
Unigene68212_CB2	29	119	23.9291	92.4299	-1.949596078	Down	2.49e-05	0.000540425
Unigene48382_CB2	10	41	9.86375	38.0683	-1.94838322	Down	2.49e-05	0.000540103
Unigene25759_CB2	10	41	3.96372	15.2977	-1.94838322	Down	2.49e-05	0.00054021
Unigene15924_CB2	10	41	1.68926	6.51957	-1.94838322	Down	2.49e-05	0.000540318
Unigene107821_CB2	10	41	3.44637	13.301	-1.94838322	Down	1.01e-05	0.000242477
Unigene77514_CB2	11	45	8.17282	31.4724	-1.945180788	Down	1.96e-13	1.67e-11
Unigene55030_CB2	35	143	32.6469	125.559	-1.94334763	Down	4.12e-06	0.000108868
Unigene55295_CB2	12	49	11.1932	43.0237	-1.942506653	Down	4.12e-06	0.000108842
Unigene7234_CB2	12	49	4.71293	18.1152	-1.942506653	Down	7.05e-07	2.16e-05
Unigene106308_CB2	14	57	5.32774	20.4187	-1.938294402	Down	1.25e-07	4.41e-06
Unigene34596_CB2	16	65	17.603	67.3159	-1.935127123	Down	1.25e-07	4.41e-06
Unigene1921_CB2	16	65	6.7141	25.6755	-1.935127123	Down	8.16e-13	6.01e-11
Unigene44210_CB2	32	130	32.6913	125.015	-1.935127123	Down	1.25e-07	4.41e-06
Unigene82619_CB2	16	65	11.1629	42.6881	-1.935127123	Down	5.33e-08	2e-06
Unigene101777_CB2	17	69	7.95013	30.3747	-1.933820925	Down	1.01e-08	4.27e-07
Unigene8995_CB2	19	77	10.4854	39.9999	-1.931618337	Down	1.01e-08	4.28e-07
Unigene6519_CB2	19	77	6.75146	25.7557	-1.931618337	Down	0	0
Unigene83238_CB2	119	482	82.3543	313.996	-1.930830883	Down	8.39e-14	7.81e-12
Unigene15156_CB2	40	162	14.7956	56.4061	-1.930681218	Down	9.07e-10	4.47e-08
Unigene100880_CB2	22	89	10.6063	40.3896	-1.929061122	Down	1.95e-10	1.05e-08
Unigene101332_CB2	24	97	11.3787	43.2905	-1.927709651	Down	1.95e-10	1.05e-08
Unigene22966_CB2	24	97	9.27725	35.2954	-1.927709651	Down	9.77e-14	8.98e-12
Unigene65745_CB2	42	169	35.5095	134.499	-1.921321323	Down	0	0
Unigene91742_CB2	90	361	54.3895	205.361	-1.91676124	Down	1.82e-07	6.23e-06
Unigene70681_CB2	16	64	12.8923	48.5433	-1.91275931	Down	5.06e-13	3.89e-11
Unigene27822_CB2	33	132	3.1171	11.7368	-1.91275931	Down	1.82e-07	6.23e-06
Unigene26621_CB2	16	64	1.73363	6.5276	-1.91275931	Down	2.63e-09	1.22e-07
Unigene58456_CB2	21	84	18.9695	71.4257	-1.91275931	Down	5.22e-10	2.65e-08
Unigene43975_CB2	23	92	23.6376	89.0021	-1.91275931	Down	1.39e-08	5.77e-07
Unigene67022_CB2	19	76	15.9071	59.8948	-1.91275931	Down	1.39e-08	5.77e-07
Unigene16936_CB2	19	76	5.70097	21.4658	-1.91275931	Down	3.24e-08	1.27e-06
Unigene91296_CB2	18	72	10.9551	41.2489	-1.91275931	Down	2.57e-06	7.1e-05
Unigene96374_CB2	13	52	7.12837	26.8403	-1.91275931	Down	5.06e-13	3.89e-11
Unigene19662_CB2	33	132	11.5352	43.4332	-1.91275931	Down	0	0
Unigene101218_CB2	69	275	32.8956	123.413	-1.907522662	Down	9.77e-14	8.96e-12
Unigene25538_CB2	42	167	13.9969	52.3888	-1.90414618	Down	1.31e-13	1.16e-11
Unigene23837_CB2	41	163	21.3236	79.8	-1.903935459	Down	9.23e-13	6.73e-11
Unigene64093_CB2	32	127	27.4607	102.589	-1.901443997	Down	6.63e-12	4.28e-10
Unigene17899_CB2	29	115	11.4683	42.8092	-1.900268366	Down	1.78e-15	1.99e-13
Unigene35952_CB2	56	222	60.8306	227	-1.899820254	Down	1.37e-11	8.49e-10
Unigene108868_CB2	28	111	8.85012	33.0257	-1.899820254	Down	2.89e-11	1.74e-09
Unigene1648_CB2	27	107	5.91825	22.0776	-1.899338794	Down	5.66e-14	5.43e-12
Unigene27214_CB2	97	384	24.6273	91.7727	-1.897808968	Down	1.56e-09	7.49e-08
Unigene14769_CB2	22	87	11.618	43.2479	-1.896271187	Down	9.77e-14	8.99e-12
Unigene1860_CB2	42	166	8.41123	31.2937	-1.895481318	Down	1.33e-15	1.51e-13
Unigene22325_CB2	58	229	26.6163	98.922	-1.893982103	Down	6.44e-15	6.98e-13
Unigene69800_CB2	74	292	60.1922	223.578	-1.893130503	Down	4.7e-08	1.79e-06
Unigene108633_CB2	18	71	5.807	21.5613	-1.892581428	Down	2.1e-13	1.78e-11
Unigene110226_CB2	35	138	9.51984	35.3329	-1.89200075	Down	2.71e-07	9.02e-06
Unigene25244_CB2	16	63	6.56954	24.3497	-1.890039233	Down	1.6e-06	4.59e-05
Unigene18929_CB2	14	55	8.73749	32.3116	-1.886764101	Down	0	0
Unigene62199_CB2	80	314	70.0527	258.823	-1.885451964	Down	1.79e-10	9.66e-09
Unigene93699_CB2	25	98	14.4957	53.4889	-1.883612964	Down	1.21e-13	1.08e-11
Unigene85946_CB2	37	145	24.6135	90.7982	-1.883215034	Down	9.71e-06	0.000234241
Unigene75562_CB2	12	47	9.15356	33.7477	-1.882385661	Down	9.71e-06	0.000234189
Unigene13246_CB2	12	47	2.41731	8.91225	-1.882385661	Down	9.36e-10	4.61e-08
Unigene88415_CB2	23	90	14.6746	54.0529	-1.88105045	Down	2.41e-05	0.000525569
Unigene72743_CB2	11	43	8.66019	31.867	-1.879592446	Down	2.18e-09	1.03e-07
Unigene103248_CB2	22	86	9.73155	35.8093	-1.879592446	Down	2.41e-05	0.000525359
Unigene82403_CB2	11	43	7.67448	28.2399	-1.879592446	Down	2.41e-05	0.000525464
Unigene59028_CB2	11	43	9.8844	36.3717	-1.879592446	Down	0	0
Unigene6549_CB2	86	336	23.3177	85.756	-1.878811978	Down	0	0
Unigene20138_CB2	179	698	36.4865	133.928	-1.876026759	Down	1.11e-14	1.18e-12
Unigene33313_CB2	59	230	65.3298	239.732	-1.875606311	Down	2.9e-08	1.14e-06
Unigene62009_CB2	19	74	16.6375	60.9965	-1.874285162	Down	1.23e-13	1.1e-11
Unigene21370_CB2	37	144	19.0699	69.863	-1.873230946	Down	1.62e-13	1.4e-11
Unigene112074_CB2	36	140	5.89004	21.5616	-1.872117325	Down	6.96e-08	2.57e-06
Unigene15618_CB2	18	70	9.50562	34.7972	-1.872117325	Down	1.06e-10	5.92e-09
Unigene97862_CB2	26	101	13.7303	50.2073	-1.870531074	Down	2.78e-14	2.78e-12
Unigene37172_CB2	50	194	53.9714	197.121	-1.868815962	Down	4.09e-07	1.32e-05
Unigene70962_CB2	16	62	12.8923	47.0263	-1.86695562	Down	4.09e-07	1.31e-05
Unigene7904_CB2	16	62	8.60836	31.4	-1.86695562	Down	4.09e-07	1.31e-05
Unigene30227_CB2	16	62	18.0662	65.8987	-1.86695562	Down	4.09e-07	1.32e-05
Unigene111350_CB2	16	62	3.46726	12.6472	-1.86695562	Down	4.09e-07	1.31e-05
Unigene87081_CB2	16	62	10.4413	38.086	-1.86695562	Down	1e-06	2.98e-05
Unigene57641_CB2	15	58	13.6938	49.8424	-1.863849709	Down	1e-06	2.98e-05
Unigene48990_CB2	15	58	14.7111	53.545	-1.863849709	Down	0	0
Unigene33859_CB2	119	460	131.767	479.463	-1.863431598	Down	1.12e-13	1.01e-11
Unigene94322_CB2	43	166	24.6825	89.6945	-1.861533987	Down	2.45e-06	6.81e-05
Unigene50371_CB2	14	54	13.5752	49.2889	-1.86029189	Down	2.45e-06	6.8e-05
Unigene18561_CB2	14	54	1.72988	6.28088	-1.86029189	Down	6.05e-06	0.000153618
Unigene951_CB2	13	50	3.77526	13.6682	-1.856175782	Down	1.63e-12	1.13e-10
Unigene110738_CB2	32	123	7.99437	28.9253	-1.855273815	Down	4.32e-08	1.66e-06
Unigene103204_CB2	19	73	8.42624	30.4748	-1.854656355	Down	2.78e-14	2.78e-12
Unigene35146_CB2	50	192	54.659	197.574	-1.853865621	Down	0	0
Unigene106577_CB2	87	334	32.602	117.818	-1.853520106	Down	3.41e-12	2.28e-10
Unigene89868_CB2	31	119	19.3473	69.9106	-1.853380763	Down	1.5e-05	0.000344147
Unigene26255_CB2	12	46	0.719117	2.59486	-1.851358765	Down	1.5e-05	0.000344074
Unigene40992_CB2	12	46	12.5582	45.3151	-1.851358765	Down	3.73e-05	0.00077491
Unigene88046_CB2	11	42	7.07087	25.4137	-1.845645114	Down	3.73e-05	0.000774615
Unigene59081_CB2	11	42	9.8844	35.5259	-1.845645114	Down	3.73e-05	0.000774468
Unigene111345_CB2	11	42	2.38977	8.58917	-1.845645114	Down	3.73e-05	0.000774762
Unigene83575_CB2	11	42	7.55168	27.1418	-1.845645114	Down	1.11e-08	4.69e-07
Unigene51797_CB2	21	80	20.1353	72.2048	-1.842369982	Down	2.04e-13	1.74e-11
Unigene23542_CB2	36	137	12.8991	46.2077	-1.840866391	Down	5e-10	2.55e-08
Unigene54847_CB2	25	95	23.3192	83.4132	-1.838758728	Down	1.53e-06	4.39e-05
Unigene14978_CB2	15	57	8.19885	29.3274	-1.838758728	Down	5e-10	2.55e-08
Unigene83795_CB2	25	95	17.1629	61.3921	-1.838758728	Down	1.25e-13	1.11e-11
Unigene111166_CB2	38	144	8.66123	30.8956	-1.834756798	Down	3.77e-06	0.000100654
Unigene78871_CB2	14	53	10.2247	36.4365	-1.833324842	Down	3.77e-06	0.000100678
Unigene23563_CB2	14	53	4.01137	14.2948	-1.833324842	Down	6.44e-15	6.99e-13
Unigene56432_CB2	74	280	68.2826	243.206	-1.832588961	Down	7.7e-14	7.24e-12
Unigene4108_CB2	46	174	18.3603	65.3747	-1.83214085	Down	2.86e-09	1.32e-07
Unigene97114_CB2	23	87	12.3745	44.0613	-1.83214085	Down	0	0
Unigene7968_CB2	73	276	11.2266	39.9553	-1.831459208	Down	1.3e-10	7.15e-09
Unigene6760_CB2	27	102	8.58146	30.5166	-1.83029715	Down	1.3e-10	7.15e-09
Unigene74294_CB2	27	102	20.8738	74.2295	-1.83029715	Down	3.06e-14	3.05e-12
Unigene31089_CB2	49	185	54.9662	195.348	-1.829430926	Down	3.95e-14	3.86e-12
Unigene6973_CB2	57	215	14.5146	51.5356	-1.828062145	Down	3.09e-10	1.62e-08
Unigene13055_CB2	26	98	7.61495	27.0183	-1.827029436	Down	9.32e-06	0.000226463
Unigene1562_CB2	13	49	2.56163	9.08881	-1.827029436	Down	1.67e-08	6.86e-07
Unigene28310_CB2	21	79	24.0281	85.0873	-1.824222635	Down	7.39e-10	3.7e-08
Unigene105561_CB2	25	94	9.90931	35.0727	-1.823491972	Down	3.39e-11	2.01e-09
Unigene112064_CB2	29	109	4.77663	16.9	-1.82296264	Down	1.75e-12	1.21e-10
Unigene88430_CB2	33	124	21.0549	74.4729	-1.822561501	Down	1.42e-14	1.48e-12
Unigene71635_CB2	45	169	35.9224	126.992	-1.82178565	Down	2.32e-05	0.000508305
Unigene40448_CB2	12	45	12.6353	44.602	-1.819649905	Down	4.06e-08	1.57e-06
Unigene92609_CB2	20	75	11.8775	41.9269	-1.819649905	Down	9.53e-07	2.85e-05
Unigene18244_CB2	16	60	10.5618	37.2827	-1.819649905	Down	2.32e-05	0.000508203
Unigene110682_CB2	12	45	3.0243	10.6757	-1.819649905	Down	0	0
Unigene109681_CB2	214	801	62.2519	219.336	-1.816950756	Down	1.91e-10	1.03e-08
Unigene104402_CB2	27	101	11.3578	39.9936	-1.81608329	Down	9.9e-08	3.57e-06
Unigene93480_CB2	19	71	11.0917	39.0158	-1.814578916	Down	2.04e-13	1.74e-11
Unigene107715_CB2	37	138	12.8548	45.1316	-1.811830401	Down	3.58e-13	2.84e-11
Unigene106003_CB2	36	134	13.9473	48.8686	-1.808923499	Down	1.19e-13	1.07e-11
Unigene10975_CB2	39	145	4.21242	14.7426	-1.807266181	Down	5.8e-06	0.000147941
Unigene88605_CB2	14	52	8.93237	31.2306	-1.805844106	Down	5.8e-06	0.000147975
Unigene101442_CB2	14	52	6.61931	23.1433	-1.805844106	Down	5.8e-06	0.000147906
Unigene21978_CB2	14	52	1.3224	4.62357	-1.805844106	Down	1.42e-14	1.48e-12
Unigene82998_CB2	45	167	31.1424	108.791	-1.804610506	Down	1.37e-13	1.2e-11
Unigene85709_CB2	41	152	27.3805	95.5519	-1.803134819	Down	5.94e-07	1.85e-05
Unigene83154_CB2	17	63	11.7649	41.041	-1.802576392	Down	5.94e-07	1.85e-05
Unigene46675_CB2	17	63	17.0626	59.5215	-1.802576392	Down	5.94e-07	1.85e-05
Unigene34609_CB2	17	63	18.7032	65.2447	-1.802576392	Down	2.86e-10	1.51e-08
Unigene13222_CB2	27	100	18.3162	63.857	-1.801727997	Down	6.18e-08	2.29e-06
Unigene3332_CB2	20	74	17.9716	62.5932	-1.800284581	Down	1.44e-05	0.000330934
Unigene74031_CB2	13	48	10.0958	35.0896	-1.797282092	Down	6.9e-10	3.46e-08
Unigene58490_CB2	26	96	23.4861	81.6294	-1.797282092	Down	1.44e-05	0.000331004
Unigene906_CB2	13	48	8.0548	27.9956	-1.797282092	Down	1.44e-05	0.000331144
Unigene91534_CB2	13	48	7.88403	27.4021	-1.797282092	Down	1.44e-05	0.000330864
Unigene73241_CB2	13	48	10.188	35.41	-1.797282092	Down	1.44e-05	0.000331074
Unigene73046_CB2	13	48	10.2348	35.5725	-1.797282092	Down	1.46e-06	4.21e-05
Unigene89719_CB2	16	59	9.9857	34.6616	-1.795402359	Down	0	0
Unigene26878_CB2	72	265	3.74918	12.9894	-1.792682858	Down	0	0
Unigene100274_CB2	105	386	51.6363	178.686	-1.790970829	Down	3.06e-14	3.05e-12
Unigene9136_CB2	49	180	11.3646	39.2979	-1.789902562	Down	4.06e-09	1.82e-07
Unigene49106_CB2	24	88	23.5377	81.2407	-1.787228428	Down	3.7e-07	1.2e-05
Unigene46535_CB2	18	66	18.0662	62.3558	-1.787228428	Down	3.57e-05	0.000745145
Unigene89675_CB2	12	44	7.51661	25.9437	-1.787228428	Down	3.57e-05	0.000745003
Unigene59155_CB2	12	44	10.783	37.2176	-1.787228428	Down	4.06e-09	1.83e-07
Unigene27193_CB2	24	88	6.75262	23.3068	-1.787228428	Down	0	0
Unigene16357_CB2	179	656	11.3197	39.0502	-1.786495537	Down	0	0
Unigene2154_CB2	119	436	29.6428	102.234	-1.786125871	Down	2.78e-14	2.78e-12
Unigene24322_CB2	50	183	13.0219	44.8637	-1.784602958	Down	1.12e-10	6.2e-09
Unigene84228_CB2	29	106	19.751	67.957	-1.782698769	Down	1.42e-13	1.25e-11
Unigene17231_CB2	127	464	88.967	305.971	-1.782055618	Down	9.42e-08	3.4e-06
Unigene61483_CB2	20	73	17.603	60.4808	-1.780655774	Down	2.18e-14	2.22e-12
Unigene57852_CB2	88	321	80.3371	275.852	-1.779757178	Down	0	0
Unigene90368_CB2	68	248	41.9812	144.124	-1.779492779	Down	9.09e-07	2.74e-05
Unigene29348_CB2	17	62	19.3225	66.3352	-1.779492779	Down	3.28e-13	2.63e-11
Unigene94269_CB2	184	670	105.618	362.02	-1.777214639	Down	4.44e-15	4.88e-13
Unigene69885_CB2	98	356	79.714	272.582	-1.773782897	Down	2.31e-07	7.77e-06
Unigene19175_CB2	19	69	4.47933	15.3125	-1.773356253	Down	2.05e-12	1.41e-10
Unigene86774_CB2	35	127	23.0154	78.6126	-1.77216098	Down	3.73e-14	3.66e-12
Unigene112225_CB2	128	464	18.2463	62.2616	-1.770740305	Down	2.24e-06	6.26e-05
Unigene103806_CB2	16	58	6.91705	23.603	-1.770740305	Down	2.21e-05	0.000487877
Unigene15603_CB2	13	47	3.00293	10.2197	-1.766908443	Down	1.58e-09	7.6e-08
Unigene111565_CB2	26	94	5.28715	17.9935	-1.766908443	Down	5.66e-07	1.77e-05
Unigene100913_CB2	18	65	8.65357	29.4154	-1.765202121	Down	6.44e-15	6.97e-13
Unigene101663_CB2	74	267	34.7961	118.181	-1.764001876	Down	4.14e-13	3.23e-11
Unigene88482_CB2	38	137	24.245	82.2806	-1.762863879	Down	5.53e-06	0.000141739
Unigene110097_CB2	15	54	4.15232	14.0712	-1.760756216	Down	3.85e-09	1.74e-07
Unigene51980_CB2	25	90	23.9706	81.2304	-1.760756216	Down	3.15e-13	2.54e-11
Unigene100045_CB2	137	493	67.7614	229.534	-1.760171063	Down	2.88e-13	2.36e-11
Unigene95988_CB2	39	140	21.5921	72.9618	-1.756640108	Down	0	0
Unigene7515_CB2	85	305	33.6916	113.8	-1.756033806	Down	6.61e-11	3.79e-09
Unigene97246_CB2	31	111	16.6266	56.0405	-1.752978866	Down	1.37e-05	0.000317467
Unigene66584_CB2	14	50	11.7785	39.5976	-1.749260578	Down	2.29e-08	9.18e-07
Unigene100495_CB2	23	82	11.2144	37.6357	-1.746749358	Down	0	0
Unigene55587_CB2	84	299	77.9289	261.113	-1.744443561	Down	2.87e-12	1.94e-10
Unigene102710_CB2	36	128	16.2596	54.4196	-1.742834308	Down	4.81e-13	3.72e-11
Unigene6273_CB2	234	831	33.1911	110.954	-1.741099257	Down	2.19e-07	7.42e-06
Unigene105768_CB2	20	71	7.85488	26.2486	-1.740578334	Down	0	0
Unigene112012_CB2	106	376	17.9062	59.7893	-1.739427707	Down	5.58e-08	2.09e-06
Unigene47761_CB2	22	78	21.8257	72.8413	-1.73872991	Down	6.8e-12	4.38e-10
Unigene20517_CB2	35	124	12.6998	42.3535	-1.737672603	Down	3.39e-05	0.000710175
Unigene96800_CB2	13	46	7.03842	23.4438	-1.735881548	Down	3.39e-05	0.000710311
Unigene55034_CB2	13	46	12.126	40.3896	-1.735881548	Down	8.46e-06	0.000207304
Unigene86143_CB2	15	53	9.93991	33.0602	-1.733789169	Down	8.46e-06	0.00020735
Unigene100748_CB2	15	53	7.27242	24.1881	-1.733789169	Down	2.13e-06	5.96e-05
Unigene54440_CB2	17	60	15.9437	52.9699	-1.732187064	Down	5.37e-07	1.69e-05
Unigene46595_CB2	19	67	19.0699	63.3006	-1.730920987	Down	5.37e-07	1.69e-05
Unigene50679_CB2	19	67	18.4235	61.1548	-1.730920987	Down	1.37e-07	4.78e-06
Unigene34362_CB2	21	74	23.1039	76.6366	-1.729895253	Down	3.93e-11	2.32e-09
Unigene73915_CB2	33	116	25.6279	84.7998	-1.726346186	Down	2.09e-05	0.000464024
Unigene62630_CB2	14	49	12.197	40.1845	-1.720114232	Down	2.09e-05	0.000464118
Unigene7558_CB2	14	49	7.72607	25.4545	-1.720114232	Down	2.09e-05	0.00046393
Unigene92923_CB2	14	49	8.25707	27.204	-1.720114232	Down	5.24e-06	0.000135108
Unigene19792_CB2	16	56	9.9857	32.8991	-1.720114232	Down	2.17e-08	8.73e-07
Unigene64305_CB2	24	84	20.5955	67.8545	-1.720114232	Down	3.68e-10	1.91e-08
Unigene97233_CB2	30	105	16.0902	53.0113	-1.720114232	Down	5.24e-06	0.000135077
Unigene24123_CB2	16	56	5.20088	17.135	-1.720114232	Down	3.04e-14	3.04e-12
Unigene110555_CB2	53	185	13.7407	45.1484	-1.716220316	Down	1.55e-11	9.53e-10
Unigene1067_CB2	35	122	6.55073	21.4941	-1.71421363	Down	0	0
Unigene18482_CB2	101	352	49.2459	161.558	-1.713979446	Down	5.29e-08	1.99e-06
Unigene57730_CB2	23	80	20.9972	68.7482	-1.711125449	Down	2.08e-07	7.06e-06
Unigene2493_CB2	21	73	13.6523	44.6733	-1.710266446	Down	0	0
Unigene87790_CB2	51	177	32.9063	107.503	-1.707939518	Down	0	0
Unigene70262_CB2	62	215	50.1934	163.844	-1.706755849	Down	1.29e-05	0.000302486
Unigene78744_CB2	15	52	11.0019	35.9018	-1.706308432	Down	1.29e-05	0.000302551
Unigene77881_CB2	15	52	11.0967	36.2113	-1.706308432	Down	1.29e-05	0.000302421
Unigene24076_CB2	15	52	3.49313	11.399	-1.706308432	Down	0	0
Unigene82458_CB2	71	246	49.5353	161.558	-1.705526696	Down	2.17e-09	1.02e-07
Unigene17227_CB2	28	97	6.56505	21.4087	-1.70531723	Down	3.29e-08	1.29e-06
Unigene91131_CB2	24	83	14.6587	47.72	-1.70283624	Down	9.37e-14	8.66e-12
Unigene85027_CB2	46	159	30.9606	100.736	-1.702080309	Down	1.29e-07	4.54e-06
Unigene111726_CB2	22	76	4.25207	13.8271	-1.701255205	Down	1.29e-07	4.54e-06
Unigene50464_CB2	22	76	21.3324	69.3696	-1.701255205	Down	1.06e-12	7.64e-11
Unigene94393_CB2	40	138	22.9604	74.5653	-1.699355672	Down	3.33e-14	3.3e-12
Unigene24113_CB2	49	169	21.1835	68.7742	-1.698928902	Down	1.33e-15	1.51e-13
Unigene107313_CB2	58	200	20.7385	67.3159	-1.698634505	Down	1.46e-11	9.04e-10
Unigene94509_CB2	36	124	20.5955	66.7774	-1.697030619	Down	2.05e-08	8.31e-07
Unigene36173_CB2	25	86	27.1565	87.9368	-1.695167875	Down	0	0
Unigene27050_CB2	73	251	5.14958	16.6671	-1.694478305	Down	7.98e-06	0.000196912
Unigene58317_CB2	16	55	14.5295	47.0143	-1.694119023	Down	0	0
Unigene10536_CB2	80	275	14.4835	46.8655	-1.694119023	Down	7.98e-06	0.000196867
Unigene71817_CB2	16	55	12.7724	41.3288	-1.694119023	Down	0	0
Unigene73929_CB2	62	213	48.1494	155.71	-1.69327262	Down	3.19e-05	0.000673938
Unigene64208_CB2	14	48	12.014	38.774	-1.690366889	Down	3.52e-11	2.09e-09
Unigene99049_CB2	35	120	17.878	57.6994	-1.690366889	Down	3.15e-07	1.04e-05
Unigene14514_CB2	21	72	3.63328	11.726	-1.690366889	Down	3.19e-05	0.000674068
Unigene101792_CB2	14	48	6.54716	21.1302	-1.690366889	Down	1.24e-06	3.63e-05
Unigene87990_CB2	19	65	12.2133	39.3307	-1.687199609	Down	3.7e-13	2.92e-11
Unigene60032_CB2	170	581	151.963	488.882	-1.685762727	Down	7.96e-09	3.43e-07
Unigene13635_CB2	27	92	16.669	53.4653	-1.681433764	Down	3.29e-10	1.72e-08
Unigene46368_CB2	32	109	32.1177	102.982	-1.680943635	Down	3.29e-10	1.72e-08
Unigene89184_CB2	32	109	20.1917	64.7421	-1.680943635	Down	0	0
Unigene19644_CB2	151	514	32.3142	103.542	-1.67997912	Down	7.7e-07	2.35e-05
Unigene75419_CB2	20	68	15.2559	48.8265	-1.678294056	Down	2.05e-10	1.1e-08
Unigene53182_CB2	33	112	31.2915	99.9697	-1.675720113	Down	1.78e-15	1.99e-13
Unigene7121_CB2	56	190	12.4016	39.6078	-1.675259996	Down	1.22e-07	4.31e-06
Unigene43547_CB2	23	78	23.6376	75.4583	-1.674599573	Down	1.22e-07	4.31e-06
Unigene26806_CB2	23	78	8.07254	25.77	-1.674599573	Down	1.22e-07	4.31e-06
Unigene94852_CB2	23	78	13.0711	41.727	-1.674599573	Down	3.05e-06	8.3e-05
Unigene51518_CB2	18	61	17.2588	55.0562	-1.673571646	Down	4.77e-07	1.51e-05
Unigene80128_CB2	21	71	15.0804	47.9943	-1.670189007	Down	3.09e-09	1.42e-07
Unigene78931_CB2	29	98	21.1798	67.3732	-1.669488159	Down	0	0
Unigene50390_CB2	72	243	69.8153	221.8	-1.667646812	Down	1.25e-13	1.11e-11
Unigene10894_CB2	48	162	36.1325	114.791	-1.667646812	Down	1.21e-05	0.000285472
Unigene67881_CB2	16	54	13.266	42.1456	-1.667646812	Down	1.78e-15	2e-13
Unigene101054_CB2	56	189	26.847	85.2919	-1.667646812	Down	4.96e-10	2.53e-08
Unigene24833_CB2	32	108	5.64454	17.9325	-1.667646812	Down	7.55e-08	2.77e-06
Unigene6241_CB2	24	81	13.3737	42.4877	-1.667646812	Down	1.21e-05	0.000285533
Unigene72006_CB2	16	54	12.7133	40.3896	-1.667646812	Down	1.21e-05	0.00028541
Unigene51127_CB2	16	54	15.4273	49.012	-1.667646812	Down	1.2e-08	5.04e-07
Unigene80259_CB2	27	91	19.3891	61.5138	-1.665666448	Down	2.23e-12	1.52e-10
Unigene54592_CB2	41	138	38.4524	121.831	-1.663731762	Down	0	0
Unigene99713_CB2	75	252	37.5282	118.696	-1.661220543	Down	4.69e-08	1.79e-06
Unigene80354_CB2	25	84	17.9528	56.782	-1.661220543	Down	4.86e-05	0.000973452
Unigene46555_CB2	14	47	14.0515	44.4049	-1.659993239	Down	4.86e-05	0.000973094
Unigene12126_CB2	14	47	6.78759	21.4498	-1.659993239	Down	4.86e-05	0.00097363
Unigene53146_CB2	14	47	13.2752	41.9516	-1.659993239	Down	4.86e-05	0.000973273
Unigene6841_CB2	14	47	4.3767	13.831	-1.659993239	Down	0	0
Unigene73324_CB2	73	245	57.2097	180.739	-1.65957269	Down	0	0
Unigene79702_CB2	104	349	75.3141	237.906	-1.659402818	Down	7.47e-06	0.000185665
Unigene67275_CB2	17	57	14.1636	44.703	-1.658186483	Down	7.47e-06	0.000185622
Unigene25857_CB2	17	57	6.99687	22.0835	-1.658186483	Down	5.13e-12	3.36e-10
Unigene83028_CB2	40	134	27.6821	87.2936	-1.656920405	Down	0	0
Unigene26460_CB2	66	221	4.67114	14.7235	-1.65626775	Down	0	0
Unigene72909_CB2	75	251	59.0467	186.014	-1.655484173	Down	0	0
Unigene83607_CB2	55	184	37.7584	118.907	-1.654961552	Down	2.15e-14	2.2e-12
Unigene14092_CB2	61	204	16.5655	52.1485	-1.654447314	Down	7.47e-10	3.73e-08
Unigene53617_CB2	32	107	30.1766	94.982	-1.654226296	Down	0	0
Unigene110755_CB2	91	304	22.668	71.2826	-1.652892183	Down	0	0
Unigene109953_CB2	62	207	17.5017	55.0042	-1.652049957	Down	7.21e-07	2.21e-05
Unigene73194_CB2	21	70	16.4576	51.6396	-1.649724904	Down	2.98e-05	0.000632872
Unigene94463_CB2	15	50	8.58146	26.9264	-1.649724904	Down	4.61e-06	0.000120239
Unigene58475_CB2	18	60	16.2596	51.0184	-1.649724904	Down	2.98e-05	0.000632626
Unigene40800_CB2	15	50	15.6978	49.2556	-1.649724904	Down	4.61e-06	0.000120181
Unigene71404_CB2	18	60	14.4361	45.2967	-1.649724904	Down	3.34e-13	2.67e-11
Unigene92594_CB2	45	150	26.7243	83.8537	-1.649724904	Down	2.98e-05	0.000632749
Unigene42745_CB2	15	50	15.5087	48.6621	-1.649724904	Down	4.61e-06	0.00012021
Unigene53125_CB2	18	60	17.0681	53.5552	-1.649724904	Down	0	0
Unigene29981_CB2	76	253	85.8146	268.909	-1.647825371	Down	1.8e-09	8.56e-08
Unigene24063_CB2	31	103	10.4734	32.7569	-1.645063527	Down	7.07e-08	2.6e-06
Unigene105093_CB2	25	83	10.1436	31.7005	-1.643942551	Down	7.07e-08	2.6e-06
Unigene83406_CB2	25	83	17.2318	53.8527	-1.643942551	Down	0	0
Unigene67883_CB2	179	594	148.414	463.602	-1.643262653	Down	2.85e-06	7.8e-05
Unigene27736_CB2	19	63	2.86049	8.92822	-1.64211172	Down	2.85e-06	7.8e-05
Unigene51668_CB2	19	63	18.2176	56.8613	-1.64211172	Down	1.83e-05	0.000412809
Unigene36865_CB2	16	53	17.2709	53.8527	-1.640679764	Down	4.39e-08	1.68e-06
Unigene91260_CB2	26	86	15.824	49.2695	-1.638584346	Down	2.77e-07	9.2e-06
Unigene18453_CB2	23	76	7.33731	22.8224	-1.637124867	Down	4.35e-09	1.95e-07
Unigene63812_CB2	30	99	25.8737	80.3732	-1.635225334	Down	4e-14	3.9e-12
Unigene111378_CB2	57	188	12.29	38.157	-1.634458147	Down	2.72e-08	1.08e-06
Unigene76500_CB2	27	89	20.3245	63.0644	-1.633605239	Down	1.13e-05	0.000268028
Unigene6950_CB2	17	56	7.73925	23.998	-1.632651391	Down	1.13e-05	0.000267969
Unigene65338_CB2	17	56	14.444	44.7884	-1.632651391	Down	4.35e-10	2.24e-08
Unigene19934_CB2	34	112	16.5309	51.2593	-1.632651391	Down	0	0
Unigene37209_CB2	110	362	118.737	367.824	-1.631245483	Down	2.71e-09	1.26e-07
Unigene100663_CB2	31	102	15.0297	46.5507	-1.630988341	Down	1.11e-14	1.18e-12
Unigene20969_CB2	59	194	17.6413	54.6033	-1.630029103	Down	1.09e-06	3.22e-05
Unigene111625_CB2	21	69	4.18608	12.9472	-1.628966344	Down	0	0
Unigene50325_CB2	63	207	61.4354	190.015	-1.628966344	Down	7.37e-14	6.97e-12
Unigene21934_CB2	50	164	15.1616	46.8119	-1.626455125	Down	6.59e-08	2.44e-06
Unigene34048_CB2	26	85	28.6049	88.0285	-1.621710528	Down	6.59e-08	2.44e-06
Unigene107421_CB2	26	85	9.21975	28.3728	-1.621710528	Down	1.07e-11	6.75e-10
Unigene84194_CB2	41	134	27.9238	85.9079	-1.621296496	Down	1.16e-12	8.28e-11
Unigene100130_CB2	444	1451	218.975	673.624	-1.621175248	Down	4.51e-05	0.00091157
Unigene5126_CB2	15	49	8.22504	25.2919	-1.620578558	Down	4.29e-06	0.000112654
Unigene12606_CB2	19	62	9.73419	29.9003	-1.619028107	Down	4.16e-07	1.33e-05
Unigene94782_CB2	23	75	13.0711	40.1221	-1.618016044	Down	9.64e-14	8.9e-12
Unigene21025_CB2	50	163	13.3876	41.0827	-1.617631274	Down	4.06e-09	1.83e-07
Unigene45105_CB2	31	101	31.4823	96.5525	-1.616774482	Down	3.91e-14	3.82e-12
Unigene109282_CB2	51	166	15.4922	47.4667	-1.615373399	Down	2.53e-08	1.01e-06
Unigene44382_CB2	28	91	28.6049	87.5107	-1.613199028	Down	2.57e-07	8.59e-06
Unigene47686_CB2	24	78	23.8098	72.8413	-1.613199028	Down	2.64e-06	7.28e-05
Unigene21465_CB2	20	65	9.75166	29.8332	-1.613199028	Down	1.57e-08	6.49e-07
Unigene44080_CB2	29	94	29.8039	90.937	-1.609367166	Down	1.59e-07	5.51e-06
Unigene11597_CB2	25	81	10.7807	32.8799	-1.608753123	Down	0	0
Unigene17194_CB2	109	353	76.0471	231.829	-1.608099358	Down	1.63e-06	4.66e-05
Unigene79265_CB2	21	68	15.2721	46.5507	-1.607904728	Down	1.7e-05	0.000385464
Unigene63953_CB2	17	55	14.6618	44.6518	-1.606656182	Down	9.75e-10	4.78e-08
Unigene97773_CB2	34	110	17.9551	54.6812	-1.606656182	Down	3.92e-12	2.6e-10
Unigene102634_CB2	44	142	19.9253	60.531	-1.603074811	Down	6.06e-09	2.67e-07
Unigene13837_CB2	31	100	17.6176	53.4961	-1.602419189	Down	1.05e-05	0.000250026
Unigene7258_CB2	18	58	14.7111	44.6208	-1.600815304	Down	1.05e-05	0.000249971
Unigene73992_CB2	18	58	13.9788	42.3999	-1.600815304	Down	2.38e-11	1.44e-09
Unigene14864_CB2	41	132	12.6789	38.4247	-1.599601425	Down	0	0
Unigene22940_CB2	87	280	5.29119	16.0299	-1.599098831	Down	6.23e-07	1.93e-05
Unigene107853_CB2	23	74	7.91076	23.9585	-1.598650719	Down	3.79e-08	1.47e-06
Unigene95320_CB2	28	90	15.7561	47.6729	-1.597257484	Down	7.77e-15	8.35e-13
Unigene45989_CB2	56	180	56.5367	171.062	-1.597257484	Down	2.34e-09	1.1e-07
Unigene82758_CB2	33	106	22.9302	69.3327	-1.596285645	Down	6.43e-06	0.000162544
Unigene19339_CB2	19	61	11.9888	36.2318	-1.595569134	Down	6.43e-06	0.000162619
Unigene26941_CB2	19	61	6.21134	18.7715	-1.595569134	Down	6.43e-06	0.000162657
Unigene39788_CB2	19	61	20.1293	60.8337	-1.595569134	Down	6.43e-06	0.000162581
Unigene77862_CB2	19	61	14.0558	42.4787	-1.595569134	Down	1.46e-10	8e-09
Unigene106724_CB2	38	122	14.1167	42.6626	-1.595569134	Down	3.85e-07	1.25e-05
Unigene72950_CB2	24	77	18.895	57.0641	-1.59458335	Down	9.1e-11	5.1e-09
Unigene108071_CB2	39	125	13.2022	39.8319	-1.593141376	Down	9.1e-11	5.1e-09
Unigene1498_CB2	39	125	11.082	33.4351	-1.593141376	Down	1.46e-08	6.04e-07
Unigene103579_CB2	30	96	13.1015	39.4646	-1.590831215	Down	3.96e-06	0.000105268
Unigene26218_CB2	20	64	7.51112	22.6252	-1.590831215	Down	3.38e-14	3.34e-12
Unigene42567_CB2	146	467	150.951	454.504	-1.590213491	Down	2.44e-06	6.78e-05
Unigene15342_CB2	21	67	9.90168	29.7374	-1.586531078	Down	2.44e-06	6.79e-05
Unigene49481_CB2	21	67	20.5955	61.8537	-1.586531078	Down	2.44e-06	6.78e-05
Unigene38942_CB2	21	67	22.3864	67.2323	-1.586531078	Down	2.16e-13	1.82e-11
Unigene20957_CB2	154	491	60.0702	180.284	-1.585551983	Down	4.16e-05	0.000848762
Unigene81397_CB2	16	51	11.3474	34.0474	-1.585184652	Down	0	0
Unigene844_CB2	91	290	97.0078	291.005	-1.58487376	Down	0	0
Unigene7691_CB2	134	426	37.094	111.006	-1.58137974	Down	2.55e-05	0.000550921
Unigene79375_CB2	17	54	12.3631	36.9667	-1.580183971	Down	8.43e-11	4.74e-09
Unigene74282_CB2	40	127	30.9242	92.4229	-1.579515902	Down	3.5e-08	1.36e-06
Unigene35120_CB2	29	92	31.7022	94.6711	-1.578340271	Down	0	0
Unigene61607_CB2	77	244	67.7715	202.155	-1.576710107	Down	0	0
Unigene111052_CB2	84	266	19.7221	58.7886	-1.575724323	Down	2.04e-11	1.24e-09
Unigene106479_CB2	43	136	16.2199	48.2899	-1.573957396	Down	2.04e-11	1.24e-09
Unigene62014_CB2	43	136	37.6533	112.102	-1.573957396	Down	0	0
Unigene25325_CB2	162	512	21.322	63.4339	-1.572909307	Down	5.27e-13	4.03e-11
Unigene95681_CB2	50	158	27.8619	82.8773	-1.572683868	Down	9.63e-06	0.000232535
Unigene65613_CB2	19	60	16.1433	47.9876	-1.571722392	Down	8.36e-09	3.59e-07
Unigene68820_CB2	32	101	26.2782	78.0736	-1.570970793	Down	7.89e-12	5.04e-10
Unigene100802_CB2	45	142	21.7558	64.6233	-1.570653333	Down	5.92e-06	0.000150641
Unigene66610_CB2	20	63	16.8264	49.893	-1.568111138	Down	5.92e-06	0.000150676
Unigene43778_CB2	20	63	20.5544	60.9471	-1.568111138	Down	3.22e-09	1.48e-07
Unigene6319_CB2	34	107	23.1563	68.5981	-1.566763455	Down	1.42e-13	1.25e-11
Unigene30991_CB2	127	399	143.401	424.09	-1.564319559	Down	0	0
Unigene27768_CB2	94	295	12.2779	36.2707	-1.562741602	Down	2.25e-06	6.28e-05
Unigene64813_CB2	22	69	18.7853	55.4603	-1.561852148	Down	1.78e-14	1.83e-12
Unigene79820_CB2	59	185	42.5467	125.581	-1.561497721	Down	3.23e-08	1.26e-06
Unigene112324_CB2	30	94	3.77484	11.1338	-1.560457566	Down	0	0
Unigene56653_CB2	63	197	58.1325	171.113	-1.557531206	Down	8.56e-07	2.59e-05
Unigene36946_CB2	24	75	25.9063	76.2067	-1.5566155	Down	0	0
Unigene63630_CB2	90	281	77.6212	228.13	-1.555332534	Down	1.12e-12	8.03e-11
Unigene31735_CB2	50	156	56.088	164.726	-1.554305339	Down	5.28e-07	1.66e-05
Unigene20423_CB2	25	78	9.49276	27.8795	-1.554305339	Down	5.28e-07	1.66e-05
Unigene94864_CB2	25	78	14.2077	41.727	-1.554305339	Down	2.34e-05	0.000512461
Unigene96251_CB2	18	56	9.90168	28.9976	-1.55018923	Down	1.44e-05	0.000330871
Unigene1936_CB2	19	59	7.4451	21.7624	-1.547474846	Down	1.44e-05	0.000330941
Unigene25063_CB2	19	59	5.68111	16.6062	-1.547474846	Down	3.53e-14	3.48e-12
Unigene111993_CB2	165	512	28.0941	82.0613	-1.546437096	Down	8.82e-06	0.000215182
Unigene107727_CB2	20	62	6.94855	20.2765	-1.545027525	Down	2.74e-10	1.44e-08
Unigene99784_CB2	40	124	19.9569	58.2361	-1.545027525	Down	2.74e-10	1.44e-08
Unigene105723_CB2	40	124	15.7098	45.8426	-1.545027525	Down	0	0
Unigene342_CB2	71	220	14.8425	43.2921	-1.544371904	Down	0	0
Unigene68565_CB2	71	220	58.585	170.879	-1.544371904	Down	1.08e-13	9.85e-12
Unigene111769_CB2	144	446	27.309	79.6187	-1.543734208	Down	5.43e-06	0.000139459
Unigene57030_CB2	21	65	19.2739	56.1566	-1.5428097	Down	4.1e-11	2.41e-09
Unigene95360_CB2	44	136	24.6787	71.8037	-1.540790532	Down	2.06e-06	5.79e-05
Unigene89893_CB2	23	71	14.3544	41.7114	-1.538944473	Down	4.38e-09	1.96e-07
Unigene21770_CB2	35	108	16.6862	48.4675	-1.538363795	Down	2.72e-09	1.26e-07
Unigene3609_CB2	36	111	12.7395	36.9752	-1.537250175	Down	1.27e-06	3.7e-05
Unigene72872_CB2	24	74	18.895	54.8409	-1.537250175	Down	7.84e-07	2.39e-05
Unigene52040_CB2	25	77	23.9706	69.4971	-1.535689661	Down	2.18e-14	2.22e-12
Unigene97171_CB2	88	271	47.198	136.82	-1.535476733	Down	2.99e-07	9.89e-06
Unigene108315_CB2	27	83	8.94592	25.8867	-1.532911239	Down	3.82e-13	3.01e-11
Unigene15551_CB2	54	166	19.594	56.6991	-1.532911239	Down	0	0
Unigene8667_CB2	96	295	40.5823	117.388	-1.532367953	Down	1.14e-07	4.07e-06
Unigene41506_CB2	29	89	30.3491	87.6749	-1.530511746	Down	1.14e-07	4.07e-06
Unigene11922_CB2	29	89	23.15	66.8776	-1.530511746	Down	4.38e-08	1.68e-06
Unigene2979_CB2	31	95	4.50127	12.9848	-1.528418608	Down	1.45e-13	1.27e-11
Unigene90536_CB2	124	380	76.554	220.835	-1.528418608	Down	5.73e-14	5.48e-12
Unigene852_CB2	81	248	20.0895	57.8995	-1.527105617	Down	0	0
Unigene4045_CB2	66	202	8.2502	23.7689	-1.526576673	Down	6.47e-09	2.83e-07
Unigene8875_CB2	35	107	6.68189	19.2288	-1.524943279	Down	4.01e-09	1.81e-07
Unigene50051_CB2	36	110	35.106	100.974	-1.524194022	Down	1.31e-05	0.000305574
Unigene7215_CB2	20	61	13.0516	37.4717	-1.521568553	Down	7.46e-14	7.03e-12
Unigene55086_CB2	199	606	185.621	532.088	-1.519308673	Down	3.05e-06	8.31e-05
Unigene2389_CB2	23	70	7.59129	21.7482	-1.518480371	Down	1.16e-06	3.41e-05
Unigene52291_CB2	25	76	23.9706	68.5946	-1.516830634	Down	1.16e-06	3.41e-05
Unigene6027_CB2	25	76	17.6573	50.5285	-1.516830634	Down	4.42e-07	1.41e-05
Unigene31926_CB2	27	82	30.0908	86.0245	-1.515423812	Down	4.42e-07	1.41e-05
Unigene52124_CB2	27	82	25.8882	74.0099	-1.515423812	Down	3.5e-13	2.79e-11
Unigene58537_CB2	372	1129	336.032	959.996	-1.51443027	Down	1.69e-07	5.82e-06
Unigene80989_CB2	29	88	20.6525	58.9922	-1.514209933	Down	1.69e-07	5.83e-06
Unigene49869_CB2	29	88	28.2798	80.7791	-1.514209933	Down	0	0
Unigene63625_CB2	60	182	51.7475	147.757	-1.513663354	Down	1.04e-07	3.74e-06
Unigene11925_CB2	30	91	21.5434	61.5138	-1.513663354	Down	5.66e-14	5.44e-12
Unigene36713_CB2	97	294	104.705	298.73	-1.512518813	Down	2.48e-08	9.88e-07
Unigene103274_CB2	33	100	14.5973	41.6387	-1.51222138	Down	0	0
Unigene58291_CB2	169	511	153.467	436.806	-1.509059355	Down	2.1e-10	1.13e-08
Unigene20559_CB2	43	130	7.37268	20.9816	-1.508862368	Down	1.31e-10	7.19e-09
Unigene22690_CB2	44	133	13.5093	38.4387	-1.508610127	Down	2.3e-13	1.92e-11
Unigene93707_CB2	135	408	78.2768	222.688	-1.508369055	Down	7.6e-12	4.86e-10
Unigene42490_CB2	50	151	51.6955	146.96	-1.507307859	Down	1.86e-12	1.28e-10
Unigene13503_CB2	53	160	16.331	46.4081	-1.50676695	Down	1.73e-13	1.49e-11
Unigene110179_CB2	58	175	15.8764	45.092	-1.505989427	Down	4.07e-13	3.19e-11
Unigene50213_CB2	287	862	279.873	791.268	-1.499396442	Down	1.94e-05	0.000433102
Unigene13519_CB2	20	60	11.0729	31.2693	-1.497721811	Down	3.15e-05	0.00066645
Unigene63124_CB2	19	57	16.4695	46.5092	-1.497721811	Down	1.19e-05	0.000280912
Unigene4761_CB2	21	63	3.98256	11.2466	-1.497721811	Down	6.51e-07	2.01e-05
Unigene77623_CB2	27	81	20.0606	56.6503	-1.497721811	Down	4.02e-07	1.3e-05
Unigene1029_CB2	28	84	13.3861	37.8019	-1.497721811	Down	0	0
Unigene1900_CB2	134	402	11.7458	33.1698	-1.497721811	Down	4.02e-07	1.3e-05
Unigene61904_CB2	28	84	24.6442	69.5943	-1.497721811	Down	4.5e-06	0.000117728
Unigene67052_CB2	23	69	19.256	54.3781	-1.497721811	Down	2.49e-07	8.32e-06
Unigene26988_CB2	29	87	3.93458	11.1111	-1.497721811	Down	7.31e-06	0.000182116
Unigene68176_CB2	22	66	18.2408	51.5113	-1.497721811	Down	1.05e-06	3.13e-05
Unigene6965_CB2	26	78	11.6816	32.9883	-1.497721811	Down	2.2e-13	1.85e-11
Unigene103055_CB2	217	649	96.7364	272.341	-1.493282745	Down	0	0
Unigene1078_CB2	161	480	39.816	111.741	-1.488733027	Down	1.09e-10	6.04e-09
Unigene94830_CB2	46	137	26.1422	73.2897	-1.487229437	Down	0	0
Unigene109745_CB2	119	354	34.3836	96.2822	-1.485547097	Down	3.31e-08	1.29e-06
Unigene80881_CB2	34	101	24.2132	67.707	-1.483507951	Down	1.47e-13	1.29e-11
Unigene4306_CB2	60	178	20.8035	58.0957	-1.481602145	Down	9.57e-07	2.86e-05
Unigene15085_CB2	27	80	2.2151	6.17813	-1.479799903	Down	4.53e-14	4.4e-12
Unigene13500_CB2	804	2380	114.8	319.891	-1.478453477	Down	3.82e-11	2.25e-09
Unigene91790_CB2	49	145	29.5082	82.1963	-1.477958556	Down	4.08e-06	0.000108029
Unigene62288_CB2	24	71	21.0158	58.5236	-1.477543929	Down	6.62e-06	0.000166784
Unigene103053_CB2	23	68	10.2532	28.535	-1.476660195	Down	0	0
Unigene87076_CB2	68	201	44.3756	123.472	-1.47634816	Down	1.08e-05	0.000256655
Unigene14076_CB2	22	65	9.18696	25.5506	-1.475695504	Down	4.65e-05	0.000937162
Unigene27481_CB2	19	56	4.19685	11.6438	-1.472186718	Down	4.65e-05	0.000937334
Unigene11712_CB2	19	56	10.3522	28.7215	-1.472186718	Down	0	0
Unigene33149_CB2	130	383	143.947	399.205	-1.471592079	Down	0	0
Unigene43347_CB2	86	253	88.3839	244.756	-1.46948813	Down	0	0
Unigene102724_CB2	151	444	68.2	188.768	-1.468770437	Down	7.83e-08	2.87e-06
Unigene26951_CB2	33	97	8.63379	23.8889	-1.468278033	Down	8.95e-11	5.03e-09
Unigene109022_CB2	48	141	14.9514	41.3425	-1.467348162	Down	2.31e-10	1.23e-08
Unigene48396_CB2	46	135	45.3732	125.347	-1.466012951	Down	2.97e-13	2.41e-11
Unigene58933_CB2	61	179	55.102	152.205	-1.46583775	Down	3.72e-10	1.93e-08
Unigene99870_CB2	45	132	22.3864	61.8136	-1.465300333	Down	0	0
Unigene103052_CB2	103	302	45.9164	126.729	-1.464663522	Down	2.93e-12	1.98e-10
Unigene102397_CB2	56	164	25.63	70.6548	-1.462956392	Down	2.27e-06	6.33e-05
Unigene44759_CB2	26	76	26.4045	72.6534	-1.460247105	Down	5.04e-11	2.93e-09
Unigene88079_CB2	50	146	32.1403	88.3427	-1.458727679	Down	8.08e-14	7.54e-12
Unigene96882_CB2	122	356	66.0529	181.434	-1.457755403	Down	5.98e-06	0.000151819
Unigene79670_CB2	24	70	17.3802	47.7176	-1.457079826	Down	4.38e-08	1.68e-06
Unigene61140_CB2	35	102	30.964	84.943	-1.455901635	Down	4.27e-12	2.82e-10
Unigene17063_CB2	56	163	25.9063	70.9811	-1.454132542	Down	1.4e-09	6.76e-08
Unigene7410_CB2	43	125	8.67221	23.7306	-1.45227884	Down	2.57e-05	0.000554037
Unigene32372_CB2	21	61	23.404	63.9938	-1.451179225	Down	2.57e-05	0.000553928
Unigene12539_CB2	21	61	13.6523	37.3297	-1.451179225	Down	0	0
Unigene47102_CB2	120	348	119.741	326.874	-1.44881221	Down	1.18e-10	6.53e-09
Unigene54655_CB2	49	142	45.9554	125.362	-1.447796585	Down	7.86e-14	7.37e-12
Unigene38316_CB2	65	188	69.2913	188.652	-1.444980349	Down	9.1e-15	9.76e-13
Unigene8623_CB2	74	214	53.8159	146.498	-1.444772931	Down	2.45e-08	9.82e-07
Unigene64201_CB2	37	107	31.7514	86.4336	-1.444772931	Down	2.05e-06	5.76e-05
Unigene68103_CB2	27	78	22.3864	60.877	-1.443274027	Down	2.69e-13	2.22e-11
Unigene111943_CB2	63	182	10.9662	29.8211	-1.443274027	Down	3.32e-06	8.98e-05
Unigene96868_CB2	26	75	14.0768	38.2236	-1.441138282	Down	4.12e-11	2.42e-09
Unigene109890_CB2	52	150	14.776	40.1221	-1.441138282	Down	1.03e-07	3.7e-06
Unigene70358_CB2	34	98	27.5254	74.6826	-1.440006313	Down	0	0
Unigene44916_CB2	102	294	103.587	281.054	-1.440006313	Down	5.38e-06	0.000138395
Unigene22357_CB2	25	72	12.3297	33.4258	-1.438828122	Down	0	0
Unigene111410_CB2	123	354	26.2894	71.2224	-1.437850355	Down	1.9e-13	1.62e-11
Unigene8089_CB2	396	1138	56.5434	152.956	-1.435687532	Down	2.82e-13	2.32e-11
Unigene110629_CB2	189	543	48.1275	130.157	-1.435325273	Down	4.34e-07	1.39e-05
Unigene56837_CB2	31	89	28.4519	76.8913	-1.43429643	Down	2.31e-05	0.000506987
Unigene94714_CB2	22	63	12.5028	33.7025	-1.430607615	Down	2.31e-05	0.000506885
Unigene24210_CB2	22	63	7.44742	20.0753	-1.430607615	Down	5.75e-08	2.15e-06
Unigene27671_CB2	36	103	5.19214	13.9836	-1.429334836	Down	4.76e-09	2.12e-07
Unigene4345_CB2	42	120	18.9695	51.0184	-1.427332483	Down	3.15e-13	2.54e-11
Unigene77967_CB2	137	391	101.35	272.281	-1.425752024	Down	2.18e-14	2.22e-12
Unigene55218_CB2	88	251	82.0835	220.386	-1.424871245	Down	4.83e-06	0.000125553
Unigene8198_CB2	26	74	4.70217	12.5978	-1.421772957	Down	3.9e-07	1.26e-05
Unigene58060_CB2	32	91	29.0589	77.7873	-1.42055395	Down	2.23e-10	1.19e-08
Unigene44170_CB2	50	142	51.0801	136.555	-1.41865024	Down	5.77e-14	5.52e-12
Unigene41437_CB2	81	230	84.7681	226.576	-1.418399358	Down	1.19e-13	1.07e-11
Unigene50136_CB2	116	329	113.119	302.004	-1.416722088	Down	6.11e-14	5.83e-12
Unigene82906_CB2	67	190	46.5553	124.276	-1.416525728	Down	0	0
Unigene24834_CB2	78	221	13.1763	35.1421	-1.41525965	Down	0	0
Unigene41872_CB2	120	340	124.821	332.908	-1.41525965	Down	1.65e-06	4.71e-05
Unigene30411_CB2	29	82	32.745	87.1564	-1.412330319	Down	1.65e-06	4.71e-05
Unigene97438_CB2	29	82	15.4573	41.1422	-1.412330319	Down	2.17e-07	7.34e-06
Unigene13901_CB2	34	96	20.7665	55.1943	-1.410258969	Down	2.88e-08	1.13e-06
Unigene13199_CB2	39	110	20.7874	55.1907	-1.408716805	Down	2.88e-08	1.13e-06
Unigene66236_CB2	39	110	32.9731	87.5439	-1.408716805	Down	3.36e-05	0.00070405
Unigene58724_CB2	22	62	19.8729	52.719	-1.407524002	Down	0	0
Unigene109135_CB2	198	558	61.01	161.848	-1.407524002	Down	4.33e-06	0.000113649
Unigene50521_CB2	27	76	26.1807	69.3696	-1.405799321	Down	6.98e-11	3.99e-09
Unigene108427_CB2	54	152	17.7208	46.9538	-1.405799321	Down	4.33e-06	0.000113622
Unigene97254_CB2	27	76	14.4812	38.3701	-1.405799321	Down	1.42e-13	1.25e-11
Unigene112364_CB2	69	194	7.96932	21.0917	-1.404147695	Down	7.01e-06	0.000175263
Unigene104319_CB2	26	73	10.964	28.9773	-1.402144151	Down	7.01e-06	0.000175223
Unigene45686_CB2	26	73	26.2492	69.375	-1.402144151	Down	9.14e-07	2.75e-05
Unigene101742_CB2	31	87	14.4973	38.2985	-1.401506495	Down	1.21e-07	4.27e-06
Unigene62337_CB2	36	101	31.5237	83.2519	-1.401045791	Down	1.21e-07	4.28e-06
Unigene72301_CB2	36	101	28.473	75.1953	-1.401045791	Down	1.48e-06	4.25e-05
Unigene21599_CB2	30	84	8.35856	22.0307	-1.398186137	Down	1.14e-05	0.000269693
Unigene105858_CB2	25	70	9.75166	25.7024	-1.398186137	Down	1.48e-06	4.25e-05
Unigene9300_CB2	30	84	18.1298	47.7848	-1.398186137	Down	3.45e-09	1.57e-07
Unigene46102_CB2	45	126	45.4313	119.743	-1.398186137	Down	1.36e-11	8.48e-10
Unigene26261_CB2	59	165	17.8277	46.9315	-1.396438475	Down	2.18e-11	1.32e-09
Unigene79671_CB2	58	162	42.0021	110.432	-1.394628318	Down	3.87e-06	0.000103016
Unigene1722_CB2	28	78	17.7986	46.6724	-1.390806607	Down	3.87e-06	0.000102966
Unigene21778_CB2	28	78	12.3221	32.3116	-1.390806607	Down	3.87e-06	0.000102991
Unigene95093_CB2	28	78	15.808	41.4524	-1.390806607	Down	4.16e-10	2.14e-08
Unigene64740_CB2	51	142	43.7654	114.706	-1.390081087	Down	3e-05	0.00063522
Unigene4544_CB2	23	64	8.25831	21.6312	-1.389197354	Down	3.14e-11	1.88e-09
Unigene7727_CB2	58	161	15.6027	40.7694	-1.385695193	Down	3.72e-08	1.44e-06
Unigene3263_CB2	40	111	6.89967	18.0231	-1.385247081	Down	7.98e-09	3.44e-07
Unigene32775_CB2	44	122	48.7205	127.162	-1.384065029	Down	4.88e-05	0.00097669
Unigene67338_CB2	22	61	18.3293	47.8401	-1.384065029	Down	7.98e-09	3.45e-07
Unigene71000_CB2	44	122	35.2882	92.1033	-1.384065029	Down	4.88e-05	0.000976869
Unigene23907_CB2	22	61	7.86634	20.5314	-1.384065029	Down	2.8e-07	9.31e-06
Unigene86996_CB2	35	97	22.9276	59.8135	-1.383389135	Down	5.97e-10	3.01e-08
Unigene73247_CB2	51	141	39.9684	104.017	-1.37988532	Down	3.62e-14	3.57e-12
Unigene6090_CB2	348	962	281.731	733.109	-1.379708898	Down	0	0
Unigene26025_CB2	110	304	38.6078	100.437	-1.37932711	Down	2.06e-08	8.36e-07
Unigene20074_CB2	42	116	13.1062	34.0741	-1.378422882	Down	2.72e-13	2.24e-11
Unigene97244_CB2	615	1698	329.85	857.268	-1.377937453	Down	1.19e-13	1.07e-11
Unigene50226_CB2	117	323	114.094	296.496	-1.377784945	Down	1.65e-05	0.000374616
Unigene33645_CB2	25	69	27.6821	71.9195	-1.377427577	Down	2.08e-10	1.11e-08
Unigene910_CB2	54	149	24.5185	63.683	-1.377040328	Down	3.45e-06	9.31e-05
Unigene5564_CB2	29	80	24.1614	62.7411	-1.37670641	Down	3.73e-14	3.67e-12
Unigene3267_CB2	128	353	74.7229	193.98	-1.376283683	Down	7.3e-07	2.23e-05
Unigene77196_CB2	33	91	24.6251	63.9209	-1.376159831	Down	7.3e-07	2.23e-05
Unigene15162_CB2	33	91	12.3934	32.1702	-1.376159831	Down	4e-13	3.14e-11
Unigene96892_CB2	70	193	37.8992	98.3619	-1.37593333	Down	1.08e-13	9.84e-12
Unigene41565_CB2	74	204	77.4424	200.963	-1.375731286	Down	0	0
Unigene97277_CB2	102	281	54.5364	141.426	-1.374760288	Down	3.33e-10	1.73e-08
Unigene897_CB2	53	146	9.10545	23.6111	-1.374663414	Down	2.47e-09	1.16e-07
Unigene66857_CB2	48	132	40.1863	104.028	-1.372190929	Down	5.58e-06	0.000143062
Unigene95434_CB2	28	77	15.7046	40.6535	-1.372190929	Down	5.58e-06	0.000143029
Unigene12066_CB2	28	77	21.0773	54.5613	-1.372190929	Down	1.15e-08	4.84e-07
Unigene7835_CB2	44	121	11.6899	30.2609	-1.372190929	Down	1.04e-13	9.46e-12
Unigene104549_CB2	172	472	71.8254	185.536	-1.369137605	Down	8.6e-08	3.14e-06
Unigene62042_CB2	39	107	34.1507	88.1976	-1.368824077	Down	4.03e-07	1.3e-05
Unigene66781_CB2	35	96	29.4462	76.0274	-1.368438794	Down	5.28e-14	5.1e-12
Unigene100626_CB2	93	255	45.3452	117.038	-1.367953936	Down	1.9e-06	5.37e-05
Unigene17140_CB2	31	85	16.9443	43.7339	-1.367953936	Down	2.16e-13	1.82e-11
Unigene45333_CB2	154	422	156.396	403.418	-1.367071958	Down	4.34e-05	0.000880308
Unigene80699_CB2	23	63	16.4478	42.409	-1.366477277	Down	4.34e-05	0.000880471
Unigene26320_CB2	23	63	5.82223	15.012	-1.366477277	Down	6.5e-07	2e-05
Unigene526_CB2	34	93	13.9603	35.9448	-1.36445528	Down	0	0
Unigene10784_CB2	120	328	49.6277	127.689	-1.363420719	Down	0	0
Unigene93191_CB2	103	281	60.3338	154.942	-1.360685103	Down	4.13e-12	2.73e-10
Unigene27183_CB2	66	180	18.4187	47.2853	-1.360218287	Down	2.02e-13	1.72e-11
Unigene37111_CB2	113	308	121.975	312.956	-1.359366888	Down	2.64e-08	1.05e-06
Unigene83460_CB2	43	117	29.6388	75.9129	-1.356859275	Down	0	0
Unigene86308_CB2	86	234	56.7697	145.402	-1.356859275	Down	5.28e-14	5.09e-12
Unigene110762_CB2	93	253	23.0992	59.1523	-1.356594073	Down	1.97e-09	9.3e-08
Unigene9501_CB2	50	136	6.29601	16.1203	-1.356365961	Down	1.97e-09	9.3e-08
Unigene26252_CB2	50	136	14.1142	36.138	-1.356365961	Down	2.37e-05	0.000518658
Unigene95300_CB2	25	68	14.068	36.0195	-1.356365961	Down	9.12e-09	3.89e-07
Unigene45665_CB2	46	125	46.4408	118.793	-1.354981638	Down	8.03e-06	0.000197934
Unigene96577_CB2	28	76	15.2559	38.9791	-1.353331901	Down	0	0
Unigene8352_CB2	84	228	29.6034	75.6371	-1.353331901	Down	8.03e-06	0.000197979
Unigene59559_CB2	28	76	25.1603	64.2849	-1.353331901	Down	5.79e-07	1.81e-05
Unigene87198_CB2	35	95	22.8404	58.3575	-1.353331901	Down	3.47e-13	2.77e-11
Unigene70263_CB2	73	198	59.0987	150.889	-1.352291371	Down	3.47e-13	2.77e-11
Unigene103544_CB2	73	198	31.9616	81.6034	-1.352291371	Down	0	0
Unigene99165_CB2	118	320	60.0957	153.408	-1.352044355	Down	1.69e-13	1.46e-11
Unigene98652_CB2	156	423	80.645	205.841	-1.351870944	Down	1.46e-08	6.07e-07
Unigene1778_CB2	45	122	23.3333	59.5471	-1.351643551	Down	2.73e-06	7.51e-05
Unigene64368_CB2	31	84	26.6025	67.8545	-1.350880422	Down	7.02e-13	5.23e-11
Unigene1692_CB2	72	195	13.4318	34.2433	-1.350164622	Down	3.85e-05	0.000795818
Unigene90038_CB2	24	65	14.9243	38.0481	-1.350164622	Down	3.85e-05	0.000795968
Unigene18186_CB2	24	65	14.7111	37.5046	-1.350164622	Down	3.85e-05	0.000795667
Unigene57536_CB2	24	65	21.9101	55.8579	-1.350164622	Down	0	0
Unigene33225_CB2	215	582	238.066	606.625	-1.349441803	Down	0	0
Unigene85499_CB2	102	276	68.1174	173.502	-1.348858425	Down	2.4e-14	2.43e-12
Unigene105579_CB2	88	238	34.8808	88.8011	-1.348145455	Down	1.3e-05	0.000304007
Unigene84648_CB2	27	73	18.244	46.4321	-1.347696367	Down	3.19e-07	1.05e-05
Unigene7613_CB2	37	100	27.8521	70.8589	-1.347162134	Down	4.29e-13	3.34e-11
Unigene63933_CB2	74	200	63.8219	162.37	-1.347162134	Down	5.79e-13	4.38e-11
Unigene83431_CB2	194	524	133.719	339.986	-1.346269469	Down	7.32e-11	4.17e-09
Unigene1531_CB2	60	162	15.2109	38.6594	-1.345718717	Down	3.06e-12	2.06e-10
Unigene43009_CB2	69	186	71.3398	181.023	-1.343393664	Down	2.1e-05	0.000466207
Unigene98695_CB2	26	70	13.4005	33.9612	-1.341602609	Down	6.46e-14	6.14e-12
Unigene93162_CB2	525	1412	308.58	781.234	-1.340110071	Down	2.09e-08	8.46e-07
Unigene109576_CB2	45	121	13.2475	33.531	-1.339769451	Down	6.53e-11	3.75e-09
Unigene2496_CB2	61	164	25.1668	63.6912	-1.339573977	Down	2.43e-06	6.74e-05
Unigene38369_CB2	32	86	34.1126	86.2982	-1.339024065	Down	2.5e-09	1.17e-07
Unigene94257_CB2	51	137	29.2745	74.025	-1.338366051	Down	8.28e-07	2.51e-05
Unigene93146_CB2	35	94	20.572	52.0085	-1.338065145	Down	2.84e-07	9.42e-06
Unigene84747_CB2	38	102	25.6768	64.8777	-1.337257138	Down	3.41e-05	0.000713109
Unigene23859_CB2	25	67	12.401	31.2844	-1.334992311	Down	4.01e-09	1.81e-07
Unigene26526_CB2	50	134	18.4548	46.5566	-1.334992311	Down	1.23e-13	1.1e-11
Unigene97209_CB2	81	217	43.4436	109.557	-1.334460539	Down	4.57e-07	1.45e-05
Unigene8825_CB2	37	99	6.3376	15.9623	-1.332662564	Down	1.69e-13	1.46e-11
Unigene82260_CB2	156	417	109.282	274.979	-1.331260664	Down	7.7e-10	3.83e-08
Unigene29648_CB2	55	147	62.5139	157.279	-1.331071941	Down	1.86e-05	0.000418347
Unigene3748_CB2	27	72	16.1463	40.5303	-1.327796809	Down	6.31e-06	0.000159781
Unigene101251_CB2	30	80	14.2628	35.8024	-1.327796809	Down	1.86e-05	0.000418261
Unigene679_CB2	27	72	14.1712	35.5725	-1.327796809	Down	0	0
Unigene102373_CB2	129	344	59.0404	148.203	-1.327796809	Down	8.08e-14	7.54e-12
Unigene51499_CB2	122	325	116.976	293.332	-1.32631788	Down	4.44e-15	4.87e-13
Unigene92098_CB2	98	261	58.81	147.436	-1.325955462	Down	2.87e-11	1.72e-09
Unigene100250_CB2	65	173	31.9653	80.0847	-1.325019724	Down	8.23e-11	4.65e-09
Unigene13156_CB2	62	165	12.2875	30.7819	-1.324885214	Down	8.23e-11	4.64e-09
Unigene75463_CB2	62	165	47.2934	118.476	-1.324885214	Down	1.39e-07	4.86e-06
Unigene65133_CB2	41	109	35.0089	87.6112	-1.32339163	Down	1.19e-13	1.07e-11
Unigene87229_CB2	117	311	76.3521	191.044	-1.32316536	Down	1.18e-06	3.48e-05
Unigene27488_CB2	35	93	8.17282	20.4421	-1.322635104	Down	4.58e-11	2.66e-09
Unigene99344_CB2	64	170	32.402	81.0174	-1.322150246	Down	1.02e-05	0.000244438
Unigene10844_CB2	29	77	8.5373	21.3379	-1.321564855	Down	0	0
Unigene27327_CB2	153	406	25.9736	64.879	-1.320707384	Down	9.13e-09	3.89e-07
Unigene96524_CB2	49	130	26.7829	66.8872	-1.320417279	Down	2.23e-07	7.54e-06
Unigene69186_CB2	40	106	32.8477	81.9386	-1.31875167	Down	2.23e-07	7.54e-06
Unigene20200_CB2	40	106	21.6567	54.0226	-1.31875167	Down	6.51e-07	2.01e-05
Unigene27847_CB2	37	98	3.08866	7.70073	-1.318015788	Down	6.51e-07	2e-05
Unigene22477_CB2	37	98	14.3671	35.8206	-1.318015788	Down	1.9e-06	5.37e-05
Unigene51081_CB2	34	90	32.7831	81.6867	-1.317149565	Down	2.8e-09	1.3e-07
Unigene91587_CB2	53	140	32.0294	79.6414	-1.314121872	Down	1.19e-13	1.07e-11
Unigene95842_CB2	117	309	64.9858	161.558	-1.313857618	Down	4.88e-05	0.000976931
Unigene24376_CB2	25	66	11.6596	28.9751	-1.313297239	Down	4.88e-05	0.000976394
Unigene110145_CB2	25	66	6.87617	17.0879	-1.313297239	Down	1.41e-12	9.91e-11
Unigene108438_CB2	75	198	24.6122	61.1635	-1.313297239	Down	4.88e-05	0.000976752
Unigene45067_CB2	25	66	25.3889	63.0937	-1.313297239	Down	4.88e-05	0.000976573
Unigene9970_CB2	25	66	4.2066	10.4538	-1.313297239	Down	1.05e-06	3.11e-05
Unigene22541_CB2	36	95	19.7401	49.0352	-1.312689917	Down	6.8e-08	2.52e-06
Unigene23974_CB2	44	116	10.6964	26.545	-1.311308686	Down	6.8e-08	2.52e-06
Unigene111838_CB2	44	116	8.12009	20.1513	-1.311308686	Down	3.06e-06	8.34e-05
Unigene3864_CB2	33	87	18.5697	46.0838	-1.311308686	Down	3.06e-06	8.35e-05
Unigene9867_CB2	33	87	12.4205	30.8236	-1.311308686	Down	9.01e-06	0.000219548
Unigene14738_CB2	30	79	10.444	25.8886	-1.309649462	Down	9.01e-06	0.000219499
Unigene81495_CB2	30	79	21.1888	52.523	-1.309649462	Down	2.66e-05	0.000571376
Unigene26688_CB2	27	71	5.36963	13.2916	-1.307618927	Down	2.48e-09	1.16e-07
Unigene86141_CB2	54	142	35.7837	88.5763	-1.307618927	Down	2.66e-05	0.000571601
Unigene45934_CB2	27	71	27.2588	67.4743	-1.307618927	Down	2.66e-05	0.000571264
Unigene46228_CB2	27	71	27.2588	67.4743	-1.307618927	Down	2.66e-05	0.000571489
Unigene26564_CB2	27	71	5.32031	13.1695	-1.307618927	Down	1.66e-10	9.01e-09
Unigene61385_CB2	62	163	54.8506	135.742	-1.307291154	Down	1.68e-06	4.8e-05
Unigene5772_CB2	35	92	15.522	38.4066	-1.307038249	Down	6.54e-13	4.9e-11
Unigene27638_CB2	78	205	10.475	25.9151	-1.306837191	Down	1.09e-07	3.9e-06
Unigene101287_CB2	43	113	20.4434	50.5709	-1.306673518	Down	4.94e-06	0.000127904
Unigene26459_CB2	32	84	8.01771	19.8115	-1.305076733	Down	6.02e-08	2.24e-06
Unigene42017_CB2	45	118	46.808	115.539	-1.303549263	Down	1.45e-05	0.000334504
Unigene57245_CB2	29	76	26.4747	65.3108	-1.302705828	Down	8.15e-11	4.6e-09
Unigene38871_CB2	65	170	69.2913	170.589	-1.299782433	Down	7.95e-06	0.000196327
Unigene43702_CB2	31	81	31.8593	78.3606	-1.298413002	Down	5.16e-13	3.96e-11
Unigene105187_CB2	80	209	32.3067	79.4486	-1.298190347	Down	1.02e-08	4.3e-07
Unigene82207_CB2	51	133	35.7269	87.703	-1.295616403	Down	1.55e-07	5.36e-06
Unigene3392_CB2	43	112	36.7167	90.0225	-1.293849477	Down	5.62e-09	2.48e-07
Unigene44826_CB2	53	138	53.8245	131.923	-1.293363312	Down	1.28e-05	0.00030023
Unigene7347_CB2	30	78	4.57678	11.2014	-1.291270933	Down	1.28e-05	0.000300295
Unigene99005_CB2	30	78	15.324	37.5046	-1.291270933	Down	8.52e-08	3.11e-06
Unigene2616_CB2	45	117	10.9086	26.6982	-1.291270933	Down	1.31e-06	3.81e-05
Unigene3122_CB2	37	96	12.3546	30.1743	-1.288268445	Down	3.79e-05	0.000784782
Unigene22735_CB2	27	70	11.0071	26.8624	-1.287154825	Down	3.79e-05	0.000784931
Unigene95614_CB2	27	70	15.0944	36.8374	-1.287154825	Down	1.43e-08	5.95e-07
Unigene19556_CB2	51	132	21.6661	52.7863	-1.284728087	Down	3.84e-06	0.000102317
Unigene88962_CB2	34	88	21.5328	52.4617	-1.284728087	Down	1.1e-12	7.9e-11
Unigene111361_CB2	80	207	17.2926	42.1191	-1.284318172	Down	0	0
Unigene25537_CB2	87	225	34.5642	84.1449	-1.283597005	Down	3.34e-13	2.67e-11
Unigene112196_CB2	495	1279	73.6191	179.058	-1.282275144	Down	8.42e-10	4.17e-08
Unigene1230_CB2	60	155	29.3383	71.3434	-1.28199312	Down	1.13e-05	0.000268019
Unigene64006_CB2	31	80	26.7362	64.948	-1.280491094	Down	2.29e-08	9.19e-07
Unigene27411_CB2	50	129	11.0729	26.8916	-1.280130376	Down	1.16e-06	3.41e-05
Unigene25773_CB2	38	98	15.2381	36.9923	-1.279541641	Down	2.55e-13	2.11e-11
Unigene80851_CB2	211	544	150.265	364.679	-1.279122962	Down	1.27e-08	5.3e-07
Unigene37505_CB2	52	134	55.7795	135.305	-1.278408782	Down	1.27e-08	5.29e-07
Unigene92758_CB2	52	134	30.7749	74.651	-1.278408782	Down	3.15e-13	2.54e-11
Unigene25986_CB2	137	353	24.8554	60.2855	-1.2782516	Down	6.17e-06	0.000156403
Unigene68717_CB2	33	85	27.0993	65.7055	-1.277756127	Down	6.17e-06	0.000156439
Unigene44226_CB2	33	85	33.7129	81.7408	-1.277756127	Down	3.38e-06	9.14e-05
Unigene23573_CB2	35	90	17.6159	42.64	-1.275329389	Down	3.87e-09	1.75e-07
Unigene110867_CB2	56	144	13.6523	33.046	-1.275329389	Down	4.92e-13	3.8e-11
Unigene18366_CB2	84	216	46.506	112.57	-1.275329389	Down	2.97e-13	2.42e-11
Unigene111041_CB2	142	365	33.3854	80.7791	-1.274764844	Down	1.26e-13	1.12e-11
Unigene49369_CB2	86	221	84.3435	204.025	-1.274397115	Down	2.02e-08	8.2e-07
Unigene83955_CB2	51	131	34.8729	84.3192	-1.273756969	Down	1.82e-05	0.000409433
Unigene46750_CB2	30	77	30.1104	72.7484	-1.272655255	Down	1.02e-06	3.03e-05
Unigene85220_CB2	39	100	26.1466	63.1087	-1.271213281	Down	0	0
Unigene81300_CB2	151	387	107.091	258.36	-1.270544327	Down	0	0
Unigene2380_CB2	96	246	33.353	80.4521	-1.270311314	Down	3.61e-13	2.85e-11
Unigene110885_CB2	208	533	50.4935	121.797	-1.270311314	Down	3.38e-14	3.34e-12
Unigene79968_CB2	146	373	105.285	253.198	-1.265966571	Down	1.57e-13	1.37e-11
Unigene47600_CB2	168	429	166.669	400.627	-1.265275725	Down	1.63e-06	4.67e-05
Unigene7659_CB2	38	97	27.6352	66.4032	-1.264744639	Down	1.78e-10	9.62e-09
Unigene86438_CB2	67	171	44.2275	106.256	-1.264522634	Down	5.16e-08	1.94e-06
Unigene62814_CB2	49	125	42.6895	102.512	-1.26383375	Down	1.6e-05	0.0003645
Unigene102134_CB2	31	79	14.3024	34.3094	-1.262343748	Down	8.73e-06	0.000213206
Unigene94287_CB2	33	84	18.9424	45.3876	-1.260682613	Down	2.71e-07	9.03e-06
Unigene23826_CB2	44	112	23.0938	55.3349	-1.260682613	Down	8.68e-09	3.73e-07
Unigene65860_CB2	55	140	46.5005	111.419	-1.260682613	Down	8.73e-06	0.000213158
Unigene53643_CB2	33	84	31.1196	74.5653	-1.260682613	Down	1.49e-07	5.2e-06
Unigene89700_CB2	46	117	28.8137	68.9865	-1.259562073	Down	3.76e-13	2.97e-11
Unigene56358_CB2	155	394	143.024	342.225	-1.258686724	Down	8.23e-08	3.01e-06
Unigene79945_CB2	48	122	34.6143	82.8156	-1.258534147	Down	7.89e-07	2.4e-05
Unigene53162_CB2	41	104	38.8773	92.829	-1.255647023	Down	7.65e-09	3.31e-07
Unigene60903_CB2	56	142	49.5424	118.254	-1.255151507	Down	2.39e-07	8.02e-06
Unigene69531_CB2	45	114	36.7777	87.703	-1.253796228	Down	2.35e-11	1.42e-09
Unigene99502_CB2	75	190	37.7484	90.0178	-1.253796228	Down	1.29e-09	6.25e-08
Unigene99690_CB2	62	157	31.0234	73.9494	-1.253183748	Down	1.29e-09	6.25e-08
Unigene63645_CB2	62	157	53.4724	127.461	-1.253183748	Down	1.31e-07	4.62e-06
Unigene90773_CB2	47	119	28.9124	68.9083	-1.252988221	Down	1.18e-14	1.24e-12
Unigene110336_CB2	329	833	87.9533	209.623	-1.252988221	Down	7.66e-06	0.000189766
Unigene85297_CB2	34	86	22.7945	54.2735	-1.251561223	Down	7.66e-06	0.000189809
Unigene94000_CB2	34	86	19.6478	46.7812	-1.251561223	Down	2.04e-13	1.74e-11
Unigene112112_CB2	136	344	21.6929	51.6506	-1.251561223	Down	2.21e-08	8.87e-07
Unigene35085_CB2	53	134	57.9385	137.89	-1.250928046	Down	2.34e-13	1.95e-11
Unigene61125_CB2	317	801	280.446	667.052	-1.250078712	Down	3.09e-13	2.5e-11
Unigene34453_CB2	350	884	385.065	915.497	-1.249450757	Down	1.26e-06	3.68e-05
Unigene35542_CB2	40	101	43.4504	103.275	-1.249042698	Down	0	0
Unigene112265_CB2	94	237	12.8551	30.5094	-1.246913707	Down	3.52e-08	1.37e-06
Unigene4635_CB2	52	131	11.1142	26.3563	-1.245742593	Down	1.01e-11	6.35e-10
Unigene245_CB2	79	199	16.1992	38.4111	-1.245603182	Down	0	0
Unigene108484_CB2	106	267	34.6527	82.1639	-1.245534787	Down	1.94e-08	7.89e-07
Unigene96151_CB2	54	136	29.8006	70.6493	-1.245334649	Down	4.13e-05	0.000843994
Unigene30262_CB2	29	73	32.745	77.5905	-1.244602874	Down	2.25e-05	0.000495858
Unigene30526_CB2	31	78	35.0033	82.9049	-1.243965218	Down	2.25e-05	0.000495958
Unigene2378_CB2	31	78	9.25305	21.9157	-1.243965218	Down	1.23e-05	0.000288932
Unigene99099_CB2	33	83	16.8064	39.7903	-1.243404622	Down	1.23e-05	0.000289057
Unigene87170_CB2	33	83	21.5352	50.9861	-1.243404622	Down	1.23e-05	0.000288995
Unigene57201_CB2	33	83	30.2875	71.7077	-1.243404622	Down	2.02e-06	5.69e-05
Unigene68124_CB2	39	98	32.3359	76.4865	-1.242066935	Down	6.09e-07	1.89e-05
Unigene56115_CB2	43	108	39.8922	94.3151	-1.241382057	Down	3.35e-07	1.1e-05
Unigene89970_CB2	45	113	27.983	66.1452	-1.241085176	Down	4.97e-14	4.82e-12
Unigene70235_CB2	98	246	79.338	187.469	-1.240563971	Down	1.71e-08	7e-07
Unigene72771_CB2	55	138	43.3009	102.271	-1.239924053	Down	0	0
Unigene47697_CB2	106	265	105.16	247.474	-1.234687405	Down	1.08e-05	0.000256706
Unigene33401_CB2	34	85	37.6477	88.5964	-1.234687405	Down	1.77e-06	5.04e-05
Unigene110827_CB2	40	100	9.82141	23.1128	-1.234687405	Down	9.73e-07	2.91e-05
Unigene89613_CB2	42	105	26.3081	61.911	-1.234687405	Down	3.75e-13	2.96e-11
Unigene82545_CB2	93	232	64.8842	152.364	-1.231581494	Down	4.32e-08	1.66e-06
Unigene71949_CB2	53	132	42.1127	98.73	-1.229232975	Down	1.42e-07	4.96e-06
Unigene9341_CB2	49	122	36.4062	85.3251	-1.228786803	Down	2.58e-07	8.62e-06
Unigene77569_CB2	47	117	34.9202	81.8282	-1.228535178	Down	4.69e-07	1.49e-05
Unigene63580_CB2	45	112	39.0066	91.3865	-1.228261136	Down	4.69e-07	1.49e-05
Unigene20503_CB2	45	112	12.0489	28.2286	-1.228261136	Down	1.57e-13	1.37e-11
Unigene6491_CB2	168	418	50.2329	117.65	-1.227801019	Down	3.13e-11	1.87e-09
Unigene3695_CB2	78	194	12.4996	29.2645	-1.227269933	Down	1.84e-10	9.92e-09
Unigene16254_CB2	72	179	17.3314	40.5595	-1.226650086	Down	1.08e-09	5.26e-08
Unigene112020_CB2	66	164	11.1054	25.976	-1.225917195	Down	1.73e-05	0.000391313
Unigene56032_CB2	33	82	30.6149	71.6096	-1.225917195	Down	3.53e-09	1.61e-07
Unigene54136_CB2	62	154	58.4671	136.703	-1.22534954	Down	6.93e-13	5.17e-11
Unigene87823_CB2	91	226	58.7152	137.264	-1.225143632	Down	3.73e-14	3.66e-12
Unigene88452_CB2	276	685	176.095	411.403	-1.224195031	Down	6.87e-08	2.54e-06
Unigene20993_CB2	52	129	24.6539	57.5719	-1.223546847	Down	6.31e-13	4.75e-11
Unigene100712_CB2	305	756	147.873	345.023	-1.222336302	Down	5.53e-13	4.21e-11
Unigene80287_CB2	302	748	216.87	505.63	-1.22124903	Down	3.73e-14	3.65e-12
Unigene2406_CB2	128	317	32.3542	75.4256	-1.22109834	Down	1.36e-06	3.94e-05
Unigene103762_CB2	42	104	18.2031	42.4294	-1.220881605	Down	2.48e-06	6.86e-05
Unigene110335_CB2	40	99	10.6768	24.8744	-1.220187835	Down	2.48e-06	6.86e-05
Unigene81827_CB2	40	99	28.1359	65.5503	-1.220187835	Down	4.52e-06	0.000118177
Unigene75779_CB2	38	94	28.858	67.1968	-1.219420648	Down	4.52e-06	0.000118205
Unigene109819_CB2	38	94	10.9062	25.3954	-1.219420648	Down	1.42e-10	7.77e-09
Unigene10103_CB2	74	183	13.569	31.5867	-1.219005783	Down	2.56e-10	1.35e-08
Unigene22806_CB2	72	178	40.649	94.5966	-1.218567739	Down	6.03e-08	2.24e-06
Unigene40421_CB2	53	131	55.8058	129.841	-1.218261857	Down	6.03e-08	2.24e-06
Unigene42190_CB2	53	131	55.1294	128.267	-1.218261857	Down	1.09e-07	3.91e-06
Unigene73769_CB2	51	126	39.7868	92.5288	-1.217613891	Down	1.09e-07	3.9e-06
Unigene6364_CB2	51	126	27.7876	64.6233	-1.217613891	Down	1.51e-05	0.000346556
Unigene338_CB2	34	84	7.14246	16.6106	-1.217613891	Down	1.98e-07	6.75e-06
Unigene18780_CB2	49	121	9.49191	22.0638	-1.216912703	Down	2.77e-05	0.000591094
Unigene19460_CB2	32	79	17.0563	39.637	-1.216540058	Down	6.91e-11	3.95e-09
Unigene110162_CB2	77	190	21.1109	49.0352	-1.215828378	Down	1.61e-08	6.63e-07
Unigene1136_CB2	58	143	19.3667	44.9471	-1.214649652	Down	6.15e-14	5.86e-12
Unigene109230_CB2	101	249	30.8444	71.5801	-1.214549759	Down	9.2e-13	6.71e-11
Unigene57648_CB2	93	229	84.9017	196.792	-1.212804287	Down	1.88e-13	1.61e-11
Unigene99609_CB2	167	411	83.8072	194.153	-1.212049601	Down	7.22e-06	0.000179996
Unigene98709_CB2	37	91	19.0699	44.1495	-1.211100584	Down	4.63e-08	1.77e-06
Unigene72641_CB2	55	135	43.5005	100.509	-1.208215193	Down	2.42e-05	0.000526757
Unigene8326_CB2	33	81	6.78295	15.6721	-1.208215193	Down	2.42e-05	0.000526862
Unigene43642_CB2	33	81	33.9147	78.3606	-1.208215193	Down	2.42e-05	0.000526652
Unigene93545_CB2	33	81	19.1992	44.3601	-1.208215193	Down	1.2e-13	1.08e-11
Unigene4034_CB2	117	287	67.1592	155.074	-1.207301517	Down	3.5e-13	2.78e-11
Unigene102126_CB2	372	912	171.629	396.078	-1.206490513	Down	1.52e-07	5.29e-06
Unigene26113_CB2	51	125	15.6865	36.1914	-1.206118253	Down	3.46e-06	9.33e-05
Unigene65322_CB2	40	98	33.986	78.3797	-1.205541059	Down	2.76e-07	9.19e-06
Unigene112314_CB2	49	120	6.24338	14.3927	-1.204940061	Down	8.41e-11	4.73e-09
Unigene40412_CB2	78	191	82.1293	189.311	-1.204785919	Down	2.24e-08	9e-07
Unigene6249_CB2	58	142	46.7347	107.705	-1.204525434	Down	1.26e-11	7.86e-10
Unigene58575_CB2	85	208	76.7815	176.864	-1.203808092	Down	1.26e-11	7.87e-10
Unigene36534_CB2	85	208	92.3322	212.684	-1.203808092	Down	2.11e-05	0.00046761
Unigene99675_CB2	34	83	17.0128	39.0943	-1.2003359	Down	2.11e-05	0.000467421
Unigene17744_CB2	34	83	16.1645	37.145	-1.2003359	Down	2.11e-05	0.000467516
Unigene90645_CB2	34	83	20.9154	48.0621	-1.2003359	Down	3.87e-05	0.000798154
Unigene110270_CB2	32	78	8.64903	19.8449	-1.198161529	Down	4.39e-07	1.4e-05
Unigene83878_CB2	48	117	32.8215	75.308	-1.198161529	Down	7.81e-10	3.88e-08
Unigene88120_CB2	71	173	45.6392	104.68	-1.197640418	Down	2.08e-13	1.77e-11
Unigene84609_CB2	188	458	127.535	292.465	-1.197374246	Down	1.22e-13	1.09e-11
Unigene85492_CB2	117	285	78.1347	179.16	-1.197212699	Down	9.5e-09	4.04e-07
Unigene11975_CB2	62	151	20.6622	47.3695	-1.196967739	Down	2.12e-07	7.17e-06
Unigene73546_CB2	51	124	39.7868	91.0601	-1.194530278	Down	2.08e-13	1.77e-11
Unigene31649_CB2	188	457	210.891	482.563	-1.194220813	Down	1.84e-05	0.000414221
Unigene3839_CB2	35	85	13.3193	30.4489	-1.192867229	Down	3.84e-07	1.24e-05
Unigene43750_CB2	49	119	50.3583	115.122	-1.192867229	Down	5.63e-08	2.11e-06
Unigene108165_CB2	56	136	18.8087	42.9979	-1.192867229	Down	6.98e-07	2.14e-05
Unigene2273_CB2	47	114	16.9466	38.6925	-1.191060472	Down	2.1e-13	1.78e-11
Unigene54062_CB2	266	645	250.843	572.555	-1.190632225	Down	4.03e-09	1.81e-07
Unigene106015_CB2	66	160	25.5124	58.2192	-1.190293285	Down	5.04e-14	4.87e-12
Unigene11996_CB2	104	252	26.5617	60.5843	-1.189599515	Down	3.3e-13	2.64e-11
Unigene111637_CB2	232	562	46.139	105.209	-1.189204635	Down	8.79e-06	0.000214649
Unigene16414_CB2	38	92	7.27892	16.5886	-1.188393752	Down	5.25e-10	2.67e-08
Unigene44934_CB2	74	179	75.1512	171.118	-1.187121722	Down	2.31e-06	6.43e-05
Unigene44571_CB2	43	104	43.9289	100.012	-1.186934273	Down	1.61e-05	0.000366442
Unigene38753_CB2	36	87	38.3767	87.3016	-1.185777804	Down	6.1e-07	1.89e-05
Unigene6052_CB2	48	116	7.77923	17.6967	-1.185777804	Down	0	0
Unigene21567_CB2	111	268	17.5908	39.9793	-1.184432634	Down	1.11e-06	3.28e-05
Unigene75469_CB2	46	111	35.0886	79.7021	-1.18361322	Down	1.25e-13	1.11e-11
Unigene19028_CB2	126	304	23.9483	54.3895	-1.1834069	Down	2.93e-07	9.71e-06
Unigene68556_CB2	51	123	42.0822	95.5368	-1.182848473	Down	2.94e-05	0.000624804
Unigene84278_CB2	34	82	23.1563	52.5705	-1.182848473	Down	3.09e-13	2.5e-11
Unigene38179_CB2	350	844	373.107	846.926	-1.182647387	Down	7.67e-06	0.000189937
Unigene70286_CB2	39	94	31.5733	71.6343	-1.181945943	Down	7.67e-06	0.000189894
Unigene50584_CB2	39	94	37.8166	85.7993	-1.181945943	Down	1.62e-14	1.68e-12
Unigene3157_CB2	110	265	12.5694	28.5039	-1.181248146	Down	0	0
Unigene98264_CB2	375	903	195.626	443.426	-1.180594702	Down	1.08e-10	6.03e-09
Unigene84_CB2	81	195	19.6355	44.497	-1.180239621	Down	7.25e-10	3.63e-08
Unigene111781_CB2	74	178	13.9874	31.6711	-1.179039375	Down	0	0
Unigene18067_CB2	111	267	24.7413	56.0208	-1.179039375	Down	3.67e-06	9.84e-05
Unigene38931_CB2	42	101	44.7728	101.35	-1.17865337	Down	1.08e-12	7.79e-11
Unigene65363_CB2	99	238	84.1153	190.351	-1.178220453	Down	2.56e-07	8.57e-06
Unigene9163_CB2	52	125	28.6049	64.7269	-1.178103876	Down	8.8e-09	3.77e-07
Unigene103509_CB2	65	156	28.4589	64.2936	-1.175793716	Down	1.76e-06	5.01e-05
Unigene53725_CB2	45	108	42.4358	95.8697	-1.175793716	Down	4.65e-07	1.48e-05
Unigene71456_CB2	50	120	39.9138	90.172	-1.175793716	Down	4.65e-07	1.48e-05
Unigene25318_CB2	50	120	15.1616	34.2526	-1.175793716	Down	3.2e-06	8.69e-05
Unigene37343_CB2	43	103	46.4154	104.657	-1.172995082	Down	1.22e-05	0.00028737
Unigene54298_CB2	38	91	35.6388	80.3377	-1.172626437	Down	4.06e-07	1.31e-05
Unigene10419_CB2	51	122	34.3258	77.2945	-1.171071305	Down	4.25e-12	2.82e-10
Unigene1474_CB2	1838	4393	257.514	579.368	-1.169829043	Down	2.23e-05	0.000492068
Unigene76046_CB2	36	86	27.2187	61.2071	-1.169099063	Down	3.94e-12	2.61e-10
Unigene108172_CB2	96	229	32.2434	72.4008	-1.167000597	Down	3.94e-12	2.62e-10
Unigene41021_CB2	96	229	100.466	225.59	-1.167000597	Down	8.97e-14	8.3e-12
Unigene103749_CB2	109	260	47.2414	106.074	-1.166942798	Down	4.08e-05	0.000836361
Unigene104715_CB2	34	81	14.0612	31.5331	-1.165146472	Down	1.34e-13	1.18e-11
Unigene43571_CB2	131	312	134.631	301.833	-1.164738527	Down	7.63e-10	3.8e-08
Unigene25234_CB2	76	181	27.403	61.4329	-1.164677684	Down	1.31e-11	8.18e-10
Unigene86207_CB2	92	219	60.9648	136.607	-1.163984413	Down	3.09e-07	1.02e-05
Unigene9735_CB2	53	126	36.3854	81.4253	-1.162118779	Down	3.09e-07	1.02e-05
Unigene108382_CB2	53	126	17.4594	39.0717	-1.162118779	Down	5.13e-09	2.27e-07
Unigene71517_CB2	69	164	55.081	123.235	-1.161786858	Down	1.88e-13	1.61e-11
Unigene27583_CB2	138	328	26.4635	59.2079	-1.161786858	Down	5.13e-09	2.27e-07
Unigene102_CB2	69	164	8.42876	18.858	-1.161786858	Down	6.67e-10	3.35e-08
Unigene17236_CB2	77	183	14.4589	32.347	-1.161672607	Down	9.26e-06	0.000225037
Unigene96247_CB2	40	95	22.0037	49.1924	-1.160686823	Down	9.26e-06	0.000224987
Unigene50830_CB2	40	95	38.7863	86.712	-1.160686823	Down	1.17e-06	3.43e-05
Unigene112335_CB2	48	114	5.80155	12.9702	-1.160686823	Down	1.57e-10	8.57e-09
Unigene46514_CB2	83	197	83.3054	186.123	-1.159771698	Down	4.48e-09	2e-07
Unigene91088_CB2	70	166	42.7546	95.4401	-1.158515724	Down	2.39e-13	1.99e-11
Unigene80903_CB2	108	256	76.9127	171.614	-1.157871808	Down	0	0
Unigene62717_CB2	141	334	122.841	273.911	-1.15691225	Down	2.18e-13	1.83e-11
Unigene112032_CB2	109	258	18.2335	40.6258	-1.155802241	Down	7.53e-12	4.82e-10
Unigene74797_CB2	96	227	73.8852	164.456	-1.154345296	Down	1.85e-06	5.23e-05
Unigene109360_CB2	47	111	14.1768	31.5166	-1.152586325	Down	3.09e-05	0.000653171
Unigene95826_CB2	36	85	19.9956	44.4416	-1.152225245	Down	3.09e-05	0.000653298
Unigene51655_CB2	36	85	34.5176	76.7176	-1.152225245	Down	5.46e-08	2.05e-06
Unigene52346_CB2	61	144	58.1632	129.247	-1.151946974	Down	8.86e-07	2.67e-05
Unigene18776_CB2	50	118	13.7303	30.5022	-1.151546169	Down	2.63e-08	1.05e-06
Unigene3921_CB2	64	151	30.4273	67.577	-1.151164049	Down	2.63e-08	1.05e-06
Unigene61971_CB2	64	151	56.0422	124.466	-1.151164049	Down	1.69e-13	1.46e-11
Unigene18735_CB2	117	276	41.1488	91.3731	-1.150919047	Down	6.15e-09	2.7e-07
Unigene108128_CB2	70	165	23.6032	52.3715	-1.149798507	Down	0	0
Unigene24204_CB2	143	337	45.9606	101.957	-1.149492754	Down	1.61e-06	4.6e-05
Unigene8294_CB2	48	113	14.6848	32.542	-1.147975772	Down	1.47e-13	1.28e-11
Unigene106801_CB2	164	386	60.662	134.4	-1.147664343	Down	1.11e-08	4.69e-07
Unigene41442_CB2	68	160	71.1633	157.618	-1.147224564	Down	1.09e-12	7.81e-11
Unigene60528_CB2	105	247	93.3734	206.761	-1.146881024	Down	1.26e-09	6.08e-08
Unigene23885_CB2	77	181	22.7853	50.4173	-1.145818656	Down	3.17e-13	2.55e-11
Unigene71773_CB2	180	423	143.69	317.856	-1.145420067	Down	1.8e-13	1.55e-11
Unigene58175_CB2	139	326	126.225	278.667	-1.142546391	Down	1.06e-13	9.63e-12
Unigene105_CB2	122	286	57.6825	127.288	-1.141893309	Down	3.62e-08	1.4e-06
Unigene93570_CB2	64	150	37.2348	82.1482	-1.141578	Down	5.31e-06	0.000136709
Unigene16535_CB2	44	103	11.3902	25.0988	-1.139828218	Down	2.54e-06	7.02e-05
Unigene71641_CB2	47	110	37.5189	82.6577	-1.139530172	Down	1.22e-06	3.56e-05
Unigene73022_CB2	50	117	39.3645	86.7079	-1.13926784	Down	5.85e-07	1.82e-05
Unigene71852_CB2	53	124	42.3086	93.1778	-1.139035166	Down	1.39e-12	9.79e-11
Unigene110606_CB2	106	248	27.1128	59.7115	-1.139035166	Down	1.35e-07	4.75e-06
Unigene12478_CB2	59	138	9.1391	20.1219	-1.138640717	Down	8.35e-10	4.14e-08
Unigene35565_CB2	80	187	86.9009	191.211	-1.137725675	Down	9.53e-11	5.33e-09
Unigene22837_CB2	89	208	28.5514	62.8114	-1.137465597	Down	2.02e-14	2.08e-12
Unigene72790_CB2	158	369	124.392	273.463	-1.136455568	Down	9.66e-06	0.000233276
Unigene40018_CB2	42	98	44.2235	97.1332	-1.135151731	Down	9.66e-06	0.000233328
Unigene9446_CB2	42	98	14.6216	32.115	-1.135151731	Down	2.45e-07	8.21e-06
Unigene83211_CB2	57	133	39.447	86.6421	-1.135151731	Down	3.1e-09	1.43e-07
Unigene24360_CB2	75	175	22.3088	48.9995	-1.135151731	Down	0	0
Unigene40341_CB2	129	301	135.829	298.338	-1.135151731	Down	4.26e-05	0.00086703
Unigene381_CB2	36	84	16.0902	35.3409	-1.135151731	Down	4.04e-11	2.38e-09
Unigene78054_CB2	93	217	68.7996	151.113	-1.135151731	Down	1.16e-08	4.87e-07
Unigene31694_CB2	70	163	78.5232	172.118	-1.132204447	Down	4.95e-08	1.87e-06
Unigene64909_CB2	64	149	54.6481	119.762	-1.13192783	Down	3.43e-12	2.29e-10
Unigene80402_CB2	104	242	74.6838	163.586	-1.131182829	Down	9.22e-07	2.77e-05
Unigene108865_CB2	52	121	16.4359	36.001	-1.131182829	Down	4.01e-06	0.000106566
Unigene78153_CB2	46	107	33.8839	74.192	-1.13066434	Down	8.4e-06	0.000206038
Unigene24800_CB2	43	100	18.8748	41.3192	-1.130350745	Down	1.76e-05	0.000398025
Unigene57835_CB2	40	93	36.5168	79.9198	-1.129990026	Down	1.76e-05	0.000398108
Unigene3068_CB2	40	93	14.4835	31.6981	-1.129990026	Down	2.92e-13	2.38e-11
Unigene11893_CB2	117	272	41.4889	90.7931	-1.129857432	Down	4.87e-09	2.17e-07
Unigene39102_CB2	74	172	78.8855	172.596	-1.129570699	Down	8.02e-07	2.43e-05
Unigene76484_CB2	53	123	39.8963	87.1564	-1.127353361	Down	1.6e-13	1.39e-11
Unigene52714_CB2	259	601	246.955	539.425	-1.127172203	Down	1.67e-06	4.77e-05
Unigene53678_CB2	50	116	47.1509	102.971	-1.126884115	Down	4.8e-11	2.79e-09
Unigene109397_CB2	94	218	28.2542	61.6807	-1.126354783	Down	3.49e-06	9.39e-05
Unigene7666_CB2	47	109	16.9823	37.0734	-1.126354783	Down	7.3e-06	0.000181699
Unigene77207_CB2	44	102	32.8334	71.6476	-1.125753033	Down	1.53e-05	0.000350116
Unigene32746_CB2	41	95	45.3987	99.0196	-1.125062914	Down	1.62e-07	5.59e-06
Unigene57057_CB2	60	139	55.0682	120.089	-1.124809787	Down	1.26e-06	3.68e-05
Unigene48730_CB2	52	120	51.2915	111.419	-1.119210187	Down	5.66e-13	4.31e-11
Unigene54799_CB2	115	265	107.268	232.679	-1.117117808	Down	5.5e-06	0.000141253
Unigene3549_CB2	46	106	20.831	45.1851	-1.117117808	Down	5.5e-06	0.00014122
Unigene104020_CB2	46	106	19.6881	42.7062	-1.117117808	Down	3.55e-15	3.92e-13
Unigene35462_CB2	223	513	243.779	527.894	-1.114674426	Down	2.42e-05	0.000526688
Unigene79134_CB2	40	92	29.0897	62.9803	-1.114393171	Down	2.17e-13	1.83e-11
Unigene74660_CB2	195	448	150.079	324.565	-1.112783918	Down	9.25e-08	3.34e-06
Unigene59420_CB2	64	147	57.5093	124.341	-1.112431655	Down	7.89e-09	3.41e-07
Unigene45115_CB2	75	172	76.1668	164.426	-1.110205374	Down	3.99e-07	1.28e-05
Unigene54320_CB2	58	133	54.3961	117.417	-1.11006075	Down	8.04e-08	2.94e-06
Unigene56405_CB2	65	149	59.9779	129.42	-1.109560017	Down	1.39e-10	7.65e-09
Unigene111307_CB2	93	213	21.5405	46.4398	-1.108310119	Down	3.38e-08	1.32e-06
Unigene69390_CB2	69	158	56.3924	121.553	-1.108015601	Down	3.46e-07	1.13e-05
Unigene20599_CB2	59	135	17.6721	38.0635	-1.106931858	Down	3.55e-15	3.92e-13
Unigene1248_CB2	223	510	149.505	321.854	-1.106212847	Down	1.82e-05	0.000409361
Unigene19210_CB2	42	96	10.7268	23.0797	-1.105404388	Down	1.82e-05	0.000409276
Unigene72576_CB2	42	96	33.2186	71.4728	-1.105404388	Down	1.04e-12	7.54e-11
Unigene62693_CB2	116	265	101.061	217.325	-1.104626864	Down	6.08e-08	2.26e-06
Unigene91192_CB2	67	153	40.9223	87.9659	-1.104057962	Down	2.1e-12	1.44e-10
Unigene3835_CB2	113	258	19.1831	41.2285	-1.103807603	Down	3.82e-05	0.000789926
Unigene15824_CB2	39	89	10.0053	21.4928	-1.103090522	Down	8.49e-13	6.24e-11
Unigene88526_CB2	454	1036	289.664	622.209	-1.10301911	Down	1.58e-05	0.000360283
Unigene933_CB2	43	98	23.5034	50.4226	-1.101204399	Down	0	0
Unigene16644_CB2	169	385	65.6229	140.724	-1.100594509	Down	1.3e-06	3.78e-05
Unigene47978_CB2	54	123	53.5721	114.865	-1.100386313	Down	1.9e-09	9.02e-08
Unigene108919_CB2	83	189	26.0902	55.924	-1.099962303	Down	6.53e-06	0.000164677
Unigene80263_CB2	47	107	33.7513	72.3294	-1.099637445	Down	1.37e-05	0.00031712
Unigene58894_CB2	44	100	39.7457	85.0306	-1.097183881	Down	5.66e-06	0.00014494
Unigene59843_CB2	48	109	42.9073	91.7179	-1.095981134	Down	8.27e-08	3.02e-06
Unigene87919_CB2	67	152	43.2299	92.319	-1.094597633	Down	2.86e-05	0.000609687
Unigene8699_CB2	41	93	7.44635	15.8994	-1.094366116	Down	8.17e-13	6.02e-11
Unigene29065_CB2	414	939	470.559	1004.66	-1.0942537	Down	0	0
Unigene55638_CB2	403	914	373.873	798.185	-1.094173636	Down	3.47e-08	1.35e-06
Unigene10349_CB2	71	161	42.165	90.003	-1.093929068	Down	3.47e-08	1.35e-06
Unigene63925_CB2	71	161	61.2345	130.708	-1.093929068	Down	7.18e-08	2.64e-06
Unigene88362_CB2	68	154	43.5477	92.8357	-1.092083009	Down	1.68e-11	1.03e-09
Unigene7733_CB2	106	240	31.917	68.0245	-1.091729451	Down	3.01e-08	1.18e-06
Unigene103665_CB2	72	163	31.3637	66.8375	-1.091562463	Down	8.51e-07	2.58e-05
Unigene34267_CB2	57	129	62.7107	133.596	-1.091096551	Down	1.23e-12	8.74e-11
Unigene46677_CB2	118	267	118.434	252.258	-1.090812192	Down	0	0
Unigene106534_CB2	202	457	76.0287	161.913	-1.090598182	Down	2.48e-05	0.00053937
Unigene13978_CB2	42	95	27.9396	59.4885	-1.090297495	Down	0	0
Unigene93705_CB2	667	1508	386.745	823.074	-1.089637072	Down	8.75e-14	8.1e-12
Unigene88438_CB2	284	642	181.2	385.578	-1.089441677	Down	4.26e-06	0.000111965
Unigene12740_CB2	50	113	5.16644	10.991	-1.089082083	Down	1.2e-14	1.26e-12
Unigene112385_CB2	150	339	16.62	35.3572	-1.089082083	Down	4.26e-06	0.000111992
Unigene21220_CB2	50	113	13.3876	28.4806	-1.089082083	Down	3.77e-13	2.96e-11
Unigene112192_CB2	155	350	23.2134	49.3415	-1.087846016	Down	1.54e-06	4.41e-05
Unigene100261_CB2	55	124	27.0476	57.4018	-1.085595907	Down	6.41e-07	1.98e-05
Unigene59713_CB2	59	133	52.7402	111.913	-1.085398696	Down	2.68e-07	8.93e-06
Unigene16633_CB2	63	142	19.8762	42.1714	-1.085226506	Down	1.28e-13	1.14e-11
Unigene105408_CB2	207	466	82.6215	175.084	-1.083458497	Down	7.71e-06	0.000190591
Unigene191_CB2	48	108	16.281	34.4828	-1.082684311	Down	2.77e-06	7.61e-05
Unigene105418_CB2	53	119	21.1543	44.7103	-1.079656619	Down	2.6e-13	2.15e-11
Unigene18863_CB2	237	532	45.6522	96.4635	-1.079298496	Down	9.69e-10	4.75e-08
Unigene73045_CB2	90	202	70.8561	149.701	-1.079117696	Down	9.69e-10	4.75e-08
Unigene18722_CB2	90	202	35.1859	74.3389	-1.079117696	Down	2.3e-09	1.08e-07
Unigene78831_CB2	86	193	62.809	132.684	-1.078951592	Down	3.9e-05	0.000804867
Unigene52556_CB2	41	92	39.0933	82.5742	-1.078769261	Down	4.19e-07	1.34e-05
Unigene79362_CB2	62	139	45.089	95.1551	-1.077504072	Down	1e-06	2.99e-05
Unigene5035_CB2	58	130	11.3377	23.9209	-1.077146128	Down	6.45e-13	4.84e-11
Unigene109606_CB2	602	1349	176.919	373.188	-1.076814266	Down	1.13e-08	4.75e-07
Unigene2821_CB2	79	177	27.6708	58.3588	-1.076584112	Down	1.4e-14	1.46e-12
Unigene1509_CB2	150	336	36.4651	76.8889	-1.076258042	Down	3.09e-10	1.62e-08
Unigene111358_CB2	96	215	20.7773	43.802	-1.075989659	Down	1.73e-09	8.27e-08
Unigene107365_CB2	88	197	31.3348	66.0311	-1.075379511	Down	0	0
Unigene34416_CB2	151	338	166.128	350.043	-1.075234007	Down	3.38e-05	0.000707289
Unigene1314_CB2	42	94	14.7714	31.1198	-1.075030739	Down	9.77e-09	4.15e-07
Unigene62145_CB2	80	179	70.0527	147.546	-1.074646992	Down	2.02e-08	8.18e-07
Unigene43859_CB2	77	172	79.1344	166.395	-1.072237524	Down	2.92e-05	0.000621409
Unigene31608_CB2	43	96	48.2357	101.37	-1.071457056	Down	1.81e-06	5.13e-05
Unigene82513_CB2	56	125	39.0701	82.0926	-1.071188672	Down	1.14e-07	4.07e-06
Unigene103742_CB2	69	154	29.9051	62.8282	-1.071021394	Down	2.46e-13	2.05e-11
Unigene102585_CB2	138	308	62.6583	131.64	-1.071021394	Down	4.17e-13	3.26e-11
Unigene70685_CB2	131	292	105.556	221.479	-1.069160867	Down	1.52e-08	6.28e-07
Unigene31474_CB2	79	176	88.619	185.845	-1.06841018	Down	3.17e-13	2.55e-11
Unigene21149_CB2	180	401	22.4352	47.0478	-1.06836464	Down	3.62e-08	1.4e-06
Unigene91138_CB2	75	167	45.8085	96.015	-1.067644912	Down	3.76e-06	0.000100487
Unigene5528_CB2	53	118	12.0163	25.1834	-1.067481905	Down	2.03e-09	9.59e-08
Unigene96824_CB2	89	198	48.1861	100.91	-1.066382499	Down	3.14e-10	1.65e-08
Unigene33584_CB2	98	218	108.514	227.224	-1.066233791	Down	3.14e-10	1.65e-08
Unigene82982_CB2	98	218	67.8212	142.015	-1.066233791	Down	1.15e-10	6.4e-09
Unigene65810_CB2	103	229	87.0828	182.25	-1.065462571	Down	2.94e-13	2.4e-11
Unigene53064_CB2	130	289	123.27	257.958	-1.065317179	Down	4.91e-07	1.55e-05
Unigene19246_CB2	63	140	15.8311	33.1159	-1.064762403	Down	1.78e-07	6.11e-06
Unigene25597_CB2	68	151	15.6655	32.7454	-1.063701208	Down	1.18e-06	3.46e-05
Unigene4047_CB2	59	131	32.3518	67.617	-1.063539262	Down	1.11e-13	1e-11
Unigene111393_CB2	193	428	41.4574	86.5418	-1.061769259	Down	1.55e-07	5.36e-06
Unigene68029_CB2	69	153	57.2097	119.413	-1.061622696	Down	1.02e-06	3.03e-05
Unigene76562_CB2	60	133	45.1656	94.2423	-1.06115115	Down	6.79e-06	0.000170318
Unigene75889_CB2	51	113	38.7305	80.7791	-1.06051293	Down	8.83e-07	2.66e-05
Unigene18663_CB2	61	135	15.7434	32.7975	-1.058837569	Down	1.64e-05	0.000372917
Unigene38372_CB2	47	104	50.1029	104.361	-1.058610176	Down	1.22e-13	1.09e-11
Unigene105732_CB2	174	385	68.3375	142.334	-1.05853045	Down	1.09e-12	7.82e-11
Unigene70330_CB2	128	283	103.625	215.665	-1.057417553	Down	9.51e-13	6.9e-11
Unigene84845_CB2	437	966	295.283	614.43	-1.057149219	Down	1.42e-05	0.000327318
Unigene103030_CB2	48	106	21.3979	44.481	-1.055717264	Down	3.67e-08	1.42e-06
Unigene1468_CB2	77	170	24.6557	51.2405	-1.055363705	Down	3.74e-11	2.21e-09
Unigene75777_CB2	111	245	84.2957	175.141	-1.054981383	Down	1.16e-08	4.89e-07
Unigene106135_CB2	83	183	31.8685	66.1413	-1.053419717	Down	3.43e-05	0.000716605
Unigene19963_CB2	44	97	23.3798	48.5175	-1.053240533	Down	1.45e-12	1.02e-10
Unigene99620_CB2	128	282	64.2355	133.215	-1.052310662	Down	2.76e-08	1.09e-06
Unigene19658_CB2	79	174	28.7261	59.5575	-1.051922058	Down	3.46e-13	2.76e-11
Unigene82696_CB2	139	306	96.5848	200.149	-1.05120608	Down	1.06e-05	0.000252971
Unigene46706_CB2	50	110	50.184	103.926	-1.050262834	Down	2.96e-05	0.000628849
Unigene60960_CB2	45	99	39.8109	82.4447	-1.050262834	Down	1.01e-09	4.96e-08
Unigene29029_CB2	96	211	109.115	225.754	-1.048895998	Down	2.08e-08	8.4e-07
Unigene48798_CB2	81	178	79.8963	165.272	-1.048642738	Down	1.57e-07	5.43e-06
Unigene27711_CB2	71	156	7.89227	16.3232	-1.048414409	Down	9.17e-06	0.00022302
Unigene77432_CB2	51	112	38.0569	78.6718	-1.04768889	Down	1.93e-12	1.33e-10
Unigene5898_CB2	128	281	60.6866	125.408	-1.04718563	Down	9.03e-13	6.6e-11
Unigene97042_CB2	387	848	208.869	430.822	-1.044490008	Down	2.11e-10	1.13e-08
Unigene108207_CB2	105	230	35.1288	72.4335	-1.044003843	Down	6.86e-06	0.000172011
Unigene25770_CB2	53	116	8.28447	17.0681	-1.04281985	Down	3.13e-13	2.52e-11
Unigene15154_CB2	250	547	48.8694	100.652	-1.042372048	Down	1.91e-05	0.000428421
Unigene27542_CB2	48	105	12.5011	25.7414	-1.042042327	Down	1.91e-05	0.000428333
Unigene96218_CB2	48	105	26.4045	54.3706	-1.042042327	Down	5.21e-12	3.41e-10
Unigene78032_CB2	125	273	92.4726	190.109	-1.039732166	Down	1.85e-06	5.24e-05
Unigene71774_CB2	60	131	47.8965	98.4378	-1.039291716	Down	2.1e-07	7.14e-06
Unigene8698_CB2	71	155	31.9834	65.7258	-1.039136596	Down	0	0
Unigene79566_CB2	192	419	139.041	285.624	-1.038603243	Down	5.13e-06	0.000132696
Unigene60246_CB2	55	120	48.9099	100.451	-1.038290192	Down	6.63e-08	2.46e-06
Unigene92617_CB2	77	168	45.7282	93.9162	-1.038290192	Down	0	0
Unigene39550_CB2	215	469	227.779	467.721	-1.038010573	Down	1.82e-07	6.23e-06
Unigene2896_CB2	72	157	20.2579	41.5814	-1.037455057	Down	1.43e-05	0.000330079
Unigene27104_CB2	50	109	14.8984	30.5726	-1.037087445	Down	5.02e-07	1.58e-05
Unigene65029_CB2	67	146	57.2097	117.351	-1.036494678	Down	1.58e-07	5.47e-06
Unigene27602_CB2	73	159	14.6195	29.974	-1.035817706	Down	4e-05	0.00082245
Unigene79584_CB2	45	98	32.5878	66.8047	-1.035616058	Down	4.98e-08	1.88e-06
Unigene63057_CB2	79	172	68.8259	141.056	-1.035243316	Down	1.36e-08	5.68e-07
Unigene41300_CB2	86	187	90.0007	184.216	-1.033389015	Down	0	0
Unigene99806_CB2	162	352	80.8254	165.315	-1.032340926	Down	1.04e-06	3.09e-05
Unigene75785_CB2	64	139	48.603	99.3655	-1.031700383	Down	9.17e-13	6.69e-11
Unigene3978_CB2	776	1685	554.934	1134.27	-1.031379344	Down	2.87e-06	7.87e-05
Unigene104597_CB2	59	128	24.578	50.1928	-1.030116261	Down	2.82e-07	9.37e-06
Unigene59914_CB2	71	154	63.467	129.583	-1.029798731	Down	2.81e-08	1.1e-06
Unigene94076_CB2	83	180	47.8028	97.5855	-1.029572975	Down	3.3e-13	2.64e-11
Unigene109954_CB2	232	503	65.4901	133.658	-1.029192905	Down	5.28e-13	4.04e-11
Unigene103440_CB2	293	635	128.612	262.377	-1.028615237	Down	1.7e-13	1.47e-11
Unigene5516_CB2	383	830	137.519	280.53	-1.028526254	Down	2.58e-05	0.00055479
Unigene29839_CB2	48	104	54.1987	110.54	-1.028236527	Down	2.49e-06	6.88e-05
Unigene80374_CB2	60	130	43.0868	87.8769	-1.028236527	Down	2.44e-07	8.19e-06
Unigene4944_CB2	72	156	48.0829	98.0665	-1.028236527	Down	4.68e-12	3.07e-10
Unigene102493_CB2	1068	2313	487.5	993.841	-1.027612929	Down	6.73e-10	3.37e-08
Unigene11857_CB2	103	223	7.4339	15.1503	-1.027158683	Down	0	0
Unigene8044_CB2	505	1093	289.875	590.579	-1.026697418	Down	1.83e-09	8.7e-08
Unigene21616_CB2	98	212	12.0055	24.4471	-1.02596992	Down	5.01e-09	2.22e-07
Unigene57567_CB2	93	201	84.9017	172.73	-1.02465219	Down	5.97e-06	0.000151598
Unigene92505_CB2	56	121	33.2569	67.642	-1.024267625	Down	5.97e-06	0.000151633
Unigene105130_CB2	56	121	22.668	46.1051	-1.024267625	Down	5.97e-06	0.000151668
Unigene42842_CB2	56	121	57.899	117.762	-1.024267625	Down	5.04e-07	1.59e-05
Unigene20631_CB2	69	149	11.453	23.2806	-1.023403374	Down	5.04e-07	1.59e-05
Unigene82986_CB2	69	149	47.7517	97.0652	-1.023403374	Down	1.61e-06	4.6e-05
Unigene109719_CB2	63	136	18.2646	37.1147	-1.022942228	Down	4.37e-07	1.4e-05
Unigene52410_CB2	70	151	66.7447	135.529	-1.021881032	Down	4.46e-06	0.000116698
Unigene87737_CB2	58	125	37.4229	75.9202	-1.020562599	Down	1.43e-05	0.000330941
Unigene57847_CB2	52	112	47.4719	96.2475	-1.019674514	Down	1.03e-07	3.7e-06
Unigene102758_CB2	78	168	35.2291	71.4257	-1.019674514	Down	4.64e-05	0.00093635
Unigene3728_CB2	46	99	14.7019	29.7845	-1.018553974	Down	4.64e-05	0.000936177
Unigene71396_CB2	46	99	36.8923	74.7396	-1.018553974	Down	1.04e-06	3.1e-05
Unigene2992_CB2	66	142	11.9868	24.2765	-1.01811231	Down	1.62e-10	8.81e-09
Unigene105975_CB2	113	243	43.779	88.62	-1.017392851	Down	3.33e-06	9.02e-05
Unigene44193_CB2	60	129	61.2961	124.054	-1.01709597	Down	9.01e-07	2.71e-05
Unigene59645_CB2	67	144	59.8914	121.169	-1.016595121	Down	9.43e-13	6.87e-11
Unigene1686_CB2	141	303	30.4782	61.6526	-1.016381941	Down	2.88e-06	7.89e-05
Unigene97825_CB2	61	131	32.2135	65.1204	-1.015444974	Down	4.34e-08	1.67e-06
Unigene22321_CB2	84	180	17.3071	34.9105	-1.012294983	Down	7.99e-06	0.000197222
Unigene98748_CB2	56	120	28.8626	58.2192	-1.012294983	Down	5.75e-13	4.36e-11
Unigene45279_CB2	149	319	151.318	304.953	-1.011003403	Down	2.58e-05	0.00055505
Unigene28661_CB2	50	107	57.2097	115.245	-1.010370106	Down	2.62e-13	2.16e-11
Unigene71808_CB2	651	1393	519.677	1046.75	-1.010225119	Down	5.85e-10	2.96e-08
Unigene8869_CB2	108	231	53.8836	108.488	-1.009620849	Down	5.97e-06	0.000151631
Unigene101737_CB2	58	124	27.124	54.5864	-1.008974625	Down	5.97e-06	0.000151596
Unigene55991_CB2	58	124	53.8081	108.288	-1.008974625	Down	4.61e-13	3.57e-11
Unigene58158_CB2	205	438	186.159	374.405	-1.00806627	Down	3.27e-07	1.07e-05
Unigene68281_CB2	74	158	61.0604	122.722	-1.007086692	Down	1.61e-13	1.39e-11
Unigene89294_CB2	318	678	200.655	402.708	-1.005017818	Down	3.77e-09	1.71e-07
Unigene14073_CB2	99	211	27.809	55.7918	-1.004501878	Down	9.01e-07	2.71e-05
Unigene40270_CB2	69	147	72.6528	145.7	-1.003907198	Down	2.12e-07	7.18e-06
Unigene39969_CB2	77	164	81.0764	162.549	-1.003524774	Down	1.43e-05	0.000330608
Unigene27813_CB2	54	115	7.46214	14.9591	-1.003361859	Down	5.49e-13	4.19e-11
Unigene76198_CB2	155	330	117.192	234.864	-1.002957119	Down	3.33e-06	9.01e-05
Unigene21207_CB2	62	132	15.557	31.1779	-1.002957119	Down	1.62e-10	8.8e-09
Unigene76596_CB2	117	249	88.0729	176.439	-1.002396522	Down	3.88e-11	2.29e-09
Unigene110445_CB2	125	266	32.854	65.8109	-1.002257461	Down	7.22e-12	4.64e-10
Unigene99_CB2	135	287	34.1236	68.2875	-1.000850639	Down	7.71e-09	3.34e-07
Unigene13001_CB2	96	204	54.5576	109.132	-1.000222151	Down	1.84e-09	8.71e-08
Unigene10418_CB2	104	221	23.2718	46.5507	-1.000222151	Down	1.99e-11	1.21e-09
Unigene64507_CB2	34	0	29.177	0.001	14.8325	Up	8.46e-11	4.76e-09
Unigene77342_CB2	32	0	23.8788	0.001	14.5434	Up	2.13e-06	5.97e-05
Unigene29466_CB2	18	0	20.4591	0.001	14.3205	Up	3.36e-15	3.71e-13
Unigene103548_CB2	46	0	20.1402	0.001	14.2978	Up	2.77e-08	1.09e-06
Unigene69813_CB2	24	0	19.5218	0.001	14.2528	Up	5.01e-07	1.58e-05
Unigene58776_CB2	20	0	18.0662	0.001	14.141	Up	2.43e-07	8.14e-06
Unigene5018_CB2	21	0	16.0902	0.001	13.9739	Up	3.85e-05	0.000795712
Unigene38094_CB2	14	0	15.0176	0.001	13.8744	Up	3.85e-05	0.000796013
Unigene38727_CB2	14	0	14.9243	0.001	13.8654	Up	5.01e-07	1.58e-05
Unigene90142_CB2	20	0	12.4369	0.001	13.6023	Up	1.87e-05	0.000419199
Unigene76035_CB2	15	0	11.3411	0.001	13.4693	Up	3.85e-05	0.000795562
Unigene76187_CB2	14	0	10.5851	0.001	13.3697	Up	4.39e-06	0.000115003
Unigene92363_CB2	17	0	10.1309	0.001	13.3065	Up	9.06e-06	0.000220425
Unigene92959_CB2	16	0	9.43666	0.001	13.2041	Up	1.74e-10	9.45e-09
Unigene24273_CB2	31	0	9.43352	0.001	13.2036	Up	3.85e-05	0.000795863
Unigene15332_CB2	14	0	8.86645	0.001	13.1141	Up	7.42e-10	3.71e-08
Unigene22977_CB2	29	0	7.90039	0.001	12.9477	Up	8.92e-69	3.35e-66
Unigene101066_CB2	223	1	106.611	0.450023	7.88814	Up	7.11e-160	3.6e-157
Unigene9976_CB2	527	3	120.759	0.647096	7.54394	Up	5.69e-28	1.07e-25
Unigene11818_CB2	92	1	49.8104	0.509647	6.6108	Up	4.27e-22	6.66e-20
Unigene58032_CB2	73	1	66.2906	0.854805	6.27707	Up	1.88e-10	1.02e-08
Unigene61330_CB2	35	1	30.964	0.832774	5.21652	Up	2.44e-08	9.76e-07
Unigene65488_CB2	28	1	23.7902	0.799793	4.8946	Up	0	0
Unigene27750_CB2	4249	152	267.911	9.02162	4.89222	Up	3.67e-21	5.5e-19
Unigene98301_CB2	78	3	40.6902	1.47318	4.78768	Up	9.7e-08	3.5e-06
Unigene26406_CB2	26	1	7.44968	0.269713	4.78768	Up	2.78e-33	6.01e-31
Unigene6797_CB2	126	5	102.978	3.84662	4.74259	Up	3.84e-07	1.24e-05
Unigene26681_CB2	24	1	8.25471	0.323764	4.6722	Up	1.09e-12	7.83e-11
Unigene77461_CB2	46	2	34.1772	1.39877	4.6108	Up	7.62e-07	2.32e-05
Unigene93291_CB2	23	1	13.4726	0.551393	4.6108	Up	3.46e-18	4.53e-16
Unigene53569_CB2	68	3	64.1252	2.66305	4.58974	Up	1.33e-85	5.61e-83
Unigene10567_CB2	339	15	152.31	6.34391	4.58549	Up	1.51e-06	4.34e-05
Unigene6289_CB2	22	1	14.089	0.602829	4.54667	Up	8.44e-12	5.37e-10
Unigene86536_CB2	43	2	28.3848	1.24276	4.51351	Up	2.99e-06	8.17e-05
Unigene101370_CB2	21	1	9.95639	0.446293	4.47956	Up	2.99e-06	8.17e-05
Unigene105360_CB2	21	1	8.40143	0.376593	4.47956	Up	4.04e-16	4.76e-14
Unigene24290_CB2	61	3	17.3334	0.802442	4.43302	Up	6.47e-11	3.72e-09
Unigene80329_CB2	40	2	28.7245	1.35195	4.40917	Up	2.51e-10	1.33e-08
Unigene25665_CB2	38	2	11.1868	0.554231	4.33517	Up	1.17e-05	0.000275954
Unigene38508_CB2	19	1	20.2544	1.00347	4.33517	Up	1.17e-05	0.000275894
Unigene62061_CB2	19	1	16.6375	0.824277	4.33517	Up	9.66e-10	4.74e-08
Unigene46889_CB2	36	2	35.9224	1.87858	4.25717	Up	9.66e-10	4.74e-08
Unigene24636_CB2	36	2	0.991439	0.051848	4.25717	Up	4.51e-05	0.000911761
Unigene86463_CB2	17	1	11.2219	0.621378	4.1747	Up	3.7e-09	1.68e-07
Unigene17666_CB2	34	2	15.8141	0.875654	4.1747	Up	3.34e-25	5.74e-23
Unigene87872_CB2	102	6	65.8127	3.64417	4.1747	Up	1.11e-73	4.33e-71
Unigene21480_CB2	312	19	103.575	5.93734	4.12472	Up	2.75e-08	1.09e-06
Unigene106887_CB2	31	2	11.3929	0.691898	4.04144	Up	8.15e-65	2.94e-62
Unigene92522_CB2	278	18	165.097	10.0624	4.03626	Up	1.04e-07	3.72e-06
Unigene29573_CB2	29	2	32.9619	2.13984	3.94522	Up	1.04e-07	3.72e-06
Unigene107654_CB2	29	2	10.1164	0.656741	3.94522	Up	6.96e-11	3.98e-09
Unigene15082_CB2	43	3	28.061	1.84287	3.92854	Up	2.85e-41	7.42e-39
Unigene23390_CB2	180	13	76.2796	5.18582	3.87865	Up	3.88e-07	1.26e-05
Unigene36890_CB2	27	2	29.1446	2.03218	3.84213	Up	7.5e-07	2.29e-05
Unigene96796_CB2	26	2	14.0768	1.01929	3.78768	Up	1.5e-26	2.69e-24
Unigene88001_CB2	116	9	74.5655	5.44578	3.7753	Up	1.06e-25	1.84e-23
Unigene74107_CB2	113	9	87.7561	6.57929	3.73749	Up	9.8e-50	2.89e-47
Unigene11501_CB2	225	18	99.5272	7.49497	3.7311	Up	3.54e-36	8.16e-34
Unigene40599_CB2	162	13	170.576	12.885	3.72665	Up	8.75e-99	3.92e-96
Unigene7_CB2	456	37	156.213	11.9314	3.71068	Up	2.77e-06	7.6e-05
Unigene11665_CB2	24	2	14.6067	1.1458	3.6722	Up	6.8e-09	2.97e-07
Unigene93625_CB2	36	3	20.9446	1.64296	3.6722	Up	1.27e-16	1.53e-14
Unigene68615_CB2	72	6	59.4101	4.66033	3.6722	Up	2.77e-06	7.6e-05
Unigene18077_CB2	24	2	7.64212	0.599474	3.6722	Up	2.18e-44	5.94e-42
Unigene25358_CB2	203	17	81.9782	6.46233	3.66511	Up	1.19e-46	3.39e-44
Unigene103143_CB2	214	18	95.1519	7.5338	3.65878	Up	8.76e-16	1e-13
Unigene77607_CB2	69	6	51.2659	4.19632	3.6108	Up	5.31e-06	0.000136623
Unigene63798_CB2	23	2	19.8365	1.6237	3.6108	Up	2.48e-08	9.88e-07
Unigene17426_CB2	34	3	19.7142	1.63741	3.58974	Up	0	0
Unigene112447_CB2	1885	171	134.632	11.4967	3.54974	Up	1.01e-05	0.000243189
Unigene97781_CB2	22	2	11.618	0.994204	3.54667	Up	4.72e-08	1.8e-06
Unigene69074_CB2	33	3	27.0993	2.31902	3.54667	Up	1.01e-05	0.000243243
Unigene9513_CB2	22	2	16.932	1.44895	3.54667	Up	4.1e-37	9.65e-35
Unigene180_CB2	174	16	53.2326	4.60772	3.53018	Up	1.14e-14	1.2e-12
Unigene3636_CB2	65	6	21.62	1.87858	3.52465	Up	5.89e-19	7.97e-17
Unigene25821_CB2	86	8	34.9766	3.06272	3.51351	Up	8.19e-56	2.65e-53
Unigene106423_CB2	267	25	100.936	8.89638	3.50408	Up	8.98e-08	3.26e-06
Unigene81080_CB2	32	3	22.7889	2.0111	3.50228	Up	8.98e-08	3.26e-06
Unigene97601_CB2	32	3	17.0035	1.50054	3.50228	Up	1.93e-05	0.000431773
Unigene20269_CB2	21	2	8.04512	0.721242	3.47956	Up	1.15e-26	2.06e-24
Unigene106621_CB2	125	12	46.74	4.22374	3.46806	Up	3.66e-05	0.000761402
Unigene34382_CB2	20	2	22.0037	2.07126	3.40917	Up	9.85e-56	3.17e-53
Unigene32359_CB2	275	28	306.481	29.3742	3.38317	Up	9.45e-15	1.01e-12
Unigene51738_CB2	68	7	65.1999	6.31792	3.36735	Up	6.07e-07	1.89e-05
Unigene54886_CB2	29	3	27.0503	2.6341	3.36026	Up	6.07e-07	1.89e-05
Unigene91560_CB2	29	3	17.5874	1.71263	3.36026	Up	6.07e-07	1.88e-05
Unigene90530_CB2	29	3	17.9038	1.74343	3.36026	Up	5.09e-41	1.31e-38
Unigene7802_CB2	202	21	53.834	5.2682	3.35313	Up	1.19e-25	2.07e-23
Unigene81210_CB2	124	13	87.9422	8.67875	3.341	Up	6.13e-18	7.9e-16
Unigene27088_CB2	85	9	21.8064	2.17343	3.32671	Up	2.7e-24	4.51e-22
Unigene89652_CB2	119	13	74.5397	7.66517	3.28162	Up	8.2e-75	3.22e-72
Unigene78152_CB2	383	42	282.12	29.1221	3.27612	Up	1.61e-292	8.9e-290
Unigene112045_CB2	1529	169	254.778	26.5081	3.26473	Up	6.54e-10	3.29e-08
Unigene75981_CB2	45	5	34.174	3.5743	3.25717	Up	3.69e-08	1.43e-06
Unigene105210_CB2	36	4	14.538	1.52055	3.25717	Up	7.43e-17	9.1e-15
Unigene58241_CB2	81	9	73.5554	7.69325	3.25717	Up	1.22e-09	5.9e-08
Unigene9454_CB2	44	5	26.3125	2.8146	3.22474	Up	6.88e-08	2.54e-06
Unigene107362_CB2	35	4	12.4627	1.34073	3.21652	Up	3.11e-19	4.28e-17
Unigene12961_CB2	95	11	36.1525	3.94044	3.19766	Up	2.56e-14	2.59e-12
Unigene68570_CB2	69	8	56.9347	6.21378	3.19577	Up	1.28e-07	4.51e-06
Unigene60383_CB2	34	4	30.2352	3.34836	3.1747	Up	1.64e-15	1.84e-13
Unigene7640_CB2	76	9	27.812	3.10026	3.16524	Up	7.45e-06	0.000185199
Unigene90872_CB2	25	3	15.324	1.73098	3.14613	Up	1.63e-13	1.41e-11
Unigene13342_CB2	66	8	41.3413	4.71703	3.13163	Up	2.38e-07	7.99e-06
Unigene12196_CB2	33	4	17.2151	1.96423	3.13163	Up	6.72e-18	8.64e-16
Unigene29283_CB2	90	11	102.296	11.7691	3.11966	Up	3.4e-55	1.08e-52
Unigene105207_CB2	294	36	118.727	13.6849	3.11699	Up	4.81e-10	2.46e-08
Unigene27515_CB2	48	6	11.6195	1.36721	3.08724	Up	1.38e-05	0.000320785
Unigene111093_CB2	24	3	5.57388	0.655852	3.08724	Up	1.38e-05	0.000320717
Unigene50422_CB2	24	3	23.2718	2.73827	3.08724	Up	8.85e-10	4.38e-08
Unigene17450_CB2	47	6	10.4085	1.25077	3.05687	Up	7.69e-17	9.39e-15
Unigene76131_CB2	86	11	65.0225	7.82881	3.05407	Up	4.91e-18	6.39e-16
Unigene105042_CB2	93	12	37.9133	4.60498	3.04144	Up	8.13e-07	2.46e-05
Unigene67871_CB2	31	4	25.7029	3.1219	3.04144	Up	5.85e-33	1.24e-30
Unigene3339_CB2	177	23	42.4872	5.19698	3.03128	Up	2.56e-05	0.000552189
Unigene49449_CB2	23	3	22.557	2.76957	3.02584	Up	2.56e-05	0.000552298
Unigene91773_CB2	23	3	13.8995	1.7066	3.02584	Up	2.56e-05	0.000552407
Unigene99138_CB2	23	3	11.7136	1.4382	3.02584	Up	3.43e-12	2.29e-10
Unigene14802_CB2	61	8	19.3877	2.39346	3.01798	Up	2.36e-21	3.58e-19
Unigene30470_CB2	113	15	127.593	15.9432	3.00053	Up	2.98e-09	1.38e-07
Unigene101414_CB2	45	6	21.3351	2.67776	2.99413	Up	6.72e-20	9.43e-18
Unigene17387_CB2	105	14	54.4443	6.83328	2.99413	Up	1.5e-06	4.3e-05
Unigene647_CB2	30	4	11.2667	1.41408	2.99413	Up	8.62e-16	9.87e-14
Unigene40007_CB2	82	11	86.3411	10.9027	2.98536	Up	8.96e-08	3.26e-06
Unigene77377_CB2	37	5	27.6099	3.51214	2.97477	Up	8.96e-08	3.26e-06
Unigene76399_CB2	37	5	27.8521	3.54294	2.97477	Up	9.99e-17	1.21e-14
Unigene92843_CB2	88	12	52.0806	6.68517	2.96171	Up	4.71e-05	0.000947886
Unigene63170_CB2	22	3	19.0699	2.44785	2.96171	Up	5.46e-09	2.42e-07
Unigene29211_CB2	44	6	50.0112	6.41953	2.96171	Up	2.74e-06	7.54e-05
Unigene26918_CB2	29	4	3.58591	0.465586	2.94522	Up	1.64e-07	5.66e-06
Unigene26690_CB2	36	5	12.4319	1.62533	2.93524	Up	5.21e-15	5.69e-13
Unigene82999_CB2	79	11	54.6722	7.16589	2.93159	Up	3.31e-16	3.92e-14
Unigene60120_CB2	86	12	76.8756	10.0974	2.92854	Up	8.18e-34	1.78e-31
Unigene102749_CB2	190	27	85.8146	11.4791	2.90221	Up	5.32e-35	1.19e-32
Unigene106337_CB2	197	28	74.803	10.008	2.90194	Up	2.64e-38	6.43e-36
Unigene105806_CB2	217	31	85.0309	11.4345	2.8946	Up	5.01e-06	0.000129725
Unigene61861_CB2	28	4	24.6442	3.31401	2.8946	Up	2.99e-07	9.88e-06
Unigene83833_CB2	35	5	23.9324	3.21829	2.8946	Up	1.72e-14	1.78e-12
Unigene52616_CB2	77	11	73.4191	9.873	2.8946	Up	3.79e-21	5.67e-19
Unigene78446_CB2	117	17	86.1829	11.7875	2.87014	Up	3.29e-08	1.29e-06
Unigene105214_CB2	41	6	16.5572	2.28082	2.85983	Up	5.43e-07	1.7e-05
Unigene85932_CB2	34	5	22.6178	3.13097	2.85278	Up	5.43e-07	1.7e-05
Unigene47599_CB2	34	5	33.7306	4.66931	2.85278	Up	9.13e-06	0.000222136
Unigene9600_CB2	27	4	18.8373	2.62696	2.84213	Up	9.13e-06	0.000222086
Unigene49214_CB2	27	4	26.4799	3.69276	2.84213	Up	3.66e-09	1.66e-07
Unigene68727_CB2	47	7	38.596	5.41104	2.83447	Up	4.7e-17	5.81e-15
Unigene67546_CB2	94	14	78.3162	10.9797	2.83447	Up	4.1e-10	2.11e-08
Unigene58372_CB2	53	8	48.1288	6.83844	2.81516	Up	6.61e-09	2.89e-07
Unigene84934_CB2	46	7	31.0825	4.45239	2.80345	Up	1.52e-16	1.83e-14
Unigene62757_CB2	92	14	80.1517	11.4813	2.80345	Up	1.08e-07	3.85e-06
Unigene40357_CB2	39	6	41.0647	5.94693	2.78768	Up	3.71e-35	8.36e-33
Unigene28164_CB2	207	32	236.848	34.4658	2.78073	Up	1.73e-25	3.01e-23
Unigene106422_CB2	148	23	56.0731	8.20274	2.77313	Up	1.78e-06	5.06e-05
Unigene17180_CB2	32	5	11.3709	1.67245	2.76531	Up	7.42e-19	1e-16
Unigene16818_CB2	108	17	56.6849	8.39905	2.75467	Up	2.14e-08	8.62e-07
Unigene49130_CB2	44	7	43.1525	6.46233	2.73932	Up	2.14e-08	8.62e-07
Unigene11136_CB2	44	7	18.4187	2.75831	2.73932	Up	2.14e-08	8.62e-07
Unigene72427_CB2	44	7	34.8004	5.21156	2.73932	Up	2.99e-05	0.000633407
Unigene14376_CB2	25	4	2.3498	0.353906	2.7311	Up	2.99e-05	0.000633653
Unigene106287_CB2	25	4	9.53495	1.43607	2.7311	Up	2.03e-21	3.09e-19
Unigene107436_CB2	125	20	44.3257	6.67596	2.7311	Up	2.99e-05	0.00063353
Unigene38492_CB2	25	4	26.6505	4.01387	2.7311	Up	2.66e-10	1.4e-08
Unigene26282_CB2	56	9	20.4494	3.09367	2.72467	Up	2.66e-10	1.4e-08
Unigene12509_CB2	56	9	21.1701	3.2027	2.72467	Up	3.2e-06	8.68e-05
Unigene32006_CB2	31	5	34.5487	5.2454	2.71951	Up	3.62e-21	5.42e-19
Unigene26735_CB2	124	20	24.0203	3.64691	2.71951	Up	3e-11	1.8e-09
Unigene100615_CB2	62	10	30.1445	4.57672	2.71951	Up	3.83e-08	1.48e-06
Unigene44581_CB2	43	7	43.9289	6.73159	2.70615	Up	3.83e-08	1.48e-06
Unigene104365_CB2	43	7	18.0884	2.77183	2.70615	Up	0	0
Unigene107177_CB2	2451	403	885.607	137.069	2.69176	Up	3.13e-19	4.3e-17
Unigene30000_CB2	114	19	128.722	20.1948	2.6722	Up	5.73e-06	0.0001465
Unigene88086_CB2	30	5	19.2842	3.02543	2.6722	Up	6.22e-07	1.93e-05
Unigene90725_CB2	36	6	22.1457	3.47437	2.6722	Up	5.73e-06	0.000146466
Unigene23739_CB2	30	5	10.7492	1.68641	2.6722	Up	6.84e-08	2.53e-06
Unigene80044_CB2	42	7	30.2875	4.75171	2.6722	Up	5.73e-06	0.000146432
Unigene33128_CB2	30	5	33.2186	5.21156	2.6722	Up	1.58e-14	1.64e-12
Unigene102407_CB2	84	14	38.4449	6.03151	2.6722	Up	1.51e-21	2.31e-19
Unigene85347_CB2	130	22	87.1554	13.8839	2.65018	Up	2.72e-42	7.23e-40
Unigene83477_CB2	265	45	182.658	29.1973	2.64524	Up	3.82e-47	1.09e-44
Unigene27548_CB2	298	51	60.6708	9.77398	2.63398	Up	1e-14	1.07e-12
Unigene5464_CB2	87	15	68.4942	11.1164	2.62329	Up	1e-14	1.07e-12
Unigene93384_CB2	87	15	50.7882	8.24277	2.62329	Up	5.98e-11	3.45e-09
Unigene69378_CB2	63	11	51.4888	8.46257	2.60509	Up	2.16e-07	7.31e-06
Unigene8373_CB2	40	7	25.9063	4.26758	2.60181	Up	1.97e-06	5.55e-05
Unigene89665_CB2	34	6	21.2971	3.53777	2.58974	Up	8.29e-17	1.01e-14
Unigene108090_CB2	102	18	34.461	5.7245	2.58974	Up	4.21e-49	1.23e-46
Unigene24730_CB2	317	56	126.527	21.0401	2.58822	Up	5.49e-14	5.28e-12
Unigene69093_CB2	84	15	68.9801	11.5951	2.57267	Up	1.82e-05	0.000409427
Unigene78837_CB2	28	5	20.4494	3.43741	2.57267	Up	2.11e-11	1.28e-09
Unigene59233_CB2	67	12	60.205	10.1503	2.56837	Up	1.51e-39	3.76e-37
Unigene112024_CB2	256	46	43.0334	7.27882	2.56368	Up	8.02e-33	1.7e-30
Unigene98698_CB2	211	38	108.75	18.4361	2.56041	Up	2.14e-25	3.69e-23
Unigene46000_CB2	161	29	162.543	27.5599	2.56018	Up	9.64e-14	8.9e-12
Unigene104275_CB2	83	15	35.0868	5.9689	2.55539	Up	1.05e-17	1.33e-15
Unigene69320_CB2	110	20	89.901	15.3865	2.54667	Up	7.39e-12	4.74e-10
Unigene91290_CB2	71	13	43.2116	7.44772	2.53655	Up	3.27e-10	1.7e-08
Unigene77752_CB2	60	11	44.3869	7.66009	2.5347	Up	6.74e-07	2.07e-05
Unigene104727_CB2	38	7	15.7154	2.72508	2.52781	Up	2.89e-09	1.34e-07
Unigene81667_CB2	54	10	38.1398	6.64849	2.5202	Up	2.89e-09	1.34e-07
Unigene96044_CB2	54	10	29.8967	5.21156	2.5202	Up	2.96e-13	2.41e-11
Unigene5326_CB2	81	15	75.1457	13.0993	2.5202	Up	2.68e-38	6.5e-36
Unigene20984_CB2	253	47	82.395	14.4084	2.51565	Up	9.05e-89	3.88e-86
Unigene1684_CB2	602	112	165.313	28.9512	2.51351	Up	5.65e-48	1.63e-45
Unigene8668_CB2	321	60	155.191	27.3056	2.50678	Up	4.08e-46	1.14e-43
Unigene110654_CB2	309	58	78.3359	13.841	2.50072	Up	4.61e-19	6.27e-17
Unigene65340_CB2	122	23	103.657	18.3952	2.49442	Up	2.54e-186	1.34e-183
Unigene14744_CB2	1291	244	148.907	26.4921	2.49078	Up	1.18e-06	3.48e-05
Unigene64871_CB2	37	7	31.5934	5.62641	2.48934	Up	1.18e-06	3.48e-05
Unigene83698_CB2	37	7	25.4011	4.52363	2.48934	Up	1e-09	4.9e-08
Unigene27192_CB2	58	11	17.2223	3.07464	2.48579	Up	4.5e-08	1.72e-06
Unigene110993_CB2	47	9	11.1725	2.01388	2.4719	Up	1.57e-12	1.1e-10
Unigene39620_CB2	78	15	82.6363	14.9591	2.46575	Up	8.84e-09	3.79e-07
Unigene68929_CB2	52	10	42.702	7.73006	2.46575	Up	1.75e-09	8.33e-08
Unigene98148_CB2	57	11	29.8258	5.41811	2.4607	Up	1.08e-05	0.000256754
Unigene74919_CB2	31	6	23.8588	4.34686	2.45647	Up	1.08e-05	0.000256698
Unigene101205_CB2	31	6	14.7792	2.69264	2.45647	Up	6.87e-11	3.93e-09
Unigene45273_CB2	67	13	68.0423	12.4276	2.45289	Up	4.02e-07	1.29e-05
Unigene17658_CB2	41	8	15.9565	2.93076	2.44479	Up	8.62e-77	3.41e-74
Unigene75898_CB2	537	105	407.809	75.0602	2.44177	Up	1.54e-08	6.36e-07
Unigene97396_CB2	51	10	27.1835	5.01734	2.43774	Up	1.7e-28	3.29e-26
Unigene67449_CB2	193	38	160.798	29.802	2.43177	Up	2.11e-35	4.77e-33
Unigene111409_CB2	243	48	51.9376	9.65728	2.42709	Up	4.6e-42	1.21e-39
Unigene108727_CB2	292	58	93.4995	17.482	2.41908	Up	1.13e-71	4.34e-69
Unigene37390_CB2	507	101	547.27	102.625	2.41487	Up	4.25e-50	1.26e-47
Unigene22684_CB2	351	70	195.59	36.7178	2.41328	Up	6.57e-14	6.24e-12
Unigene104682_CB2	90	18	37.3107	7.02427	2.40917	Up	4.11e-11	2.41e-09
Unigene36413_CB2	70	14	76.0382	14.3153	2.40917	Up	2.07e-10	1.11e-08
Unigene99877_CB2	65	13	32.3359	6.0877	2.40917	Up	1.04e-09	5.08e-08
Unigene28628_CB2	60	12	68.6517	12.9247	2.40917	Up	1.88e-05	0.000422119
Unigene26577_CB2	30	6	9.78874	1.84287	2.40917	Up	3.2e-79	1.3e-76
Unigene48700_CB2	564	113	556.315	104.92	2.40661	Up	7.56e-18	9.66e-16
Unigene56085_CB2	119	24	110.399	20.9589	2.3971	Up	3.74e-17	4.65e-15
Unigene106662_CB2	114	23	42.4419	8.06039	2.39657	Up	4.58e-15	5.02e-13
Unigene31880_CB2	99	20	110.333	20.9816	2.39467	Up	1.42e-11	8.76e-10
Unigene4762_CB2	74	15	51.2119	9.77167	2.3898	Up	3.57e-10	1.86e-08
Unigene43498_CB2	64	13	65.7741	12.5764	2.3868	Up	8.55e-42	2.24e-39
Unigene17828_CB2	295	60	97.9315	18.7495	2.38492	Up	1.93e-62	6.81e-60
Unigene1719_CB2	447	91	140.767	26.9758	2.38358	Up	9.75e-13	7.06e-11
Unigene69095_CB2	83	17	68.159	13.1411	2.37482	Up	2.44e-11	1.47e-09
Unigene6099_CB2	73	15	20.5056	3.96624	2.37017	Up	1.77e-53	5.53e-51
Unigene110671_CB2	384	79	97.0627	18.7969	2.36842	Up	1e-50	3.01e-48
Unigene40785_CB2	364	75	380.933	73.8833	2.36622	Up	3.27e-05	0.000688086
Unigene9991_CB2	29	6	14.7693	2.87641	2.36026	Up	3.11e-09	1.43e-07
Unigene35723_CB2	58	12	63.0031	12.2702	2.36026	Up	3.27e-05	0.000688218
Unigene17780_CB2	29	6	14.1802	2.76168	2.36026	Up	1.19e-34	2.66e-32
Unigene47096_CB2	246	51	245.47	47.9039	2.35733	Up	1.57e-08	6.49e-07
Unigene21573_CB2	53	11	12.0962	2.36322	2.35573	Up	4.2e-11	2.46e-09
Unigene81732_CB2	72	15	50.6447	9.93186	2.35028	Up	6e-70	2.28e-67
Unigene33911_CB2	512	107	566.93	111.527	2.34577	Up	9.33e-19	1.25e-16
Unigene110264_CB2	129	27	34.8664	6.8694	2.34358	Up	2.7e-21	4.07e-19
Unigene18526_CB2	148	31	19.1418	3.77416	2.3425	Up	1.06e-09	5.16e-08
Unigene38149_CB2	62	13	66.5063	13.1266	2.341	Up	3.35e-56	1.1e-53
Unigene32238_CB2	410	86	456.935	90.2208	2.34046	Up	3.9e-17	4.83e-15
Unigene11050_CB2	118	25	31.6937	6.32074	2.32603	Up	1.08e-05	0.000258214
Unigene86512_CB2	33	7	21.7837	4.34964	2.32428	Up	6.83e-14	6.47e-12
Unigene27308_CB2	94	20	27.912	5.59025	2.3199	Up	9.17e-09	3.91e-07
Unigene88985_CB2	56	12	35.4658	7.15387	2.30963	Up	8.43e-12	5.36e-10
Unigene1207_CB2	79	17	27.7274	5.61654	2.30356	Up	1.61e-18	2.13e-16
Unigene106436_CB2	130	28	49.1449	9.96394	2.30225	Up	4.64e-08	1.78e-06
Unigene98994_CB2	51	11	26.0509	5.28911	2.30023	Up	5.8e-13	4.39e-11
Unigene24821_CB2	88	19	39.4344	8.01464	2.29874	Up	4.06e-121	1.92e-118
Unigene74201_CB2	922	200	716.028	146.207	2.29201	Up	1.99e-13	1.7e-11
Unigene19353_CB2	92	20	27.3181	5.59025	2.28887	Up	1.62e-214	8.69e-212
Unigene49718_CB2	1653	361	1611.95	331.378	2.28226	Up	7.18e-11	4.09e-09
Unigene14939_CB2	73	16	27.4156	5.65631	2.27707	Up	7.18e-11	4.09e-09
Unigene33195_CB2	73	16	80.8318	16.677	2.27707	Up	7.98e-24	1.32e-21
Unigene30939_CB2	173	38	195.341	40.3896	2.27394	Up	7.93e-08	2.9e-06
Unigene52876_CB2	50	11	47.4114	9.81846	2.27167	Up	6.18e-06	0.000156451
Unigene21103_CB2	36	8	17.1154	3.58024	2.25717	Up	5.74e-13	4.36e-11
Unigene90449_CB2	90	20	55.5634	11.6229	2.25717	Up	1.8e-09	8.55e-08
Unigene48298_CB2	63	14	62.5008	13.0741	2.25717	Up	2.67e-08	1.06e-06
Unigene72071_CB2	54	12	42.9073	8.97546	2.25717	Up	3.45e-31	6.96e-29
Unigene48271_CB2	233	52	231.154	48.5609	2.25099	Up	1.36e-14	1.43e-12
Unigene50978_CB2	103	23	99.3135	20.8755	2.25018	Up	4.16e-11	2.44e-09
Unigene88163_CB2	76	17	48.8533	10.2865	2.24771	Up	1.11e-19	1.55e-17
Unigene7549_CB2	143	32	34.8622	7.34356	2.24711	Up	9.03e-09	3.86e-07
Unigene58442_CB2	58	13	52.3921	11.054	2.24478	Up	9.74e-13	7.06e-11
Unigene6868_CB2	89	20	76.375	16.1558	2.24105	Up	7e-32	1.45e-29
Unigene26767_CB2	240	54	25.5686	5.41536	2.23924	Up	2.3e-14	2.34e-12
Unigene50795_CB2	102	23	98.905	20.9934	2.2361	Up	3.2e-05	0.000674103
Unigene59241_CB2	31	7	27.856	5.92098	2.23408	Up	3.2e-05	0.000673973
Unigene78522_CB2	31	7	22.7372	4.83294	2.23408	Up	3.06e-09	1.41e-07
Unigene13922_CB2	62	14	43.9711	9.34634	2.23408	Up	3.2e-05	0.000673843
Unigene102111_CB2	31	7	14.341	3.04827	2.23408	Up	5.31e-61	1.83e-58
Unigene102633_CB2	473	107	214.197	45.6114	2.23147	Up	9.22e-19	1.24e-16
Unigene4619_CB2	137	31	100.915	21.4949	2.23108	Up	9.75e-171	5.02e-168
Unigene73597_CB2	1353	307	1055.52	225.447	2.22709	Up	1.65e-12	1.15e-10
Unigene66425_CB2	88	20	74.0361	15.839	2.22474	Up	1.65e-12	1.15e-10
Unigene100895_CB2	88	20	42.4252	9.0763	2.22474	Up	1.05e-05	0.000251757
Unigene97641_CB2	35	8	18.5402	3.98909	2.21652	Up	8.17e-12	5.21e-10
Unigene39635_CB2	83	19	87.9335	18.9482	2.21435	Up	6.72e-57	2.22e-54
Unigene109176_CB2	445	102	136.628	29.4793	2.21248	Up	9.09e-25	1.54e-22
Unigene43479_CB2	187	43	192.184	41.5988	2.20787	Up	7.62e-168	3.89e-165
Unigene105865_CB2	1348	311	525.809	114.192	2.20307	Up	7.71e-08	2.82e-06
Unigene14238_CB2	52	12	12.9157	2.80564	2.20272	Up	3.49e-06	9.4e-05
Unigene41178_CB2	39	9	40.8143	8.866	2.20272	Up	1.75e-09	8.34e-08
Unigene84811_CB2	65	15	43.9209	9.54084	2.20272	Up	9.49e-13	6.9e-11
Unigene108477_CB2	91	21	29.7491	6.46233	2.20272	Up	2.25e-14	2.28e-12
Unigene7156_CB2	104	24	20.5166	4.45678	2.20272	Up	3.49e-06	9.4e-05
Unigene9877_CB2	39	9	28.1241	6.10934	2.20272	Up	0	0
Unigene78684_CB2	5088	1176	3731.83	811.934	2.20045	Up	6.3e-17	7.73e-15
Unigene99584_CB2	125	29	62.73	13.6994	2.19504	Up	2.59e-08	1.03e-06
Unigene58173_CB2	56	13	50.8531	11.1125	2.19416	Up	4.77e-36	1.1e-33
Unigene29110_CB2	280	65	318.253	69.5449	2.19416	Up	2.71e-33	5.89e-31
Unigene100365_CB2	258	60	126.515	27.6957	2.19158	Up	7.42e-18	9.49e-16
Unigene8061_CB2	133	31	38.0445	8.34717	2.18833	Up	3.86e-184	2.02e-181
Unigene48531_CB2	1493	348	1472.66	323.116	2.1883	Up	1.6e-12	1.12e-10
Unigene66073_CB2	90	21	76.0918	16.7129	2.18678	Up	6.15e-20	8.65e-18
Unigene91349_CB2	150	35	91.2921	20.0516	2.18678	Up	6.82e-11	3.91e-09
Unigene31974_CB2	77	18	85.8146	18.8834	2.1841	Up	3.89e-07	1.26e-05
Unigene28924_CB2	47	11	53.421	11.7691	2.1824	Up	1.26e-29	2.48e-27
Unigene101302_CB2	230	54	109.348	24.1666	2.17784	Up	1.03e-19	1.44e-17
Unigene76940_CB2	149	35	111.671	24.6923	2.17713	Up	1.79e-05	0.000404332
Unigene16212_CB2	34	8	22.5305	4.99022	2.1747	Up	3.21e-37	7.59e-35
Unigene45838_CB2	293	69	295.808	65.5736	2.17347	Up	1.18e-57	3.94e-55
Unigene109216_CB2	462	109	141.342	31.3901	2.17081	Up	2.69e-12	1.82e-10
Unigene25191_CB2	89	21	22.0737	4.90278	2.17066	Up	4.44e-86	1.89e-83
Unigene82780_CB2	698	165	485.009	107.924	2.168	Up	5.92e-06	0.000150661
Unigene25104_CB2	38	9	18.4235	4.10741	2.16524	Up	5.92e-06	0.000150696
Unigene22395_CB2	38	9	17.8194	3.97274	2.16524	Up	5.92e-06	0.000150626
Unigene65576_CB2	38	9	32.2867	7.19814	2.16524	Up	5.92e-06	0.000150731
Unigene21633_CB2	38	9	19.1821	4.27654	2.16524	Up	2.01e-74	7.85e-72
Unigene47684_CB2	605	144	600.206	134.476	2.15811	Up	4.97e-09	2.21e-07
Unigene68583_CB2	63	15	51.9838	11.6508	2.15763	Up	3.64e-14	3.58e-12
Unigene26512_CB2	105	25	38.2613	8.57528	2.15763	Up	7.01e-30	1.38e-27
Unigene110332_CB2	235	56	62.9218	14.1143	2.1564	Up	9.93e-20	1.39e-17
Unigene57673_CB2	151	36	137.851	30.9367	2.15572	Up	6.56e-07	2.02e-05
Unigene71270_CB2	46	11	36.8923	8.30439	2.15137	Up	6.56e-07	2.02e-05
Unigene55709_CB2	46	11	42.6754	9.60616	2.15137	Up	5.68e-10	2.88e-08
Unigene64318_CB2	71	17	60.9284	13.7324	2.14952	Up	2.12e-58	7.15e-56
Unigene8162_CB2	475	114	183.612	41.4812	2.14613	Up	1.92e-10	1.04e-08
Unigene39132_CB2	75	18	79.9515	18.0624	2.14613	Up	2.19e-07	7.42e-06
Unigene24883_CB2	50	12	18.9855	4.28916	2.14613	Up	6.85e-18	8.8e-16
Unigene99501_CB2	137	33	68.9537	15.6347	2.14088	Up	2.73e-22	4.29e-20
Unigene99400_CB2	174	42	87.8338	19.9572	2.13787	Up	9.98e-06	0.000240025
Unigene53752_CB2	37	9	34.8916	7.98914	2.12677	Up	9.98e-06	0.000240078
[truncated: 1,300 more rows]
