# Supplementary material for: De Novo Foliar Transcriptome of Chenopodium amaranticolor and Analysis of Its Gene Expression During Virus-Induced Hypersensitive Response
Source: PLoS One. 2012 Sep 28;7(9):e45953. doi: 10.1371/journal.pone.0045953 (PMC3461033; doi:10.1371/journal.pone.0045953)
Supplement: Table S6 — Differentially expressed genes between CMV-6h and healthy leaves (early-CMV-inducible genes). RPKM: reads per kb per million reads. Raw intensity: the total number of reads sequenced for each gene. FDR: false discovery rate. The significance of gene expression difference between samples was identified by using FDR<0.001 and the absolute value of log2Ratio ≤1 as the threshold. To calculate the log2Ratio and FDR, we set RPKM value of 0.001 instead of 0 for genes that do not express in one sample. (XLS) [file pone.0045953.s009.xls]

## Sheet: T8-VS-CK1.GeneDiffExpFilter
Supplementary Table S6. Differentially expressed genes between CMV-6h and healthy leaves (early-CMV-inducible genes).
GeneID	RawIntensity-CMV-6h	RawIntensity-Healthy Leaves	RPKM-CMV-6h	RPKM-Healthy Leaves	log2 Ratio(CMV-6h/Healthy Leaves)	Up-Down-Regulation (CMV-6h/Healthy Leaves)	P-value	FDR
Unigene98999_CB2	0	140	0.001	67.3159	-16.0386602478325	Down	0	0
Unigene38041_CB2	0	51	0.001	51.4967	-15.6521919007504	Down	0	0
Unigene28154_CB2	0	37	0.001	39.851	-15.2823293287994	Down	4.60764e-12	3.06429e-10
Unigene58295_CB2	0	33	0.001	28.2086	-14.7838463488037	Down	7.73628e-11	4.43505e-09
Unigene37010_CB2	0	27	0.001	27.4344	-14.7436992005454	Down	5.3215e-09	2.35793e-07
Unigene87793_CB2	0	37	0.001	22.4724	-14.4558655837941	Down	4.60764e-12	3.06616e-10
Unigene47397_CB2	0	21	0.001	19.7251	-14.267747321743	Down	3.66044e-07	1.19037e-05
Unigene27393_CB2	0	116	0.001	19.6238	-14.2603187258708	Down	0	0
Unigene60508_CB2	0	23	0.001	19.2531	-14.2327995724552	Down	8.93374e-08	3.26913e-06
Unigene54237_CB2	0	21	0.001	18.5395	-14.178312238161	Down	3.66044e-07	1.19002e-05
Unigene30508_CB2	0	16	0.001	17.0061	-14.0537671402227	Down	1.24389e-05	0.000283159
Unigene50450_CB2	0	18	0.001	16.4296	-14.0040141050256	Down	3.03586e-06	8.04753e-05
Unigene44903_CB2	0	17	0.001	16.2514	-13.9882780586344	Down	6.14514e-06	0.000151298
Unigene12631_CB2	0	51	0.001	16.1558	-13.9797665587789	Down	0	0
Unigene30173_CB2	0	15	0.001	15.9432	-13.9606577358312	Down	2.51786e-05	0.000530401
Unigene30605_CB2	0	15	0.001	15.9432	-13.9606577358312	Down	2.51786e-05	0.000530094
Unigene71137_CB2	0	21	0.001	15.8538	-13.9525450900439	Down	3.66044e-07	1.19108e-05
Unigene31960_CB2	0	15	0.001	15.7362	-13.9417987085799	Down	2.51786e-05	0.000530299
Unigene67603_CB2	0	20	0.001	15.6853	-13.9371222213704	Down	7.4094e-07	2.25391e-05
Unigene83586_CB2	0	24	0.001	15.5096	-13.9208728697254	Down	4.4135e-08	1.70166e-06
Unigene33109_CB2	0	14	0.001	14.5924	-13.8329251704497	Down	5.09662e-05	0.000980617
Unigene34308_CB2	0	14	0.001	14.4988	-13.8236473568616	Down	5.09662e-05	0.000979754
Unigene62865_CB2	0	17	0.001	13.9416	-13.7671056754603	Down	6.14514e-06	0.000151435
Unigene63447_CB2	0	17	0.001	13.8712	-13.759800874837	Down	6.14514e-06	0.000151264
Unigene63960_CB2	0	17	0.001	13.8015	-13.752532874373	Down	6.14514e-06	0.000151332
Unigene57875_CB2	0	16	0.001	13.7496	-13.7471058019886	Down	1.24389e-05	0.0002831
Unigene53766_CB2	0	15	0.001	13.3152	-13.7007906090761	Down	2.51786e-05	0.000529788
Unigene90354_CB2	0	22	0.001	12.8313	-13.6473841062544	Down	1.80835e-07	6.21753e-06
Unigene50633_CB2	0	14	0.001	12.7786	-13.6414440256409	Down	5.09662e-05	0.000980272
Unigene86272_CB2	0	20	0.001	12.4755	-13.6068144608671	Down	7.4094e-07	2.25453e-05
Unigene102764_CB2	0	28	0.001	11.9043	-13.5391939673929	Down	2.62896e-09	1.21411e-07
Unigene68348_CB2	0	15	0.001	11.6508	-13.5081455311337	Down	2.51786e-05	0.000530197
Unigene84965_CB2	0	17	0.001	10.7705	-13.3948040580578	Down	6.14514e-06	0.000151366
Unigene97695_CB2	0	21	0.001	10.4714	-13.3541620735604	Down	3.66044e-07	1.19073e-05
Unigene89092_CB2	0	17	0.001	10.0974	-13.3016946536663	Down	6.14514e-06	0.0001514
Unigene13383_CB2	0	16	0.001	10.0974	-13.3016946536663	Down	1.24389e-05	0.000283336
Unigene23023_CB2	0	23	0.001	9.55229	-13.2216302647371	Down	8.93374e-08	3.27023e-06
Unigene13549_CB2	0	14	0.001	9.2319	-13.1724116367213	Down	5.09662e-05	0.00097941
Unigene90718_CB2	0	15	0.001	8.68593	-13.0844639374456	Down	2.51786e-05	0.000529992
Unigene101126_CB2	0	19	0.001	8.55044	-13.0617821332868	Down	1.4998e-06	4.24115e-05
Unigene88312_CB2	0	14	0.001	8.43961	-13.0429603852661	Down	5.09662e-05	0.000980099
Unigene94315_CB2	0	14	0.001	7.5646	-12.8850479015258	Down	5.09662e-05	0.000980444
Unigene5425_CB2	0	25	0.001	7.21242	-12.816267826496	Down	2.18038e-08	8.83693e-07
Unigene9999_CB2	0	14	0.001	6.95943	-12.7647536678081	Down	5.09662e-05	0.000979582
Unigene102889_CB2	0	15	0.001	6.34391	-12.6311564212391	Down	2.51786e-05	0.000529686
Unigene20988_CB2	0	15	0.001	5.39727	-12.3980136145337	Down	2.51786e-05	0.000530503
Unigene107615_CB2	0	16	0.001	5.26463	-12.3621154393516	Down	1.24389e-05	0.000283277
Unigene25451_CB2	0	14	0.001	4.96012	-12.2761595615592	Down	5.09662e-05	0.000979927
Unigene109137_CB2	0	16	0.001	4.64081	-12.1801611363263	Down	1.24389e-05	0.000283218
Unigene12503_CB2	0	18	0.001	4.3339	-12.0814506989084	Down	3.03586e-06	8.04949e-05
Unigene11014_CB2	0	16	0.001	3.73006	-11.8649831115291	Down	1.24389e-05	0.000283395
Unigene20095_CB2	0	19	0.001	3.18424	-11.6367328308799	Down	1.4998e-06	4.24225e-05
Unigene112421_CB2	0	33	0.001	2.97015	-11.5363206443143	Down	7.73628e-11	4.43738e-09
Unigene26563_CB2	0	36	0.001	1.92014	-10.9069937923132	Down	9.32742e-12	5.91858e-10
Unigene27576_CB2	0	15	0.001	1.78979	-10.8055732256998	Down	2.51786e-05	0.00052989
Unigene98897_CB2	4	160	1.8835	77.1621	-5.35640230108603	Down	4.8136e-05	0.000936552
Unigene108579_CB2	6	122	1.78577	37.1889	-4.38024904304041	Down	1.73593e-05	0.000382034
Unigene99049_CB2	6	120	2.81685	57.6994	-4.35640230108604	Down	1.73593e-05	0.000382265
Unigene104784_CB2	72	1394	27.3017	541.375	-4.30956405062478	Down	0	0
Unigene19761_CB2	59	1141	3.56721	70.6546	-4.30791423312551	Down	1.4877e-14	1.57363e-12
Unigene22305_CB2	8	147	3.71161	69.8502	-4.23414655103504	Down	5.75714e-06	0.000143426
Unigene24873_CB2	24	435	4.07518	75.6489	-4.21438329621361	Down	3.26422e-10	1.72139e-08
Unigene51710_CB2	9	163	7.93123	147.117	-4.21327735898743	Down	3.24958e-06	8.56214e-05
Unigene85027_CB2	9	159	5.56742	100.736	-4.17743216004072	Down	3.24958e-06	8.5642e-05
Unigene73094_CB2	4	69	2.89437	51.1354	-4.14299866297684	Down	4.8136e-05	0.000936719
Unigene17860_CB2	13	223	2.77117	48.6858	-4.13493438797789	Down	3.03466e-07	1.00481e-05
Unigene13837_CB2	6	100	3.13398	53.4961	-4.09336789525224	Down	1.73593e-05	0.000381957
Unigene63520_CB2	4	66	3.18674	53.8527	-4.07886832555713	Down	4.8136e-05	0.000937387
Unigene41519_CB2	63	1014	60.5966	998.903	-4.0430362197021	Down	0	0
Unigene56459_CB2	5	80	4.24041	69.4874	-4.03447420619867	Down	2.93068e-05	0.000607065
Unigene26460_CB2	14	221	0.910684	14.7235	-4.0150218435325	Down	1.65319e-07	5.74005e-06
Unigene51668_CB2	4	63	3.52499	56.8613	-4.01175412969859	Down	4.8136e-05	0.000936886
Unigene110929_CB2	12	185	2.6586	41.9779	-3.98089316599383	Down	5.5433e-07	1.73952e-05
Unigene16185_CB2	10	152	3.56886	55.5585	-3.96047362475489	Down	1.81613e-06	5.07398e-05
Unigene47554_CB2	28	410	25.5307	382.884	-3.90659938364652	Down	2.66354e-11	1.61597e-09
Unigene53903_CB2	8	117	6.93378	103.859	-3.90483892578207	Down	5.75714e-06	0.000143491
Unigene39200_CB2	23	332	22.5348	333.151	-3.88595168148858	Down	6.12286e-10	3.11175e-08
Unigene92025_CB2	6	85	3.3093	48.0156	-3.85890264161522	Down	1.73593e-05	0.000382342
Unigene74238_CB2	16	222	11.4203	162.289	-3.82889007254877	Down	4.84758e-08	1.85009e-06
Unigene47090_CB2	4	55	3.66845	51.6611	-3.81583391972333	Down	4.8136e-05	0.000937053
Unigene37544_CB2	65	884	64.0833	892.609	-3.80000895256165	Down	0	0
Unigene62510_CB2	6	81	4.80437	66.4275	-3.78936170836214	Down	1.73593e-05	0.000382188
Unigene85081_CB2	7	93	4.33021	58.9212	-3.7662780952491	Down	1.00752e-05	0.000235484
Unigene89472_CB2	9	116	5.20033	68.6474	-3.72253019988393	Down	3.24958e-06	8.56834e-05
Unigene54280_CB2	5	63	4.30993	55.6184	-3.68982603481123	Down	2.93068e-05	0.000606835
Unigene89192_CB2	6	75	3.47963	44.5473	-3.6783303959734	Down	1.73593e-05	0.000382497
Unigene88430_CB2	10	124	5.86407	74.4729	-3.66674242169818	Down	1.81613e-06	5.07139e-05
Unigene7215_CB2	5	61	2.99892	37.4717	-3.64328344887419	Down	2.93068e-05	0.00060695
Unigene36216_CB2	54	657	53.9123	671.796	-3.63933626435753	Down	3.75256e-14	3.76867e-12
Unigene101724_CB2	6	73	2.57891	32.1356	-3.63933626435753	Down	1.73593e-05	0.00038242
Unigene13409_CB2	4	48	1.27469	15.6663	-3.61943670691983	Down	4.8136e-05	0.00093722
Unigene11037_CB2	5	60	1.12674	13.8478	-3.61943670691983	Down	2.93068e-05	0.000606605
Unigene6233_CB2	6	71	2.04419	24.7746	-3.5992588249822	Down	1.73593e-05	0.000382111
Unigene90596_CB2	7	82	3.97196	47.6539	-3.58467128875915	Down	1.00752e-05	0.000235333
Unigene83453_CB2	129	1509	81.7225	979.082	-3.5826240413021	Down	0	0
Unigene62620_CB2	5	57	4.00364	46.7453	-3.54543612547605	Down	2.93068e-05	0.000607295
Unigene15482_CB2	15	171	6.48261	75.6889	-3.54543612547605	Down	8.96834e-08	3.27302e-06
Unigene24123_CB2	5	56	1.49378	17.135	-3.51990103336891	Down	2.93068e-05	0.00060672
Unigene43547_CB2	7	78	6.612	75.4583	-3.51252150300332	Down	1.00752e-05	0.000235534
Unigene19662_CB2	12	132	3.85524	43.4332	-3.49390582483597	Down	5.5433e-07	1.73852e-05
Unigene59451_CB2	4	44	3.30353	37.2176	-3.49390582483597	Down	4.81366e-05	0.000936397
Unigene110097_CB2	5	54	1.27212	14.0712	-3.46743361347479	Down	2.93068e-05	0.00060741
Unigene60402_CB2	4	43	3.26929	35.9948	-3.46073896090077	Down	4.8137e-05	0.000936238
Unigene111345_CB2	4	42	0.798701	8.58917	-3.42679162897743	Down	4.81378e-05	0.00093592
Unigene89134_CB2	4	42	2.31976	24.9465	-3.42679162897743	Down	4.81378e-05	0.000936087
Unigene25588_CB2	97	1017	11.9915	128.765	-3.42466532786904	Down	3.04202e-14	3.10357e-12
Unigene14514_CB2	7	72	1.11311	11.726	-3.39704428558338	Down	1.00752e-05	0.000235635
Unigene29599_CB2	4	41	4.17863	43.8668	-3.39202621081675	Down	4.81392e-05	0.000935781
Unigene46598_CB2	29	294	26.7518	277.767	-3.37616555590747	Down	1.43938e-11	8.97187e-10
Unigene102282_CB2	16	162	6.74838	69.9798	-3.3743242090833	Down	4.84758e-08	1.8488e-06
Unigene94289_CB2	5	50	2.63785	27.0164	-3.35640230108604	Down	2.93068e-05	0.00060718
Unigene42154_CB2	4	40	3.82408	39.1656	-3.35640230108604	Down	4.8142e-05	0.000935669
Unigene90669_CB2	11	109	6.21928	63.1177	-3.3432269123383	Down	1.00678e-06	2.97318e-05
Unigene21770_CB2	11	108	4.81994	48.4675	-3.32993008972484	Down	1.00678e-06	2.9772e-05
Unigene5968_CB2	5	49	1.53447	15.4015	-3.32725595542652	Down	2.9307e-05	0.000606264
Unigene100914_CB2	5	49	2.20929	22.1747	-3.32725595542651	Down	2.9307e-05	0.000606379
Unigene73181_CB2	5	48	3.60145	35.41	-3.29750861203247	Down	2.9307e-05	0.000606494
Unigene107334_CB2	12	115	3.93539	38.6262	-3.29500175642189	Down	5.5433e-07	1.74152e-05
Unigene102617_CB2	23	219	9.59815	93.6012	-3.28569930974283	Down	6.12286e-10	3.1103e-08
Unigene97227_CB2	4	38	1.97179	19.185	-3.28240171964226	Down	4.81564e-05	0.000935616
Unigene65251_CB2	20	190	15.6182	151.961	-3.28240171964226	Down	4.02722e-09	1.82288e-07
Unigene109975_CB2	4	38	1.03438	10.0643	-3.28240171964225	Down	4.81564e-05	0.00093545
Unigene5613_CB2	7	66	5.75106	55.5356	-3.27151340349952	Down	1.00752e-05	0.000235232
Unigene18951_CB2	5	47	1.42884	13.7559	-3.26713496298895	Down	2.93072e-05	0.000606154
Unigene64305_CB2	9	84	7.09845	67.8545	-3.25686662753512	Down	3.24958e-06	8.55801e-05
Unigene35654_CB2	6	56	5.99026	57.2611	-3.25686662753512	Down	1.73593e-05	0.000381804
Unigene73998_CB2	6	56	4.28263	40.9378	-3.25686662753512	Down	1.73593e-05	0.000381881
Unigene97787_CB2	5	46	2.42682	22.8667	-3.23610806736832	Down	2.93076e-05	0.000605818
Unigene25523_CB2	5	46	2.02755	19.1046	-3.23610806736832	Down	2.93076e-05	0.000605933
Unigene72530_CB2	5	46	3.63464	34.2474	-3.23610806736832	Down	2.93076e-05	0.000606047
Unigene28788_CB2	6	55	6.26795	58.8457	-3.23087141900218	Down	1.73593e-05	0.000381727
Unigene84132_CB2	7	64	4.39922	41.1941	-3.22711928414107	Down	1.00752e-05	0.000235182
Unigene103204_CB2	8	73	3.26085	30.4748	-3.22429876507869	Down	5.75714e-06	0.000143557
Unigene104107_CB2	11	100	4.30565	40.0889	-3.2188987773361	Down	1.00678e-06	2.97157e-05
Unigene87288_CB2	4	36	2.39914	22.1144	-3.20439920764099	Down	4.82048e-05	0.000935725
Unigene26387_CB2	6	54	1.69313	15.6067	-3.20439920764098	Down	1.73594e-05	0.000381651
Unigene21990_CB2	5	45	2.29278	21.1341	-3.20439920764098	Down	2.93082e-05	0.000605716
Unigene48878_CB2	152	1367	137.799	1269.25	-3.20334422036115	Down	6.26166e-14	6.06554e-12
Unigene6962_CB2	30	269	21.9088	201.2	-3.19904597314678	Down	7.81352e-12	5.01033e-10
Unigene9449_CB2	12	107	5.47087	49.9616	-3.19097869187866	Down	5.5433e-07	1.73802e-05
Unigene57624_CB2	11	98	9.22967	84.2165	-3.18975243167658	Down	1.00678e-06	2.9764e-05
Unigene48433_CB2	7	62	6.346	57.5667	-3.18131559452794	Down	1.00752e-05	0.000235585
Unigene17326_CB2	7	62	0.824033	7.47508	-3.18131559452794	Down	1.00752e-05	0.000235433
Unigene17227_CB2	11	97	2.37046	21.4087	-3.1749554297485	Down	1.00678e-06	2.97479e-05
Unigene14864_CB2	15	132	4.26334	38.4247	-3.17197772994861	Down	8.96834e-08	3.27521e-06
Unigene25507_CB2	4	35	1.62622	14.5736	-3.16375722314364	Down	4.8262e-05	0.000936669
Unigene58447_CB2	4	35	3.32091	29.7607	-3.16375722314364	Down	4.8262e-05	0.000936502
Unigene89407_CB2	48	419	27.7351	247.959	-3.16031813917687	Down	1.01252e-13	9.41578e-12
Unigene101442_CB2	6	52	2.60733	23.1433	-3.14995142361861	Down	1.73594e-05	0.000381575
Unigene22541_CB2	11	95	5.5437	49.0352	-3.14489819589232	Down	1.00678e-06	2.97559e-05
Unigene17063_CB2	19	163	8.0785	70.9811	-3.13527484698616	Down	7.5258e-09	3.26837e-07
Unigene68527_CB2	7	60	5.30867	46.6033	-3.13400987974959	Down	1.00752e-05	0.000235383
Unigene83229_CB2	4	34	2.54425	22.1491	-3.12193704744901	Down	4.83662e-05	0.000938191
Unigene30965_CB2	4	34	4.15114	36.138	-3.12193704744901	Down	4.83662e-05	0.000938358
Unigene68653_CB2	5	42	3.79191	32.6223	-3.10486353409007	Down	2.93154e-05	0.00060575
Unigene110520_CB2	16	134	3.8183	32.7516	-3.10056339665645	Down	4.84758e-08	1.85074e-06
Unigene73992_CB2	7	58	4.9964	42.3999	-3.08510027926864	Down	1.00752e-05	0.000235283
Unigene11734_CB2	4	33	2.17577	18.3842	-3.07886832555712	Down	4.85556e-05	0.000941364
Unigene15924_CB2	5	41	0.776296	6.51957	-3.07009811592939	Down	2.93226e-05	0.000605784
Unigene111775_CB2	64	521	11.143	92.9049	-3.05961376847718	Down	0	0
Unigene97915_CB2	4	32	1.9355	15.8585	-3.03447420619868	Down	4.88986e-05	0.000947509
Unigene18140_CB2	4	32	0.750266	6.14728	-3.03447420619867	Down	4.88986e-05	0.000947341
Unigene48747_CB2	5	40	4.53286	37.1398	-3.03447420619867	Down	2.93354e-05	0.000605934
Unigene90186_CB2	4	32	2.27788	18.6638	-3.03447420619867	Down	4.88986e-05	0.000947173
Unigene97844_CB2	8	64	3.88292	31.8145	-3.03447420619867	Down	5.75714e-06	0.000143524
Unigene100153_CB2	26	207	11.7854	96.0993	-3.02752144555691	Down	9.29072e-11	5.26813e-09
Unigene82932_CB2	9	71	5.74774	46.4398	-3.01429632426104	Down	3.24958e-06	8.56627e-05
Unigene46675_CB2	8	63	7.37981	59.5215	-3.01175412969859	Down	5.75714e-06	0.000143458
Unigene64651_CB2	7	55	5.52102	44.4285	-3.00847899766573	Down	1.00753e-05	0.000235133
Unigene19354_CB2	6	47	2.89437	23.2209	-3.00410055715515	Down	1.73613e-05	0.00038154
Unigene80471_CB2	5	39	3.30007	26.3631	-2.99794833017356	Down	2.93584e-05	0.000606295
Unigene77980_CB2	4	31	2.71971	21.5875	-2.98867051658555	Down	4.95178e-05	0.000957809
Unigene26609_CB2	4	31	0.660014	5.23881	-2.98867051658555	Down	4.95178e-05	0.00095747
Unigene102703_CB2	4	31	1.66046	13.1797	-2.98867051658555	Down	4.95178e-05	0.0009573
Unigene57415_CB2	4	31	3.35624	26.6399	-2.98867051658555	Down	4.95178e-05	0.000957639
Unigene10508_CB2	4	31	2.06877	16.4207	-2.98867051658554	Down	4.95178e-05	0.000958148
Unigene95257_CB2	4	31	2.06877	16.4207	-2.98867051658554	Down	4.95178e-05	0.000957978
Unigene44187_CB2	15	116	14.0842	111.552	-2.98556460571773	Down	8.96834e-08	3.2774e-06
Unigene57493_CB2	164	1264	137.606	1086.22	-2.98070294975769	Down	9.70334e-14	9.0853e-12
Unigene4529_CB2	6	46	3.17604	24.9385	-2.97307366153453	Down	1.73629e-05	0.000381498
Unigene23330_CB2	6	46	1.70841	13.4146	-2.97307366153453	Down	1.73629e-05	0.000381421
Unigene100439_CB2	9	69	4.0447	31.7593	-2.97307366153453	Down	3.24958e-06	8.5704e-05
Unigene9300_CB2	11	84	6.10978	47.7848	-2.96736001034013	Down	1.00678e-06	2.97398e-05
Unigene1441_CB2	35	267	16.2383	126.871	-2.96588712094126	Down	4.92716e-13	3.83459e-11
Unigene79584_CB2	13	98	8.65259	66.8047	-2.94874433217279	Down	3.03466e-07	1.00512e-05
Unigene27170_CB2	4	30	1.03269	7.93248	-2.9413648018072	Down	5.06318e-05	0.000975729
Unigene54672_CB2	4	30	3.44794	26.485	-2.94136480180719	Down	5.06318e-05	0.000975901
Unigene16865_CB2	4	30	1.50232	11.5399	-2.94136480180719	Down	5.06318e-05	0.000976074
Unigene27518_CB2	6	45	0.565051	4.34037	-2.94136480180719	Down	1.73657e-05	0.000381406
Unigene4539_CB2	10	75	2.88907	22.1921	-2.94136480180719	Down	1.81613e-06	5.07269e-05
Unigene75220_CB2	55	409	38.7316	294.988	-2.92907152561576	Down	0	0
Unigene8438_CB2	12	89	3.40453	25.8609	-2.92524513644391	Down	5.5433e-07	1.74052e-05
Unigene38549_CB2	5	37	4.89886	37.1283	-2.92199947694026	Down	2.94742e-05	0.000608111
Unigene78925_CB2	6	44	4.02749	30.2492	-2.90894332411482	Down	1.73707e-05	0.000381364
Unigene100536_CB2	48	350	21.5105	160.64	-2.90072281730985	Down	1.01252e-13	9.40778e-12
Unigene27799_CB2	9	65	0.929117	6.87257	-2.88691701778481	Down	3.24958e-06	8.56007e-05
Unigene55769_CB2	5	36	4.26334	31.4384	-2.88247111275363	Down	2.96074e-05	0.000610744
Unigene102593_CB2	6	43	2.50386	18.3783	-2.87577646017961	Down	1.73798e-05	0.000381409
Unigene105719_CB2	6	43	2.16581	15.897	-2.87577646017961	Down	1.73798e-05	0.000381486
Unigene8570_CB2	7	50	2.61041	19.0967	-2.8709754739158	Down	1.00766e-05	0.000235114
Unigene68717_CB2	12	85	9.05704	65.7055	-2.85890264161522	Down	5.5433e-07	1.73752e-05
Unigene107790_CB2	12	85	3.80869	27.6307	-2.85890264161522	Down	5.5433e-07	1.74102e-05
Unigene1549_CB2	5	35	1.7804	12.7642	-2.84182912825628	Down	2.98448e-05	0.000614713
Unigene5725_CB2	5	35	1.23045	8.82143	-2.84182912825628	Down	2.98448e-05	0.000614829
Unigene32387_CB2	5	35	5.12154	36.7178	-2.84182912825628	Down	2.98448e-05	0.000614481
Unigene35013_CB2	5	35	5.02368	36.0162	-2.84182912825628	Down	2.98448e-05	0.000615177
Unigene83819_CB2	7	49	4.39922	31.5393	-2.84182912825628	Down	1.00777e-05	0.000235039
Unigene84385_CB2	5	35	3.12983	22.4386	-2.84182912825628	Down	2.98448e-05	0.000614597
Unigene19263_CB2	5	35	0.647551	4.64248	-2.84182912825628	Down	2.98448e-05	0.000615293
Unigene109804_CB2	5	35	1.32113	9.47159	-2.84182912825627	Down	2.98448e-05	0.000615061
Unigene7234_CB2	7	49	2.52678	18.1152	-2.84182912825627	Down	1.00777e-05	0.00023509
Unigene107797_CB2	5	35	1.58696	11.3773	-2.84182912825627	Down	2.98448e-05	0.000614945
Unigene65766_CB2	12	83	9.32474	66.0558	-2.82455113682444	Down	5.5433e-07	1.74002e-05
Unigene95866_CB2	7	48	3.57348	25.0964	-2.81208178486223	Down	1.00797e-05	0.000235036
Unigene9753_CB2	6	41	1.14584	8.01923	-2.8070637100956	Down	1.74245e-05	0.000382237
Unigene21934_CB2	24	164	6.68877	46.8119	-2.8070637100956	Down	3.26422e-10	1.72305e-08
Unigene31449_CB2	5	34	5.15501	35.9018	-2.80000895256165	Down	3.02668e-05	0.000622232
Unigene95386_CB2	5	34	2.57751	17.9509	-2.80000895256165	Down	3.02668e-05	0.000621881
Unigene30151_CB2	5	34	5.18893	36.138	-2.80000895256165	Down	3.02668e-05	0.000621764
Unigene93104_CB2	5	34	2.70109	18.8116	-2.80000895256165	Down	3.02668e-05	0.000621998
Unigene92329_CB2	5	34	2.7386	19.0728	-2.80000895256165	Down	3.02668e-05	0.000622115
Unigene32372_CB2	9	61	9.21877	63.9938	-2.79528654231925	Down	3.24962e-06	8.55605e-05
Unigene281_CB2	9	61	2.90325	20.1535	-2.79528654231924	Down	3.24962e-06	8.55399e-05
Unigene104981_CB2	8	54	3.00464	20.7718	-2.78936170836214	Down	5.75768e-06	0.000143407
Unigene16105_CB2	11	74	2.88715	19.8924	-2.78449595319032	Down	1.00678e-06	2.97238e-05
Unigene54562_CB2	13	87	11.2058	76.8064	-2.77697798390631	Down	3.03466e-07	1.00329e-05
Unigene94150_CB2	15	100	7.94011	54.2142	-2.77143980036488	Down	8.96834e-08	3.27631e-06
Unigene14059_CB2	9	60	2.94542	20.111	-2.77143980036488	Down	3.24964e-06	8.55198e-05
Unigene111695_CB2	563	3741	100.92	686.806	-2.76669134466927	Down	8.21566e-15	8.85306e-13
Unigene91853_CB2	13	86	7.19531	48.7509	-2.76029924275968	Down	3.03466e-07	1.0039e-05
Unigene107045_CB2	5	33	1.67456	11.3194	-2.75694023066977	Down	3.10142e-05	0.000635683
Unigene91333_CB2	5	33	2.79687	18.9057	-2.75694023066976	Down	3.10142e-05	0.000635564
Unigene21243_CB2	10	66	2.78207	18.8057	-2.75694023066976	Down	1.81614e-06	5.07012e-05
Unigene26113_CB2	19	125	5.37119	36.1914	-2.75233097741717	Down	7.5258e-09	3.26577e-07
Unigene105272_CB2	7	46	2.58596	17.4044	-2.75068124019809	Down	1.00893e-05	0.000235159
Unigene86766_CB2	7	46	4.23067	28.4739	-2.75068124019808	Down	1.00893e-05	0.00023521
Unigene84654_CB2	36	236	22.3573	150.109	-2.7471922541182	Down	3.21964e-13	2.61562e-11
Unigene78744_CB2	8	52	5.39294	35.9018	-2.73491392433977	Down	5.75886e-06	0.000143403
Unigene37641_CB2	6	39	5.91538	39.3798	-2.73491392433976	Down	1.75646e-05	0.000385001
Unigene5856_CB2	6	39	2.74336	18.2631	-2.73491392433976	Down	1.75646e-05	0.000384924
Unigene112387_CB2	19	123	1.92123	12.7382	-2.72906119809433	Down	7.5258e-09	3.26707e-07
Unigene79275_CB2	17	110	11.3629	75.3026	-2.72837107847299	Down	2.61204e-08	1.04546e-06
Unigene27842_CB2	51	329	3.45275	22.8123	-2.72399263796242	Down	5.10702e-15	5.58587e-13
Unigene63228_CB2	14	90	11.1536	73.4356	-2.71897238047074	Down	1.65319e-07	5.73823e-06
Unigene82821_CB2	5	32	3.19319	20.9306	-2.71254611131131	Down	3.2333e-05	0.000659744
Unigene58708_CB2	5	32	4.15114	27.2098	-2.71254611131131	Down	3.2333e-05	0.000659991
Unigene35610_CB2	5	32	4.99188	32.7207	-2.71254611131131	Down	3.2333e-05	0.000659867
Unigene91810_CB2	5	32	2.76743	18.1399	-2.71254611131131	Down	3.2333e-05	0.000659621
Unigene105503_CB2	5	32	1.82997	11.995	-2.71254611131131	Down	3.2333e-05	0.000659498
Unigene68069_CB2	36	230	27.4336	179.509	-2.71003925570074	Down	3.21964e-13	2.61367e-11
Unigene112074_CB2	22	140	3.30825	21.5616	-2.70432560450634	Down	1.14828e-09	5.60378e-08
Unigene6450_CB2	6	38	4.26334	27.6541	-2.69743921892111	Down	1.7722e-05	0.000388218
Unigene13340_CB2	6	38	3.77076	24.459	-2.6974392189211	Down	1.7722e-05	0.00038814
Unigene27822_CB2	21	132	1.82312	11.7368	-2.68655090277837	Down	2.15168e-09	1.00645e-07
Unigene786_CB2	7	44	3.8744	24.9423	-2.68655090277836	Down	1.01191e-05	0.000235754
Unigene54592_CB2	22	138	18.9637	121.831	-2.68356704433955	Down	1.14828e-09	5.60879e-08
Unigene21007_CB2	23	144	11.9739	76.7801	-2.68083725158397	Down	6.12286e-10	3.10886e-08
Unigene88618_CB2	8	50	4.69125	30.0294	-2.6783303959734	Down	5.7625e-06	0.000143428
Unigene19792_CB2	9	56	5.16251	32.8991	-2.67190412681396	Down	3.25024e-06	8.5515e-05
Unigene50478_CB2	10	62	8.91206	56.591	-2.66674242169819	Down	1.81622e-06	5.06903e-05
Unigene23147_CB2	5	31	1.8385	11.6744	-2.66674242169819	Down	3.46514e-05	0.000700639
Unigene6308_CB2	5	31	0.995855	6.32362	-2.66674242169818	Down	3.46514e-05	0.000700769
Unigene15587_CB2	22	136	7.51159	47.5583	-2.66250542881172	Down	1.14828e-09	5.6113e-08
Unigene103053_CB2	11	68	4.50696	28.535	-2.66250542881171	Down	1.00679e-06	2.9708e-05
Unigene19264_CB2	12	74	3.63325	22.9468	-2.65896507110647	Down	5.5433e-07	1.74202e-05
Unigene111867_CB2	12	74	2.00097	12.6377	-2.65896507110646	Down	5.5433e-07	1.73902e-05
Unigene15085_CB2	13	80	0.980241	6.17813	-2.65596258294494	Down	3.03466e-07	1.00542e-05
Unigene81590_CB2	7	43	4.54405	28.5885	-2.65338403884317	Down	1.01525e-05	0.00023643
Unigene43975_CB2	15	92	14.1686	89.0021	-2.65114556664717	Down	8.96834e-08	3.27412e-06
Unigene29685_CB2	23	141	24.0271	150.859	-2.65046360254045	Down	6.12286e-10	3.1132e-08
Unigene109690_CB2	20	122	5.33819	33.3504	-2.6432834488742	Down	4.02722e-09	1.82137e-07
Unigene105789_CB2	10	61	3.60145	22.5001	-2.6432834488742	Down	1.81628e-06	5.06791e-05
Unigene20943_CB2	31	188	10.4937	65.178	-2.63486674748944	Down	4.29922e-12	2.87845e-10
Unigene22966_CB2	16	97	5.68445	35.2954	-2.6343870483858	Down	4.84758e-08	1.84944e-06
Unigene27355_CB2	34	206	7.81819	48.5146	-2.63351189213155	Down	7.99804e-13	5.93294e-11
Unigene24113_CB2	28	169	11.1255	68.7742	-2.62799872042326	Down	2.66354e-11	1.61777e-09
Unigene79932_CB2	5	30	3.31394	20.3645	-2.61943670691983	Down	3.87102e-05	0.000772698
Unigene21803_CB2	5	30	1.0834	6.65762	-2.61943670691983	Down	3.87102e-05	0.00077298
Unigene68103_CB2	13	78	9.90659	60.877	-2.61943670691983	Down	3.03466e-07	1.0042e-05
Unigene57918_CB2	7	42	5.84235	35.9018	-2.61943670691983	Down	1.02106e-05	0.000237633
Unigene107427_CB2	8	48	2.60733	16.0223	-2.61943670691983	Down	5.77364e-06	0.00014364
Unigene102875_CB2	10	60	4.12941	25.3756	-2.61943670691983	Down	1.81638e-06	5.06691e-05
Unigene58684_CB2	5	30	4.15114	25.5092	-2.61943670691983	Down	3.87102e-05	0.000773121
Unigene94290_CB2	8	48	4.22056	25.9358	-2.61943670691983	Down	5.77364e-06	0.000143608
Unigene78495_CB2	11	66	7.41529	45.5677	-2.61943670691983	Down	1.00681e-06	2.96925e-05
Unigene90755_CB2	6	36	3.39233	20.8462	-2.61943670691983	Down	1.8481e-05	0.000402423
Unigene79144_CB2	9	54	6.01564	36.9667	-2.61943670691983	Down	3.2516e-06	8.55302e-05
Unigene7322_CB2	11	66	1.7197	10.5677	-2.61943670691983	Down	1.00681e-06	2.97006e-05
Unigene81003_CB2	5	30	3.27269	20.111	-2.61943670691983	Down	3.87102e-05	0.000773263
Unigene110155_CB2	5	30	1.26195	7.75479	-2.61943670691982	Down	3.87102e-05	0.000772839
Unigene16187_CB2	8	48	3.48604	21.4221	-2.61943670691982	Down	5.77364e-06	0.000143673
Unigene110292_CB2	10	60	2.47635	15.2174	-2.61943670691982	Down	1.81638e-06	5.06562e-05
Unigene31957_CB2	11	66	11.2674	69.2392	-2.61943670691982	Down	1.00681e-06	2.96845e-05
Unigene1315_CB2	5	30	2.04331	12.5563	-2.61943670691982	Down	3.87102e-05	0.000773404
Unigene110678_CB2	30	179	6.95927	42.5278	-2.61139938785441	Down	7.81352e-12	5.01916e-10
Unigene108118_CB2	328	1957	101.65	621.158	-2.61135024220739	Down	1.07248e-13	9.93946e-12
Unigene8875_CB2	18	107	3.15838	19.2288	-2.6060161911575	Down	1.40367e-08	5.86072e-07
Unigene72950_CB2	13	77	9.40672	57.0641	-2.60082102875248	Down	3.03466e-07	1.00451e-05
Unigene18032_CB2	13	77	7.51159	45.5677	-2.60082102875248	Down	3.03466e-07	1.0036e-05
Unigene102729_CB2	12	71	4.98137	30.1859	-2.5992588249822	Down	5.54336e-07	1.73704e-05
Unigene5_CB2	10	59	2.51986	15.2267	-2.59518916067315	Down	1.81657e-06	5.06356e-05
Unigene14658_CB2	10	59	6.74117	40.7348	-2.59518916067315	Down	1.81657e-06	5.06485e-05
Unigene78947_CB2	19	112	12.7537	76.998	-2.59390161481269	Down	7.5258e-09	3.26448e-07
Unigene77621_CB2	7	41	4.7801	28.6748	-2.58467128875915	Down	1.03119e-05	0.000239582
Unigene48198_CB2	7	41	6.38268	38.2884	-2.58467128875915	Down	1.03119e-05	0.000239531
Unigene85709_CB2	26	152	15.9585	95.5519	-2.58196200150117	Down	9.29072e-11	5.2654e-09
Unigene1712_CB2	6	35	2.72755	16.2955	-2.57879472242249	Down	1.93218e-05	0.000419313
Unigene16896_CB2	6	35	1.03892	6.20696	-2.57879472242248	Down	1.93218e-05	0.000419229
Unigene109015_CB2	11	64	3.14914	18.7654	-2.57504258756137	Down	1.00687e-06	2.96784e-05
Unigene43130_CB2	5	29	4.75131	28.224	-2.57052710643888	Down	4.57846e-05	0.000896389
Unigene112234_CB2	5	29	0.648083	3.84979	-2.57052710643888	Down	4.57846e-05	0.00089671
Unigene106440_CB2	5	29	1.73726	10.3198	-2.57052710643888	Down	4.57846e-05	0.000896549
Unigene58791_CB2	17	98	14.1139	83.33	-2.56172120906354	Down	2.61204e-08	1.04507e-06
Unigene111625_CB2	12	69	2.19851	12.9472	-2.55803616225568	Down	5.5435e-07	1.73659e-05
Unigene40992_CB2	8	46	7.6948	45.3151	-2.55803616225568	Down	5.80734e-06	0.00014438
Unigene81452_CB2	27	155	17.5995	103.477	-2.55571110930945	Down	4.9667e-11	2.91459e-09
Unigene49383_CB2	10	57	9.01391	52.6218	-2.54543612547605	Down	1.81745e-06	5.06472e-05
Unigene42119_CB2	20	114	19.1204	111.622	-2.54543612547605	Down	4.02722e-09	1.82061e-07
Unigene33838_CB2	26	148	26.4602	154.262	-2.54348785368653	Down	9.29072e-11	5.2545e-09
Unigene18067_CB2	47	267	9.6285	56.0208	-2.54058128620859	Down	0	0
Unigene93531_CB2	6	34	3.21925	18.6836	-2.53697454672786	Down	2.07808e-05	0.000448126
Unigene98036_CB2	6	34	2.89437	16.7981	-2.53697454672785	Down	2.07808e-05	0.000448215
Unigene4994_CB2	81	458	35.2962	204.402	-2.53382799141099	Down	3.26406e-14	3.30848e-12
Unigene7515_CB2	54	305	19.6724	113.8	-2.53225213648546	Down	3.75256e-14	3.76521e-12
Unigene33020_CB2	11	62	11.1947	64.6233	-2.52923889794826	Down	1.00706e-06	2.9676e-05
Unigene9870_CB2	43	242	8.65174	49.8687	-2.52707268877117	Down	1.1191e-13	1.03191e-11
Unigene84948_CB2	8	45	4.9683	28.6225	-2.52632730252835	Down	5.84432e-06	0.000145068
Unigene110682_CB2	8	45	1.85308	10.6757	-2.52632730252834	Down	5.84432e-06	0.000145036
Unigene19998_CB2	10	56	2.68728	15.4127	-2.51990103336892	Down	1.81842e-06	5.06612e-05
Unigene83009_CB2	39	218	24.8064	142.015	-2.51725631211335	Down	1.29674e-13	1.17586e-11
Unigene78896_CB2	81	451	54.3711	310.054	-2.51160782656943	Down	3.26406e-14	3.31771e-12
Unigene80098_CB2	9	50	5.96509	33.9408	-2.50840539453109	Down	3.2681e-06	8.58815e-05
Unigene6442_CB2	84	466	11.2674	64.0188	-2.50634292807419	Down	0	0
Unigene91131_CB2	15	83	8.42047	47.72	-2.50262304193708	Down	8.96838e-08	3.27195e-06
Unigene94508_CB2	26	143	13.6711	77.0094	-2.49390582483597	Down	9.29072e-11	5.25994e-09
Unigene83359_CB2	18	99	11.4031	64.234	-2.49390582483597	Down	1.40367e-08	5.85848e-07
Unigene45750_CB2	8	44	7.42322	41.8151	-2.49390582483597	Down	5.90806e-06	0.000146285
Unigene96568_CB2	8	44	4.00618	22.5669	-2.49390582483597	Down	5.90806e-06	0.000146252
Unigene7487_CB2	53	291	33.5759	188.809	-2.49142909454375	Down	3.9524e-14	3.94399e-12
Unigene72909_CB2	46	251	33.2853	186.014	-2.48245580409243	Down	6.9944e-14	6.73354e-12
Unigene65745_CB2	31	169	24.0889	134.499	-2.48115733209398	Down	4.29922e-12	2.88021e-10
Unigene49058_CB2	9	49	8.11252	45.2363	-2.47925904887157	Down	3.28156e-06	8.62145e-05
Unigene43252_CB2	9	49	8.50114	47.4033	-2.47925904887157	Down	3.28156e-06	8.61938e-05
Unigene103622_CB2	7	38	2.80255	15.5818	-2.47504679758466	Down	1.13149e-05	0.000260723
Unigene105424_CB2	34	184	12.4727	69.1319	-2.47057332100535	Down	7.99804e-13	5.92891e-11
Unigene24421_CB2	8	43	1.40842	7.75335	-2.46073896090077	Down	6.01764e-06	0.000148695
Unigene98184_CB2	8	43	3.8474	21.1799	-2.46073896090077	Down	6.01764e-06	0.000148661
Unigene33718_CB2	11	59	11.1947	61.4964	-2.45768563692322	Down	1.00823e-06	2.97024e-05
Unigene96892_CB2	36	193	17.9141	98.3619	-2.45700624202444	Down	3.21964e-13	2.61756e-11
Unigene17229_CB2	14	75	7.10099	38.961	-2.45593797463695	Down	1.65328e-07	5.73669e-06
Unigene95855_CB2	26	139	13.2729	72.6751	-2.45297556078109	Down	9.29072e-11	5.25722e-09
Unigene17310_CB2	15	80	6.25966	34.1922	-2.44951170547752	Down	8.96852e-08	3.26981e-06
Unigene20739_CB2	15	80	6.91857	37.7914	-2.44951170547752	Down	8.96852e-08	3.27091e-06
Unigene4485_CB2	21	112	9.74298	53.2192	-2.44951170547752	Down	2.15168e-09	1.00688e-07
Unigene24433_CB2	6	32	2.69647	14.729	-2.44951170547752	Down	2.76394e-05	0.000576901
Unigene77938_CB2	6	32	4.07957	22.2839	-2.44951170547751	Down	2.76394e-05	0.000577011
Unigene23904_CB2	26	138	10.5162	57.1668	-2.44255894483575	Down	9.29072e-11	5.26267e-09
Unigene72872_CB2	14	74	10.1303	54.8409	-2.43657264977002	Down	1.65334e-07	5.73326e-06
Unigene34948_CB2	7	37	7.03315	38.0742	-2.43657264977002	Down	1.22132e-05	0.00027901
Unigene25650_CB2	14	74	4.7595	25.7658	-2.43657264977002	Down	1.65334e-07	5.73508e-06
Unigene102134_CB2	15	79	6.36062	34.3094	-2.43136435876726	Down	8.96864e-08	3.26877e-06
Unigene37838_CB2	8	42	7.88717	42.409	-2.42679162897743	Down	6.20532e-06	0.000152642
Unigene99690_CB2	30	157	13.7968	73.9494	-2.42220435948179	Down	7.81352e-12	5.01622e-10
Unigene27302_CB2	9	47	1.8904	10.1108	-2.419138056434	Down	3.34412e-06	8.77105e-05
Unigene104319_CB2	14	73	5.42606	28.9773	-2.41694384302109	Down	1.65344e-07	5.7318e-06
Unigene32160_CB2	10	52	10.2431	54.5521	-2.4129858294524	Down	1.83618e-06	5.10908e-05
Unigene100674_CB2	17	88	7.57525	40.1614	-2.40644298358563	Down	2.61206e-08	1.0447e-06
Unigene111350_CB2	12	62	2.39005	12.6472	-2.40370801586439	Down	5.5524e-07	1.73888e-05
Unigene58724_CB2	12	62	9.96274	52.719	-2.40370801586439	Down	5.5524e-07	1.73838e-05
Unigene86033_CB2	6	31	3.65429	19.3371	-2.40370801586439	Down	3.50686e-05	0.000707634
Unigene38942_CB2	13	67	12.737	67.2323	-2.40012367851535	Down	3.0366e-07	1.00363e-05
Unigene30397_CB2	7	36	7.2645	38.2638	-2.39704428558338	Down	1.37487e-05	0.000309302
Unigene106191_CB2	7	36	2.46474	12.9824	-2.39704428558338	Down	1.37487e-05	0.000309238
Unigene57357_CB2	99	509	83.067	437.41	-2.39663943219476	Down	0	0
Unigene97171_CB2	53	271	26.1263	136.82	-2.38870279298934	Down	3.9524e-14	3.95121e-12
Unigene65319_CB2	9	46	7.02817	36.7905	-2.38811116081337	Down	3.41142e-06	8.9347e-05
Unigene81733_CB2	10	51	6.46489	33.7683	-2.38497145328281	Down	1.8504e-06	5.1421e-05
Unigene24171_CB2	31	158	10.2948	53.7394	-2.3840586439889	Down	4.29922e-12	2.88198e-10
Unigene3392_CB2	22	112	17.2655	90.0225	-2.38239750961898	Down	1.14828e-09	5.60629e-08
Unigene6549_CB2	66	336	16.4472	85.756	-2.38239750961898	Down	0	0
Unigene40096_CB2	12	61	11.613	60.4604	-2.3802490430404	Down	5.55884e-07	1.7394e-05
Unigene2313_CB2	13	66	3.90603	20.3102	-2.37842860741603	Down	3.03798e-07	1.00348e-05
Unigene77383_CB2	14	71	9.60177	49.8723	-2.37686640364575	Down	1.65391e-07	5.7316e-06
Unigene69381_CB2	32	162	24.0371	124.631	-2.3743242090833	Down	2.41606e-12	1.68687e-10
Unigene29981_CB2	50	253	51.8893	268.909	-2.37361159111826	Down	3.21964e-14	3.27561e-12
Unigene40118_CB2	22	111	21.2905	110.018	-2.36945845391147	Down	1.14828e-09	5.60128e-08
Unigene4621_CB2	27	136	16.9011	87.1902	-2.36704954528554	Down	4.9667e-11	2.91302e-09
Unigene25638_CB2	315	1586	13.7301	70.8017	-2.36644324351537	Down	4.0945e-13	3.24905e-11
Unigene49557_CB2	68	342	60.9463	313.937	-2.36486387983423	Down	0	0
Unigene87076_CB2	40	201	23.9914	123.472	-2.36359780249024	Down	1.16573e-13	1.06859e-11
Unigene26474_CB2	12	60	0.367272	1.88077	-2.35640230108604	Down	5.56976e-07	1.74232e-05
Unigene20786_CB2	7	35	3.68068	18.8485	-2.35640230108604	Down	1.63623e-05	0.000361915
Unigene92594_CB2	30	150	16.3748	83.8537	-2.35640230108604	Down	7.81352e-12	5.00739e-10
Unigene23459_CB2	6	30	2.96696	15.1936	-2.35640230108604	Down	4.77324e-05	0.000930688
Unigene80390_CB2	8	40	5.28012	27.039	-2.35640230108604	Down	7.07024e-06	0.0001716
Unigene108156_CB2	12	60	3.71161	19.0068	-2.35640230108604	Down	5.56976e-07	1.74132e-05
Unigene14982_CB2	7	35	4.34726	22.262	-2.35640230108604	Down	1.63623e-05	0.000361988
Unigene54642_CB2	7	35	6.0339	30.8991	-2.35640230108604	Down	1.63623e-05	0.000362061
Unigene47210_CB2	9	45	8.25402	42.2681	-2.35640230108604	Down	3.52574e-06	9.20542e-05
Unigene65613_CB2	12	60	9.3709	47.9876	-2.35640230108604	Down	5.56976e-07	1.74182e-05
Unigene30443_CB2	20	100	20.7557	106.288	-2.35640230108604	Down	4.02722e-09	1.82212e-07
Unigene3551_CB2	11	55	4.27384	21.886	-2.35640230108604	Down	1.01919e-06	3.0009e-05
Unigene23225_CB2	7	35	1.9038	9.7492	-2.35640230108603	Down	1.63623e-05	0.000361842
Unigene20166_CB2	41	204	17.5747	89.5594	-2.34934754355209	Down	1.39888e-13	1.24675e-11
Unigene83238_CB2	97	482	61.698	313.996	-2.34745070024151	Down	3.04202e-14	3.10938e-12
Unigene38711_CB2	24	119	23.5145	119.413	-2.34432946878546	Down	3.26422e-10	1.72056e-08
Unigene112324_CB2	19	94	2.19731	11.1338	-2.34113554443273	Down	7.5259e-09	3.26322e-07
Unigene68432_CB2	18	89	13.6509	69.1283	-2.34028263572276	Down	1.40372e-08	5.85643e-07
Unigene14366_CB2	28	138	14.3403	72.3865	-2.33564374091924	Down	2.66354e-11	1.61508e-09
Unigene17980_CB2	13	64	5.39649	27.2098	-2.33403448805758	Down	3.04426e-07	1.00464e-05
Unigene83416_CB2	13	64	8.2356	41.525	-2.33403448805758	Down	3.04426e-07	1.00495e-05
Unigene2846_CB2	46	226	9.30282	46.8105	-2.33109121255685	Down	6.9944e-14	6.74543e-12
Unigene43173_CB2	20	98	18.8914	94.8066	-2.32725595542652	Down	4.02724e-09	1.81987e-07
Unigene27599_CB2	17	83	3.71418	18.5725	-2.32205079629526	Down	2.6124e-08	1.04445e-06
Unigene52447_CB2	8	39	7.01082	35.0043	-2.31987642506092	Down	7.99266e-06	0.000191647
Unigene69322_CB2	16	78	12.0185	60.0073	-2.31987642506092	Down	4.8492e-08	1.84813e-06
Unigene42797_CB2	8	39	7.60209	37.9564	-2.31987642506092	Down	7.99266e-06	0.000191605
Unigene95271_CB2	8	39	4.13753	20.6583	-2.31987642506092	Down	7.99266e-06	0.000191563
Unigene47686_CB2	16	78	14.589	72.8413	-2.31987642506092	Down	4.8492e-08	1.84877e-06
Unigene85539_CB2	58	282	35.5997	177.274	-2.3160445634699	Down	0	0
Unigene12147_CB2	29	141	10.5405	52.4878	-2.31604456346989	Down	1.43938e-11	8.96676e-10
Unigene72190_CB2	7	34	5.11206	25.4305	-2.31458212539141	Down	2.07914e-05	0.000447913
Unigene4462_CB2	7	34	3.86085	19.2062	-2.31458212539141	Down	2.07914e-05	0.000448178
Unigene48546_CB2	7	34	6.346	31.5688	-2.31458212539141	Down	2.07914e-05	0.000448001
Unigene28912_CB2	7	34	7.31261	36.3773	-2.31458212539141	Down	2.07914e-05	0.00044809
Unigene9031_CB2	20	97	11.1875	55.5714	-2.31245895349844	Down	4.02728e-09	1.81914e-07
Unigene27736_CB2	13	63	1.79883	8.92822	-2.3113144115575	Down	3.0509e-07	1.00623e-05
Unigene36559_CB2	13	63	12.9789	64.4188	-2.31131441155749	Down	3.0509e-07	1.00653e-05
Unigene55589_CB2	13	63	11.0847	55.0171	-2.31131441155749	Down	3.0509e-07	1.00592e-05
Unigene36865_CB2	11	53	10.9131	53.8527	-2.30296304212458	Down	1.04247e-06	3.05793e-05
Unigene6519_CB2	16	77	5.22546	25.7557	-2.30126074689357	Down	4.85032e-08	1.84791e-06
Unigene17893_CB2	16	77	6.23184	30.716	-2.30126074689357	Down	4.85032e-08	1.84726e-06
Unigene27918_CB2	16	77	16.826	82.9332	-2.30126074689357	Down	4.85032e-08	1.84662e-06
Unigene45105_CB2	21	101	19.6013	96.5525	-2.30036826617171	Down	2.1517e-09	1.00603e-07
Unigene69789_CB2	47	226	35.1372	173.043	-2.30006431693622	Down	0	0
Unigene103579_CB2	20	96	8.02766	39.4646	-2.29750861203247	Down	4.02732e-09	1.8184e-07
Unigene98582_CB2	19	91	9.02749	44.2825	-2.29434133295378	Down	7.52626e-09	3.26209e-07
Unigene5036_CB2	14	67	6.77426	33.2037	-2.29320847459884	Down	1.65908e-07	5.74405e-06
Unigene57027_CB2	62	296	52.3	255.729	-2.28973126144075	Down	0	0
Unigene105330_CB2	8	38	2.94848	14.344	-2.28240171964226	Down	9.54862e-06	0.000224473
Unigene82956_CB2	8	38	5.0885	24.7549	-2.28240171964226	Down	9.54862e-06	0.000224328
Unigene93924_CB2	12	57	6.37347	31.0061	-2.28240171964226	Down	5.67172e-07	1.77117e-05
Unigene63124_CB2	12	57	9.56021	46.5092	-2.28240171964226	Down	5.67172e-07	1.77066e-05
Unigene55992_CB2	8	38	6.82134	33.1849	-2.28240171964226	Down	9.54862e-06	0.000224521
Unigene67366_CB2	8	38	6.12596	29.802	-2.28240171964226	Down	9.54862e-06	0.000224424
Unigene7229_CB2	12	57	6.41668	31.2163	-2.28240171964226	Down	5.67172e-07	1.77016e-05
Unigene28134_CB2	8	38	8.41298	40.9281	-2.28240171964226	Down	9.54862e-06	0.000224376
Unigene78216_CB2	151	717	102.229	497.156	-2.28189877557549	Down	0	0
Unigene77777_CB2	47	223	31.9566	155.291	-2.28078525444134	Down	0	0
Unigene5466_CB2	11	52	8.30229	40.1963	-2.27548230570247	Down	1.06706e-06	3.1225e-05
Unigene22555_CB2	7	33	1.72532	8.33035	-2.27151340349952	Down	2.82626e-05	0.000589008
Unigene68203_CB2	7	33	5.33432	25.7557	-2.27151340349952	Down	2.82626e-05	0.000588896
Unigene86632_CB2	7	33	4.23067	20.4269	-2.27151340349952	Down	2.82626e-05	0.000588671
Unigene66675_CB2	7	33	5.41276	26.1344	-2.27151340349952	Down	2.82626e-05	0.000588784
Unigene17821_CB2	24	113	12.3317	59.4661	-2.26969066789271	Down	3.26422e-10	1.72222e-08
Unigene6852_CB2	171	805	75.9835	366.35	-2.26946666431475	Down	3.08642e-13	2.52996e-11
Unigene63695_CB2	17	80	13.4756	64.948	-2.2689394598357	Down	2.6137e-08	1.04459e-06
Unigene19870_CB2	10	47	3.56886	17.1793	-2.26713496298895	Down	2.10018e-06	5.78328e-05
Unigene49778_CB2	13	61	11.6515	55.9946	-2.26477182562046	Down	3.08088e-07	1.0155e-05
Unigene66696_CB2	25	117	19.3313	92.6584	-2.26098273600735	Down	1.74035e-10	9.57037e-09
Unigene13593_CB2	9	42	3.13398	14.9789	-2.25686662753512	Down	4.59446e-06	0.000117076
Unigene21468_CB2	12	56	4.07957	19.4984	-2.25686662753512	Down	5.75956e-07	1.79552e-05
Unigene13171_CB2	12	56	4.13302	19.7538	-2.25686662753512	Down	5.75956e-07	1.79603e-05
Unigene44161_CB2	18	84	16.9011	80.7791	-2.25686662753512	Down	1.40428e-08	5.85653e-07
Unigene31694_CB2	35	163	36.0851	172.118	-2.25391934348478	Down	4.92716e-13	3.83732e-11
Unigene70235_CB2	53	246	39.4359	187.469	-2.24906825697471	Down	3.9524e-14	3.94759e-12
Unigene27193_CB2	19	88	4.91332	23.3068	-2.24597831139238	Down	7.528e-09	3.26155e-07
Unigene59172_CB2	8	37	6.60705	31.2966	-2.24392757182762	Down	1.21621e-05	0.00027819
Unigene24145_CB2	8	37	3.21106	15.2103	-2.24392757182762	Down	1.21621e-05	0.000278132
Unigene62199_CB2	68	314	54.7273	258.823	-2.24163211383996	Down	0	0
Unigene111143_CB2	13	60	2.7452	12.9766	-2.2409250836661	Down	3.11232e-07	1.02463e-05
Unigene102207_CB2	13	60	5.49776	25.9879	-2.2409250836661	Down	3.11232e-07	1.02494e-05
Unigene96824_CB2	43	198	21.3974	100.91	-2.23756607157618	Down	1.1191e-13	1.03278e-11
Unigene94393_CB2	30	138	15.8271	74.5653	-2.23610806736833	Down	7.81352e-12	5.01327e-10
Unigene26255_CB2	10	46	0.55078	2.59486	-2.23610806736832	Down	2.29428e-06	6.2516e-05
Unigene25361_CB2	15	69	6.16185	29.03	-2.23610806736832	Down	9.02838e-08	3.28616e-06
Unigene96525_CB2	15	69	7.53551	35.5016	-2.23610806736832	Down	9.02838e-08	3.28725e-06
Unigene54517_CB2	10	46	8.61986	40.6103	-2.23610806736832	Down	2.29428e-06	6.25004e-05
Unigene67069_CB2	10	46	7.6948	36.2521	-2.23610806736832	Down	2.29428e-06	6.24848e-05
Unigene97862_CB2	22	101	10.678	50.2073	-2.23325407031317	Down	1.14834e-09	5.59908e-08
Unigene103942_CB2	308	1414	121.767	572.54	-2.23325407031317	Down	0	0
Unigene2378_CB2	17	78	4.66372	21.9157	-2.23241358381058	Down	2.61672e-08	1.04542e-06
Unigene102636_CB2	17	78	7.07556	33.2494	-2.23241358381058	Down	2.61672e-08	1.04503e-06
Unigene99850_CB2	12	55	5.50268	25.8305	-2.23087141900218	Down	5.90642e-07	1.83659e-05
Unigene3451_CB2	7	32	3.48329	16.3087	-2.22711928414107	Down	4.08038e-05	0.000810638
Unigene29792_CB2	7	32	7.2645	34.0123	-2.22711928414107	Down	4.08038e-05	0.000810785
Unigene14889_CB2	140	640	35.9676	168.399	-2.22711928414107	Down	0	0
Unigene5043_CB2	7	32	1.72263	8.06531	-2.22711928414107	Down	4.08038e-05	0.000810343
Unigene13444_CB2	14	64	2.77787	13.0059	-2.22711928414106	Down	1.68111e-07	5.81665e-06
Unigene3497_CB2	7	32	3.07578	14.4007	-2.22711928414106	Down	4.08038e-05	0.000810491
Unigene109508_CB2	30	137	8.18738	38.2932	-2.22561569355068	Down	7.81352e-12	5.02212e-10
Unigene111827_CB2	41	187	6.97679	32.5905	-2.22381666146822	Down	1.39888e-13	1.24981e-11
Unigene97571_CB2	9	41	4.39533	20.5074	-2.22210120937445	Down	5.51282e-06	0.000138
Unigene66984_CB2	9	41	6.92532	32.3116	-2.22210120937444	Down	5.51282e-06	0.000138031
Unigene38266_CB2	9	41	8.81796	41.1422	-2.22210120937444	Down	5.51282e-06	0.000138063
Unigene99870_CB2	29	132	13.2596	61.8136	-2.22088733042955	Down	1.43938e-11	8.977e-10
Unigene42745_CB2	11	50	10.4529	48.6621	-2.2188987773361	Down	1.17712e-06	3.40896e-05
Unigene17482_CB2	11	50	5.17964	24.1132	-2.2188987773361	Down	1.17712e-06	3.40987e-05
Unigene91260_CB2	19	86	10.6281	49.2695	-2.21281144745718	Down	7.53192e-09	3.26195e-07
Unigene99713_CB2	56	252	25.754	118.696	-2.20439920764099	Down	6.88338e-15	7.46898e-13
Unigene94868_CB2	8	36	4.17863	19.2586	-2.20439920764098	Down	1.65322e-05	0.000365228
Unigene79375_CB2	12	54	8.02085	36.9667	-2.20439920764098	Down	6.15126e-07	1.90513e-05
Unigene88680_CB2	14	63	8.17929	37.6969	-2.20439920764098	Down	1.69987e-07	5.87411e-06
Unigene82871_CB2	12	54	7.66365	35.3204	-2.20439920764098	Down	6.15126e-07	1.90459e-05
Unigene35641_CB2	8	36	7.98701	36.8107	-2.20439920764098	Down	1.65322e-05	0.000365302
Unigene42497_CB2	14	63	13.3037	61.3143	-2.20439920764098	Down	1.69987e-07	5.87597e-06
Unigene35982_CB2	92	412	91.8506	421.278	-2.19741277732488	Down	0	0
Unigene53617_CB2	24	107	20.8013	94.982	-2.19097869187866	Down	3.26444e-10	1.71984e-08
Unigene103321_CB2	11	49	4.46061	20.3505	-2.18975243167659	Down	1.29176e-06	3.70853e-05
Unigene19601_CB2	11	49	6.59763	30.1002	-2.18975243167659	Down	1.29176e-06	3.70756e-05
Unigene92923_CB2	11	49	5.96281	27.204	-2.18975243167658	Down	1.29176e-06	3.70658e-05
Unigene82261_CB2	9	40	5.79466	26.3769	-2.18647729964372	Down	7.04372e-06	0.000171185
Unigene75305_CB2	9	40	6.33791	28.8497	-2.18647729964372	Down	7.04372e-06	0.000171147
Unigene74338_CB2	9	40	6.395	29.1096	-2.18647729964372	Down	7.04372e-06	0.000171223
Unigene79138_CB2	14	62	9.35766	42.4433	-2.18131559452794	Down	1.73102e-07	5.9629e-06
Unigene55556_CB2	28	124	23.8747	108.288	-2.18131559452794	Down	2.66354e-11	1.61687e-09
Unigene112453_CB2	102	451	5.05017	22.8697	-2.17903248748256	Down	0	0
Unigene108786_CB2	10	44	2.93203	13.2129	-2.17197772994861	Down	3.15686e-06	8.34399e-05
Unigene82458_CB2	56	246	35.9091	161.558	-2.16963378948031	Down	6.88338e-15	7.46157e-13
Unigene15504_CB2	8	35	1.27084	5.6944	-2.16375722314364	Down	2.38054e-05	0.000505764
Unigene4498_CB2	8	35	4.81659	21.5822	-2.16375722314364	Down	2.38054e-05	0.000505666
Unigene49798_CB2	8	35	7.17016	32.1281	-2.16375722314364	Down	2.38054e-05	0.000506059
Unigene111064_CB2	8	35	1.72162	7.71424	-2.16375722314364	Down	2.38054e-05	0.000505567
Unigene26277_CB2	8	35	2.64559	11.8544	-2.16375722314364	Down	2.38054e-05	0.000505469
Unigene68754_CB2	8	35	6.03803	27.0552	-2.16375722314364	Down	2.38054e-05	0.000505961
Unigene3464_CB2	8	35	1.45721	6.52949	-2.16375722314364	Down	2.38054e-05	0.000505862
Unigene95412_CB2	65	284	33.5076	149.943	-2.1618535126749	Down	0	0
Unigene27214_CB2	88	384	20.5346	91.7727	-2.16000508828253	Down	0	0
Unigene55349_CB2	11	48	9.43031	42.1456	-2.16000508828253	Down	1.48197e-06	4.20162e-05
Unigene101580_CB2	11	48	4.75391	21.246	-2.16000508828253	Down	1.48197e-06	4.20053e-05
Unigene73929_CB2	49	213	34.9748	155.71	-2.1544739823093	Down	3.26406e-14	3.31155e-12
Unigene54900_CB2	73	317	62.583	278.337	-2.15298867745806	Down	0	0
Unigene23812_CB2	12	52	4.51771	20.0502	-2.14995142361861	Down	7.23188e-07	2.20728e-05
Unigene27623_CB2	12	52	1.43512	6.36924	-2.14995142361861	Down	7.23188e-07	2.2079e-05
Unigene101027_CB2	9	39	3.96562	17.5999	-2.14995142361861	Down	9.58476e-06	0.000224887
Unigene39618_CB2	15	65	14.6059	64.8227	-2.14995142361861	Down	9.43162e-08	3.42494e-06
Unigene57536_CB2	15	65	12.5859	55.8579	-2.14995142361861	Down	9.43162e-08	3.4238e-06
Unigene103520_CB2	9	39	3.62166	16.0734	-2.14995142361861	Down	9.58476e-06	0.000224935
Unigene36862_CB2	13	56	12.8973	56.901	-2.14138941011518	Down	3.63604e-07	1.18491e-05
Unigene86798_CB2	13	56	7.82696	34.5315	-2.14138941011518	Down	3.63604e-07	1.18455e-05
Unigene54655_CB2	33	142	28.4455	125.362	-2.1398272063449	Down	1.37712e-12	9.94539e-11
Unigene72743_CB2	10	43	7.23594	31.867	-2.13881086601341	Down	4.04892e-06	0.000104441
Unigene37600_CB2	10	43	9.85896	43.4188	-2.13881086601341	Down	4.04892e-06	0.000104392
Unigene86954_CB2	10	43	6.02074	26.5153	-2.13881086601341	Down	4.04892e-06	0.000104417
Unigene89394_CB2	84	360	48.5364	213.044	-2.13400987974959	Down	0	0
Unigene17994_CB2	18	77	7.8436	34.3646	-2.13133574545126	Down	1.42509e-08	5.92751e-07
Unigene94509_CB2	29	124	15.2485	66.7774	-2.13068952145797	Down	1.43943e-11	8.96192e-10
Unigene73917_CB2	131	560	93.504	409.378	-2.13033422160619	Down	4.10782e-14	4.08416e-12
Unigene22737_CB2	11	47	2.45082	10.7249	-2.12963143923901	Down	1.7964e-06	5.02271e-05
Unigene96371_CB2	11	47	5.5437	24.2595	-2.12963143923901	Down	1.7964e-06	5.024e-05
Unigene70286_CB2	22	94	16.3696	71.6343	-2.12963143923901	Down	1.15046e-09	5.60695e-08
Unigene85084_CB2	156	666	96.5019	421.952	-2.12845035440769	Down	1.14353e-13	1.05265e-11
Unigene110179_CB2	41	175	10.315	45.092	-2.12813331341291	Down	1.39888e-13	1.24879e-11
Unigene93165_CB2	23	98	12.425	54.2216	-2.12562209425687	Down	6.13076e-10	3.11142e-08
Unigene25663_CB2	8	34	2.88116	12.541	-2.12193704744902	Down	3.5851e-05	0.000720628
Unigene11985_CB2	8	34	2.97629	12.9551	-2.12193704744901	Down	3.5851e-05	0.000721025
Unigene22147_CB2	8	34	1.92958	8.39905	-2.12193704744901	Down	3.5851e-05	0.000720495
Unigene77274_CB2	8	34	5.48673	23.8825	-2.12193704744901	Down	3.5851e-05	0.000720893
Unigene107155_CB2	8	34	2.65673	11.5642	-2.12193704744901	Down	3.5851e-05	0.00072076
Unigene106622_CB2	49	208	16.8397	73.2116	-2.12020408022455	Down	3.26406e-14	3.31463e-12
Unigene56432_CB2	66	280	55.9735	243.206	-2.11936310378519	Down	0	0
Unigene72054_CB2	13	55	9.49382	41.1375	-2.11539420158224	Down	4.03048e-07	1.30257e-05
Unigene52319_CB2	9	38	7.88717	34.1067	-2.11247671819995	Down	1.37836e-05	0.000309831
Unigene89123_CB2	9	38	5.21945	22.5706	-2.11247671819995	Down	1.37836e-05	0.000309895
Unigene44759_CB2	18	76	16.8011	72.6534	-2.11247671819994	Down	1.43903e-08	5.98092e-07
Unigene81828_CB2	9	38	5.81841	25.1607	-2.11247671819994	Down	1.37836e-05	0.000309958
Unigene88227_CB2	38	160	22.3666	96.4527	-2.10847478764245	Down	1.78302e-13	1.55487e-11
Unigene10441_CB2	15	63	6.34357	27.2873	-2.10486353409007	Down	1.02353e-07	3.69348e-06
Unigene67503_CB2	15	63	11.4862	49.4086	-2.10486353409007	Down	1.02353e-07	3.6947e-06
Unigene60390_CB2	51	214	41.6835	179.137	-2.10351585062832	Down	5.10702e-15	5.56915e-13
Unigene302_CB2	87	365	14.8364	63.75	-2.10328336411732	Down	0	0
Unigene25344_CB2	11	46	3.54842	15.1977	-2.09860454361839	Down	2.31422e-06	6.29965e-05
Unigene2039_CB2	11	46	2.68603	11.5041	-2.09860454361838	Down	2.31422e-06	6.30122e-05
Unigene80128_CB2	17	71	11.2202	47.9943	-2.09675848445302	Down	2.77436e-08	1.10315e-06
Unigene70378_CB2	59	246	43.9003	187.469	-2.09434566217607	Down	1.4877e-14	1.57669e-12
Unigene26623_CB2	24	100	3.58508	15.2991	-2.09336789525224	Down	3.27194e-10	1.72296e-08
Unigene99336_CB2	25	104	11.633	49.5636	-2.09105773456504	Down	1.74314e-10	9.58088e-09
Unigene80639_CB2	120	498	78.8717	335.233	-2.08758554265824	Down	0	0
Unigene26988_CB2	21	87	2.61867	11.1111	-2.08510027926864	Down	2.17874e-09	1.01737e-07
Unigene57851_CB2	69	285	57.8952	244.915	-2.08076785847261	Down	0	0
Unigene83795_CB2	23	95	14.5124	61.3921	-2.0807678584726	Down	6.15798e-10	3.12379e-08
Unigene13156_CB2	40	165	7.28607	30.7819	-2.07886832555713	Down	1.16573e-13	1.0677e-11
Unigene105355_CB2	17	70	6.26551	26.4231	-2.0762943818933	Down	2.87886e-08	1.14097e-06
Unigene20802_CB2	9	37	2.84507	11.9793	-2.07400257038531	Down	2.0689e-05	0.000446499
Unigene94852_CB2	19	78	9.92426	41.727	-2.07194891161733	Down	7.86898e-09	3.39715e-07
Unigene89868_CB2	29	119	16.6348	69.9106	-2.07131097437904	Down	1.44014e-11	8.96124e-10
Unigene74066_CB2	10	41	7.13771	29.9723	-2.0700981159294	Down	7.93654e-06	0.000190468
Unigene48382_CB2	10	41	9.06571	38.0683	-2.0700981159294	Down	7.93654e-06	0.000190552
Unigene107821_CB2	10	41	3.16754	13.301	-2.07009811592939	Down	7.93654e-06	0.00019051
Unigene34779_CB2	11	45	11.0521	46.3065	-2.06689568389106	Down	3.16356e-06	8.35766e-05
Unigene64421_CB2	11	45	8.67589	36.3506	-2.06689568389105	Down	3.16356e-06	8.35968e-05
Unigene77514_CB2	11	45	7.51159	31.4724	-2.06689568389105	Down	3.16356e-06	8.35564e-05
Unigene80689_CB2	23	94	15.1171	63.277	-2.0655011018193	Down	6.18038e-10	3.1337e-08
Unigene62630_CB2	12	49	9.60874	40.1845	-2.06422154959273	Down	1.31699e-06	3.77501e-05
Unigene66977_CB2	37	151	28.4708	119.001	-2.0634255798948	Down	2.21378e-13	1.88979e-11
Unigene66236_CB2	27	110	20.9807	87.5439	-2.06094641755986	Down	4.97644e-11	2.91717e-09
Unigene51094_CB2	14	57	12.4068	51.7349	-2.06000929830581	Down	2.61484e-07	8.74551e-06
Unigene112403_CB2	44	178	4.2014	17.4076	-2.05077601852777	Down	7.54952e-14	7.23608e-12
Unigene65133_CB2	27	109	21.1894	87.6112	-2.04777102881213	Down	4.98264e-11	2.91924e-09
Unigene12740_CB2	28	113	2.65913	10.991	-2.04729824655626	Down	2.66928e-11	1.61676e-09
Unigene27800_CB2	42	169	4.29651	17.7064	-2.0430362197021	Down	9.9476e-14	9.26636e-12
Unigene91742_CB2	90	361	49.9891	205.361	-2.03847613675617	Down	0	0
Unigene41702_CB2	13	52	12.5041	51.2258	-2.03447420619868	Down	7.4702e-07	2.26924e-05
Unigene20451_CB2	19	76	5.6021	22.9503	-2.03447420619867	Down	8.44404e-09	3.6325e-07
Unigene72724_CB2	11	44	7.95953	32.6081	-2.03447420619867	Down	4.55102e-06	0.000116159
Unigene96374_CB2	13	52	6.55164	26.8403	-2.03447420619867	Down	7.4702e-07	2.26987e-05
Unigene25476_CB2	15	60	4.69475	19.2331	-2.03447420619867	Down	1.4579e-07	5.11725e-06
Unigene69885_CB2	89	356	66.5363	272.582	-2.03447420619867	Down	0	0
Unigene66512_CB2	9	36	6.95927	28.5103	-2.03447420619867	Down	3.19906e-05	0.000653979
Unigene95484_CB2	10	40	5.15501	21.1187	-2.03447420619867	Down	1.1887e-05	0.000272468
Unigene59155_CB2	11	44	9.0847	37.2176	-2.03447420619867	Down	4.55102e-06	0.000116132
Unigene80028_CB2	9	36	5.96509	24.4374	-2.03447420619867	Down	3.19906e-05	0.000653857
Unigene99784_CB2	31	124	14.2153	58.2361	-2.03447420619867	Down	4.30366e-12	2.87966e-10
Unigene8068_CB2	23	92	15.6384	64.0662	-2.03447420619867	Down	6.2763e-10	3.17938e-08
Unigene90616_CB2	21	84	11.8732	48.6412	-2.03447420619867	Down	2.27014e-09	1.05689e-07
Unigene67022_CB2	19	76	14.6201	59.8948	-2.03447420619867	Down	8.44404e-09	3.63393e-07
Unigene430_CB2	10	40	3.05113	12.4997	-2.03447420619867	Down	1.1887e-05	0.000272525
Unigene19060_CB2	12	48	1.70996	7.00523	-2.03447420619867	Down	1.80622e-06	5.04757e-05
Unigene55181_CB2	58	230	49.7235	201.948	-2.02198326201547	Down	0	0
Unigene107131_CB2	53	210	17.638	71.5764	-2.02079926930159	Down	3.9524e-14	3.95483e-12
Unigene4198_CB2	104	412	25.1615	102.089	-2.0205350152408	Down	0	0
Unigene109745_CB2	90	354	23.9005	96.2822	-2.010226659952	Down	0	0
Unigene66600_CB2	14	55	10.8255	43.5574	-2.00847899766573	Down	4.2268e-07	1.35918e-05
Unigene46906_CB2	14	55	12.8396	51.6611	-2.00847899766572	Down	4.2268e-07	1.35878e-05
Unigene105896_CB2	13	51	4.6606	18.7261	-2.00645983002908	Down	1.02836e-06	3.02383e-05
Unigene12598_CB2	13	51	6.92792	27.836	-2.00645983002907	Down	1.02836e-06	3.02139e-05
Unigene63989_CB2	13	51	10.3048	41.4044	-2.00645983002907	Down	1.02836e-06	3.02221e-05
Unigene95249_CB2	13	51	6.72349	27.0147	-2.00645983002907	Down	1.02836e-06	3.02302e-05
Unigene19712_CB2	12	47	6.57264	26.3654	-2.00410055715515	Down	2.6017e-06	6.98992e-05
Unigene53146_CB2	12	47	10.4581	41.9516	-2.00410055715515	Down	2.6017e-06	6.99164e-05
Unigene22457_CB2	11	43	4.2116	16.8617	-2.00130734226348	Down	6.80784e-06	0.000166191
Unigene52225_CB2	11	43	9.69373	38.8101	-2.00130734226347	Down	6.80784e-06	0.000166117
Unigene87345_CB2	11	43	6.57264	26.3144	-2.00130734226347	Down	6.80784e-06	0.000166154
Unigene59028_CB2	11	43	9.0847	36.3717	-2.00130734226347	Down	6.80784e-06	0.000166228
Unigene79207_CB2	41	160	27.4046	109.531	-1.99885029646796	Down	1.39888e-13	1.25083e-11
Unigene98383_CB2	10	39	4.7801	19.0932	-1.99794833017356	Down	1.83155e-05	0.000399536
Unigene101265_CB2	10	39	4.36962	17.4537	-1.99794833017356	Down	1.83155e-05	0.000399456
Unigene94708_CB2	10	39	5.22329	20.8635	-1.99794833017356	Down	1.83155e-05	0.000399376
Unigene3337_CB2	177	690	141.729	565.864	-1.99732120778121	Down	0	0
Unigene41453_CB2	9	35	8.65665	34.4789	-1.99383222170133	Down	5.0391e-05	0.000972289
Unigene71924_CB2	9	35	6.57264	26.1784	-1.99383222170133	Down	5.0391e-05	0.000972461
Unigene68176_CB2	17	66	12.9548	51.5113	-1.99140548430679	Down	4.51006e-08	1.73399e-06
Unigene24376_CB2	17	66	7.28706	28.9751	-1.99140548430679	Down	4.51006e-08	1.7346e-06
Unigene47189_CB2	38	147	34.8503	138.076	-1.98621903759145	Down	1.78302e-13	1.55735e-11
Unigene48990_CB2	15	58	13.5209	53.545	-1.98556460571773	Down	2.38732e-07	8.04364e-06
Unigene23586_CB2	21	81	7.84979	31.01	-1.98200678630454	Down	2.66012e-09	1.22746e-07
Unigene13733_CB2	21	81	5.43051	21.4528	-1.98200678630453	Down	2.66012e-09	1.22798e-07
Unigene18561_CB2	14	54	1.58993	6.28088	-1.98200678630453	Down	5.84274e-07	1.81782e-05
Unigene94463_CB2	13	50	6.83555	26.9264	-1.97789067783231	Down	1.48394e-06	4.20393e-05
Unigene13474_CB2	19	73	4.46001	17.5502	-1.97637125163511	Down	1.14714e-08	4.8508e-07
Unigene19175_CB2	18	69	3.90025	15.3125	-1.97307366153453	Down	2.50494e-08	1.00665e-06
Unigene106003_CB2	35	134	12.4628	48.8686	-1.97128037971148	Down	4.93828e-13	3.84051e-11
Unigene100673_CB2	93	356	41.4411	162.471	-1.97104882605703	Down	1.08802e-14	1.16212e-12
Unigene133_CB2	17	65	2.40722	9.42665	-1.96937917797679	Down	5.69038e-08	2.14256e-06
Unigene83789_CB2	33	126	20.8221	81.4253	-1.96736001034014	Down	1.38756e-12	9.99434e-11
Unigene88046_CB2	11	42	6.49879	25.4137	-1.96736001034014	Down	1.04624e-05	0.000242665
Unigene19568_CB2	10	38	3.08093	11.9906	-1.9604736247549	Down	2.87254e-05	0.000596945
Unigene981_CB2	30	114	14.7884	57.5551	-1.9604736247549	Down	8.03536e-12	5.1345e-10
Unigene70886_CB2	10	38	7.4058	28.8226	-1.9604736247549	Down	2.87254e-05	0.000597059
Unigene83211_CB2	35	133	22.2622	86.6421	-1.9604736247549	Down	4.94716e-13	3.84194e-11
Unigene72110_CB2	30	114	21.9088	85.2668	-1.9604736247549	Down	8.03536e-12	5.13751e-10
Unigene86751_CB2	35	133	21.1533	82.3266	-1.96047362475489	Down	4.94716e-13	3.84468e-11
Unigene79881_CB2	25	95	16.5697	64.4875	-1.96047362475489	Down	1.96369e-10	1.07176e-08
Unigene49320_CB2	19	72	17.1264	66.4697	-1.9564716941974	Down	1.39075e-08	5.80899e-07
Unigene91296_CB2	19	72	10.6281	41.2489	-1.9564716941974	Down	1.39075e-08	5.81122e-07
Unigene23150_CB2	14	53	5.46636	21.1945	-1.95503973870427	Down	8.45e-07	2.53308e-05
Unigene56812_CB2	42	159	35.429	137.368	-1.95503973870427	Down	9.9476e-14	9.27427e-12
Unigene96438_CB2	28	106	14.0663	54.5388	-1.95503973870426	Down	2.83318e-11	1.70658e-09
Unigene101054_CB2	50	189	22.0312	85.2919	-1.95286044064502	Down	3.21964e-14	3.27866e-12
Unigene106479_CB2	36	136	12.4808	48.2899	-1.95201204600671	Down	3.23074e-13	2.61879e-11
Unigene57852_CB2	85	321	71.3202	275.852	-1.95151275718327	Down	0	0
Unigene99099_CB2	22	83	10.2978	39.7903	-1.9500820189083	Down	1.62564e-09	7.73984e-08
Unigene15302_CB2	22	83	3.96159	15.3075	-1.9500820189083	Down	1.62564e-09	7.73647e-08
Unigene5126_CB2	13	49	6.55164	25.2919	-1.94874433217279	Down	2.2188e-06	6.06711e-05
Unigene7558_CB2	13	49	6.59378	25.4545	-1.94874433217279	Down	2.2188e-06	6.07015e-05
Unigene101132_CB2	13	49	5.71216	22.0511	-1.94874433217279	Down	2.2188e-06	6.06559e-05
Unigene1562_CB2	13	49	2.35438	9.08881	-1.94874433217279	Down	2.2188e-06	6.07167e-05
Unigene3834_CB2	13	49	4.38176	16.9153	-1.94874433217279	Down	2.2188e-06	6.06863e-05
Unigene55030_CB2	38	143	32.5774	125.559	-1.94641802953347	Down	1.78302e-13	1.55611e-11
Unigene1900_CB2	107	402	8.6203	33.1698	-1.94405891097646	Down	0	0
Unigene39588_CB2	41	154	39.9227	153.58	-1.94370874227549	Down	1.39888e-13	1.24777e-11
Unigene45192_CB2	319	1197	297.752	1144.29	-1.9422690293773	Down	0	0
Unigene100381_CB2	113	424	50.9286	195.716	-1.94221569834669	Down	2.23154e-13	1.9005e-11
Unigene110887_CB2	16	60	3.56987	13.7107	-1.94136480180719	Down	1.87847e-07	6.43635e-06
Unigene94782_CB2	20	75	10.4466	40.1221	-1.94136480180719	Down	7.72144e-09	3.33478e-07
Unigene108075_CB2	12	45	3.73357	14.3395	-1.94136480180719	Down	5.96698e-06	0.00014751
Unigene110685_CB2	48	180	11.1185	42.7026	-1.94136480180719	Down	1.01252e-13	9.4238e-12
Unigene41655_CB2	16	60	15.3896	59.1067	-1.94136480180719	Down	1.87847e-07	6.43433e-06
Unigene95320_CB2	24	90	12.4126	47.6729	-1.94136480180719	Down	4.2619e-10	2.21018e-08
Unigene42190_CB2	35	131	33.4607	128.267	-1.93861419079116	Down	4.98268e-13	3.86129e-11
Unigene39102_CB2	46	172	45.0696	172.596	-1.93717700484376	Down	6.9944e-14	6.73948e-12
Unigene93480_CB2	19	71	10.1943	39.0158	-1.93629381225977	Down	1.78203e-08	7.31468e-07
Unigene27481_CB2	15	56	3.04524	11.6438	-1.93493853264776	Down	4.80602e-07	1.52879e-05
Unigene16266_CB2	151	563	66.5342	254.071	-1.93306057895382	Down	0	0
Unigene32906_CB2	11	41	11.1947	42.7348	-1.93259459217946	Down	1.6353e-05	0.000362003
Unigene73152_CB2	11	41	7.92319	30.2461	-1.93259459217946	Down	1.6353e-05	0.000361929
Unigene32919_CB2	75	279	76.3275	290.805	-1.92977682753198	Down	0	0
Unigene107753_CB2	14	52	4.46143	16.9718	-1.92755900228216	Down	1.2641e-06	3.63678e-05
Unigene94864_CB2	21	78	10.9689	41.727	-1.92755900228216	Down	4.28828e-09	1.92668e-07
Unigene90624_CB2	21	78	11.8732	45.1668	-1.92755900228216	Down	4.28828e-09	1.92588e-07
Unigene91898_CB2	110	408	60.8834	231.283	-1.92553983464551	Down	0	0
Unigene26320_CB2	17	63	3.95522	15.012	-1.92429128844825	Down	1.06386e-07	3.82635e-06
Unigene107853_CB2	20	74	6.32238	23.9585	-1.92199947694026	Down	9.97224e-09	4.24975e-07
Unigene37178_CB2	10	37	9.92097	37.5953	-1.92199947694026	Down	4.54966e-05	0.000892189
Unigene59343_CB2	10	37	8.25882	31.2966	-1.92199947694026	Down	4.54966e-05	0.000892029
Unigene61029_CB2	10	37	8.1311	30.8127	-1.92199947694026	Down	4.54966e-05	0.000892509
Unigene91639_CB2	10	37	5.55435	21.0481	-1.92199947694026	Down	4.54966e-05	0.000891869
Unigene86539_CB2	10	37	6.06706	22.991	-1.92199947694026	Down	4.54966e-05	0.000891709
Unigene7965_CB2	10	37	3.17391	12.0275	-1.92199947694025	Down	4.54966e-05	0.000892349
Unigene58585_CB2	23	85	19.0953	72.276	-1.92030318627936	Down	1.0571e-09	5.18664e-08
Unigene30991_CB2	108	399	112.081	424.09	-1.91983164025755	Down	0	0
Unigene16207_CB2	26	96	11.6515	44.0613	-1.91899698877873	Down	1.26448e-10	7.06008e-09
Unigene89719_CB2	16	59	9.1778	34.6616	-1.91711725556051	Down	2.73126e-07	9.09868e-06
Unigene94338_CB2	19	70	10.0238	37.823	-1.91582970970006	Down	2.40868e-08	9.7082e-07
Unigene2273_CB2	31	114	10.2732	38.6925	-1.91316790997654	Down	4.83436e-12	3.20337e-10
Unigene25986_CB2	96	353	16.0078	60.2855	-1.91303607874869	Down	0	0
Unigene10536_CB2	75	275	12.4797	46.8655	-1.90894332411482	Down	0	0
Unigene27820_CB2	12	44	1.35986	5.10673	-1.90894332411482	Down	9.30156e-06	0.000219325
Unigene64300_CB2	12	44	9.46461	35.5428	-1.90894332411481	Down	9.30156e-06	0.000219278
Unigene18116_CB2	12	44	6.64183	24.9423	-1.90894332411481	Down	9.30156e-06	0.000219373
Unigene10798_CB2	38	139	8.08941	30.3058	-1.90548776547859	Down	1.79856e-13	1.56717e-11
Unigene80567_CB2	32	117	21.0325	78.7596	-1.90483892578208	Down	2.72648e-12	1.88792e-10
Unigene58456_CB2	23	84	19.0953	71.4257	-1.90322967292042	Down	1.32543e-09	6.38842e-08
Unigene84817_CB2	20	73	12.4207	46.4321	-1.90237067019132	Down	1.35691e-08	5.67633e-07
Unigene37006_CB2	31	113	30.755	114.818	-1.90045685822699	Down	5.15476e-12	3.40124e-10
Unigene74294_CB2	28	102	19.8956	74.2295	-1.89954462611256	Down	3.78824e-11	2.25575e-09
Unigene55643_CB2	11	40	9.37934	34.9315	-1.89697068244874	Down	2.5802e-05	0.000541966
Unigene92960_CB2	11	40	5.96281	22.2073	-1.89697068244874	Down	2.5802e-05	0.00054207
Unigene84866_CB2	19	69	11.7997	43.8879	-1.89507114953326	Down	3.40934e-08	1.3381e-06
Unigene31089_CB2	51	185	52.5811	195.348	-1.89343032474349	Down	5.10702e-15	5.58029e-13
Unigene91693_CB2	16	58	8.88695	32.9943	-1.89245520132625	Down	4.09406e-07	1.31999e-05
Unigene40142_CB2	16	58	15.484	57.487	-1.89245520132624	Down	4.09406e-07	1.32038e-05
Unigene26086_CB2	21	76	3.20369	11.8747	-1.89008429686349	Down	7.64648e-09	3.30502e-07
Unigene13349_CB2	39	141	6.23934	23.1032	-1.88862333973522	Down	1.31228e-13	1.18798e-11
Unigene6023_CB2	13	47	8.13756	30.1319	-1.88862333973522	Down	5.28798e-06	0.000132981
Unigene38316_CB2	52	188	50.9482	188.652	-1.88862333973522	Down	5.10702e-14	5.00474e-12
Unigene388_CB2	70	253	35.1657	130.173	-1.88818476394802	Down	0	0
Unigene19934_CB2	31	112	13.8528	51.2593	-1.8876328178694	Down	5.6648e-12	3.70644e-10
Unigene100913_CB2	18	65	7.95345	29.4154	-1.88691701778482	Down	8.80986e-08	3.22813e-06
Unigene112315_CB2	230	830	26.9547	99.6236	-1.88595168148858	Down	3.59046e-13	2.8847e-11
Unigene80851_CB2	151	544	98.8351	364.679	-1.88353230812393	Down	0	0
Unigene88415_CB2	25	90	14.6602	54.0529	-1.88247111275362	Down	4.1154e-10	2.13928e-08
Unigene51980_CB2	25	90	22.0312	81.2304	-1.88247111275362	Down	4.1154e-10	2.1403e-08
Unigene26083_CB2	22	79	3.44623	12.6744	-1.87882333573848	Down	4.31112e-09	1.93455e-07
Unigene105325_CB2	22	79	8.10831	29.8203	-1.87882333573848	Down	4.31112e-09	1.93535e-07
Unigene23907_CB2	17	61	5.58675	20.5314	-1.87774870251122	Down	2.32856e-07	7.86263e-06
Unigene67338_CB2	17	61	13.0177	47.8401	-1.87774870251122	Down	2.32856e-07	7.8602e-06
Unigene82403_CB2	12	43	7.6948	28.2399	-1.87577646017962	Down	1.46304e-05	0.000326916
Unigene98453_CB2	12	43	5.7188	20.9879	-1.87577646017961	Down	1.46304e-05	0.000327049
Unigene18347_CB2	12	43	6.24726	22.9274	-1.87577646017961	Down	1.46304e-05	0.000327116
Unigene46431_CB2	12	43	11.0697	40.6258	-1.87577646017961	Down	1.46304e-05	0.000326983
Unigene112012_CB2	105	376	16.3022	59.7893	-1.87481754021019	Down	0	0
Unigene53561_CB2	229	820	198.479	727.9	-1.87475051760717	Down	2.18936e-13	1.87333e-11
Unigene57229_CB2	343	1227	287.798	1054.43	-1.87332897368876	Down	0	0
Unigene93482_CB2	14	50	7.51159	27.4759	-1.8709754739158	Down	3.00542e-06	7.97846e-05
Unigene83664_CB2	14	50	8.83363	32.3116	-1.87097547391579	Down	3.00542e-06	7.97652e-05
Unigene92609_CB2	21	75	11.4623	41.9269	-1.87097547391579	Down	1.09291e-08	4.63765e-07
Unigene67275_CB2	16	57	12.2519	44.703	-1.86736422036342	Down	6.26412e-07	1.93679e-05
Unigene106308_CB2	16	57	5.59622	20.4187	-1.86736422036341	Down	6.26412e-07	1.93734e-05
Unigene67883_CB2	167	594	127.262	463.602	-1.86508903452539	Down	1.39666e-13	1.25295e-11
Unigene2678_CB2	18	64	6.99355	25.4673	-1.86454920475636	Down	1.32424e-07	4.68119e-06
Unigene26621_CB2	18	64	1.79254	6.5276	-1.86454920475636	Down	1.32424e-07	4.67968e-06
Unigene88289_CB2	18	64	10.5947	38.5811	-1.86454920475635	Down	1.32424e-07	4.67817e-06
Unigene8667_CB2	83	295	32.248	117.388	-1.86400591910095	Down	1.15685e-13	1.06223e-11
Unigene40759_CB2	20	71	19.237	69.9429	-1.86229323081599	Down	2.84076e-08	1.1275e-06
Unigene63574_CB2	100	355	79.2681	288.207	-1.86229323081599	Down	0	0
Unigene73441_CB2	11	39	7.92319	28.7706	-1.86044480642363	Down	4.08824e-05	0.000811314
Unigene77830_CB2	11	39	7.47921	27.1585	-1.86044480642362	Down	4.08824e-05	0.000811609
Unigene52423_CB2	11	39	9.63988	35.0043	-1.86044480642362	Down	4.08824e-05	0.000811462
Unigene96800_CB2	13	46	6.46897	23.4438	-1.85759644411459	Down	8.29616e-06	0.000197795
Unigene53705_CB2	13	46	11.2674	40.8334	-1.85759644411459	Down	8.29616e-06	0.000197752
Unigene8825_CB2	28	99	4.408	15.9623	-1.85647590422068	Down	7.21508e-11	4.15588e-09
Unigene63812_CB2	28	99	22.1951	80.3732	-1.85647590422067	Down	7.21508e-11	4.15369e-09
Unigene23563_CB2	15	53	3.95017	14.2948	-1.85550406515335	Down	1.70798e-06	4.79759e-05
Unigene75083_CB2	15	53	10.5632	38.2258	-1.85550406515335	Down	1.70798e-06	4.79636e-05
Unigene94322_CB2	47	166	24.7958	89.6945	-1.85492478586796	Down	0	0
Unigene112446_CB2	91	321	6.07219	21.9375	-1.85310905312228	Down	0	0
Unigene21710_CB2	19	67	5.19432	18.7598	-1.85263588321286	Down	7.53098e-08	2.7904e-06
Unigene97231_CB2	27	95	13.3096	47.9626	-1.84944231236615	Down	1.75165e-10	9.6228e-09
Unigene7028_CB2	35	123	22.4432	80.7791	-1.84770569459294	Down	7.34746e-13	5.47263e-11
Unigene8623_CB2	61	214	40.7727	146.498	-1.84520385503694	Down	1.64313e-14	1.72801e-12
Unigene68252_CB2	123	431	93.281	334.767	-1.84350375994853	Down	0	0
Unigene97502_CB2	62	217	30.2789	108.539	-1.84182912825628	Down	0	0
Unigene89734_CB2	26	91	14.9139	53.4611	-1.84182912825628	Down	4.39068e-10	2.27265e-08
Unigene59081_CB2	12	42	9.91058	35.5259	-1.84182912825628	Down	2.31054e-05	0.000492808
Unigene54534_CB2	12	42	10.3438	37.0789	-1.84182912825628	Down	2.31054e-05	0.000492712
Unigene67072_CB2	12	42	9.23376	33.0997	-1.84182912825628	Down	2.31054e-05	0.000492905
Unigene59713_CB2	38	133	31.2201	111.913	-1.84182912825627	Down	2.07612e-13	1.78764e-11
Unigene30074_CB2	34	119	35.2847	126.483	-1.84182912825627	Down	1.46483e-12	1.05025e-10
Unigene80699_CB2	18	63	11.8308	42.409	-1.84182912825627	Down	2.02688e-07	6.89512e-06
Unigene48819_CB2	71	248	64.3666	230.267	-1.83892339708087	Down	0	0
Unigene17092_CB2	51	178	20.5227	73.3606	-1.83778229519358	Down	5.10702e-15	5.57471e-13
Unigene109135_CB2	160	558	45.3123	161.848	-1.8366674231405	Down	3.66374e-14	3.69304e-12
Unigene62337_CB2	29	101	23.3396	83.2519	-1.83470469382289	Down	5.59614e-11	3.25772e-09
Unigene93146_CB2	27	94	14.5859	52.0085	-1.83417555571284	Down	2.48672e-10	1.33785e-08
Unigene51797_CB2	23	80	20.2687	72.2048	-1.83284034502902	Down	5.21078e-09	2.31356e-07
Unigene71820_CB2	32	111	23.4781	83.4091	-1.82889007254878	Down	7.4274e-12	4.79085e-10
Unigene24076_CB2	15	52	3.21052	11.399	-1.82802332873124	Down	2.6693e-06	7.15921e-05
Unigene88526_CB2	299	1036	175.336	622.209	-1.82728081968712	Down	5.29132e-13	4.06587e-11
Unigene102634_CB2	41	142	17.0646	60.531	-1.82666932108527	Down	1.45439e-13	1.29201e-11
Unigene98311_CB2	320	1108	153.428	544.093	-1.8262882773605	Down	0	0
Unigene9113_CB2	13	45	1.10727	3.92555	-1.82588758438725	Down	1.30659e-05	0.000295708
Unigene37208_CB2	24	83	23.8103	84.3354	-1.82455113682444	Down	2.96318e-09	1.36041e-07
Unigene37526_CB2	24	83	23.6615	83.8083	-1.82455113682444	Down	2.96318e-09	1.36098e-07
Unigene12774_CB2	40	138	8.41298	29.7267	-1.82107056808948	Down	1.32117e-13	1.19207e-11
Unigene102784_CB2	25	86	10.3506	36.4672	-1.81688277112604	Down	1.6859e-09	8.00233e-08
Unigene106856_CB2	198	680	67.024	235.75	-1.81450852225677	Down	0	0
Unigene73046_CB2	14	48	10.1303	35.5725	-1.81208178486223	Down	7.39318e-06	0.000178763
Unigene106319_CB2	14	48	4.89669	17.1947	-1.81208178486223	Down	7.39318e-06	0.000178724
Unigene8552_CB2	35	120	18.9726	66.6219	-1.81208178486223	Down	1.44884e-12	1.04015e-10
Unigene111166_CB2	42	144	8.79844	30.8956	-1.81208178486222	Down	1.04139e-13	9.65956e-12
Unigene63630_CB2	82	281	64.9998	228.13	-1.81134852180151	Down	0	0
Unigene87433_CB2	467	1599	279.039	978.529	-1.81014968996934	Down	5.55112e-13	4.24461e-11
Unigene4045_CB2	59	202	6.77849	23.7689	-1.81004263958863	Down	1.4877e-14	1.57516e-12
Unigene72364_CB2	128	438	93.0468	326.094	-1.80926126579985	Down	0	0
Unigene8944_CB2	19	65	4.42054	15.4886	-1.80891450578354	Down	1.78399e-07	6.13764e-06
Unigene21465_CB2	19	65	8.51456	29.8332	-1.80891450578354	Down	1.78399e-07	6.13957e-06
Unigene103030_CB2	31	106	12.7014	44.481	-1.80819835037499	Down	2.6015e-11	1.58273e-09
Unigene104459_CB2	12	41	4.61688	16.1558	-1.8070637100956	Down	3.65176e-05	0.000733352
Unigene9902_CB2	32	109	7.53401	26.2834	-1.8026585309756	Down	1.48952e-11	9.24746e-10
Unigene112064_CB2	32	109	4.84433	16.9	-1.8026585309756	Down	1.48952e-11	9.24221e-10
Unigene99165_CB2	94	320	43.9997	153.408	-1.8018134494084	Down	0	0
Unigene17251_CB2	20	68	3.9634	13.8015	-1.80000895256165	Down	1.01489e-07	3.66469e-06
Unigene22310_CB2	15	51	5.99026	20.8594	-1.80000895256165	Down	4.18594e-06	0.000107772
Unigene58550_CB2	69	234	57.2858	198.972	-1.79631446900391	Down	0	0
Unigene1866_CB2	13	44	4.6926	16.2667	-1.79346610669488	Down	2.05936e-05	0.000444704
Unigene53504_CB2	13	44	11.2674	39.058	-1.79346610669487	Down	2.05936e-05	0.000444792
Unigene63705_CB2	21	71	16.6463	57.6414	-1.79190390292459	Down	5.77556e-08	2.17239e-06
Unigene109681_CB2	237	801	63.3647	219.336	-1.79138938970912	Down	2.72892e-13	2.25895e-11
Unigene40018_CB2	29	98	28.0648	97.1332	-1.79120305518631	Down	1.77837e-10	9.75977e-09
Unigene108427_CB2	45	152	13.5726	46.9538	-1.79054862331258	Down	1.9984e-14	2.08956e-12
Unigene59555_CB2	16	54	13.2141	45.6761	-1.78936170836214	Down	2.37154e-06	6.44444e-05
Unigene37701_CB2	16	54	15.7743	54.5259	-1.78936170836214	Down	2.37154e-06	6.44605e-05
Unigene110629_CB2	161	543	37.6806	130.157	-1.78836571588842	Down	0	0
Unigene111171_CB2	43	145	9.00793	31.1101	-1.78811854151151	Down	1.19238e-13	1.08754e-11
Unigene84733_CB2	43	145	26.7046	92.2281	-1.78811854151151	Down	1.19238e-13	1.08845e-11
Unigene18776_CB2	35	118	8.83363	30.5022	-1.78783423861555	Down	2.8606e-12	1.97205e-10
Unigene58060_CB2	27	91	22.5348	77.7873	-1.7873813442339	Down	8.32546e-10	4.13875e-08
Unigene8931_CB2	19	64	5.42957	18.7314	-1.78654669275509	Down	2.77552e-07	9.23205e-06
Unigene26218_CB2	19	64	6.55826	22.6252	-1.78654669275508	Down	2.77552e-07	9.23486e-06
Unigene40307_CB2	202	680	195.486	673.985	-1.78565365958458	Down	0	0
Unigene98545_CB2	124	417	59.0942	203.534	-1.78418146925646	Down	9.63674e-14	9.0462e-12
Unigene94287_CB2	25	84	13.1893	45.3876	-1.7829354392027	Down	3.93394e-09	1.78287e-07
Unigene33859_CB2	137	460	139.425	479.463	-1.78193217418252	Down	2.4536e-13	2.06229e-11
Unigene38666_CB2	14	47	13.7168	47.163	-1.78170813581871	Down	1.16251e-05	0.000267193
Unigene109022_CB2	42	141	12.024	41.3425	-1.78170813581871	Down	1.19016e-13	1.08733e-11
Unigene105561_CB2	28	94	10.2005	35.0727	-1.7817081358187	Down	4.7504e-10	2.44495e-08
Unigene93660_CB2	14	47	7.48613	25.7398	-1.7817081358187	Down	1.16251e-05	0.000267137
Unigene13246_CB2	14	47	2.59203	8.91225	-1.7817081358187	Down	1.16251e-05	0.000267081
Unigene79702_CB2	104	349	69.2207	237.906	-1.78111771426723	Down	0	0
Unigene14978_CB2	17	57	8.54025	29.3274	-1.77990137911308	Down	1.34443e-06	3.84559e-05
Unigene25939_CB2	17	57	5.75459	19.7614	-1.77990137911307	Down	1.34443e-06	3.8466e-05
Unigene76707_CB2	20	67	13.7767	47.2681	-1.77863530176908	Down	1.5778e-07	5.49751e-06
Unigene83714_CB2	60	201	37.8584	129.893	-1.77863530176908	Down	0	0
Unigene25895_CB2	20	67	4.09723	14.0577	-1.77863530176908	Down	1.5778e-07	5.49926e-06
Unigene21370_CB2	43	144	20.3693	69.863	-1.77813445293888	Down	1.23457e-13	1.12321e-11
Unigene43489_CB2	23	77	21.7251	74.4909	-1.77769879083656	Down	1.87259e-08	7.6605e-07
Unigene101742_CB2	26	87	11.1753	38.2985	-1.77697798390631	Down	2.24336e-09	1.04486e-07
Unigene14751_CB2	18	60	7.01082	23.9346	-1.77143980036488	Down	7.62626e-07	2.31023e-05
Unigene82906_CB2	57	190	36.4023	124.276	-1.77143980036488	Down	5.10702e-14	5.00026e-12
Unigene78372_CB2	18	60	12.1862	41.603	-1.77143980036488	Down	7.62626e-07	2.31151e-05
Unigene7613_CB2	30	100	20.7557	70.8589	-1.77143980036488	Down	1.54968e-10	8.57363e-09
Unigene67232_CB2	15	50	11.4862	39.2132	-1.77143980036488	Down	6.5686e-06	0.00016089
Unigene68593_CB2	18	60	13.6509	46.6033	-1.77143980036488	Down	7.62626e-07	2.31087e-05
Unigene67963_CB2	15	50	11.4307	39.0237	-1.77143980036487	Down	6.5686e-06	0.000160926
Unigene18366_CB2	65	216	33.0752	112.57	-1.76699389533368	Down	0	0
Unigene61991_CB2	19	63	15.2915	51.9294	-1.76382661625501	Down	4.32858e-07	1.38823e-05
Unigene35963_CB2	16	53	15.974	54.1936	-1.76239466076187	Down	3.71486e-06	9.65307e-05
Unigene78586_CB2	77	255	51.907	176.057	-1.76204110236263	Down	0	0
Unigene45148_CB2	13	43	12.1341	41.1065	-1.76029924275968	Down	3.24154e-05	0.000661055
Unigene18113_CB2	13	43	6.57264	22.266	-1.76029924275968	Down	3.24154e-05	0.000660685
Unigene13708_CB2	13	43	6.88143	23.3121	-1.76029924275968	Down	3.24154e-05	0.000660808
Unigene3300_CB2	13	43	5.0509	17.1108	-1.76029924275967	Down	3.24154e-05	0.000660932
Unigene52291_CB2	23	76	20.2687	68.5946	-1.75883976358525	Down	2.90642e-08	1.1498e-06
Unigene101349_CB2	102	337	44.447	150.401	-1.75865364540903	Down	0	0
Unigene88221_CB2	163	538	95.941	324.322	-1.75720841452422	Down	1.82965e-13	1.59172e-11
Unigene95314_CB2	20	66	10.3438	34.9601	-1.75694023066976	Down	2.45828e-07	8.26235e-06
Unigene35743_CB2	126	415	125.795	424.346	-1.75416180893304	Down	8.06022e-14	7.6584e-12
Unigene87737_CB2	38	125	22.5348	75.9202	-1.75233097741718	Down	1.27742e-12	9.29914e-11
Unigene29147_CB2	38	125	39.697	133.74	-1.75233097741717	Down	1.27742e-12	9.29295e-11
Unigene30960_CB2	139	456	144.252	484.675	-1.7484231476399	Down	1.45217e-13	1.29109e-11
Unigene5996_CB2	25	82	16.6396	55.8978	-1.74817002104203	Down	9.43046e-09	4.03619e-07
Unigene48301_CB2	88	288	80.2394	268.952	-1.74496758900369	Down	0	0
Unigene9136_CB2	55	180	11.7242	39.2979	-1.74496758900368	Down	0	0
Unigene78931_CB2	30	98	20.1375	67.3732	-1.74229345470536	Down	3.68164e-10	1.92848e-08
Unigene7904_CB2	19	62	9.39538	31.4	-1.74074300314196	Down	6.75262e-07	2.07959e-05
Unigene18531_CB2	23	75	8.43744	28.1788	-1.73973094063754	Down	4.51778e-08	1.73635e-06
Unigene4133_CB2	167	544	50.8555	169.667	-1.73823275497496	Down	1.39666e-13	1.25192e-11
Unigene72466_CB2	137	446	99.5892	332.051	-1.73734202315845	Down	2.4536e-13	2.05912e-11
Unigene97572_CB2	47	153	22.9534	76.5276	-1.73727319721369	Down	0	0
Unigene24834_CB2	68	221	10.5576	35.1421	-1.73491392433977	Down	0	0
Unigene93506_CB2	16	52	8.58468	28.5749	-1.73491392433977	Down	5.81246e-06	0.000144475
Unigene84530_CB2	16	52	9.97587	33.2056	-1.73491392433976	Down	5.81246e-06	0.000144442
Unigene68802_CB2	16	52	12.0761	40.1963	-1.73491392433976	Down	5.81246e-06	0.000144409
Unigene44210_CB2	40	130	37.558	125.015	-1.73491392433976	Down	6.8101e-13	5.11071e-11
Unigene76562_CB2	41	133	28.3661	94.2423	-1.73220463708178	Down	4.6363e-13	3.64195e-11
Unigene65774_CB2	29	94	22.5348	74.8102	-1.73108206274874	Down	9.98014e-10	4.91881e-08
Unigene43147_CB2	103	333	97.877	324.09	-1.72735204608672	Down	0	0
Unigene47697_CB2	82	265	74.7686	247.474	-1.72677075103115	Down	0	0
Unigene30813_CB2	13	42	13.4912	44.6411	-1.72635191083635	Down	5.08876e-05	0.000979622
Unigene109816_CB2	13	42	3.42921	11.3469	-1.72635191083634	Down	5.08876e-05	0.000979795
Unigene102079_CB2	13	42	5.5274	18.2896	-1.72635191083634	Down	5.08876e-05	0.000979277
Unigene11996_CB2	78	252	18.3095	60.5843	-1.72635191083634	Down	0	0
Unigene19469_CB2	13	42	4.6926	15.5273	-1.72635191083634	Down	5.08876e-05	0.00097945
Unigene6709_CB2	22	71	7.08236	23.4095	-1.72478970706606	Down	1.23536e-07	4.3883e-06
Unigene70384_CB2	53	171	39.4359	130.313	-1.72440626652137	Down	3.9524e-14	3.95845e-12
Unigene63642_CB2	1138	3668	902.071	2977.87	-1.72296728748715	Down	1.77547e-12	1.25566e-10
Unigene97044_CB2	18	58	8.90088	29.3742	-1.72253019988393	Down	1.85836e-06	5.16159e-05
Unigene93438_CB2	73	235	39.1676	129.137	-1.72116659388365	Down	0	0
Unigene56471_CB2	110	354	93.2891	307.482	-1.72072004275701	Down	0	0
Unigene19763_CB2	14	45	7.01082	23.0797	-1.71897238047074	Down	2.86e-05	0.000594905
Unigene27465_CB2	14	45	3.17757	10.4606	-1.71897238047074	Down	2.86e-05	0.000594792
Unigene8257_CB2	14	45	7.58903	24.9832	-1.71897238047074	Down	2.86e-05	0.000594679
Unigene76813_CB2	14	45	9.6437	31.7472	-1.71897238047074	Down	2.86e-05	0.000594565
Unigene66861_CB2	19	61	14.6201	48.0734	-1.71728403031797	Down	1.05224e-06	3.0841e-05
Unigene8995_CB2	24	77	12.1731	39.9999	-1.71629824617242	Down	3.99338e-08	1.54732e-06
Unigene46368_CB2	34	109	31.3642	102.982	-1.71519568972526	Down	6.08618e-11	3.5317e-09
Unigene71026_CB2	15	48	11.0568	36.2374	-1.71254611131132	Down	1.60983e-05	0.000356581
Unigene99079_CB2	15	48	7.02122	23.0113	-1.71254611131131	Down	1.60983e-05	0.000356726
Unigene25651_CB2	20	64	6.9798	22.8755	-1.71254611131131	Down	5.963e-07	1.85102e-05
Unigene13739_CB2	15	48	2.53607	8.31168	-1.71254611131131	Down	1.60983e-05	0.000356509
Unigene36425_CB2	15	48	14.9756	49.081	-1.71254611131131	Down	1.60983e-05	0.000356654
Unigene70681_CB2	20	64	14.8116	48.5433	-1.71254611131131	Down	5.963e-07	1.85155e-05
Unigene105093_CB2	26	83	9.69581	31.7005	-1.7090739194045	Down	1.29369e-08	5.42847e-07
Unigene68611_CB2	63	201	47.7781	156.121	-1.70824597387769	Down	0	0
Unigene77016_CB2	21	67	14.4656	47.2681	-1.70824597387769	Down	3.38182e-07	1.10801e-05
Unigene103286_CB2	53	169	21.5474	70.3694	-1.70743318791766	Down	3.9746e-14	3.96252e-12
Unigene3825_CB2	16	51	5.42773	17.7193	-1.70689954817017	Down	9.07382e-06	0.00021465
Unigene14092_CB2	64	204	15.974	52.1485	-1.70689954817017	Down	0	0
Unigene112364_CB2	61	194	6.47534	21.0917	-1.70364971082291	Down	1.64313e-14	1.72967e-12
Unigene41316_CB2	17	54	16.3515	53.196	-1.7018988671118	Down	5.12082e-06	0.000129313
Unigene2493_CB2	23	73	13.7428	44.6733	-1.70073680902168	Down	1.09006e-07	3.90772e-06
Unigene30262_CB2	23	73	23.8691	77.5905	-1.70073680902167	Down	1.09006e-07	3.90644e-06
Unigene35185_CB2	41	130	41.1941	133.774	-1.69929001460904	Down	1.35025e-12	9.77074e-11
Unigene62249_CB2	65	206	52.3129	169.801	-1.69860692035344	Down	0	0
Unigene110755_CB2	96	304	21.9788	71.2826	-1.6974392189211	Down	0	0
Unigene80947_CB2	18	57	11.7817	38.2109	-1.6974392189211	Down	2.89322e-06	7.71434e-05
Unigene22249_CB2	37	117	14.6646	47.4932	-1.69538556015313	Down	1.76597e-11	1.08589e-09
Unigene105182_CB2	63	199	23.3831	75.6473	-1.6938189032424	Down	0	0
Unigene104280_CB2	19	60	7.38208	23.8756	-1.69343728836361	Down	1.63632e-06	4.60459e-05
Unigene44444_CB2	33	104	30.9853	100.012	-1.69051980498131	Down	2.54074e-10	1.36288e-08
Unigene23045_CB2	20	63	7.1539	23.0797	-1.68982603481123	Down	9.2634e-07	2.75649e-05
Unigene66610_CB2	20	63	15.465	49.893	-1.68982603481122	Down	9.2634e-07	2.75574e-05
Unigene98995_CB2	27	85	12.6758	40.8704	-1.68897764017291	Down	1.14088e-08	4.82804e-07
Unigene96810_CB2	14	44	6.96659	22.4245	-1.68655090277837	Down	4.46512e-05	0.000878448
Unigene12880_CB2	14	44	1.72667	5.55791	-1.68655090277837	Down	4.46512e-05	0.000878607
Unigene99334_CB2	14	44	6.51448	20.9692	-1.68655090277836	Down	4.46512e-05	0.00087829
Unigene75779_CB2	30	94	20.9394	67.1968	-1.68217246226779	Down	2.11076e-09	9.89856e-08
Unigene111565_CB2	30	94	5.60699	17.9935	-1.68217246226779	Down	2.11076e-09	9.89431e-08
Unigene111410_CB2	113	354	22.198	71.2224	-1.68190079386648	Down	2.23154e-13	1.90346e-11
Unigene45333_CB2	135	422	126.008	403.418	-1.67875779785502	Down	1.7808e-13	1.55791e-11
Unigene107313_CB2	64	200	21.0325	67.3159	-1.6783303959734	Down	0	0
Unigene106036_CB2	24	75	8.52667	27.2902	-1.6783303959734	Down	9.59184e-08	3.4785e-06
Unigene48103_CB2	16	50	14.589	46.6931	-1.67833039597339	Down	1.41221e-05	0.000316724
Unigene22610_CB2	24	75	10.9735	35.1214	-1.67833039597339	Down	9.59184e-08	3.47734e-06
Unigene27671_CB2	33	103	4.3744	13.9836	-1.67658061402343	Down	3.92112e-10	2.04706e-08
Unigene111769_CB2	143	446	24.9252	79.6187	-1.67550276934059	Down	0	0
Unigene56781_CB2	135	421	113.879	363.722	-1.67533503221423	Down	1.7808e-13	1.55666e-11
Unigene111344_CB2	17	53	3.39878	10.8525	-1.67493181951153	Down	7.9595e-06	0.000190893
Unigene83655_CB2	35	109	22.0841	70.4394	-1.67337551403063	Down	1.27942e-10	7.13255e-09
Unigene88482_CB2	44	137	25.8019	82.2806	-1.6730746705219	Down	6.17728e-13	4.67433e-11
Unigene11712_CB2	18	56	9.01391	28.7215	-1.67190412681396	Down	4.49182e-06	0.000114889
Unigene52132_CB2	110	342	96.9373	308.675	-1.67096700755991	Down	0	0
Unigene102353_CB2	66	205	27.7628	88.3185	-1.66956018634566	Down	0	0
Unigene72309_CB2	19	59	13.8116	43.926	-1.66918974211693	Down	2.53782e-06	6.84185e-05
Unigene107160_CB2	19	59	6.30974	20.0672	-1.66918974211693	Down	2.53782e-06	6.84353e-05
Unigene27768_CB2	95	295	11.4046	36.2707	-1.66918974211692	Down	0	0
Unigene25274_CB2	29	90	9.85896	31.3367	-1.66834630740078	Down	5.71634e-09	2.51756e-07
Unigene59703_CB2	40	124	32.8632	104.34	-1.66674242169819	Down	7.9008e-12	5.05739e-10
Unigene8699_CB2	30	93	5.00773	15.8994	-1.66674242169819	Down	3.25716e-09	1.48725e-07
Unigene11264_CB2	20	62	13.2558	42.0866	-1.66674242169819	Down	1.43534e-06	4.08531e-05
Unigene105102_CB2	20	62	7.45832	23.6799	-1.66674242169818	Down	1.43534e-06	4.08638e-05
Unigene85739_CB2	82	254	50.3306	159.672	-1.66560688835275	Down	0	0
Unigene58490_CB2	31	96	25.7371	81.6294	-1.66524039653295	Down	1.8568e-09	8.76781e-08
Unigene19644_CB2	166	514	32.6501	103.542	-1.66505932404562	Down	1.61426e-13	1.42018e-11
Unigene82619_CB2	21	65	13.4659	42.6881	-1.66452459644837	Down	8.12578e-07	2.45e-05
Unigene87990_CB2	21	65	12.4068	39.3307	-1.66452459644837	Down	8.12578e-07	2.44797e-05
Unigene97202_CB2	21	65	10.3519	32.8165	-1.66452459644837	Down	8.12578e-07	2.44865e-05
Unigene34596_CB2	21	65	21.2347	67.3159	-1.66452459644837	Down	8.12578e-07	2.44932e-05
Unigene55306_CB2	43	133	36.864	116.778	-1.66349188699777	Down	1.57074e-12	1.12397e-10
Unigene92134_CB2	22	68	12.0918	38.2786	-1.66250542881172	Down	4.60426e-07	1.46974e-05
Unigene49343_CB2	22	68	19.8306	62.7769	-1.66250542881172	Down	4.60426e-07	1.46889e-05
Unigene78843_CB2	22	68	14.7675	46.7488	-1.66250542881171	Down	4.60426e-07	1.46932e-05
Unigene64080_CB2	23	71	18.2317	57.6414	-1.66065936964634	Down	2.61102e-07	8.74076e-06
Unigene73843_CB2	23	71	16.4914	52.1392	-1.66065936964634	Down	2.61102e-07	8.73808e-06
Unigene4414_CB2	61	188	41.4756	130.918	-1.65832572031343	Down	1.64313e-14	1.72635e-12
Unigene53668_CB2	25	77	21.6681	68.3516	-1.65740455711885	Down	8.41524e-08	3.0939e-06
Unigene95703_CB2	50	154	25.6077	80.7791	-1.65740455711885	Down	6.12844e-14	5.95762e-12
Unigene4740_CB2	102	314	15.5608	49.0612	-1.6566696131188	Down	0	0
Unigene89779_CB2	53	163	30.4015	95.76	-1.65528190586655	Down	4.5075e-14	4.44113e-12
Unigene90645_CB2	27	83	15.2655	48.0621	-1.65462613538213	Down	2.71932e-08	1.08324e-06
Unigene108315_CB2	27	83	8.22215	25.8867	-1.65462613538213	Down	2.71932e-08	1.08363e-06
Unigene46401_CB2	41	126	37.8215	119.043	-1.65420212508051	Down	6.99086e-12	4.5253e-10
Unigene36173_CB2	28	86	27.9545	87.9368	-1.65338403884317	Down	1.54717e-08	6.3939e-07
Unigene5495_CB2	15	46	11.3213	35.5583	-1.65114556664717	Down	3.8961e-05	0.000776711
Unigene83115_CB2	15	46	9.54093	29.9664	-1.65114556664717	Down	3.8961e-05	0.000776994
Unigene23061_CB2	15	46	6.85841	21.5411	-1.65114556664717	Down	3.8961e-05	0.000776852
Unigene20622_CB2	47	144	16.4754	51.6986	-1.64981035596335	Down	2.15606e-13	1.84773e-11
Unigene94241_CB2	127	389	67.0014	210.188	-1.6494158644127	Down	2.26486e-14	2.34796e-12
Unigene13325_CB2	16	49	7.44512	23.3521	-1.64918405031388	Down	2.19006e-05	0.000469679
Unigene31321_CB2	119	364	122.689	384.361	-1.64745108308943	Down	0	0
Unigene97015_CB2	17	52	8.43283	26.4183	-1.64745108308942	Down	1.23297e-05	0.000281317
Unigene47964_CB2	17	52	15.5008	48.5609	-1.64745108308942	Down	1.23297e-05	0.000281259
Unigene71817_CB2	18	55	13.2064	41.3288	-1.64590891828101	Down	6.9511e-06	0.000169122
Unigene96741_CB2	20	61	9.98376	31.1869	-1.6432834488742	Down	2.21738e-06	6.0693e-05
Unigene20138_CB2	229	698	42.9017	133.928	-1.64235364431138	Down	2.18936e-13	1.8748e-11
Unigene9393_CB2	21	64	15.4075	48.0917	-1.64215678341991	Down	1.25438e-06	3.61166e-05
Unigene17981_CB2	21	64	2.10592	6.57325	-1.64215678341991	Down	1.25438e-06	3.61071e-05
Unigene50226_CB2	106	323	95.0046	296.496	-1.6419441063294	Down	0	0
Unigene97273_CB2	64	195	31.5487	98.4495	-1.64180451994828	Down	0	0
Unigene46595_CB2	22	67	20.2945	63.3006	-1.64113177801915	Down	7.10284e-07	2.17214e-05
Unigene95988_CB2	46	140	23.4071	72.9618	-1.64019526708663	Down	7.15428e-13	5.35429e-11
Unigene20689_CB2	23	70	4.80543	14.9789	-1.64019526708663	Down	4.02542e-07	1.30132e-05
Unigene88079_CB2	48	146	28.3584	88.3427	-1.63933626435753	Down	3.12416e-13	2.55324e-11
Unigene5539_CB2	590	1793	141.873	441.576	-1.63806283481784	Down	0	0
Unigene87918_CB2	105	319	62.2671	193.748	-1.63764130229742	Down	0	0
Unigene85220_CB2	33	100	20.3341	63.1087	-1.63393627661494	Down	1.4267e-09	6.84633e-08
Unigene24063_CB2	34	103	10.5576	32.7569	-1.63351189213155	Down	8.13768e-10	4.05278e-08
Unigene80375_CB2	37	112	24.4205	75.7093	-1.63237576262733	Down	1.51411e-10	8.38956e-09
Unigene109196_CB2	37	112	10.4223	32.3116	-1.63237576262732	Down	1.51411e-10	8.39381e-09
Unigene74282_CB2	42	127	29.8434	92.4229	-1.63084147019208	Down	9.31854e-12	5.91638e-10
Unigene42846_CB2	44	133	41.8115	129.441	-1.63032502306256	Down	3.09198e-12	2.12218e-10
Unigene47242_CB2	48	145	44.0214	136.197	-1.62942079549245	Down	4.24772e-13	3.3633e-11
Unigene23837_CB2	54	163	25.8126	79.8	-1.62831485826628	Down	4.88498e-14	4.80438e-12
Unigene94556_CB2	271	818	142.495	440.515	-1.62828219778655	Down	2.81996e-14	2.89323e-12
Unigene2724_CB2	16	48	5.8559	17.9926	-1.61943670691983	Down	3.38284e-05	0.00068514
Unigene59773_CB2	21	63	17.2532	53.0113	-1.61943670691983	Down	1.9303e-06	5.34511e-05
Unigene3574_CB2	24	72	8.52667	26.1986	-1.61943670691983	Down	3.5081e-07	1.14561e-05
Unigene12385_CB2	59	177	42.3039	129.981	-1.61943670691983	Down	1.57652e-14	1.66436e-12
Unigene82176_CB2	20	60	12.877	39.5653	-1.61943670691983	Down	3.41428e-06	8.93576e-05
Unigene60966_CB2	79	237	64.2357	197.368	-1.61943670691983	Down	0	0
Unigene63317_CB2	41	123	32.664	100.362	-1.61943670691983	Down	2.48012e-11	1.51225e-09
Unigene68275_CB2	35	105	26.5434	81.5558	-1.61943670691983	Down	7.10944e-10	3.57491e-08
Unigene15156_CB2	54	162	18.3581	56.4061	-1.61943670691983	Down	5.4845e-14	5.3459e-12
Unigene100663_CB2	34	102	15.1505	46.5507	-1.61943670691983	Down	1.24621e-09	6.03857e-08
Unigene46535_CB2	22	66	20.2945	62.3558	-1.61943670691983	Down	1.09241e-06	3.189e-05
Unigene71404_CB2	20	60	14.7424	45.2967	-1.61943670691983	Down	3.41428e-06	8.9379e-05
Unigene16307_CB2	22	66	7.52789	23.1298	-1.61943670691983	Down	1.09241e-06	3.18815e-05
Unigene61293_CB2	23	69	18.7015	57.4614	-1.61943670691983	Down	6.18792e-07	1.9154e-05
Unigene70767_CB2	30	90	22.2174	68.264	-1.61943670691983	Down	1.18181e-08	4.98199e-07
Unigene53125_CB2	20	60	17.4302	53.5552	-1.61943670691983	Down	3.41428e-06	8.94005e-05
Unigene47761_CB2	26	78	23.7071	72.8413	-1.61943670691983	Down	1.13009e-07	4.0446e-06
Unigene68489_CB2	19	57	14.4093	44.2732	-1.61943670691983	Down	6.04574e-06	0.000149288
Unigene83987_CB2	25	75	15.7115	48.2744	-1.61943670691983	Down	1.99038e-07	6.77939e-06
Unigene44511_CB2	17	51	15.9621	49.0445	-1.61943670691982	Down	1.90274e-05	0.000413416
Unigene83431_CB2	175	524	110.864	339.986	-1.61668609590379	Down	3.16192e-13	2.57639e-11
Unigene844_CB2	97	290	95.038	291.005	-1.61447045402648	Down	3.04202e-14	3.10647e-12
Unigene26878_CB2	89	265	4.25946	12.9894	-1.60858932468284	Down	0	0
Unigene42567_CB2	157	467	149.191	454.504	-1.60713219701671	Down	0	0
Unigene107808_CB2	62	184	19.6387	59.6922	-1.60383985186881	Down	0	0
Unigene73287_CB2	30	89	21.6087	65.6561	-1.60331704155655	Down	1.80742e-08	7.41614e-07
Unigene95446_CB2	30	89	15.465	46.9892	-1.60331704155655	Down	1.80742e-08	7.41336e-07
Unigene13503_CB2	54	160	15.2929	46.4081	-1.60151479892257	Down	7.79376e-14	7.45058e-12
Unigene83958_CB2	26	77	16.34	49.5617	-1.60082102875248	Down	1.7301e-07	5.96163e-06
Unigene25597_CB2	51	151	10.7985	32.7454	-1.60045360355225	Down	2.20934e-13	1.88747e-11
Unigene108633_CB2	24	71	7.11625	21.5613	-1.5992588249822	Down	5.37406e-07	1.69468e-05
Unigene95300_CB2	23	68	11.8954	36.0195	-1.598375091392	Down	9.48268e-07	2.81408e-05
Unigene62928_CB2	20	59	16.0146	48.3855	-1.59518916067315	Down	5.2388e-06	0.000131865
Unigene69800_CB2	99	292	74.0123	223.578	-1.59494214499908	Down	0	0
Unigene93932_CB2	19	56	10.0913	30.4622	-1.5939016148127	Down	9.28116e-06	0.000218939
Unigene89249_CB2	38	112	22.0377	66.524	-1.59390161481269	Down	3.07886e-10	1.63787e-08
Unigene2418_CB2	19	56	10.2994	31.0902	-1.59390161481269	Down	9.28116e-06	0.000219033
Unigene65338_CB2	19	56	14.8373	44.7884	-1.59390161481269	Down	9.28116e-06	0.000218986
Unigene39101_CB2	38	112	37.2314	112.388	-1.59390161481269	Down	3.07886e-10	1.63707e-08
Unigene109606_CB2	458	1349	123.71	373.188	-1.59294505104999	Down	1.58495e-12	1.13266e-10
Unigene67328_CB2	18	53	13.7834	41.566	-1.59246965931956	Down	1.64634e-05	0.000363857
Unigene17414_CB2	17	50	10.3538	31.1888	-1.59086755472306	Down	2.92446e-05	0.000606581
Unigene34549_CB2	17	50	17.19	51.7815	-1.59086755472306	Down	2.92446e-05	0.000606466
Unigene59260_CB2	16	47	13.2141	39.7552	-1.58906305787631	Down	5.20296e-05	0.000996865
Unigene15752_CB2	16	47	8.64348	26.0042	-1.58906305787631	Down	5.20296e-05	0.00099669
Unigene109271_CB2	16	47	4.47499	13.4632	-1.58906305787631	Down	5.20296e-05	0.000996515
Unigene49106_CB2	30	88	27.0417	81.2407	-1.58701522922745	Down	2.75718e-08	1.09752e-06
Unigene107421_CB2	29	85	9.45157	28.3728	-1.5858841472088	Down	4.84622e-08	1.85086e-06
Unigene37979_CB2	28	82	27.6051	82.7986	-1.58467128875915	Down	8.52288e-08	3.13137e-06
Unigene61272_CB2	27	79	21.954	65.7892	-1.58336745221231	Down	1.49981e-07	5.2576e-06
Unigene77569_CB2	40	117	27.3149	81.8282	-1.58291083089471	Down	1.52803e-10	8.46239e-09
Unigene53725_CB2	37	108	32.0687	95.8697	-1.57990834273319	Down	8.20012e-10	4.0783e-08
Unigene85665_CB2	24	70	14.7309	44.0042	-1.57879472242249	Down	8.20688e-07	2.46832e-05
Unigene22735_CB2	24	70	8.9925	26.8624	-1.57879472242248	Down	8.20688e-07	2.469e-05
Unigene14877_CB2	48	140	14.3403	42.8374	-1.57879472242248	Down	2.75558e-12	1.90566e-10
Unigene23542_CB2	47	137	15.478	46.2077	-1.57791743748156	Down	4.61186e-12	3.06523e-10
Unigene60038_CB2	69	201	56.689	169.131	-1.57700144059944	Down	0	0
Unigene102612_CB2	45	131	18.779	55.9898	-1.57604411140645	Down	1.41787e-11	8.85291e-10
Unigene31897_CB2	22	64	22.5348	67.1411	-1.57504258756138	Down	2.5587e-06	6.89134e-05
Unigene51518_CB2	21	61	18.5062	55.0562	-1.5728941209828	Down	4.52438e-06	0.000115641
Unigene38179_CB2	291	844	285.114	846.926	-1.57069805199757	Down	1.33893e-13	1.20611e-11
Unigene6052_CB2	40	116	5.9582	17.6967	-1.57052710643888	Down	2.3185e-10	1.25352e-08
Unigene108766_CB2	20	58	5.86407	17.4171	-1.57052710643888	Down	8.0087e-06	0.000191905
Unigene103806_CB2	20	58	7.94677	23.603	-1.57052710643888	Down	8.0087e-06	0.000191863
Unigene8306_CB2	49	142	5.13925	15.2535	-1.56951148158814	Down	2.33568e-12	1.6318e-10
Unigene97277_CB2	97	281	47.667	141.426	-1.56898768423247	Down	3.04202e-14	3.11229e-12
Unigene92674_CB2	95	275	51.6746	153.202	-1.56790640627974	Down	0	0
Unigene85178_CB2	18	52	11.1348	32.9452	-1.56498892289746	Down	2.51854e-05	0.000529625
Unigene21978_CB2	18	52	1.56268	4.62357	-1.56498892289746	Down	2.51854e-05	0.000529727
Unigene105723_CB2	43	124	15.5217	45.8426	-1.56240576188345	Down	6.56732e-11	3.79879e-09
Unigene71558_CB2	17	49	12.4727	36.8202	-1.56172120906354	Down	4.47558e-05	0.000879556
Unigene101456_CB2	17	49	7.38743	21.8081	-1.56172120906354	Down	4.47558e-05	0.000879714
Unigene101812_CB2	17	49	7.28706	21.5118	-1.56172120906354	Down	4.47558e-05	0.000879398
Unigene69897_CB2	50	144	37.38	110.258	-1.56054301786626	Down	2.02704e-12	1.42253e-10
Unigene83161_CB2	41	118	26.0786	76.8704	-1.55956525094243	Down	2.00716e-10	1.09439e-08
Unigene110226_CB2	48	138	11.9995	35.3329	-1.55803616225569	Down	6.1846e-12	4.02485e-10
Unigene73784_CB2	74	212	53.0592	155.683	-1.55294129513293	Down	0	0
Unigene34609_CB2	22	63	22.2459	65.2447	-1.55232251106129	Down	3.8956e-06	0.000100939
Unigene5389_CB2	21	60	8.7404	25.5765	-1.54904737902843	Down	6.8891e-06	0.0001678
Unigene30582_CB2	49	140	50.8515	148.804	-1.54904737902843	Down	5.2931e-12	3.47991e-10
Unigene111689_CB2	568	1620	102.165	298.431	-1.54650518446598	Down	0	0
Unigene52040_CB2	27	77	23.7937	69.4971	-1.5463732447301	Down	3.46304e-07	1.13258e-05
Unigene48386_CB2	20	57	18.1314	52.9242	-1.54543612547605	Down	1.2196e-05	0.000278675
Unigene74657_CB2	20	57	14.1474	41.2952	-1.54543612547605	Down	1.2196e-05	0.000278733
Unigene112335_CB2	40	114	4.44348	12.9702	-1.54543612547605	Down	5.3057e-10	2.71413e-08
Unigene25250_CB2	265	755	59.632	174.004	-1.54495849096055	Down	5.95968e-13	4.5222e-11
Unigene97246_CB2	39	111	19.225	56.0405	-1.54348785368653	Down	9.28504e-10	4.5928e-08
Unigene81300_CB2	136	387	88.6492	258.36	-1.54320112109274	Down	1.53433e-13	1.3564e-11
Unigene11925_CB2	32	91	21.1205	61.5138	-1.54226884639737	Down	3.12324e-08	1.23157e-06
Unigene110762_CB2	89	253	20.3172	59.1523	-1.54173434992658	Down	0	0
Unigene101218_CB2	97	275	42.5031	123.413	-1.53784917242357	Down	3.04202e-14	3.11521e-12
Unigene98205_CB2	30	85	14.4278	41.8672	-1.53697454672786	Down	9.63246e-08	3.48975e-06
Unigene62518_CB2	18	51	14.4131	41.8247	-1.53697454672786	Down	3.83644e-05	0.000767618
Unigene44226_CB2	30	85	28.1685	81.7408	-1.53697454672786	Down	9.63246e-08	3.49091e-06
Unigene38871_CB2	60	170	58.7864	170.589	-1.53697454672786	Down	0	0
Unigene65199_CB2	24	68	18.835	54.6565	-1.53697454672785	Down	1.89522e-06	5.2573e-05
Unigene109890_CB2	53	150	13.8417	40.1221	-1.53537244213135	Down	1.32716e-12	9.61637e-11
Unigene47102_CB2	123	348	112.805	326.874	-1.53490319670816	Down	0	0
Unigene56032_CB2	29	82	24.7273	71.6096	-1.53404521568918	Down	1.69293e-07	5.85384e-06
Unigene21616_CB2	75	212	8.44451	24.4471	-1.53357597026599	Down	0	0
Unigene90038_CB2	23	65	13.1453	38.0481	-1.53328006317011	Down	3.3451e-06	8.77152e-05
Unigene5035_CB2	46	130	8.26446	23.9209	-1.53328006317011	Down	4.2289e-11	2.50449e-09
Unigene66781_CB2	34	96	26.2906	76.0274	-1.53197386566949	Down	1.53208e-08	6.34114e-07
Unigene72699_CB2	220	621	159.191	460.219	-1.5315639508945	Down	2.66232e-13	2.2122e-11
Unigene29920_CB2	28	79	29.058	83.9678	-1.53090003231817	Down	2.97704e-07	9.8693e-06
Unigene73247_CB2	50	141	36.0145	104.017	-1.53016936882274	Down	6.86872e-12	4.45151e-10
Unigene19735_CB2	22	62	11.8442	34.1864	-1.52923889794825	Down	5.90946e-06	0.000146253
Unigene852_CB2	88	248	20.0599	57.8995	-1.52923889794825	Down	0	0
Unigene98302_CB2	22	62	10.5482	30.4456	-1.52923889794825	Down	5.90946e-06	0.00014622
Unigene87081_CB2	22	62	13.1953	38.086	-1.52923889794825	Down	5.90946e-06	0.000146187
Unigene32452_CB2	98	276	100.382	289.546	-1.52828881886163	Down	0	0
Unigene24322_CB2	65	183	15.5589	44.8637	-1.52780623145427	Down	0	0
Unigene105572_CB2	27	76	9.8362	28.3566	-1.52751421747879	Down	5.23832e-07	1.65283e-05
Unigene16936_CB2	27	76	7.44593	21.4658	-1.52751421747879	Down	5.23832e-07	1.65331e-05
Unigene39410_CB2	42	118	40.8964	117.678	-1.52479983278176	Down	3.93774e-10	2.05475e-08
Unigene9432_CB2	21	59	13.9185	40.0501	-1.52479983278175	Down	1.04499e-05	0.000242426
Unigene97114_CB2	31	87	15.3293	44.0613	-1.52322139166053	Down	8.27624e-08	3.04998e-06
Unigene55334_CB2	36	101	30.8628	88.6814	-1.52276068750815	Down	7.51472e-09	3.26485e-07
Unigene63645_CB2	56	157	44.3901	127.461	-1.52174003303269	Down	5.55556e-13	4.24503e-11
Unigene7335_CB2	35	98	7.32231	20.9983	-1.51990103336891	Down	1.31665e-08	5.5227e-07
Unigene97162_CB2	29	81	14.2955	40.8944	-1.51634321395572	Down	2.55402e-07	8.55781e-06
Unigene3675_CB2	24	67	9.75733	27.8979	-1.51560089593529	Down	2.86536e-06	7.64378e-05
Unigene10775_CB2	19	53	8.03519	22.956	-1.51446714731829	Down	3.27854e-05	0.000666734
Unigene22365_CB2	19	53	5.70881	16.3097	-1.51446714731829	Down	3.27854e-05	0.00066661
Unigene44495_CB2	19	53	17.84	50.9678	-1.51446714731829	Down	3.27854e-05	0.000666858
Unigene4635_CB2	47	131	9.2328	26.3563	-1.51330835605848	Down	5.4559e-11	3.17947e-09
Unigene108227_CB2	28	78	8.59303	24.5166	-1.51252150300331	Down	4.49024e-07	1.43419e-05
Unigene61174_CB2	22	61	17.8884	50.7992	-1.50577992512426	Down	8.9308e-06	0.000211542
Unigene102563_CB2	22	61	9.18083	26.0716	-1.50577992512426	Down	8.9308e-06	0.000211496
Unigene96218_CB2	38	105	19.2123	54.3706	-1.50079221042121	Down	5.53092e-09	2.44279e-07
Unigene81847_CB2	25	69	16.1622	45.6865	-1.49914247320212	Down	2.44902e-06	6.62697e-05
Unigene50325_CB2	75	207	67.2202	190.015	-1.49914247320212	Down	0	0
Unigene30746_CB2	37	102	38.3981	108.414	-1.49744618254122	Down	9.67844e-09	4.13584e-07
Unigene92617_CB2	61	168	33.2953	93.9162	-1.49605429141455	Down	1.88072e-13	1.63225e-11
Unigene111993_CB2	186	512	29.1074	82.0613	-1.49531539509064	Down	5.59774e-13	4.27427e-11
Unigene10462_CB2	24	66	6.2063	17.4801	-1.49390582483597	Down	4.31684e-06	0.000110829
Unigene84_CB2	71	195	15.8189	44.497	-1.4920574004436	Down	0	0
Unigene64201_CB2	39	107	30.76	86.4336	-1.49053897373757	Down	4.735e-09	2.11089e-07
Unigene24953_CB2	81	222	13.1318	36.8612	-1.48904006966415	Down	3.26406e-14	3.30541e-12
Unigene31735_CB2	57	156	58.7672	164.726	-1.48698641089618	Down	1.62714e-12	1.16053e-10
Unigene163_CB2	19	52	3.53852	9.91857	-1.48698641089618	Down	4.95086e-05	0.00095814
Unigene3491_CB2	19	52	8.94664	25.0777	-1.48698641089618	Down	4.95086e-05	0.000958309
Unigene5039_CB2	19	52	14.4789	40.5847	-1.48698641089618	Down	4.95086e-05	0.000958479
Unigene21567_CB2	98	268	14.2741	39.9793	-1.48585355254124	Down	0	0
Unigene52124_CB2	30	82	26.4374	74.0099	-1.48513561520824	Down	3.28104e-07	1.07693e-05
Unigene51236_CB2	45	123	39.879	111.639	-1.48513561520824	Down	3.72356e-10	1.94857e-08
Unigene110738_CB2	45	123	10.3325	28.9253	-1.48513561520824	Down	3.72356e-10	1.94951e-08
Unigene20503_CB2	41	112	10.0897	28.2286	-1.48427712363819	Down	2.31718e-09	1.07741e-07
Unigene26302_CB2	316	863	114.855	321.255	-1.48391020720053	Down	2.97984e-13	2.45179e-11
Unigene57623_CB2	22	60	18.4593	51.5611	-1.4819331831699	Down	1.34448e-05	0.000303277
Unigene24135_CB2	29	79	11.1575	31.1295	-1.4802739592482	Down	5.76092e-07	1.79492e-05
Unigene85513_CB2	29	79	17.7998	49.6619	-1.4802739592482	Down	5.76092e-07	1.79543e-05
Unigene87823_CB2	83	226	49.2207	137.264	-1.47961373726694	Down	1.15685e-13	1.06134e-11
Unigene47392_CB2	68	185	62.3637	173.769	-1.47839282546465	Down	0	0
Unigene79820_CB2	68	185	45.0696	125.581	-1.47839282546465	Down	0	0
Unigene108071_CB2	46	125	14.312	39.8319	-1.47669653480375	Down	3.18452e-10	1.6875e-08
Unigene70044_CB2	21	57	15.6255	43.4378	-1.47504679758465	Down	2.37592e-05	0.000505175
Unigene14380_CB2	28	76	5.62652	15.6413	-1.47504679758465	Down	1.01201e-06	2.98058e-05
Unigene26025_CB2	112	304	36.1294	100.437	-1.47504679758465	Down	0	0
Unigene57030_CB2	24	65	20.2451	56.1566	-1.47187951850597	Down	6.48e-06	0.000158898
Unigene13514_CB2	24	65	6.95927	19.3038	-1.47187951850597	Down	6.48e-06	0.000158862
Unigene82260_CB2	154	417	99.153	274.979	-1.47159123894843	Down	1.62315e-13	1.42569e-11
Unigene94106_CB2	34	92	17.9976	49.877	-1.47057332100534	Down	7.76482e-08	2.87217e-06
Unigene1686_CB2	112	303	22.251	61.6526	-1.47029326761402	Down	0	0
Unigene26261_CB2	61	165	16.9408	46.9315	-1.4700590828816	Down	5.842e-13	4.43598e-11
Unigene5223_CB2	37	100	25.0494	69.3383	-1.46887703034445	Down	2.16214e-08	8.76951e-07
Unigene63933_CB2	74	200	58.6584	162.37	-1.46887703034445	Down	0	0
Unigene65857_CB2	20	54	15.5412	42.9761	-1.46743361347478	Down	4.20284e-05	0.000831942
Unigene10529_CB2	30	81	10.8043	29.8772	-1.46743361347478	Down	4.90762e-07	1.55884e-05
Unigene6245_CB2	20	54	15.7743	43.6207	-1.46743361347478	Down	4.20284e-05	0.00083149
Unigene51127_CB2	20	54	17.724	49.012	-1.46743361347477	Down	4.20284e-05	0.00083164
Unigene8957_CB2	20	54	12.4207	34.347	-1.46743361347477	Down	4.20284e-05	0.000831791
Unigene56653_CB2	73	197	61.9101	171.113	-1.46670146677504	Down	0	0
Unigene86560_CB2	86	232	52.1767	144.16	-1.46619044662414	Down	0	0
Unigene22325_CB2	85	229	35.8508	98.922	-1.46428705815792	Down	0	0
Unigene91826_CB2	88	237	48.7067	134.348	-1.46378583645963	Down	0	0
Unigene46119_CB2	26	70	24.1255	66.524	-1.46331750500255	Down	3.12798e-06	8.27567e-05
Unigene40412_CB2	71	191	68.7103	189.311	-1.46215591472974	Down	0	0
Unigene4806_CB2	32	86	23.9232	65.8484	-1.46073896090077	Down	2.38216e-07	8.02873e-06
Unigene99657_CB2	160	430	73.7981	203.129	-1.46073896090077	Down	3.66374e-14	3.68964e-12
Unigene77207_CB2	38	102	26.062	71.6476	-1.45897203472658	Down	1.84245e-08	7.54571e-07
Unigene68352_CB2	22	59	16.6844	45.8266	-1.45768563692322	Down	2.016e-05	0.000436116
Unigene1936_CB2	22	59	7.92319	21.7624	-1.45768563692322	Down	2.016e-05	0.000436203
Unigene110555_CB2	69	185	16.4415	45.1484	-1.45733120993681	Down	0	0
Unigene49256_CB2	119	319	107.266	294.498	-1.45706905665559	Down	0	0
Unigene87735_CB2	28	75	16.6672	45.724	-1.45593797463695	Down	1.51202e-06	4.27351e-05
Unigene7219_CB2	28	75	6.24726	17.1384	-1.45593797463695	Down	1.51202e-06	4.2724e-05
Unigene99675_CB2	31	83	14.2567	39.0943	-1.45531732715872	Down	4.17454e-07	1.34396e-05
Unigene61040_CB2	34	91	27.6458	75.7825	-1.45480600514703	Down	1.15731e-07	4.13661e-06
Unigene54062_CB2	241	645	208.88	572.555	-1.45474022027933	Down	1.672e-13	1.46624e-11
Unigene26869_CB2	37	99	10.2037	27.962	-1.45437746064933	Down	3.21956e-08	1.26817e-06
Unigene50136_CB2	123	329	110.241	302.004	-1.45390347459467	Down	0	0
Unigene15822_CB2	21	56	4.3702	11.9357	-1.44951170547752	Down	3.56038e-05	0.000716978
Unigene91441_CB2	36	96	20.0663	54.8042	-1.44951170547752	Down	5.6272e-08	2.12023e-06
Unigene679_CB2	27	72	13.0247	35.5725	-1.44951170547752	Down	2.65586e-06	7.12492e-05
Unigene96151_CB2	51	136	25.8679	70.6493	-1.44951170547752	Down	9.68674e-11	5.47281e-09
Unigene19551_CB2	21	56	8.81014	24.0619	-1.44951170547752	Down	3.56038e-05	0.000716845
Unigene21477_CB2	54	144	28.2058	77.0344	-1.44951170547752	Down	2.73162e-11	1.65086e-09
Unigene91443_CB2	33	88	18.3941	50.2372	-1.44951170547751	Down	2.02554e-07	6.8927e-06
Unigene47065_CB2	66	176	60.5295	165.315	-1.44951170547751	Down	0	0
Unigene89700_CB2	44	117	25.3311	68.9865	-1.44540730714478	Down	2.139e-09	1.00138e-07
Unigene89184_CB2	41	109	23.7775	64.7421	-1.44510652635752	Down	7.64368e-09	3.30511e-07
Unigene90536_CB2	143	380	81.1414	220.835	-1.44445847775123	Down	0	0
Unigene69970_CB2	67	178	50.0891	136.291	-1.4441184467073	Down	0	0
Unigene107849_CB2	29	77	9.16745	24.9298	-1.443279751766	Down	1.28341e-06	3.68941e-05
Unigene9341_CB2	46	122	31.4121	85.3251	-1.44164958770454	Down	1.04461e-09	5.13224e-08
Unigene106577_CB2	126	334	43.3967	117.818	-1.44089857517281	Down	8.06022e-14	7.67174e-12
Unigene62693_CB2	100	265	80.0728	217.325	-1.44046656587451	Down	0	0
Unigene93699_CB2	37	98	19.7179	53.4889	-1.43973068468493	Down	4.78192e-08	1.83079e-06
Unigene933_CB2	37	98	18.5876	50.4226	-1.43973068468493	Down	4.78192e-08	1.83014e-06
Unigene70358_CB2	37	98	27.5307	74.6826	-1.43973068468493	Down	4.78192e-08	1.83143e-06
Unigene111378_CB2	71	188	14.0701	38.157	-1.43931593837163	Down	0	0
Unigene6090_CB2	364	962	270.843	733.109	-1.43657264977002	Down	0	0
Unigene87741_CB2	28	74	16.6046	44.9448	-1.43657264977002	Down	2.25164e-06	6.14614e-05
Unigene3609_CB2	42	111	13.6603	36.9752	-1.43657264977002	Down	6.4974e-09	2.84322e-07
Unigene87790_CB2	67	177	39.7324	107.503	-1.4359905658239	Down	5.0182e-14	4.92212e-12
Unigene108480_CB2	25	66	7.51159	20.3102	-1.4350121357824	Down	8.20662e-06	0.00019596
Unigene74145_CB2	25	66	17.8443	48.2482	-1.4350121357824	Down	8.20662e-06	0.000195917
Unigene18000_CB2	47	124	9.14173	24.7019	-1.43408166490791	Down	8.88086e-10	4.40284e-08
Unigene94257_CB2	52	137	27.4336	74.025	-1.43206657101811	Down	1.22037e-10	6.82424e-09
Unigene22578_CB2	49	129	19.7179	53.1658	-1.43099161750672	Down	4.33856e-10	2.2478e-08
Unigene112032_CB2	98	258	15.0671	40.6258	-1.43099161750672	Down	0	0
Unigene37111_CB2	117	308	116.075	312.956	-1.43089602731017	Down	1.11244e-13	1.0275e-11
Unigene110827_CB2	38	100	8.57547	23.1128	-1.43040288252981	Down	4.05926e-08	1.57173e-06
Unigene27220_CB2	81	213	10.8465	29.2121	-1.42933382353989	Down	3.33066e-14	3.36662e-12
Unigene21662_CB2	27	71	3.03569	8.17579	-1.42933382353988	Down	3.95198e-06	0.000102303
Unigene56358_CB2	150	394	127.212	342.225	-1.42770733515917	Down	0	0
Unigene109230_CB2	95	249	26.6648	71.5801	-1.4246205299358	Down	0	0
Unigene72160_CB2	84	220	61.3447	164.55	-1.42351649694457	Down	0	0
Unigene105318_CB2	191	500	70.3949	188.736	-1.42282966282501	Down	4.06342e-14	4.04738e-12
Unigene15778_CB2	26	68	5.68839	15.2371	-1.42149732930792	Down	6.93936e-06	0.000168949
Unigene61140_CB2	39	102	31.7113	84.943	-1.42149732930792	Down	3.44238e-08	1.34962e-06
Unigene95360_CB2	52	136	26.8061	71.8037	-1.42149732930792	Down	1.8011e-10	9.86469e-09
Unigene79265_CB2	26	68	17.3785	46.5507	-1.42149732930792	Down	6.93936e-06	0.000168911
Unigene100130_CB2	555	1451	251.574	673.624	-1.42096204902795	Down	0	0
Unigene17899_CB2	44	115	15.9924	42.8092	-1.42053263850575	Down	4.68186e-09	2.09061e-07
Unigene83244_CB2	31	81	19.7179	52.767	-1.42012789869643	Down	9.21016e-07	2.74214e-05
Unigene25237_CB2	46	120	18.3701	49.081	-1.41780284575018	Down	2.2822e-09	1.0616e-07
Unigene83606_CB2	23	60	14.5124	38.774	-1.41780284575017	Down	2.54162e-05	0.000534376
Unigene20934_CB2	61	159	15.9575	42.5999	-1.41661982392014	Down	5.96412e-12	3.89064e-10
Unigene103248_CB2	33	86	13.4163	35.8093	-1.41634484154232	Down	4.4558e-07	1.42569e-05
Unigene60914_CB2	81	211	65.862	175.715	-1.41572339202123	Down	3.4417e-14	3.47243e-12
Unigene27583_CB2	126	328	22.2075	59.2079	-1.41474628731684	Down	8.06022e-14	7.66507e-12
Unigene1921_CB2	25	65	9.64202	25.6755	-1.4129858294524	Down	1.21906e-05	0.000278727
Unigene53162_CB2	40	104	34.8604	92.829	-1.4129858294524	Down	2.91652e-08	1.15296e-06
Unigene99706_CB2	829	2153	381.252	1014.1	-1.41137851887016	Down	0	0
Unigene40900_CB2	69	179	66.3677	176.335	-1.40976552668476	Down	2.78e-13	2.29949e-11
Unigene50639_CB2	27	70	24.0626	63.8931	-1.40886972098017	Down	5.86002e-06	0.000145359
Unigene23780_CB2	22	57	10.9131	28.9585	-1.40793260172612	Down	4.47706e-05	0.000879056
Unigene95539_CB2	44	114	22.6082	59.9923	-1.40793260172612	Down	6.90336e-09	3.01483e-07
Unigene89275_CB2	29	75	16.8182	44.5473	-1.40531190156698	Down	2.82238e-06	7.53464e-05
Unigene54749_CB2	41	106	35.3414	93.5802	-1.40484265614379	Down	2.46886e-08	9.93975e-07
Unigene3549_CB2	41	106	17.0646	45.1851	-1.40484265614379	Down	2.46886e-08	9.93609e-07
Unigene70368_CB2	26	67	19.3459	51.0585	-1.40012367851535	Down	1.02797e-05	0.000238986
Unigene108567_CB2	26	67	7.75299	20.462	-1.40012367851535	Down	1.02797e-05	0.000238935
Unigene95826_CB2	33	85	16.8464	44.4416	-1.39947102297792	Down	6.5796e-07	2.03088e-05
Unigene14127_CB2	33	85	14.2228	37.5204	-1.39947102297792	Down	6.5796e-07	2.03031e-05
Unigene94271_CB2	28	72	14.772	38.9037	-1.39704428558338	Down	4.94268e-06	0.000125394
Unigene41936_CB2	51	131	48.7571	128.267	-1.39547186576463	Down	6.76586e-10	3.40842e-08
Unigene54136_CB2	60	154	52.0033	136.703	-1.39437015128506	Down	2.21778e-11	1.35531e-09
Unigene99021_CB2	30	77	14.0842	37.0238	-1.39437015128506	Down	2.38108e-06	6.46715e-05
Unigene95434_CB2	30	77	15.465	40.6535	-1.39437015128505	Down	2.38108e-06	6.46876e-05
Unigene62014_CB2	53	136	42.6551	112.102	-1.39401659288581	Down	3.30212e-10	1.73718e-08
Unigene26396_CB2	46	118	8.05349	21.1586	-1.3935552995035	Down	4.94308e-09	2.19827e-07
Unigene40937_CB2	23	59	22.1226	58.1216	-1.3935552995035	Down	3.76776e-05	0.000755259
Unigene65352_CB2	39	100	30.4554	79.9793	-1.39292817711115	Down	7.48042e-08	2.77543e-06
Unigene63625_CB2	71	182	56.2803	147.757	-1.39252172689269	Down	2.32036e-13	1.96847e-11
Unigene30411_CB2	32	82	33.2091	87.1564	-1.39202621081676	Down	1.14901e-06	3.34261e-05
Unigene8352_CB2	89	228	28.8279	75.6371	-1.39163078939702	Down	0	0
Unigene55218_CB2	98	251	84.0155	220.386	-1.39130791603424	Down	0	0
Unigene51499_CB2	127	325	111.919	293.332	-1.39008542734232	Down	2.26486e-14	2.34351e-12
Unigene27322_CB2	34	87	8.79226	23.0419	-1.38995486079706	Down	5.55298e-07	1.73806e-05
Unigene83607_CB2	72	184	45.4301	118.907	-1.38811116081338	Down	2.0317e-13	1.75354e-11
Unigene22452_CB2	36	92	16.508	43.2074	-1.38811116081338	Down	2.68732e-07	8.97144e-06
Unigene183_CB2	27	69	7.64645	20.0135	-1.38811116081337	Down	8.6582e-06	0.000205709
Unigene72734_CB2	27	69	19.537	51.1354	-1.38811116081337	Down	8.6582e-06	0.000205798
Unigene35120_CB2	36	92	36.1705	94.6711	-1.38811116081337	Down	2.68732e-07	8.97419e-06
Unigene66974_CB2	27	69	20.776	54.3781	-1.38811116081337	Down	8.6582e-06	0.000205754
Unigene13581_CB2	72	184	42.0649	110.099	-1.38811116081337	Down	2.0317e-13	1.75492e-11
Unigene101332_CB2	38	97	16.5587	43.2905	-1.38645953494221	Down	1.3021e-07	4.60592e-06
Unigene79580_CB2	40	102	26.6234	69.5314	-1.38497145328281	Down	6.31616e-08	2.36433e-06
Unigene20559_CB2	51	130	8.03688	20.9816	-1.38441667725563	Down	9.92128e-10	4.89201e-08
Unigene62230_CB2	31	79	24.9492	65.1179	-1.3840586439889	Down	2.00678e-06	5.54004e-05
Unigene43009_CB2	73	186	69.3691	181.023	-1.38380845842668	Down	1.16795e-13	1.06883e-11
Unigene6319_CB2	42	107	26.2906	68.5981	-1.38362376982106	Down	3.06692e-08	1.20979e-06
Unigene73615_CB2	42	107	30.1147	78.576	-1.38362376982106	Down	3.06692e-08	1.21023e-06
Unigene21025_CB2	64	163	15.7497	41.0827	-1.38320236042975	Down	7.67564e-12	4.93931e-10
Unigene1321_CB2	55	140	8.04068	20.9621	-1.38239750961898	Down	2.36156e-10	1.27427e-08
Unigene60823_CB2	77	196	62.6095	163.224	-1.38239750961898	Down	2.39808e-14	2.47901e-12
Unigene84790_CB2	145	369	90.0504	234.705	-1.38204212224413	Down	0	0
Unigene15154_CB2	215	547	38.6274	100.652	-1.38167837940177	Down	0	0
Unigene100880_CB2	35	89	15.5085	40.3896	-1.3809246202201	Down	4.68244e-07	1.49165e-05
Unigene68922_CB2	52	132	39.2472	102.037	-1.37842860741603	Down	8.38306e-10	4.1636e-08
Unigene111307_CB2	84	213	17.8818	46.4398	-1.37686640364575	Down	0	0
Unigene72570_CB2	84	213	61.062	158.58	-1.37686640364575	Down	0	0
Unigene27050_CB2	99	251	6.41866	16.6671	-1.37666114006983	Down	0	0
Unigene50521_CB2	30	76	26.7362	69.3696	-1.37551112403374	Down	3.5053e-06	9.15643e-05
Unigene99855_CB2	34	86	15.5909	40.3896	-1.37327611965043	Down	8.1589e-07	2.45592e-05
Unigene72301_CB2	40	101	29.0771	75.1953	-1.3707575940631	Down	9.25946e-08	3.36578e-06
Unigene104402_CB2	40	101	15.465	39.9936	-1.3707575940631	Down	9.25946e-08	3.36466e-06
Unigene84228_CB2	42	106	26.2906	67.957	-1.37007723798311	Down	4.49332e-08	1.72938e-06
Unigene84042_CB2	42	106	26.3953	68.2278	-1.37007723798311	Down	4.49332e-08	1.72877e-06
Unigene93575_CB2	67	169	35.8265	92.5537	-1.36926445202309	Down	4.5377e-12	3.0233e-10
Unigene3745_CB2	46	116	9.95363	25.7075	-1.36889324526923	Down	1.06114e-08	4.50981e-07
Unigene102493_CB2	918	2313	385.129	993.841	-1.36767341342106	Down	1.44151e-12	1.03557e-10
Unigene3233_CB2	27	68	7.06314	18.2188	-1.36704954528555	Down	1.27456e-05	0.000289538
Unigene4912_CB2	29	73	23.9506	61.7474	-1.36631776995112	Down	6.1235e-06	0.000151003
Unigene62178_CB2	31	78	24.9492	64.2936	-1.36568011467405	Down	2.94788e-06	7.84667e-05
Unigene37630_CB2	33	83	32.5346	83.8083	-1.36511951818714	Down	1.42165e-06	4.05162e-05
Unigene80989_CB2	35	88	22.9088	58.9922	-1.364622807891	Down	6.86686e-07	2.11001e-05
Unigene59595_CB2	39	98	32.2094	82.8937	-1.36378183145163	Down	1.60868e-07	5.59618e-06
Unigene12119_CB2	86	216	47.4333	122.016	-1.36309695366004	Down	0	0
Unigene73204_CB2	207	519	149.1	382.871	-1.36057797705722	Down	9.90318e-14	9.24864e-12
Unigene111781_CB2	71	178	12.3346	31.6711	-1.36046051766038	Down	1.51346e-12	1.0844e-10
Unigene10860_CB2	26	65	2.10109	5.37976	-1.35640230108604	Down	2.23038e-05	0.000477389
Unigene110472_CB2	32	80	7.6948	19.7022	-1.35640230108604	Down	2.4771e-06	6.69798e-05
Unigene1230_CB2	62	155	27.8635	71.3434	-1.35640230108604	Down	4.93242e-11	2.89603e-09
Unigene54199_CB2	34	85	29.4686	75.453	-1.35640230108604	Down	1.19516e-06	3.45205e-05
Unigene70891_CB2	26	65	19.2551	49.3018	-1.35640230108604	Down	2.23038e-05	0.000477482
Unigene3660_CB2	54	135	9.77973	25.0406	-1.35640230108604	Down	8.7116e-10	4.32088e-08
Unigene17140_CB2	34	85	17.0805	43.7339	-1.35640230108604	Down	1.19516e-06	3.45114e-05
Unigene95129_CB2	56	140	29.058	74.4018	-1.35640230108603	Down	4.24916e-10	2.20462e-08
Unigene81555_CB2	26	65	16.8779	43.2152	-1.35640230108603	Down	2.23038e-05	0.000477669
Unigene83928_CB2	58	145	36.4507	93.3304	-1.35640230108603	Down	2.07378e-10	1.12846e-08
Unigene85946_CB2	58	145	35.4617	90.7982	-1.35640230108603	Down	2.07378e-10	1.12903e-08
Unigene14657_CB2	26	65	9.40672	24.0855	-1.35640230108603	Down	2.23038e-05	0.000477576
Unigene35565_CB2	75	187	74.8782	191.211	-1.35254997559043	Down	4.33432e-13	3.4269e-11
Unigene68981_CB2	189	471	142.648	364.086	-1.35181503159039	Down	2.36256e-13	1.99652e-11
Unigene64531_CB2	108	269	85.1815	217.296	-1.35104906659183	Down	0	0
Unigene102321_CB2	53	132	22.354	57.0205	-1.35094787099393	Down	1.50552e-09	7.20561e-08
Unigene93280_CB2	82	204	44.1466	112.484	-1.34934754355208	Down	8.4377e-15	9.08337e-13
Unigene86996_CB2	39	97	23.4809	59.8135	-1.34898482952355	Down	2.34964e-07	7.92646e-06
Unigene5898_CB2	113	281	49.2404	125.408	-1.34872156400442	Down	2.23154e-13	1.90198e-11
Unigene101260_CB2	37	92	16.1676	41.1727	-1.34858279662674	Down	4.85388e-07	1.54356e-05
Unigene100495_CB2	33	82	14.7884	37.6357	-1.3476320914583	Down	2.07998e-06	5.73198e-05
Unigene37763_CB2	33	82	32.5346	82.7986	-1.3476320914583	Down	2.07998e-06	5.73343e-05
Unigene54722_CB2	341	847	293.937	747.759	-1.3470644365067	Down	2.3781e-13	2.005e-11
Unigene88362_CB2	62	154	36.4929	92.8357	-1.3470644365067	Down	7.17912e-11	4.13735e-09
Unigene112268_CB2	54	134	6.76043	17.1816	-1.34567589449298	Down	1.26773e-09	6.13196e-08
Unigene35085_CB2	54	134	54.2557	137.89	-1.34567589449297	Down	1.26773e-09	6.12925e-08
Unigene19522_CB2	27	67	8.05118	20.462	-1.34567589449297	Down	1.86924e-05	0.000406783
Unigene56941_CB2	75	186	63.2661	160.694	-1.34481432681082	Down	6.92336e-13	5.18858e-11
Unigene1860_CB2	67	166	12.3323	31.2937	-1.34342444708783	Down	1.43185e-11	8.93515e-10
Unigene80981_CB2	38	94	24.8724	63.0144	-1.34113554443272	Down	4.077e-07	1.31605e-05
Unigene44916_CB2	119	294	111.074	281.054	-1.3393287877271	Down	0	0
Unigene108382_CB2	51	126	15.4413	39.0717	-1.3393287877271	Down	4.49328e-09	2.01134e-07
Unigene87381_CB2	51	126	30.4732	77.1073	-1.33932878772709	Down	4.49328e-09	2.01216e-07
Unigene28310_CB2	32	79	33.6519	85.0873	-1.33825495437577	Down	3.6195e-06	9.43444e-05
Unigene1692_CB2	79	195	13.5454	34.2433	-1.33802377177118	Down	1.90514e-13	1.65083e-11
Unigene68283_CB2	30	74	22.7515	57.4774	-1.3370369762191	Down	7.51958e-06	0.000181498
Unigene93191_CB2	114	281	61.3746	154.942	-1.33601051225486	Down	6.26166e-14	6.07092e-12
Unigene112192_CB2	142	350	19.5459	49.3415	-1.33593819852632	Down	2.52242e-13	2.11201e-11
Unigene100500_CB2	28	69	12.5478	31.6691	-1.33564374091924	Down	1.56536e-05	0.000347859
Unigene111575_CB2	28	69	5.39953	13.6278	-1.33564374091924	Down	1.56536e-05	0.00034793
Unigene82207_CB2	54	133	34.7679	87.703	-1.33486913953639	Down	1.84111e-09	8.70877e-08
Unigene8609_CB2	54	133	18.7624	47.3287	-1.33486913953639	Down	1.84111e-09	8.705e-08
Unigene88336_CB2	80	197	47.0876	118.757	-1.33459793076769	Down	1.4988e-13	1.32822e-11
Unigene1078_CB2	195	480	44.3227	111.741	-1.33403448805758	Down	1.35891e-13	1.22209e-11
Unigene21549_CB2	26	64	5.25811	13.2561	-1.33403448805758	Down	3.26616e-05	0.000665207
Unigene103584_CB2	213	523	85.4945	215	-1.33043172221978	Down	2.12274e-13	1.82347e-11
Unigene24833_CB2	44	108	7.13331	17.9325	-1.32993008972484	Down	6.75392e-08	2.51441e-06
Unigene75884_CB2	64	157	44.6707	112.233	-1.32909495509029	Down	7.3821e-11	4.2409e-09
Unigene47624_CB2	31	76	28.2662	70.9736	-1.32820540925538	Down	6.29772e-06	0.000154741
Unigene4108_CB2	71	174	26.046	65.3747	-1.32767058254272	Down	7.14984e-12	4.62e-10
Unigene2192_CB2	40	98	11.5775	29.0508	-1.32725595542652	Down	2.87156e-07	9.53988e-06
Unigene95196_CB2	49	120	25.3424	63.5639	-1.32665495769198	Down	1.33963e-08	5.61263e-07
Unigene75762_CB2	127	311	88.6434	222.321	-1.32656028955711	Down	2.26486e-14	2.34573e-12
Unigene99609_CB2	168	411	77.488	194.153	-1.32515136710159	Down	1.0969e-13	1.01486e-11
Unigene38493_CB2	63	154	61.7257	154.534	-1.32398082339366	Down	1.27164e-10	7.09643e-09
Unigene51269_CB2	207	506	183.443	459.261	-1.32398082339366	Down	9.90318e-14	9.25655e-12
Unigene106534_CB2	187	457	64.6886	161.913	-1.32363010136911	Down	2.89768e-13	2.38779e-11
Unigene54089_CB2	43	105	37.2691	93.2067	-1.3224549691627	Down	1.1678e-07	4.16999e-06
Unigene97233_CB2	43	105	21.1968	53.0113	-1.3224549691627	Down	1.1678e-07	4.17136e-06
Unigene46035_CB2	34	83	31.5487	78.8784	-1.32205079629526	Down	2.54084e-06	6.84661e-05
Unigene52346_CB2	59	144	51.7048	129.247	-1.32175615827915	Down	5.33382e-10	2.72724e-08
Unigene34329_CB2	264	644	266.95	666.945	-1.32099696495484	Down	6.4393e-15	7.00102e-13
Unigene136_CB2	48	117	5.06129	12.6352	-1.31987642506092	Down	2.31204e-08	9.33591e-07
Unigene37598_CB2	64	156	63.0974	157.519	-1.31987642506092	Down	1.06818e-10	6.01012e-09
Unigene1653_CB2	32	78	6.43031	16.0529	-1.31987642506092	Down	5.27124e-06	0.00013259
Unigene83028_CB2	55	134	34.9834	87.2936	-1.31920368313179	Down	2.24108e-09	1.04425e-07
Unigene109953_CB2	85	207	22.0529	55.0042	-1.31857022756029	Down	3.90798e-14	3.91755e-12
Unigene63879_CB2	30	73	23.7804	59.2651	-1.31740816947017	Down	1.09559e-05	0.000253143
Unigene62169_CB2	30	73	24.1444	60.1722	-1.31740816947017	Down	1.09559e-05	0.000253197
Unigene79190_CB2	35	85	23.3942	58.1883	-1.31458212539141	Down	2.12706e-06	5.84992e-05
Unigene29029_CB2	87	211	90.8853	225.754	-1.31262989905713	Down	0	0
Unigene57730_CB2	33	80	27.689	68.7482	-1.31200818172758	Down	4.40966e-06	0.000113
Unigene19200_CB2	92	223	12.9575	32.1674	-1.31181215006197	Down	0	0
Unigene49032_CB2	149	361	134.307	333.272	-1.31116071262368	Down	2.2582e-13	1.92021e-11
Unigene79968_CB2	154	373	102.069	253.198	-1.310719485759	Down	1.62315e-13	1.42684e-11
Unigene38742_CB2	38	92	37.2314	92.319	-1.3101086488121	Down	8.60412e-07	2.57504e-05
Unigene67303_CB2	76	184	58.1966	144.304	-1.3101086488121	Down	3.03158e-12	2.08465e-10
Unigene93570_CB2	62	150	33.1529	82.1482	-1.30909658630768	Down	3.15772e-10	1.67493e-08
Unigene8237_CB2	43	104	6.52208	16.1558	-1.30864916963767	Down	1.69128e-07	5.85e-06
Unigene83292_CB2	36	87	22.8982	56.6757	-1.30749270060509	Down	1.77982e-06	4.98526e-05
Unigene10975_CB2	60	145	5.95633	14.7426	-1.30749270060509	Down	6.46774e-10	3.27181e-08
Unigene9867_CB2	36	87	12.4534	30.8236	-1.30749270060509	Down	1.77982e-06	4.98654e-05
Unigene102544_CB2	190	459	79.4993	196.698	-1.30696894128153	Down	2.2382e-13	1.90468e-11
Unigene93707_CB2	169	408	90.063	222.688	-1.30602011188798	Down	0	0
Unigene4590_CB2	34	82	3.21154	7.9328	-1.30456336956642	Down	3.68708e-06	9.58772e-05
Unigene1782_CB2	34	82	13.8229	34.1437	-1.30456336956641	Down	3.68708e-06	9.59229e-05
Unigene3292_CB2	34	82	11.5339	28.4898	-1.30456336956641	Down	3.68708e-06	9.59001e-05
Unigene99074_CB2	56	135	26.2126	64.7192	-1.3039348811919	Down	2.7159e-09	1.25162e-07
Unigene71496_CB2	103	248	75.5701	186.356	-1.30216998940233	Down	0	0
Unigene64740_CB2	59	142	46.5343	114.706	-1.30157827634151	Down	1.11144e-09	5.44101e-08
Unigene105732_CB2	160	385	57.755	142.334	-1.30126074689358	Down	3.66374e-14	3.68624e-12
Unigene81587_CB2	42	101	27.2643	67.1497	-1.30036826617171	Down	2.91962e-07	9.68777e-06
Unigene75889_CB2	47	113	32.8051	80.7791	-1.30006431693622	Down	5.76248e-08	2.16821e-06
Unigene56405_CB2	62	149	52.5811	129.42	-1.29944641627396	Down	4.55094e-10	2.35115e-08
Unigene71949_CB2	55	132	40.1662	98.73	-1.29750861203247	Down	4.66876e-09	2.08647e-07
Unigene106091_CB2	40	96	14.1474	34.7749	-1.29750861203247	Down	6.02422e-07	1.86843e-05
Unigene52774_CB2	35	84	30.6723	75.3938	-1.29750861203247	Down	3.08152e-06	8.1567e-05
Unigene109438_CB2	55	132	15.1148	37.1528	-1.29750861203247	Down	4.66876e-09	2.08561e-07
Unigene19789_CB2	40	96	16.6046	40.8147	-1.29750861203247	Down	6.02422e-07	1.86896e-05
Unigene50527_CB2	45	108	40.1043	98.5779	-1.29750861203246	Down	1.18595e-07	4.22652e-06
Unigene21001_CB2	30	72	15.9875	39.2979	-1.29750861203246	Down	1.59051e-05	0.000352873
Unigene37172_CB2	81	194	80.3599	197.121	-1.29453704550118	Down	1.30917e-12	9.49234e-11
Unigene15162_CB2	38	91	13.1165	32.1702	-1.29434133295378	Down	1.24451e-06	3.58606e-05
Unigene61094_CB2	51	122	41.4686	101.598	-1.29278620179007	Down	1.96618e-08	8.02237e-07
Unigene27777_CB2	255	610	37.9119	92.8846	-1.29278620179006	Down	0	0
Unigene80149_CB2	116	277	76.5617	187.245	-1.29023537712029	Down	7.9936e-14	7.63494e-12
Unigene17747_CB2	31	74	2.76586	6.76205	-1.28973126144075	Down	1.32696e-05	0.000299695
Unigene53182_CB2	47	112	40.961	99.9697	-1.28724027657864	Down	8.30454e-08	3.05835e-06
Unigene8772_CB2	34	81	14.6538	35.7547	-1.28686136783296	Down	5.33306e-06	0.000134022
Unigene11495_CB2	34	81	20.4705	49.9474	-1.28686136783296	Down	5.33306e-06	0.00013396
Unigene77623_CB2	34	81	23.2176	56.6503	-1.28686136783296	Down	5.33306e-06	0.000133991
Unigene53571_CB2	76	181	65.8709	160.671	-1.28639257983829	Down	9.05876e-12	5.76149e-10
Unigene85909_CB2	312	743	190.76	465.263	-1.28629038787502	Down	8.90398e-14	8.37994e-12
Unigene43750_CB2	50	119	47.2286	115.122	-1.2854357797319	Down	3.3802e-08	1.32714e-06
Unigene96553_CB2	29	69	14.5687	35.5016	-1.28501766784927	Down	2.76146e-05	0.000576603
Unigene10722_CB2	29	69	13.3759	32.5951	-1.28501766784927	Down	2.76146e-05	0.000576824
Unigene1949_CB2	58	138	19.9762	48.6791	-1.28501766784927	Down	2.74456e-09	1.26429e-07
Unigene101777_CB2	29	69	12.4647	30.3747	-1.28501766784927	Down	2.76146e-05	0.000576713
Unigene112020_CB2	69	164	10.6709	25.976	-1.28350175403859	Down	9.21184e-11	5.22883e-09
Unigene10784_CB2	138	328	52.4544	127.689	-1.28350175403859	Down	1.46105e-13	1.29687e-11
Unigene26719_CB2	88	209	21.7237	52.8414	-1.28240171964226	Down	2.52242e-13	2.11363e-11
Unigene13343_CB2	32	76	13.5693	33.0065	-1.28240171964226	Down	1.10662e-05	0.00025537
Unigene110433_CB2	371	881	89.7589	218.302	-1.28219703849828	Down	4.45422e-13	3.51407e-11
Unigene39285_CB2	126	299	122.689	298.185	-1.28119595689686	Down	8.06022e-14	7.67843e-12
Unigene87170_CB2	35	83	20.9925	50.9861	-1.28023062060063	Down	4.45e-06	0.0001139
Unigene91747_CB2	35	83	19.4402	47.216	-1.28023062060063	Down	4.45e-06	0.000113926
Unigene110484_CB2	666	1579	159.904	388.281	-1.27989129498765	Down	0	0
Unigene99620_CB2	119	282	54.8873	133.215	-1.27920779528953	Down	0	0
Unigene2154_CB2	184	436	42.126	102.234	-1.27909657491859	Down	2.61568e-13	2.18007e-11
Unigene48396_CB2	57	135	51.6746	125.347	-1.27839978908476	Down	4.70658e-09	2.09993e-07
Unigene71895_CB2	87	206	63.8311	154.795	-1.27803123753316	Down	2.86216e-13	2.36387e-11
Unigene23974_CB2	49	116	10.9482	26.545	-1.27774535721104	Down	5.8082e-08	2.18391e-06
Unigene13275_CB2	30	71	5.50268	13.3379	-1.27733073009484	Down	2.30054e-05	0.000490963
Unigene52714_CB2	254	601	222.594	539.425	-1.27701070013769	Down	2.52686e-13	2.11411e-11
Unigene57348_CB2	115	272	96.492	233.744	-1.27644699650464	Down	0	0
Unigene9891_CB2	33	78	4.23903	10.2618	-1.27548230570247	Down	9.2254e-06	0.000217859
Unigene108868_CB2	47	111	13.6537	33.0257	-1.27430122087114	Down	1.19386e-07	4.25333e-06
Unigene100626_CB2	108	255	48.3986	117.038	-1.27394014089406	Down	0	0
Unigene26084_CB2	36	85	9.60874	23.236	-1.27394014089406	Down	3.7119e-06	9.64767e-05
Unigene95425_CB2	39	92	20.1046	48.5731	-1.27263394339344	Down	1.49779e-06	4.23986e-05
Unigene41367_CB2	39	92	37.5122	90.6302	-1.27263394339344	Down	1.49779e-06	4.24096e-05
Unigene6746_CB2	39	92	22.3709	54.0486	-1.27263394339344	Down	1.49779e-06	4.23876e-05
Unigene58648_CB2	28	66	23.2464	56.1202	-1.27151340349952	Down	4.79256e-05	0.000933955
Unigene30293_CB2	28	66	29.058	70.1503	-1.27151340349952	Down	4.79256e-05	0.000933789
Unigene83046_CB2	42	99	26.7146	64.493	-1.27151340349952	Down	6.0586e-07	1.87803e-05
Unigene69186_CB2	45	106	33.9639	81.9386	-1.2705415644322	Down	2.456e-07	8.25976e-06
Unigene11389_CB2	121	285	43.7774	105.606	-1.27042907797619	Down	0	0
Unigene109843_CB2	76	179	19.9808	48.1982	-1.27036247001935	Down	1.86025e-11	1.14129e-09
Unigene72979_CB2	124	292	89.7256	216.399	-1.27010245469181	Down	9.63674e-14	9.03843e-12
Unigene45686_CB2	31	73	28.765	69.375	-1.27010245469181	Down	1.91586e-05	0.0004161
Unigene38720_CB2	65	153	63.6852	153.53	-1.26949423586287	Down	5.51154e-10	2.81416e-08
Unigene82998_CB2	71	167	45.1604	108.791	-1.26843137916804	Down	9.24512e-11	5.245e-09
Unigene64093_CB2	54	127	42.5907	102.589	-1.26827139080736	Down	1.65334e-08	6.79924e-07
Unigene17404_CB2	37	87	21.6971	52.2512	-1.26796433641845	Down	3.09528e-06	8.19113e-05
Unigene74149_CB2	40	94	28.5508	68.7171	-1.26713496298895	Down	1.24962e-06	3.59889e-05
Unigene5831_CB2	29	68	15.8839	38.1457	-1.26395605232144	Down	3.9865e-05	0.000793141
Unigene2896_CB2	67	157	17.3259	41.5814	-1.26300576463253	Down	3.85636e-10	2.01614e-08
Unigene67672_CB2	105	246	80.4032	192.929	-1.26274319387179	Down	0	0
Unigene31926_CB2	35	82	35.8508	86.0245	-1.26274319387179	Down	6.40534e-06	0.000157244
Unigene83955_CB2	56	131	35.1938	84.3192	-1.26054228567852	Down	1.1547e-08	4.87899e-07
Unigene88989_CB2	175	409	101.864	243.828	-1.25922012730809	Down	3.16192e-13	2.58024e-11
Unigene35952_CB2	95	222	94.8457	227	-1.25903446421783	Down	8.03802e-14	7.66396e-12
Unigene9446_CB2	42	98	13.4386	32.115	-1.25686662753512	Down	8.69152e-07	2.59835e-05
Unigene96504_CB2	33	77	16.5781	39.6178	-1.25686662753512	Down	1.32752e-05	0.000299761
Unigene57847_CB2	48	112	40.2749	96.2475	-1.25686662753512	Down	1.4289e-07	5.02191e-06
Unigene101464_CB2	39	91	16.9476	40.5008	-1.25686662753512	Down	2.15058e-06	5.90272e-05
Unigene68124_CB2	42	98	32.0059	76.4865	-1.25686662753512	Down	8.69152e-07	2.59764e-05
Unigene6530_CB2	42	98	18.2513	43.6163	-1.25686662753512	Down	8.69152e-07	2.59906e-05
Unigene97209_CB2	93	217	45.8442	109.557	-1.25686662753511	Down	2.3026e-13	1.95492e-11
Unigene63551_CB2	43	100	34.2574	81.5951	-1.2520656412713	Down	7.2461e-07	2.211e-05
Unigene68309_CB2	40	93	30.3353	72.2352	-1.25170492241934	Down	1.79194e-06	5.01409e-05
Unigene30288_CB2	65	151	67.4561	160.495	-1.25051113249529	Down	1.12426e-09	5.50134e-08
Unigene70423_CB2	31	72	23.0663	54.8688	-1.25020289725411	Down	2.75598e-05	0.000576009
Unigene104484_CB2	31	72	11.9269	28.3712	-1.25020289725411	Down	2.75598e-05	0.00057612
Unigene27128_CB2	53	123	15.511	36.8676	-1.24906825697472	Down	4.04754e-08	1.56775e-06
Unigene54847_CB2	41	95	35.1494	83.4132	-1.24677780991154	Down	1.4928e-06	4.22794e-05
Unigene112196_CB2	552	1279	75.4544	179.058	-1.24675029830214	Down	0	0
Unigene66857_CB2	57	132	43.8604	104.028	-1.24597831139239	Down	1.37677e-08	5.75499e-07
Unigene60716_CB2	35	81	28.4589	67.4547	-1.24504119213833	Down	9.18934e-06	0.000217054
Unigene42017_CB2	51	118	48.7571	115.539	-1.24469191358902	Down	8.29766e-08	3.05685e-06
Unigene35146_CB2	83	192	83.393	197.574	-1.24439727557291	Down	7.73714e-12	4.97595e-10
Unigene102724_CB2	192	444	79.7019	188.768	-1.24392757182762	Down	0	0
Unigene47985_CB2	32	74	29.178	69.1058	-1.24392757182762	Down	2.29068e-05	0.000489337
Unigene26116_CB2	32	74	11.9052	28.1965	-1.24392757182762	Down	2.29068e-05	0.000489241
Unigene71517_CB2	71	164	52.092	123.235	-1.24227909131208	Down	2.68352e-10	1.43314e-08
Unigene69262_CB2	52	120	39.0603	92.319	-1.2409250836661	Down	6.92024e-08	2.5737e-06
Unigene57915_CB2	75	173	62.9296	148.668	-1.24028374333952	Down	9.18336e-11	5.21809e-09
Unigene92481_CB2	36	83	19.6497	46.3991	-1.23958863610328	Down	7.64314e-06	0.000184196
Unigene66434_CB2	46	106	35.5696	83.9469	-1.23883270470486	Down	4.19392e-07	1.34901e-05
Unigene96577_CB2	33	76	16.5255	38.9791	-1.2380076002838	Down	1.90356e-05	0.000413512
Unigene18735_CB2	120	276	38.7894	91.3731	-1.23610806736832	Down	0	0
Unigene27955_CB2	30	69	31.5487	74.3168	-1.23610806736832	Down	4.75862e-05	0.000928169
Unigene28329_CB2	107	246	112.524	264.955	-1.23552172513676	Down	0	0
Unigene71343_CB2	77	177	56.7582	133.625	-1.23529321558677	Down	6.41398e-11	3.71402e-09
Unigene64931_CB2	777	1785	609.784	1434.73	-1.23441177670743	Down	0	0
Unigene14875_CB2	54	124	25.2764	59.4458	-1.23378301442208	Down	4.81112e-08	1.83939e-06
Unigene65923_CB2	54	124	41.9613	98.6858	-1.23378301442208	Down	4.81112e-08	1.83874e-06
Unigene23499_CB2	135	310	51.4381	120.974	-1.23378301442208	Down	1.7808e-13	1.55915e-11
Unigene99_CB2	125	287	29.0397	68.2875	-1.23359684821227	Down	0	0
Unigene73045_CB2	88	202	63.6762	149.701	-1.23325407031317	Down	3.1004e-12	2.12663e-10
Unigene53508_CB2	68	156	58.9371	138.478	-1.23241358381058	Down	9.3138e-10	4.60494e-08
Unigene6965_CB2	34	78	14.04	32.9883	-1.23241358381058	Down	1.5816e-05	0.000351181
Unigene23104_CB2	34	78	6.5969	15.5001	-1.23241358381058	Down	1.5816e-05	0.00035111
Unigene61_CB2	102	234	23.6615	55.595	-1.23241358381058	Down	0	0
Unigene54320_CB2	58	133	49.9952	117.417	-1.2317756465723	Down	1.63508e-08	6.72921e-07
Unigene22690_CB2	58	133	16.3669	38.4387	-1.23177564657229	Down	1.63508e-08	6.72668e-07
Unigene20336_CB2	41	94	9.10913	21.3894	-1.23151105325823	Down	2.1318e-06	5.86001e-05
Unigene6121_CB2	65	149	20.589	48.3377	-1.23127491363238	Down	2.276e-09	1.05916e-07
Unigene342_CB2	96	220	18.445	43.2921	-1.23087141900218	Down	2.1294e-13	1.82775e-11
Unigene44170_CB2	62	142	58.2148	136.555	-1.23002501531649	Down	5.56736e-09	2.4569e-07
Unigene94811_CB2	31	71	16.1922	37.9822	-1.23002501531648	Down	3.94962e-05	0.000786663
Unigene66583_CB2	31	71	23.9708	56.2286	-1.23002501531648	Down	3.94962e-05	0.000786519
Unigene95681_CB2	69	158	35.3386	82.8773	-1.22973049759761	Down	7.77286e-10	3.88526e-08
Unigene68212_CB2	52	119	39.4359	92.4299	-1.22885225136552	Down	9.85172e-08	3.55975e-06
Unigene101935_CB2	156	357	66.6883	156.304	-1.22885225136552	Down	1.14353e-13	1.05354e-11
Unigene98570_CB2	73	167	34.6846	81.2657	-1.22835393979271	Down	2.65712e-10	1.42112e-08
Unigene7835_CB2	53	121	12.9418	30.2609	-1.22541698891006	Down	8.20794e-08	3.02685e-06
Unigene83016_CB2	39	89	24.8064	57.9786	-1.22480541830282	Down	4.39342e-06	0.000112663
Unigene76500_CB2	39	89	26.9824	63.0644	-1.22480541830282	Down	4.39342e-06	0.000112689
Unigene41506_CB2	39	89	37.5122	87.6749	-1.22480541830282	Down	4.39342e-06	0.000112636
Unigene84432_CB2	32	73	19.9517	46.6156	-1.22429876507869	Down	3.2777e-05	0.000666811
Unigene80377_CB2	32	73	21.1205	49.3462	-1.22429876507869	Down	3.2777e-05	0.000666936
Unigene897_CB2	64	146	10.1057	23.6111	-1.22429876507869	Down	3.87236e-09	1.75715e-07
Unigene4563_CB2	32	73	4.42401	10.3363	-1.22429876507869	Down	3.2777e-05	0.00066706
Unigene105700_CB2	36	82	13.0247	30.3848	-1.22210120937445	Down	1.09135e-05	0.000252324
Unigene97438_CB2	36	82	17.6359	41.1422	-1.22210120937445	Down	1.09135e-05	0.000252378
Unigene91180_CB2	36	82	20.2091	47.1451	-1.22210120937444	Down	1.09135e-05	0.000252431
Unigene43571_CB2	137	312	129.406	301.833	-1.22184434210039	Down	2.4536e-13	2.0607e-11
Unigene1648_CB2	47	107	9.46864	22.0776	-1.22135234092218	Down	4.97188e-07	1.57788e-05
Unigene66157_CB2	58	132	45.0696	105.053	-1.22088733042955	Down	2.32168e-08	9.37137e-07
Unigene110606_CB2	109	248	25.6245	59.7115	-1.22048619180862	Down	0	0
Unigene21349_CB2	33	75	10.711	24.9318	-1.2188987773361	Down	2.71978e-05	0.000569097
Unigene23605_CB2	37	84	13.9629	32.4662	-1.21733826334848	Down	9.06398e-06	0.000214464
Unigene5528_CB2	52	118	10.8357	25.1834	-1.21667753741943	Down	1.39916e-07	4.92533e-06
Unigene55638_CB2	403	914	343.625	798.185	-1.21588853272878	Down	0	0
Unigene7769_CB2	112	254	58.5009	135.88	-1.21580397091324	Down	0	0
Unigene6760_CB2	45	102	13.1453	30.5166	-1.21504645184049	Down	1.02053e-06	3.00324e-05
Unigene26558_CB2	60	136	14.8348	34.4387	-1.21504645184049	Down	1.61171e-08	6.63551e-07
Unigene103665_CB2	72	163	28.8262	66.8375	-1.21327735898744	Down	6.38948e-10	3.23372e-08
Unigene17231_CB2	205	464	131.989	305.971	-1.2129751018208	Down	4.8006e-13	3.76019e-11
Unigene103031_CB2	38	86	15.5695	36.0883	-1.21281144745719	Down	7.52714e-06	0.00018164
Unigene17194_CB2	156	353	100.032	231.829	-1.21259636060761	Down	1.14353e-13	1.05177e-11
Unigene108304_CB2	103	233	31.4266	72.8106	-1.21215982366974	Down	1.10356e-13	1.02016e-11
Unigene103762_CB2	46	104	18.3237	42.4294	-1.21135196828275	Down	8.48644e-07	2.5433e-05
Unigene76198_CB2	146	330	101.456	234.864	-1.21097186156446	Down	0	0
Unigene65860_CB2	62	140	48.1778	111.419	-1.20956091275676	Down	1.11841e-08	4.74033e-07
Unigene22940_CB2	124	280	6.93132	16.0299	-1.20956091275676	Down	9.68114e-14	9.07229e-12
Unigene44776_CB2	35	79	32.6688	75.5213	-1.20897193743081	Down	1.87213e-05	0.000407332
Unigene105823_CB2	74	167	26.59	61.4584	-1.20872513304377	Down	4.44172e-10	2.29798e-08
Unigene20200_CB2	47	106	23.3878	54.0226	-1.20780580908424	Down	7.05644e-07	2.16037e-05
Unigene4463_CB2	47	106	4.58784	10.5973	-1.20780580908424	Down	7.05644e-07	2.16098e-05
Unigene60903_CB2	63	142	51.226	118.254	-1.20694140220344	Down	9.3156e-09	3.99015e-07
Unigene42490_CB2	67	151	63.6675	146.96	-1.20678975506598	Down	3.17406e-09	1.45235e-07
Unigene14774_CB2	40	90	6.12002	14.103	-1.20439920764099	Down	5.1897e-06	0.00013081
Unigene23573_CB2	40	90	18.5036	42.64	-1.20439920764099	Down	5.1897e-06	0.00013078
Unigene1531_CB2	72	162	16.7763	38.6594	-1.20439920764099	Down	9.02688e-10	4.47117e-08
Unigene43956_CB2	32	72	30.2263	69.6538	-1.20439920764099	Down	4.67248e-05	0.000912834
Unigene101362_CB2	36	81	15.6872	36.1498	-1.20439920764099	Down	1.55307e-05	0.000345408
Unigene94055_CB2	44	99	23.3694	53.8527	-1.20439920764098	Down	1.74175e-06	4.88868e-05
Unigene39209_CB2	32	72	31.3527	72.2496	-1.20439920764098	Down	4.67248e-05	0.000912997
Unigene2616_CB2	52	117	11.5857	26.6982	-1.20439920764098	Down	1.98233e-07	6.75617e-06
Unigene46102_CB2	56	126	51.9625	119.743	-1.20439920764098	Down	6.71564e-08	2.50187e-06
Unigene86438_CB2	76	171	46.1096	106.256	-1.20439920764098	Down	3.0861e-10	1.64012e-08
Unigene43536_CB2	61	137	57.6189	132.536	-1.20176895159631	Down	1.8984e-08	7.76317e-07
Unigene16414_CB2	41	92	7.21817	16.5886	-1.20048415763761	Down	4.30876e-06	0.000110648
Unigene85499_CB2	123	276	75.4959	173.502	-1.2004841576376	Down	0	0
Unigene108484_CB2	119	267	35.7552	82.1639	-1.20035237457828	Down	0	0
Unigene44869_CB2	37	83	34.5355	79.3452	-1.20006027191665	Down	1.28831e-05	0.000292174
Unigene81884_CB2	50	112	32.3245	74.1579	-1.19797293848155	Down	4.05478e-07	1.30965e-05
Unigene61125_CB2	358	801	291.094	667.052	-1.19631686134313	Down	3.71036e-13	2.97011e-11
Unigene111874_CB2	38	85	6.30974	14.4552	-1.19593762889279	Down	1.06863e-05	0.00024749
Unigene91422_CB2	81	181	45.1492	103.329	-1.19447009039725	Down	1.24102e-10	6.93266e-09
Unigene58879_CB2	43	96	35.6998	81.6294	-1.19317195221773	Down	2.96964e-06	7.90075e-05
Unigene5671_CB2	99	221	24.2118	55.3556	-1.1930201455105	Down	1.18816e-12	8.69569e-11
Unigene83057_CB2	39	87	24.8064	56.6757	-1.19201548318516	Down	8.8638e-06	0.000210137
Unigene46100_CB2	39	87	36.1882	82.6798	-1.19201548318515	Down	8.8638e-06	0.000210091
Unigene67581_CB2	113	252	86.5292	197.634	-1.1915751672834	Down	2.56906e-13	2.14449e-11
Unigene58482_CB2	35	78	29.058	66.3239	-1.19059340811595	Down	2.6582e-05	0.000557065
Unigene25537_CB2	101	225	36.8798	84.1449	-1.19004391466392	Down	7.76268e-13	5.76226e-11
Unigene110086_CB2	167	372	42.489	96.9349	-1.18992872483265	Down	1.39666e-13	1.25089e-11
Unigene94388_CB2	44	98	23.2131	52.9522	-1.18975243167658	Down	2.46518e-06	6.66905e-05
Unigene63453_CB2	53	118	42.2243	96.2822	-1.18919680099732	Down	2.32868e-07	7.85818e-06
Unigene48015_CB2	168	374	153.184	349.265	-1.18905124330755	Down	1.0969e-13	1.01572e-11
Unigene46296_CB2	791	1760	733.971	1672.6	-1.18830003525054	Down	3.10862e-13	2.54434e-11
Unigene20641_CB2	40	89	17.9765	40.9649	-1.18827954227771	Down	7.3519e-06	0.000177922
Unigene56837_CB2	40	89	33.7419	76.8913	-1.18827954227771	Down	7.3519e-06	0.000177883
Unigene11922_CB2	40	89	29.3476	66.8776	-1.18827954227771	Down	7.3519e-06	0.000177844
Unigene109397_CB2	98	218	27.0733	61.6807	-1.18794868686039	Down	1.98708e-12	1.39718e-10
Unigene59843_CB2	49	109	40.2574	91.7179	-1.18794868686039	Down	6.89248e-07	2.1161e-05
Unigene110420_CB2	143	318	34.7036	79.0393	-1.18748582470464	Down	0	0
Unigene5644_CB2	63	140	12.1341	27.6168	-1.18647729964372	Down	1.85368e-08	7.58884e-07
Unigene99573_CB2	45	100	20.7557	47.2392	-1.18647729964372	Down	2.04636e-06	5.64646e-05
Unigene97041_CB2	41	91	20.2742	46.0871	-1.18471684177928	Down	6.09776e-06	0.000150437
Unigene86141_CB2	64	142	38.9791	88.5763	-1.18422132570335	Down	1.54198e-08	6.37485e-07
Unigene86408_CB2	46	102	27.9085	63.3805	-1.18333759211316	Down	1.69863e-06	4.77255e-05
Unigene2667_CB2	97	215	13.0001	29.5115	-1.18275421360101	Down	3.42614e-12	2.33249e-10
Unigene16357_CB2	296	656	17.2041	39.0502	-1.18257284518781	Down	3.03534e-13	2.48996e-11
Unigene22777_CB2	227	503	22.9243	52.0255	-1.18234030871328	Down	0	0
Unigene67164_CB2	79	175	60.7889	137.916	-1.1819045698539	Down	3.53354e-10	1.85535e-08
Unigene91088_CB2	75	166	42.1023	95.4401	-1.18069494704972	Down	1.03335e-09	5.08379e-08
Unigene44571_CB2	47	104	44.1306	100.012	-1.18032507266213	Down	1.40996e-06	4.02042e-05
Unigene39216_CB2	85	188	83.2807	188.652	-1.17967212173861	Down	8.3873e-11	4.78317e-09
Unigene101210_CB2	503	1112	220.403	499.035	-1.17900068911665	Down	2.64012e-13	2.19709e-11
Unigene1509_CB2	152	336	33.9618	76.8889	-1.17886411553385	Down	6.26166e-14	6.06017e-12
Unigene13978_CB2	43	95	26.2906	59.4885	-1.17806505982752	Down	4.19462e-06	0.000107945
Unigene96247_CB2	43	95	21.7403	49.1924	-1.17806505982752	Down	4.19462e-06	0.00010797
Unigene50390_CB2	110	243	98.0326	221.8	-1.1779269962798	Down	1.15463e-13	1.06109e-11
Unigene75777_CB2	111	245	77.4758	175.141	-1.17669627885113	Down	8.39328e-14	7.94721e-12
Unigene299_CB2	63	139	15.1491	34.2326	-1.17613535542226	Down	2.60672e-08	1.04371e-06
Unigene53064_CB2	131	289	114.168	257.958	-1.1759768871619	Down	4.17444e-14	4.1391e-12
Unigene7659_CB2	44	97	29.4098	66.4032	-1.1749554297485	Down	3.47898e-06	9.0942e-05
Unigene62425_CB2	88	194	70.8236	159.91	-1.1749554297485	Down	4.84562e-11	2.84659e-09
Unigene108409_CB2	54	119	16.3183	36.8303	-1.17440446734315	Down	2.7248e-07	9.07992e-06
Unigene67845_CB2	741	1630	564.676	1272.17	-1.17180072301128	Down	0	0
Unigene18863_CB2	242	532	42.8439	96.4635	-1.17089340442527	Down	3.29514e-13	2.6572e-11
Unigene55086_CB2	276	606	236.615	532.088	-1.16912373289345	Down	2.10942e-14	2.19514e-12
Unigene82160_CB2	41	90	26.3979	59.3479	-1.16877529791027	Down	8.60268e-06	0.000204568
Unigene103895_CB2	72	158	28.465	63.9754	-1.16832995293346	Down	3.5309e-09	1.60822e-07
Unigene33672_CB2	62	136	63.0974	141.754	-1.16774073706214	Down	4.40218e-08	1.69789e-06
Unigene75867_CB2	140	307	97.7172	219.462	-1.16728603462388	Down	0	0
Unigene60836_CB2	104	228	84.5635	189.873	-1.16692450222232	Down	1.19682e-12	8.74735e-11
Unigene110336_CB2	380	833	93.3684	209.623	-1.16679128323327	Down	0	0
Unigene7968_CB2	126	276	17.8097	39.9553	-1.16571873947693	Down	8.68194e-14	8.19922e-12
Unigene66818_CB2	63	138	48.7149	109.289	-1.16571873947693	Down	3.65796e-08	1.42544e-06
Unigene79134_CB2	42	92	28.073	62.9803	-1.16571873947692	Down	7.12854e-06	0.000172862
Unigene52410_CB2	69	151	60.4683	135.529	-1.16435448874558	Down	8.60472e-09	3.69725e-07
Unigene77529_CB2	101	221	68.9701	154.564	-1.1641652828383	Down	3.1477e-12	2.15636e-10
Unigene94930_CB2	43	94	22.386	50.1204	-1.16279830317421	Down	5.90716e-06	0.000146362
Unigene44080_CB2	43	94	40.6166	90.937	-1.16279830317421	Down	5.90716e-06	0.000146329
Unigene54293_CB2	43	94	37.0654	82.9862	-1.16279830317421	Down	5.90716e-06	0.000146395
Unigene49435_CB2	146	319	131.603	294.498	-1.16206226108352	Down	0	0
Unigene83406_CB2	38	83	24.0733	53.8527	-1.16158612410201	Down	2.13252e-05	0.000458779
Unigene71808_CB2	638	1393	468.094	1046.75	-1.16104113503506	Down	0	0
Unigene18814_CB2	50	109	24.1198	53.8527	-1.15880234120087	Down	1.13252e-06	3.29905e-05
Unigene70685_CB2	134	292	99.2377	221.479	-1.15820957462092	Down	0	0
Unigene3267_CB2	162	353	86.9199	193.98	-1.15814857658523	Down	0	0
Unigene89006_CB2	246	536	143.191	319.54	-1.1580488913172	Down	2.13384e-13	1.83013e-11
Unigene25773_CB2	45	98	16.5852	36.9923	-1.15733095398421	Down	4.05674e-06	0.000104544
Unigene65322_CB2	45	98	35.1409	78.3797	-1.15733095398421	Down	4.05674e-06	0.00010452
Unigene75469_CB2	51	111	35.7552	79.7021	-1.15646473057728	Down	9.39364e-07	2.79145e-05
Unigene8378_CB2	91	198	17.3575	38.6802	-1.15603618607959	Down	5.44816e-11	3.17665e-09
Unigene88452_CB2	315	685	184.718	411.403	-1.15522636565929	Down	4.0945e-13	3.25141e-11
Unigene112265_CB2	109	237	13.7004	30.5094	-1.15503313032001	Down	6.79678e-13	5.10773e-11
Unigene61385_CB2	75	163	60.9833	135.742	-1.15438366993386	Down	2.83872e-09	1.30601e-07
Unigene108919_CB2	87	189	25.1349	55.924	-1.15377313457102	Down	1.59019e-10	8.77993e-09
Unigene41956_CB2	58	126	55.4492	123.372	-1.15377313457101	Down	1.81629e-07	6.2409e-06
Unigene4306_CB2	82	178	26.1312	58.0957	-1.15265563254698	Down	5.58218e-10	2.84623e-08
Unigene3021_CB2	77	167	19.8793	44.1575	-1.15139195797782	Down	1.96144e-09	9.22998e-08
Unigene57812_CB2	83	180	69.642	154.683	-1.15128787118142	Down	4.6432e-10	2.39428e-08
Unigene100274_CB2	178	386	80.4537	178.686	-1.15119781250036	Down	6.10622e-14	5.9413e-12
Unigene83135_CB2	60	130	38.1637	84.6878	-1.14995142361861	Down	1.25138e-07	4.43511e-06
Unigene96524_CB2	60	130	30.1421	66.8872	-1.14995142361861	Down	1.25138e-07	4.43655e-06
Unigene60736_CB2	36	78	29.272	64.9564	-1.14995142361861	Down	4.38322e-05	0.000864983
Unigene68281_CB2	73	158	55.3619	122.722	-1.14843039549576	Down	5.73772e-09	2.52494e-07
Unigene93176_CB2	122	264	65.9065	146.066	-1.14813098799424	Down	6.4615e-14	6.24804e-12
Unigene108576_CB2	43	93	12.7981	28.3489	-1.1473682626046	Down	8.29352e-06	0.000197776
Unigene607_CB2	37	80	5.51655	12.2161	-1.14694893545708	Down	3.62434e-05	0.000727979
Unigene101524_CB2	179	387	77.5716	171.767	-1.14684818507882	Down	0	0
Unigene65076_CB2	68	147	53.3659	118.155	-1.1466837097847	Down	2.02386e-08	8.23924e-07
Unigene79671_CB2	75	162	49.9188	110.432	-1.14550551858742	Down	3.9612e-09	1.79374e-07
Unigene60032_CB2	269	581	221.005	488.882	-1.14540619704658	Down	1.9984e-15	2.24188e-13
Unigene87198_CB2	44	95	26.3905	58.3575	-1.14489819589232	Down	6.86734e-06	0.000167382
Unigene69163_CB2	158	341	119.251	263.595	-1.14432138704574	Down	0	0
Unigene2380_CB2	114	246	36.4023	80.4521	-1.14409869737317	Down	4.73844e-13	3.71951e-11
Unigene75843_CB2	102	220	71.1939	157.269	-1.14340857775184	Down	7.01506e-12	4.53827e-10
Unigene60043_CB2	116	250	95.3033	210.362	-1.14227749573319	Down	3.6482e-13	2.92464e-11
Unigene91587_CB2	65	140	36.1033	79.6414	-1.14138941011519	Down	4.93178e-08	1.87567e-06
Unigene45412_CB2	39	84	36.1882	79.8288	-1.14138941011518	Down	2.47876e-05	0.000524084
Unigene99670_CB2	59	127	27.1337	59.8189	-1.14051584360899	Down	2.10608e-07	7.14452e-06
Unigene77840_CB2	99	213	67.3129	148.327	-1.1398272063449	Down	1.74367e-11	1.07278e-09
Unigene71338_CB2	106	228	78.1346	172.127	-1.13944376580021	Down	3.3662e-12	2.29597e-10
Unigene1845_CB2	167	359	9.94081	21.8866	-1.13860994754767	Down	1.39666e-13	1.24987e-11
Unigene101407_CB2	47	101	20.4805	45.0756	-1.13809683727283	Down	3.90036e-06	0.000101015
Unigene73915_CB2	54	116	38.5436	84.7998	-1.13756769916278	Down	7.4916e-07	2.27385e-05
Unigene71652_CB2	75	161	55.0268	120.981	-1.13657239381741	Down	5.51732e-09	2.43876e-07
Unigene61830_CB2	41	88	33.1666	72.9083	-1.13635382021789	Down	1.69593e-05	0.000374438
Unigene60246_CB2	56	120	45.7701	100.451	-1.13400987974959	Down	5.14932e-07	1.62898e-05
Unigene22819_CB2	98	210	17.8509	39.1769	-1.13400987974959	Down	2.91132e-11	1.75171e-09
Unigene19028_CB2	142	304	24.8057	54.3895	-1.13265460013758	Down	2.53352e-13	2.11806e-11
Unigene67175_CB2	57	122	43.8604	96.1468	-1.13232152959682	Down	4.26938e-07	1.37045e-05
Unigene79945_CB2	57	122	37.7789	82.8156	-1.13232152959682	Down	4.26938e-07	1.37086e-05
Unigene72649_CB2	43	92	31.2579	68.4947	-1.13177140755359	Down	1.16078e-05	0.000266909
Unigene52556_CB2	43	92	37.6832	82.5742	-1.13177140755359	Down	1.16078e-05	0.000266965
Unigene64181_CB2	43	92	33.9148	74.3168	-1.13177140755359	Down	1.16078e-05	0.000266853
Unigene103742_CB2	72	154	28.6806	62.8282	-1.13133574545126	Down	1.34025e-08	5.61307e-07
Unigene62092_CB2	94	201	75.6525	165.68	-1.13093704569996	Down	8.4535e-11	4.81589e-09
Unigene51597_CB2	51	109	44.9437	98.379	-1.1302331890041	Down	1.83617e-06	5.11035e-05
Unigene99224_CB2	73	156	34.0688	74.5653	-1.1300518661809	Down	1.11272e-08	4.71987e-07
Unigene87869_CB2	37	79	21.9418	47.9816	-1.12880158874683	Down	5.08054e-05	0.000978557
Unigene109710_CB2	37	79	9.85896	21.5593	-1.12880158874683	Down	5.08054e-05	0.000978384
Unigene57383_CB2	111	237	93.1358	203.666	-1.12880158874682	Down	1.86073e-12	1.31257e-10
Unigene8353_CB2	727	1551	140.195	306.329	-1.12764562331517	Down	9.98534e-13	7.35221e-11
Unigene92307_CB2	128	273	70.3525	153.677	-1.12723134711853	Down	4.39648e-14	4.34742e-12
Unigene28160_CB2	83	177	87.2847	190.639	-1.12704032493474	Down	1.25034e-09	6.05588e-08
Unigene92393_CB2	68	145	37.245	81.3401	-1.12692045496327	Down	3.92512e-08	1.52249e-06
Unigene43642_CB2	38	81	35.8937	78.3606	-1.12639669563971	Down	4.1977e-05	0.000831225
Unigene63869_CB2	38	81	30.1219	65.7599	-1.12639669563971	Down	4.1977e-05	0.000831075
Unigene94992_CB2	222	473	115.574	252.201	-1.12575471318796	Down	0	0
Unigene22477_CB2	46	98	16.4167	35.8206	-1.12562209425687	Down	6.57762e-06	0.000161075
Unigene92591_CB2	39	83	21.2872	46.3991	-1.12411141868335	Down	3.46874e-05	0.000701237
Unigene103274_CB2	47	100	19.1081	41.6387	-1.12374154429576	Down	5.44402e-06	0.000136496
Unigene9501_CB2	64	136	7.40688	16.1203	-1.12193704744902	Down	1.15131e-07	4.11784e-06
Unigene109576_CB2	57	121	15.4226	33.531	-1.12044742930853	Down	5.94194e-07	1.84711e-05
Unigene30211_CB2	131	278	135.95	295.481	-1.11999227738473	Down	7.52732e-14	7.22114e-12
Unigene71629_CB2	124	263	90.9776	197.627	-1.1191968851041	Down	2.7045e-13	2.24043e-11
Unigene31474_CB2	83	176	85.5732	185.845	-1.11886639348905	Down	1.73366e-09	8.22543e-08
Unigene64456_CB2	83	176	65.4635	142.171	-1.11886639348904	Down	1.73366e-09	8.22186e-08
Unigene96248_CB2	292	618	147.632	320.01	-1.11611267522303	Down	0	0
Unigene31649_CB2	216	457	222.697	482.563	-1.11563705909327	Down	2.19824e-13	1.87946e-11
Unigene13199_CB2	52	110	25.4741	55.1907	-1.11539420158224	Down	2.11708e-06	5.82541e-05
Unigene100821_CB2	44	93	19.4964	42.2048	-1.11420139866941	Down	1.33916e-05	0.000302202
Unigene52039_CB2	62	131	54.6374	118.235	-1.11370089734925	Down	2.32438e-07	7.85094e-06
Unigene64650_CB2	101	213	79.6604	172.06	-1.11097234367272	Down	4.4391e-11	2.62046e-09
Unigene19963_CB2	46	97	22.465	48.5175	-1.11082509232879	Down	9.15946e-06	0.000216489
Unigene20969_CB2	92	194	25.2829	54.6033	-1.11082509232879	Down	3.25832e-10	1.7216e-08
Unigene24360_CB2	83	175	22.691	48.9995	-1.11064588668408	Down	2.39968e-09	1.11246e-07
Unigene69390_CB2	75	158	56.3369	121.553	-1.10943626387989	Down	1.47412e-08	6.11744e-07
Unigene81827_CB2	47	99	30.385	65.5503	-1.10924197460064	Down	7.5764e-06	0.000182789
Unigene75785_CB2	66	139	46.0667	99.3655	-1.10902115956373	Down	1.09808e-07	3.93391e-06
Unigene62145_CB2	85	179	68.4091	147.546	-1.10889904732522	Down	1.65385e-09	7.86386e-08
Unigene41442_CB2	76	160	73.1006	157.618	-1.10847478764245	Down	1.22316e-08	5.15233e-07
Unigene107093_CB2	67	141	22.3442	48.1601	-1.10793636813969	Down	9.10486e-08	3.31289e-06
Unigene1778_CB2	58	122	27.6408	59.5471	-1.10723054863399	Down	6.83372e-07	2.1016e-05
Unigene57600_CB2	39	82	32.7234	70.4669	-1.10662399195451	Down	4.83728e-05	0.000938152
Unigene46948_CB2	69	145	63.2808	136.197	-1.10585883943544	Down	6.2606e-08	2.34675e-06
Unigene65810_CB2	109	229	84.6997	182.25	-1.10549366951869	Down	1.0044e-11	6.3548e-10
Unigene33395_CB2	50	105	50.885	109.443	-1.10486353409007	Down	4.29066e-06	0.000110235
Unigene34453_CB2	421	884	425.705	915.497	-1.10470034252371	Down	3.1175e-13	2.5497e-11
Unigene32885_CB2	61	128	62.0797	133.416	-1.10373686863579	Down	3.88636e-07	1.25897e-05
Unigene3826_CB2	42	88	20.5752	44.1526	-1.10158840205721	Down	2.72602e-05	0.000570184
Unigene85371_CB2	439	919	270.505	579.969	-1.10031812795235	Down	0	0
Unigene111943_CB2	87	182	13.9185	29.8211	-1.09932535054864	Down	1.57363e-09	7.51839e-08
Unigene26732_CB2	110	230	33.8241	72.4335	-1.09860454361839	Down	1.15243e-11	7.24945e-10
Unigene13635_CB2	44	92	24.9666	53.4653	-1.09860454361839	Down	1.8613e-05	0.000405218
Unigene92098_CB2	125	261	68.9438	147.436	-1.09659591810647	Down	4.97158e-13	3.85543e-11
Unigene94698_CB2	57	119	29.8717	63.8719	-1.09640195534187	Down	1.14245e-06	3.32441e-05
Unigene102589_CB2	46	96	19.1963	41.0307	-1.09587475086281	Down	1.27161e-05	0.000288928
Unigene2850_CB2	116	242	36.1625	77.267	-1.09535644834569	Down	3.888e-12	2.62079e-10
Unigene33793_CB2	221	461	224.912	480.505	-1.09519458723658	Down	2.4647e-14	2.54547e-12
Unigene111365_CB2	94	196	18.6514	39.8307	-1.09459519863624	Down	4.27544e-10	2.21615e-08
Unigene62837_CB2	47	98	37.6342	80.3691	-1.09459519863624	Down	1.05127e-05	0.00024378
Unigene93048_CB2	47	98	25.3902	54.2216	-1.09459519863624	Down	1.05127e-05	0.000243728
Unigene110100_CB2	60	125	15.2655	32.5722	-1.09336789525224	Down	6.48812e-07	2.00321e-05
Unigene77967_CB2	188	391	127.827	272.281	-1.09091015182839	Down	1.31672e-13	1.19101e-11
Unigene72641_CB2	65	135	47.2503	100.509	-1.08892199022105	Down	2.53088e-07	8.48548e-06
Unigene55587_CB2	144	299	122.784	261.113	-1.08855087895447	Down	7.9936e-14	7.62827e-12
Unigene9507_CB2	66	137	5.62153	11.9511	-1.08811216980075	Down	2.097e-07	7.12035e-06
Unigene41437_CB2	111	230	106.765	226.576	-1.08554839079294	Down	1.81251e-11	1.11325e-09
Unigene51534_CB2	42	87	37.0124	78.5227	-1.08510027926864	Down	3.78102e-05	0.000757639
Unigene7630_CB2	42	87	22.8456	48.4675	-1.08510027926864	Down	3.78102e-05	0.000757778
Unigene4345_CB2	58	120	24.0766	51.0184	-1.08338380667962	Down	1.30633e-06	3.74543e-05
Unigene37209_CB2	175	362	173.617	367.824	-1.08310898144955	Down	3.16192e-13	2.57831e-11
Unigene3921_CB2	73	151	31.8983	67.577	-1.08305438664374	Down	5.63238e-08	2.12145e-06
Unigene54298_CB2	44	91	37.9274	80.3377	-1.08283722776007	Down	2.57876e-05	0.000541872
Unigene41898_CB2	61	126	58.3173	123.372	-1.0810167921357	Down	7.41294e-07	2.25435e-05
Unigene9281_CB2	77	159	6.71063	14.1921	-1.08057062078813	Down	2.661e-08	1.06194e-06
Unigene1825_CB2	62	128	18.7718	39.6918	-1.0802778958118	Down	6.1383e-07	1.90165e-05
Unigene41281_CB2	140	289	134.659	284.697	-1.08011687175439	Down	4.4409e-14	4.38341e-12
Unigene63925_CB2	78	161	61.8291	130.708	-1.07998886545104	Down	2.20644e-08	8.93261e-07
Unigene55967_CB2	110	227	93.7934	198.236	-1.07966297996493	Down	2.99842e-11	1.80313e-09
Unigene7075_CB2	48	99	22.602	47.7441	-1.07886832555712	Down	1.20189e-05	0.000275145
Unigene108438_CB2	96	198	28.9548	61.1635	-1.07886832555712	Down	5.56842e-10	2.84054e-08
Unigene70489_CB2	161	332	119.796	253.006	-1.07859675943098	Down	0	0
Unigene77761_CB2	373	769	253.613	535.51	-1.07828217390526	Down	2.9421e-13	2.42257e-11
Unigene37505_CB2	65	134	64.0833	135.305	-1.07819558362799	Down	3.4869e-07	1.1397e-05
Unigene109954_CB2	244	503	63.3049	133.658	-1.07815145844132	Down	2.34258e-13	1.9827e-11
Unigene86134_CB2	440	907	267.981	565.766	-1.07807323320254	Down	0	0
Unigene68820_CB2	49	101	36.9829	78.0736	-1.07797584483526	Down	9.93432e-06	0.000232589
Unigene34416_CB2	164	338	165.833	350.043	-1.07780163786277	Down	9.72556e-14	9.09831e-12
Unigene96794_CB2	220	453	109.821	231.601	-1.07648173272025	Down	2.66232e-13	2.21388e-11
Unigene112392_CB2	68	140	6.68738	14.1011	-1.0762943818933	Down	1.98218e-07	6.75778e-06
Unigene33157_CB2	88	181	89.5576	188.658	-1.07488847464458	Down	3.39932e-09	1.54958e-07
Unigene3263_CB2	54	111	8.56095	18.0231	-1.07400257038531	Down	3.84044e-06	9.96754e-05
Unigene74660_CB2	218	448	154.207	324.565	-1.07364480347935	Down	0	0
Unigene64147_CB2	111	228	87.5476	184.176	-1.07294835401331	Down	3.41258e-11	2.04207e-09
Unigene111845_CB2	61	125	10.3244	21.6682	-1.06952115329788	Down	1.02013e-06	3.00286e-05
Unigene105187_CB2	102	209	37.8584	79.4486	-1.06940799630806	Down	2.49458e-10	1.34075e-08
Unigene102758_CB2	82	168	34.0394	71.4257	-1.06923962435935	Down	1.43199e-08	5.95392e-07
Unigene84220_CB2	167	342	104.536	219.258	-1.06862242861052	Down	1.4011e-13	1.24771e-11
Unigene34267_CB2	63	129	63.7041	133.596	-1.06842153812201	Down	6.99128e-07	2.14282e-05
Unigene45115_CB2	84	172	78.405	164.426	-1.06842153812201	Down	9.84738e-09	4.2031e-07
Unigene3835_CB2	126	258	19.6594	41.2285	-1.06842153812201	Down	2.1907e-12	1.53345e-10
Unigene73294_CB2	1265	2589	911.166	1909.93	-1.06773178651711	Down	7.41496e-12	4.78565e-10
Unigene48798_CB2	87	178	78.8717	165.272	-1.06726414131634	Down	5.6176e-09	2.47507e-07
Unigene29065_CB2	459	939	479.498	1004.66	-1.06710521043864	Down	1.04516e-12	7.69037e-11
Unigene12761_CB2	44	90	14.2813	29.9182	-1.06689568389105	Down	3.56118e-05	0.000716742
Unigene92318_CB2	44	90	24.0997	50.4869	-1.06689568389105	Down	3.56118e-05	0.000716874
Unigene57648_CB2	112	229	93.9748	196.792	-1.06632307223801	Down	3.87474e-11	2.306e-09
Unigene93308_CB2	45	92	24.2268	50.7282	-1.06618306592601	Down	2.9404e-05	0.000606892
Unigene35666_CB2	45	92	44.9269	94.0719	-1.06618306592601	Down	2.9404e-05	0.000607007
Unigene83414_CB2	114	233	72.2199	151.177	-1.06577033668821	Down	2.68372e-11	1.62461e-09
Unigene97061_CB2	69	141	34.1201	71.4097	-1.0655011018193	Down	2.25524e-07	7.62684e-06
Unigene35256_CB2	70	143	70.3315	147.152	-1.0650625260321	Down	1.86819e-07	6.40514e-06
Unigene3122_CB2	47	96	14.424	30.1743	-1.06484785524219	Down	2.00566e-05	0.000434395
Unigene93765_CB2	47	96	25.0471	52.3973	-1.06484785524219	Down	2.00566e-05	0.000434309
Unigene75342_CB2	95	194	66.9001	139.921	-1.06453144005486	Down	1.26019e-09	6.09819e-08
Unigene2873_CB2	48	98	12.1341	25.3729	-1.06422154959273	Down	1.65687e-05	0.000365963
Unigene103887_CB2	73	149	28.8603	60.3313	-1.06381816778082	Down	1.06245e-07	3.82254e-06
Unigene103347_CB2	292	596	118.409	247.529	-1.06381816778081	Down	0	0
Unigene28857_CB2	103	210	107.6	224.684	-1.06221919668159	Down	2.83428e-10	1.50996e-08
Unigene88120_CB2	85	173	50.2179	104.68	-1.0597114976977	Down	1.11803e-08	4.74054e-07
Unigene75418_CB2	57	116	39.9617	83.2922	-1.0595651871615	Down	2.98844e-06	7.9411e-05
Unigene35754_CB2	57	116	56.9074	118.612	-1.0595651871615	Down	2.98844e-06	7.93917e-05
Unigene71144_CB2	58	118	42.7529	89.0835	-1.05913626043294	Down	2.47214e-06	6.68622e-05
Unigene96882_CB2	175	356	87.0823	181.434	-1.05899652533274	Down	3.16192e-13	2.57447e-11
Unigene61607_CB2	120	244	97.0729	202.155	-1.05832094815304	Down	1.18205e-11	7.42723e-10
Unigene47600_CB2	211	429	192.392	400.627	-1.05820885499103	Down	2.35146e-13	1.98868e-11
Unigene208_CB2	91	185	12.7824	26.6147	-1.05806102651629	Down	3.63788e-09	1.65625e-07
Unigene110083_CB2	158	321	40.1991	83.6455	-1.05712294514387	Down	0	0
Unigene46392_CB2	64	130	59.0385	122.822	-1.05684201922713	Down	7.94056e-07	2.39812e-05
Unigene103749_CB2	128	260	50.9878	106.074	-1.05684201922712	Down	2.71472e-12	1.88097e-10
Unigene35883_CB2	97	197	96.8425	201.437	-1.05661318346792	Down	1.18589e-09	5.7565e-08
Unigene20957_CB2	242	491	86.7589	180.284	-1.05519018323877	Down	3.29514e-13	2.65916e-11
Unigene56283_CB2	104	211	88.2006	183.273	-1.05513367676477	Down	3.2117e-10	1.69943e-08
Unigene33253_CB2	181	367	184.204	382.528	-1.05426457195868	Down	8.52652e-14	8.06638e-12
Unigene7907_CB2	115	233	44.9022	93.1759	-1.05317029990858	Down	4.136e-11	2.45347e-09
Unigene2496_CB2	81	164	30.7145	63.6912	-1.05217620793213	Down	3.2349e-08	1.2733e-06
Unigene104005_CB2	81	164	31.8634	66.0737	-1.05217620793213	Down	3.2349e-08	1.27284e-06
Unigene70007_CB2	44	89	32.8944	68.1454	-1.05077601852777	Down	4.90166e-05	0.000949122
Unigene13948_CB2	92	186	10.4106	21.5565	-1.05007106124969	Down	4.12012e-09	1.85647e-07
Unigene7121_CB2	94	190	19.1328	39.6078	-1.04974096285198	Down	2.83446e-09	1.3046e-07
Unigene83738_CB2	48	97	30.2867	62.6846	-1.04942454766464	Down	2.27712e-05	0.000486821
Unigene26279_CB2	51	103	15.471	32.001	-1.0485493914104	Down	1.28372e-05	0.000291435
Unigene37343_CB2	51	103	50.597	104.657	-1.04854939141039	Down	1.28372e-05	0.000291375
Unigene6859_CB2	311	628	58.3332	120.64	-1.04832418495969	Down	0	0
Unigene28690_CB2	52	105	54.6844	113.091	-1.0482800057237	Down	1.0608e-05	0.000245729
Unigene60915_CB2	116	234	94.3208	194.869	-1.0468579306545	Down	4.69342e-11	2.76312e-09
Unigene111962_CB2	61	123	9.68043	19.9916	-1.04625137397503	Down	1.91775e-06	5.31304e-05
Unigene90368_CB2	123	248	69.793	144.124	-1.04615601124631	Down	1.26525e-11	7.92267e-10
Unigene80903_CB2	127	256	83.1262	171.614	-1.04578951942651	Down	6.08446e-12	3.96204e-10
Unigene71774_CB2	65	131	47.6899	98.4378	-1.04552939470767	Down	8.99436e-07	2.68155e-05
Unigene362_CB2	66	133	18.6578	38.5076	-1.04536252234141	Down	7.44518e-07	2.26353e-05
Unigene60049_CB2	66	133	54.2243	111.913	-1.04536252234141	Down	7.44518e-07	2.2629e-05
Unigene47931_CB2	136	274	124.006	255.878	-1.04504344790887	Down	1.29319e-12	9.38889e-11
Unigene24979_CB2	77	155	11.0925	22.869	-1.04381207077801	Down	9.362e-08	3.40079e-06
Unigene2548_CB2	160	322	42.2056	86.9929	-1.04346298942593	Down	4.996e-14	4.90474e-12
Unigene111880_CB2	82	165	13.6157	28.0601	-1.04324441582641	Down	3.6591e-08	1.42538e-06
Unigene112225_CB2	231	464	30.2647	62.2616	-1.04070615991019	Down	0	0
Unigene34503_CB2	269	539	272.006	558.204	-1.03715330639455	Down	1.9984e-15	2.23729e-13
Unigene110954_CB2	56	112	12.3375	25.2717	-1.03447420619868	Down	6.77334e-06	0.000165534
Unigene42920_CB2	53	106	50.3639	103.164	-1.03447420619868	Down	1.19962e-05	0.000274798
Unigene105341_CB2	59	118	21.745	44.5418	-1.03447420619868	Down	3.82914e-06	9.94057e-05
Unigene78121_CB2	1209	2418	818.506	1676.6	-1.03447420619868	Down	3.16968e-12	2.1687e-10
Unigene38236_CB2	68	136	66.6246	136.472	-1.03447420619868	Down	6.96232e-07	2.13514e-05
Unigene71641_CB2	55	110	40.353	82.6577	-1.03447420619867	Down	8.19382e-06	0.00019574
Unigene3567_CB2	133	266	24.3386	49.8544	-1.03447420619867	Down	3.75788e-12	2.54722e-10
Unigene108101_CB2	75	150	23.2889	47.7042	-1.03447420619867	Down	1.85911e-07	6.378e-06
Unigene43342_CB2	94	188	88.7897	181.874	-1.03447420619867	Down	5.25512e-09	2.3304e-07
Unigene87116_CB2	87	174	52.1813	106.886	-1.03447420619867	Down	1.95e-08	7.95929e-07
Unigene27433_CB2	80	160	9.16447	18.7722	-1.03447420619867	Down	7.2569e-08	2.69616e-06
Unigene100261_CB2	62	124	28.0232	57.4018	-1.03447420619867	Down	2.16714e-06	5.9437e-05
Unigene57524_CB2	110	220	92.2967	189.057	-1.03447420619867	Down	2.6475e-10	1.41667e-08
Unigene69531_CB2	57	114	42.8161	87.703	-1.03447420619867	Down	5.59988e-06	0.000140147
Unigene84194_CB2	67	134	41.9397	85.9079	-1.03447420619867	Down	8.4107e-07	2.52406e-05
Unigene109054_CB2	129	258	36.864	75.5109	-1.03447420619867	Down	7.5977e-12	4.89492e-10
Unigene66778_CB2	92	184	71.1392	145.719	-1.03447420619867	Down	7.6414e-09	3.30543e-07
Unigene33372_CB2	70	140	71.239	145.924	-1.03447420619867	Down	4.77222e-07	1.51892e-05
Unigene20074_CB2	58	116	16.6348	34.0741	-1.03447420619867	Down	4.63032e-06	0.000117908
Unigene102585_CB2	154	308	64.2658	131.64	-1.03447420619867	Down	2.36478e-13	1.99685e-11
Unigene82982_CB2	109	218	69.3308	142.015	-1.03447420619867	Down	3.19004e-10	1.68961e-08
Unigene76507_CB2	77	154	53.273	109.123	-1.03447420619867	Down	1.27581e-07	4.51877e-06
Unigene100045_CB2	247	493	112.284	229.534	-1.0315508109919	Down	0	0
Unigene111668_CB2	205	409	37.0842	75.7767	-1.03095113963498	Down	4.8006e-13	3.76289e-11
Unigene109524_CB2	494	985	134.586	274.844	-1.03008688895774	Down	0	0
Unigene103259_CB2	117	233	47.567	97.0182	-1.02829563126955	Down	9.7614e-11	5.51214e-09
Unigene70777_CB2	108	215	79.9826	163.075	-1.02777955362467	Down	5.21684e-10	2.67117e-08
Unigene61292_CB2	106	211	86.1897	175.715	-1.02765294034266	Down	7.57684e-10	3.79422e-08
Unigene110885_CB2	268	533	59.7952	121.797	-1.02637673850007	Down	8.12684e-14	7.70829e-12
Unigene2821_CB2	89	177	28.6514	58.3588	-1.02634632531527	Down	1.82106e-08	7.46367e-07
Unigene71635_CB2	85	169	62.3637	126.992	-1.02596270634315	Down	3.85652e-08	1.49641e-06
Unigene10380_CB2	78	155	34.8555	70.9392	-1.02519639261066	Down	1.43738e-07	5.0501e-06
Unigene50172_CB2	73	145	65.4277	133.102	-1.02455873733359	Down	3.68698e-07	1.19793e-05
Unigene41667_CB2	72	143	69.2532	140.871	-1.02442054153475	Down	4.45244e-07	1.42503e-05
Unigene111637_CB2	283	562	51.7281	105.209	-1.02424228358771	Down	0	0
Unigene18794_CB2	66	131	6.98261	14.1946	-1.02350308837767	Down	1.3836e-06	3.94833e-05
Unigene20993_CB2	65	129	28.3241	57.5719	-1.02333364859347	Down	1.67197e-06	4.70007e-05
Unigene58267_CB2	63	125	52.5811	106.851	-1.02297856736084	Down	2.44236e-06	6.6155e-05
Unigene103851_CB2	61	121	24.1768	49.1169	-1.02260010591038	Down	3.56936e-06	9.31041e-05
Unigene93525_CB2	348	690	186.717	379.167	-1.02198326201547	Down	0	0
Unigene101367_CB2	111	220	48.3688	98.1846	-1.02141805337322	Down	4.03996e-10	2.10407e-08
Unigene78153_CB2	54	107	36.5586	74.192	-1.02105369043635	Down	1.35232e-05	0.000304857
Unigene101204_CB2	153	303	67.041	135.978	-1.02026034697897	Down	1.36113e-13	1.22308e-11
Unigene15225_CB2	101	200	48.722	98.8124	-1.0201189132216	Down	2.61278e-09	1.20766e-07
Unigene48530_CB2	352	697	319.113	647.161	-1.0200574334298	Down	5.12478e-13	3.96298e-11
Unigene26951_CB2	49	97	11.7827	23.8889	-1.01967720427059	Down	3.51764e-05	0.000709024
Unigene104113_CB2	47	93	18.3969	37.2827	-1.01904416562907	Down	5.1625e-05	0.000989633
Unigene27589_CB2	88	174	15.3896	31.1653	-1.0179860834101	Down	2.97924e-08	1.17691e-06
Unigene63057_CB2	87	172	69.6633	141.056	-1.01779546505204	Down	3.59404e-08	1.40254e-06
Unigene110296_CB2	85	168	21.016	42.542	-1.01740069283973	Down	5.23144e-08	1.98205e-06
Unigene110550_CB2	212	419	50.4398	102.101	-1.01736018533482	Down	0	0
Unigene109282_CB2	84	166	23.4521	47.4667	-1.01719621476684	Down	6.31224e-08	2.36367e-06
Unigene15441_CB2	83	164	38.1712	77.2465	-1.01698677946983	Down	7.61684e-08	2.82125e-06
Unigene87304_CB2	531	1049	318.486	644.39	-1.01670511797179	Down	1.68754e-14	1.7713e-12
Unigene84845_CB2	489	966	303.687	614.43	-1.01666293008221	Down	5.23804e-13	4.0306e-11
Unigene38796_CB2	78	154	76.4223	154.534	-1.01585852803133	Down	1.95068e-07	6.66079e-06
Unigene14073_CB2	107	211	27.6245	55.7918	-1.01410640850471	Down	1.15287e-09	5.61617e-08
Unigene105885_CB2	66	130	23.6615	47.7331	-1.01244789986867	Down	1.87946e-06	5.21624e-05
Unigene23989_CB2	93	183	32.3844	65.2652	-1.01101523337468	Down	1.57977e-08	6.50894e-07
Unigene71000_CB2	62	122	45.7014	92.1033	-1.01101523337468	Down	4.01208e-06	0.000103662
Unigene62320_CB2	62	122	49.8984	100.562	-1.01101523337468	Down	4.01208e-06	0.000103638
Unigene25318_CB2	61	120	17.0006	34.2526	-1.0106274642443	Down	4.851e-06	0.000123182
Unigene105579_CB2	121	238	44.0807	88.8011	-1.01042873223202	Down	1.14599e-10	6.42479e-09
Unigene64432_CB2	60	118	47.323	95.3194	-1.01022665995199	Down	5.86606e-06	0.000145476
Unigene80469_CB2	59	116	38.9408	78.4132	-1.0098121519644	Down	7.09442e-06	0.000172111
Unigene90075_CB2	59	116	33.7205	67.9013	-1.0098121519644	Down	7.09442e-06	0.000172072
Unigene41872_CB2	173	340	165.392	332.908	-1.00923691469964	Down	3.35732e-13	2.70335e-11
Unigene62887_CB2	57	112	45.6415	91.8504	-1.00893911409153	Down	1.03809e-05	0.000241031
Unigene63580_CB2	57	112	45.411	91.3865	-1.00893911409153	Down	1.03809e-05	0.000240979
Unigene38027_CB2	56	110	55.2102	111.071	-1.00847899766573	Down	1.25599e-05	0.000285615
Unigene51741_CB2	55	108	48.4687	97.4765	-1.00800199483748	Down	1.51985e-05	0.00033864
Unigene56115_CB2	55	108	46.8967	94.3151	-1.00800199483748	Down	1.51985e-05	0.000338709
Unigene34322_CB2	54	106	54.6035	109.777	-1.0075071585984	Down	1.83942e-05	0.000400853
Unigene111550_CB2	78	153	14.6651	29.4617	-1.00645983002908	Down	2.64188e-07	8.83054e-06
Unigene102715_CB2	78	153	32.3789	65.0484	-1.00645983002908	Down	2.64188e-07	8.82784e-06
Unigene82986_CB2	76	149	48.3407	97.0652	-1.00571521321725	Down	3.85074e-07	1.24817e-05
Unigene89695_CB2	301	590	173.287	347.881	-1.00542567368817	Down	0	0
Unigene43368_CB2	49	96	46.284	92.8718	-1.00472686280462	Down	4.78814e-05	0.00093326
Unigene19210_CB2	49	96	11.5021	23.0797	-1.00472686280462	Down	4.78814e-05	0.000933427
Unigene84700_CB2	311	609	193.143	387.358	-1.0040018539744	Down	0	0
Unigene110019_CB2	69	135	17.7269	35.5218	-1.00276534647133	Down	1.44356e-06	4.10337e-05
Unigene15787_CB2	68	133	10.748	21.5303	-1.00229380044953	Down	1.74415e-06	4.89289e-05
Unigene112442_CB2	288	563	21.9894	44.0258	-1.00154031683659	Down	0	0
Unigene77342_CB2	91	0	62.4115	0.001	15.9295	Up	1.20447e-27	2.17176e-25
Unigene90142_CB2	42	0	24.0044	0.001	14.551	Up	3.78904e-13	3.02644e-11
Unigene69813_CB2	19	0	14.2044	0.001	13.794	Up	2.41874e-06	6.56454e-05
Unigene24273_CB2	47	0	13.1453	0.001	13.6823	Up	1.25652e-14	1.33686e-12
Unigene92363_CB2	23	0	12.5976	0.001	13.6209	Up	1.58526e-07	5.52171e-06
Unigene71372_CB2	17	0	12.531	0.001	13.6132	Up	9.44782e-06	0.00022239
Unigene66233_CB2	15	0	11.6559	0.001	13.5088	Up	3.69042e-05	0.000740571
Unigene21209_CB2	124	0	10.8067	0.001	13.3996	Up	2.075e-37	4.67483e-35
Unigene98117_CB2	16	0	7.6948	0.001	12.9097	Up	1.86726e-05	0.000406434
Unigene103548_CB2	19	0	7.64573	0.001	12.9004	Up	2.41874e-06	6.56291e-05
Unigene22977_CB2	18	0	4.50696	0.001	12.1379	Up	4.78036e-06	0.000121473
Unigene86536_CB2	108	2	65.5242	1.24276	5.72041	Up	1.70701e-29	3.23258e-27
Unigene27380_CB2	76	2	20.4582	0.551393	5.21345	Up	2.54956e-20	3.57616e-18
Unigene84203_CB2	34	1	21.2828	0.641104	5.05299	Up	1.61296e-09	7.68614e-08
Unigene58032_CB2	33	1	27.5425	0.854805	5.00992	Up	3.10174e-09	1.42044e-07
Unigene9976_CB2	95	3	20.0075	0.647096	4.95042	Up	1.54122e-24	2.48751e-22
Unigene101066_CB2	31	1	13.6213	0.450023	4.91972	Up	1.14431e-08	4.84069e-07
Unigene80329_CB2	49	2	32.3407	1.35195	4.58024	Up	1.08365e-12	7.95214e-11
Unigene98301_CB2	72	3	34.5214	1.47318	4.55049	Up	4.45368e-18	5.77958e-16
Unigene88497_CB2	22	1	12.901	0.600588	4.42496	Up	3.87228e-06	0.000100383
Unigene26690_CB2	108	5	34.2783	1.62533	4.39849	Up	5.09272e-26	8.70839e-24
Unigene61330_CB2	21	1	17.0753	0.832774	4.35784	Up	7.3473e-06	0.000177851
Unigene36890_CB2	42	2	41.6681	2.03218	4.35784	Up	9.59078e-11	5.4214e-09
Unigene99138_CB2	62	3	29.021	1.4382	4.33476	Up	2.65352e-15	2.94657e-13
Unigene37764_CB2	20	1	19.7179	1.00974	4.28745	Up	1.39167e-05	0.000312502
Unigene62061_CB2	20	1	16.0963	0.824277	4.28745	Up	1.39167e-05	0.000312567
Unigene24290_CB2	56	3	14.6252	0.802442	4.18792	Up	1.18861e-13	1.08682e-11
Unigene6289_CB2	18	1	10.5947	0.602829	4.13545	Up	4.96382e-05	0.000959458
Unigene17666_CB2	32	2	13.6796	0.875654	3.96553	Up	5.3135e-08	2.01035e-06
Unigene18077_CB2	32	2	9.3651	0.599474	3.96553	Up	5.3135e-08	2.01105e-06
Unigene15082_CB2	44	3	26.3905	1.84287	3.83999	Up	2.16406e-10	1.17408e-08
Unigene9454_CB2	70	5	38.474	2.8146	3.77288	Up	1.15071e-15	1.32213e-13
Unigene107654_CB2	27	2	8.65665	0.656741	3.72041	Up	1.18359e-06	3.42499e-05
Unigene77607_CB2	81	6	55.3126	4.19632	3.72041	Up	9.3088e-18	1.19243e-15
Unigene76131_CB2	136	11	94.5071	7.82881	3.59356	Up	3.47402e-28	6.33716e-26
Unigene91530_CB2	24	2	13.3775	1.14175	3.55049	Up	7.4328e-06	0.000179522
Unigene68929_CB2	120	10	90.5704	7.73006	3.55049	Up	8.62434e-25	1.40441e-22
[truncated: 1,346 more rows]
