# Supplementary material for: De Novo Foliar Transcriptome of Chenopodium amaranticolor and Analysis of Its Gene Expression During Virus-Induced Hypersensitive Response
Source: PLoS One. 2012 Sep 28;7(9):e45953. doi: 10.1371/journal.pone.0045953 (PMC3461033; doi:10.1371/journal.pone.0045953)
Supplement: Table S8 — Common genes between the early-TMV-inducible genes and the late-TMV-inducible genes. (XLS) [file pone.0045953.s011.xls]

## Sheet: Sheet1
Supplementary Table S8. Common genes between the early-TMV-inducible genes and the late-TMV-inducible genes.
GeneID	Up-Down-Regulation (TMV-6h/Healthy Leaves Vs. TMV-28h/Healthy Leaves)	GO Component	GO Function	GO Process	Blast nr
7	Up	-	-	-	gi|217331222|gb|ACK38253.1|/2.37652e-26/pathogenesis-related protein [Tamarix hispida]
18	Up	-	GO:0008081//phosphoric diester hydrolase activity	GO:0019400	gi|296082305|emb|CBI21310.3|/6.88571e-42/unnamed protein product [Vitis vinifera]
78	Up	GO:0009536//plastid	GO:0008483//transaminase activity	GO:0006520//cellular amino acid metabolic process	gi|302142143|emb|CBI19346.3|/5.30808e-22/unnamed protein product [Vitis vinifera]
131	Up	-	GO:0004312//fatty-acid synthase activity	GO:0008152//metabolic process	gi|255565739|ref|XP_002523859.1|/1.8104e-93/short chain alcohol dehydrogenase, putative [Ricinus communis]
274	Up	-	-	-	gi|297737101|emb|CBI26302.3|/2.31408e-26/unnamed protein product [Vitis vinifera]
647	Up	-	GO:0004672//protein kinase activity;GO:0000166//nucleotide binding	-	gi|297742498|emb|CBI34647.3|/9.5152e-51/unnamed protein product [Vitis vinifera]
1004	Up	-	-	-	-
1108	Up	-	GO:0004713//protein tyrosine kinase activity;GO:0032559//adenyl ribonucleotide binding	GO:0043401;GO:0010051//xylem and phloem pattern formation;GO:0007165//signal transduction;GO:0006464//protein modification process	gi|255562954|ref|XP_002522482.1|/9.28027e-34/protein kinase, putative [Ricinus communis]
1119	Up	-	-	-	-
1123	Up	GO:0044464//cell part	GO:0043167//ion binding;GO:0008422//beta-glucosidase activity	GO:0044238//primary metabolic process	gi|297792991|ref|XP_002864380.1|/9.05877e-100/glycosyl hydrolase family 17 protein [Arabidopsis lyrata subsp. lyrata]
1311	Up	GO:0031410//cytoplasmic vesicle;GO:0005618//cell wall	-	GO:0009725//response to hormone stimulus	gi|225459245|ref|XP_002285761.1|/4.23714e-90/PREDICTED: hypothetical protein [Vitis vinifera]
1971	Up	-	GO:0016831//carboxy-lyase activity	GO:0044237//cellular metabolic process;GO:0044281	gi|45387431|gb|AAS60206.1|/3.0549e-93/tyrosine decarboxylase [Aristolochia contorta]
1988	Up	GO:0044464//cell part	GO:0015932//nucleobase, nucleoside, nucleotide and nucleic acid transmembrane transporter activity	GO:0051234//establishment of localization	gi|224076725|ref|XP_002304987.1|/2.23104e-166/equilibrative nucleoside transporter [Populus trichocarpa]
2342	Up	GO:0031410//cytoplasmic vesicle	GO:0016709//oxidoreductase activity, acting on paired donors, with incorporation or reduction of molecular oxygen, NADH or NADPH as one donor, and incorporation of one atom of oxygen;GO:0005506//iron ion binding	GO:0008152//metabolic process	gi|7650489|gb|AAF66065.1|AF255013_1/3.6729e-43/cinnamate 4-hydroxylase CYP73 [Citrus sinensis]
3186	Up	GO:0043231//intracellular membrane-bounded organelle;GO:0031224//intrinsic to membrane	-	-	gi|255575021|ref|XP_002528416.1|/1.27422e-98/amino acid transporter, putative [Ricinus communis]
3339	Up	GO:0031410//cytoplasmic vesicle	-	-	gi|296080916|emb|CBI18746.3|/1.68244e-68/unnamed protein product [Vitis vinifera]
3636	Up	GO:0005576//extracellular region;GO:0009536//plastid	GO:0043167//ion binding;GO:0015926//glucosidase activity	GO:0044238//primary metabolic process	gi|297738064|emb|CBI27265.3|/9.79799e-70/unnamed protein product [Vitis vinifera]
3856	Up	GO:0043231//intracellular membrane-bounded organelle	GO:0005515//protein binding	GO:0010468//regulation of gene expression;GO:0009755//hormone-mediated signaling pathway	gi|297743183|emb|CBI36050.3|/1.43622e-39/unnamed protein product [Vitis vinifera]
4270	Up	GO:0043234//protein complex;GO:0043231//intracellular membrane-bounded organelle	GO:0043169//cation binding;GO:0004721//phosphoprotein phosphatase activity	GO:0006464//protein modification process	gi|296081295|emb|CBI17739.3|/8.85887e-74/unnamed protein product [Vitis vinifera]
5385	Up	GO:0044464//cell part;GO:0044464//cell part	-	-	gi|296085436|emb|CBI29168.3|/1.2041e-56/unnamed protein product [Vitis vinifera]
5514	Up	GO:0044464//cell part;GO:0044464//cell part	GO:0015198//oligopeptide transporter activity;GO:0015198//oligopeptide transporter activity	GO:0009725//response to hormone stimulus;GO:0043200//response to amino acid stimulus;GO:0006952//defense response;GO:0006857//oligopeptide transport;GO:0006972//hyperosmotic response;GO:0051707//response to other organism;GO:0009725//response to hormone s	gi|255575829|ref|XP_002528812.1|/1.07294e-34/oligopeptide transporter, putative [Ricinus communis]
6099	Up	GO:0043234//protein complex;GO:0043234//protein complex	GO:0004721//phosphoprotein phosphatase activity;GO:0004721//phosphoprotein phosphatase activity	GO:0006464//protein modification process;GO:0006464//protein modification process	gi|296081295|emb|CBI17739.3|/7.25852e-45/unnamed protein product [Vitis vinifera]
6124	Up	GO:0009532//plastid stroma;GO:0009532//plastid stroma	GO:0043169//cation binding;GO:0016833//oxo-acid-lyase activity;GO:0016823;GO:0043169//cation binding;GO:0016833//oxo-acid-lyase activity;GO:0016823	-	gi|6831519|sp|Q05957.1|PDP_DIACA/6.20052e-30/RecName: Full=Petal death protein; AltName: Full=Citramalate lyase; AltName: Full=Oxalacetic hydrolase; AltName: Full=PSR132
6480	Up	-	-	-	-
6784	Up	-	-	-	gi|224064480|ref|XP_002301497.1|/1.0115e-24/predicted protein [Populus trichocarpa]
6797	Up	-	-	-	-
7242	Up	GO:0009532//plastid stroma;GO:0005576//extracellular region;GO:0042598//vesicular fraction;GO:0016020//membrane;GO:0009532//plastid stroma;GO:0005576//extracellular region;GO:0042598//vesicular fraction;GO:0016020//membrane	GO:0042277//peptide binding;GO:0016765//transferase activity, transferring alkyl or aryl (other than methyl) groups;GO:0042277//peptide binding;GO:0016765//transferase activity, transferring alkyl or aryl (other than methyl) groups	GO:0006952//defense response;GO:0010038//response to metal ion;GO:0006970//response to osmotic stress;GO:0009404//toxin metabolic process;GO:0006952//defense response;GO:0010038//response to metal ion;GO:0006970//response to osmotic stress;GO:0009404//tox	gi|118489831|gb|ABK96715.1|/2.71102e-22/unknown [Populus trichocarpa x Populus deltoides]
7549	Up	-	-	-	gi|16648748|gb|AAL25566.1|/7.67838e-10/AT5g02020/T7H20_70 [Arabidopsis thaliana]
7724	Up	-	GO:0016703	GO:0008152//metabolic process	gi|255584945|ref|XP_002533186.1|/1.05049e-114/AMP dependent CoA ligase, putative [Ricinus communis]
8578	Up	-	GO:0008168//methyltransferase activity;GO:0008168//methyltransferase activity	-	gi|284437809|gb|ADB85561.1|/3.19453e-39/O-methyltransferase-like protein [Prunus mume]
8621	Up	-	GO:0003824//catalytic activity	GO:0009064//glutamine family amino acid metabolic process	gi|296087253|emb|CBI33627.3|/6.83356e-159/unnamed protein product [Vitis vinifera]
9290	Up	GO:0016020//membrane;GO:0016020//membrane	GO:0015197//peptide transporter activity;GO:0015197//peptide transporter activity	GO:0006810//transport;GO:0006810//transport	gi|255569839|ref|XP_002525883.1|/1.39894e-34/oligopeptide transporter, putative [Ricinus communis]
9680	Up	-	-	-	-
10567	Up	-	-	-	gi|197312887|gb|ACH63224.1|/2.24383e-16/pathogenesis-related protein 10 [Rheum australe]
11665	Up	-	-	-	-
11799	Up	-	-	-	gi|166204113|gb|ABY84857.1|/3.74759e-11/Asr2 [Solanum lycopersicum]
12190	Up	GO:0016020//membrane	GO:0022891//substrate-specific transmembrane transporter activity	GO:0006810//transport	gi|255558398|ref|XP_002520225.1|/8.53945e-71/sugar transporter, putative [Ricinus communis]
13226	Up	GO:0044464//cell part	GO:0043167//ion binding;GO:0008422//beta-glucosidase activity	GO:0044238//primary metabolic process	gi|27529826|dbj|BAC53928.1|/2.32053e-21/beta-1,3-glucanase-like protein [Nicotiana tabacum]
13285	Up	GO:0044464//cell part	-	-	gi|297834346|ref|XP_002885055.1|/4.67304e-11/nodulin MtN3 family protein [Arabidopsis lyrata subsp. lyrata]
13361	Up	GO:0043234//protein complex;GO:0043231//intracellular membrane-bounded organelle;GO:0044444//cytoplasmic part	GO:0019787//small conjugating protein ligase activity	GO:0032446//protein modification by small protein conjugation	gi|297746096|emb|CBI16152.3|/1.05482e-37/unnamed protein product [Vitis vinifera]
13399	Up	GO:0044464//cell part	-	GO:0006810//transport	gi|296081862|emb|CBI20867.3|/9.27278e-161/unnamed protein product [Vitis vinifera]
13694	Up	GO:0043231//intracellular membrane-bounded organelle;GO:0030529//ribonucleoprotein complex	GO:0004674//protein serine/threonine kinase activity;GO:0032559//adenyl ribonucleotide binding	GO:0006412//translation;GO:0006970//response to osmotic stress;GO:0006464//protein modification process	gi|312282145|dbj|BAJ33938.1|/8.44133e-38/unnamed protein product [Thellungiella halophila]
14376	Up	GO:0016020//membrane;GO:0016020//membrane	GO:0015197//peptide transporter activity;GO:0015197//peptide transporter activity	GO:0006810//transport;GO:0006810//transport	gi|255569839|ref|XP_002525883.1|/0/oligopeptide transporter, putative [Ricinus communis]
14479	Up	-	-	-	gi|302143074|emb|CBI20369.3|/2.45337e-36/unnamed protein product [Vitis vinifera]
14939	Up	GO:0031224//intrinsic to membrane;GO:0031224//intrinsic to membrane	-	GO:0009725//response to hormone stimulus;GO:0006972//hyperosmotic response;GO:0009725//response to hormone stimulus;GO:0006972//hyperosmotic response	gi|297833314|ref|XP_002884539.1|/2.76609e-21/low temperature and salt responsive protein LTI6B [Arabidopsis lyrata subsp. lyrata]
15332	Up	-	-	-	-
15641	Up	-	-	-	gi|297742662|emb|CBI34811.3|/1.33773e-08/unnamed protein product [Vitis vinifera]
16596	Up	GO:0005777//peroxisome	GO:0016747//transferase activity, transferring acyl groups other than amino-acyl groups;GO:0046912//transferase activity, transferring acyl groups, acyl groups converted into alkyl on transfer	GO:0009060//aerobic respiration;GO:0044262//cellular carbohydrate metabolic process	gi|310697396|gb|ADP06653.1|/3.88352e-36/malate synthase [Cucurbita maxima]
16770	Up	-	GO:0016679//oxidoreductase activity, acting on diphenols and related substances as donors;GO:0016706//oxidoreductase activity, acting on paired donors, with incorporation or reduction of molecular oxygen, 2-oxoglutarate as one donor, and incorporation of	GO:0009699//phenylpropanoid biosynthetic process;GO:0007568//aging	gi|255557477|ref|XP_002519769.1|/3.2461e-129/Flavonol synthase/flavanone 3-hydroxylase, putative [Ricinus communis]
17450	Up	GO:0044424//intracellular part	GO:0005488//binding;GO:0016765//transferase activity, transferring alkyl or aryl (other than methyl) groups	GO:0009755//hormone-mediated signaling pathway	gi|417093|sp|Q04522.3|GSTF_SILCU/1.57279e-78/RecName: Full=Glutathione S-transferase; AltName: Full=GST class-phi
17658	Up	-	-	-	-
17666	Up	-	-	-	-
17742	Up	GO:0044444//cytoplasmic part	GO:0016763//transferase activity, transferring pentosyl groups	GO:0043096//purine base salvage	gi|255628449|gb|ACU14569.1|/5.62124e-84/unknown [Glycine max]
17908	Up	GO:0043234//protein complex;GO:0043231//intracellular membrane-bounded organelle	GO:0043169//cation binding;GO:0004721//phosphoprotein phosphatase activity	GO:0006464//protein modification process	gi|255544093|ref|XP_002513109.1|/4.66065e-16/Nucleotide pyrophosphatase/phosphodiesterase, putative [Ricinus communis]
18077	Up	GO:0030312//external encapsulating structure;GO:0016020//membrane;GO:0030312//external encapsulating structure;GO:0016020//membrane	GO:0003676//nucleic acid binding;GO:0016892;GO:0003676//nucleic acid binding;GO:0016892	GO:0009813//flavonoid biosynthetic process;GO:0009267//cellular response to starvation;GO:0023033;GO:0032502//developmental process;GO:0009813//flavonoid biosynthetic process;GO:0009267//cellular response to starvation;GO:0023033;GO:0032502//developmental	gi|113374065|dbj|BAF03593.1|/8.11136e-65/S-like RNase [Fagopyrum homotropicum]
18402	Up	GO:0043231//intracellular membrane-bounded organelle;GO:0043231//intracellular membrane-bounded organelle	GO:0003677//DNA binding;GO:0001071;GO:0035251//UDP-glucosyltransferase activity;GO:0003677//DNA binding;GO:0001071;GO:0035251//UDP-glucosyltransferase activity	GO:0006351//transcription, DNA-dependent;GO:0006351//transcription, DNA-dependent	gi|204022238|dbj|BAG71127.1|/1.77617e-130/glucosyltransferase [Phytolacca americana]
18526	Up	-	-	-	-
19137	Up	-	-	-	gi|296087511|emb|CBI34100.3|/1.96444e-20/unnamed protein product [Vitis vinifera]
19343	Up	-	-	-	-
19782	Up	GO:0044464//cell part;GO:0044464//cell part	GO:0016879//ligase activity, forming carbon-nitrogen bonds;GO:0016879//ligase activity, forming carbon-nitrogen bonds	GO:0006220//pyrimidine nucleotide metabolic process;GO:0003006//reproductive developmental process;GO:0010038//response to metal ion;GO:0006220//pyrimidine nucleotide metabolic process;GO:0003006//reproductive developmental process;GO:0010038//response to	gi|255546624|ref|XP_002514371.1|/1.2068e-66/ctp synthase, putative [Ricinus communis]
19914	Up	-	-	-	-
20326	Up	-	GO:0030611//arsenate reductase activity;GO:0015036//disulfide oxidoreductase activity;GO:0030611//arsenate reductase activity;GO:0015036//disulfide oxidoreductase activity	GO:0019725//cellular homeostasis;GO:0019725//cellular homeostasis	gi|89953402|gb|ABD83294.1|/1.8945e-39/Fgenesh protein 78 [Beta vulgaris]
20379	Up	-	-	-	gi|255544121|ref|XP_002513123.1|/8.58147e-45/conserved hypothetical protein [Ricinus communis]
21482	Up	GO:0009536//plastid;GO:0009536//plastid	GO:0005488//binding;GO:0008483//transaminase activity;GO:0005488//binding;GO:0008483//transaminase activity	GO:0008152//metabolic process;GO:0008152//metabolic process	gi|288310302|gb|ADC45390.1|/4.19134e-31/branched chain amino acid transaminase [Cucumis melo]
21633	Up	-	-	-	-
21841	Up	-	-	-	gi|302141982|emb|CBI19185.3|/2.4841e-23/unnamed protein product [Vitis vinifera]
22977	Up	-	GO:0016829//lyase activity;GO:0016829//lyase activity	GO:0008152//metabolic process;GO:0008152//metabolic process	gi|299889067|dbj|BAJ10416.1|/4.51728e-69/1-aminocyclopropane-1-carboxylate synthase [Dianthus longicalyx]
23504	Up	GO:0043231//intracellular membrane-bounded organelle;GO:0031224//intrinsic to membrane;GO:0043231//intracellular membrane-bounded organelle;GO:0031224//intrinsic to membrane	GO:0005402;GO:0005402	GO:0009725//response to hormone stimulus;GO:0016049//cell growth;GO:0006810//transport;GO:0009725//response to hormone stimulus;GO:0016049//cell growth;GO:0006810//transport	gi|24417502|gb|AAN60361.1|/1.18534e-33/unknown [Arabidopsis thaliana]
23739	Up	-	-	-	gi|118485407|gb|ABK94560.1|/1.31689e-35/unknown [Populus trichocarpa]
24273	Up	-	-	-	gi|18750|emb|CAA45126.1|/7.80176e-24/soybean seed maturation polypeptides [Glycine max]
24290	Up	GO:0043231//intracellular membrane-bounded organelle	GO:0004312//fatty-acid synthase activity	GO:0008152//metabolic process	gi|255637286|gb|ACU18973.1|/3.3381e-10/unknown [Glycine max]
24385	Up	-	GO:0016301//kinase activity	GO:0006071//glycerol metabolic process;GO:0009636//response to toxin;GO:0051707//response to other organism	gi|117168061|gb|ABK32113.1|/3.50836e-26/At1g80460 [Arabidopsis thaliana]
24636	Up	-	-	-	gi|1644306|emb|CAB03628.1|/1.23817e-21/viral envelope protein [Nicotiana tabacum]
24699	Up	-	-	-	-
24883	Up	-	-	-	-
25191	Up	-	GO:0008415//acyltransferase activity	GO:0045489//pectin biosynthetic process;GO:0006631//fatty acid metabolic process	gi|268326822|emb|CAT00082.1|/3.75973e-94/hydroxycinnamoyl-CoA shikimate/quinate hydroxycinnamoyl transferase [Coffea arabica]
25358	Up	GO:0005576//extracellular region	GO:0004175//endopeptidase activity	GO:0042743//hydrogen peroxide metabolic process;GO:0006952//defense response;GO:0009696//salicylic acid metabolic process	gi|255553149|ref|XP_002517617.1|/3.61976e-14/Aspartic proteinase nepenthesin-2 precursor, putative [Ricinus communis]
25610	Up	GO:0044464//cell part	GO:0016759//cellulose synthase activity	-	gi|302142155|emb|CBI19358.3|/1.59499e-168/unnamed protein product [Vitis vinifera]
25665	Up	-	-	-	-
25821	Up	GO:0005576//extracellular region	GO:0004175//endopeptidase activity	GO:0042743//hydrogen peroxide metabolic process;GO:0006952//defense response;GO:0009696//salicylic acid metabolic process	gi|116831531|gb|ABK28718.1|/3.27883e-23/unknown [Arabidopsis thaliana]
26153	Up	GO:0043231//intracellular membrane-bounded organelle	GO:0016892;GO:0003676//nucleic acid binding	GO:0032502//developmental process	gi|255567200|ref|XP_002524581.1|/5.13916e-29/ribonuclease t2, putative [Ricinus communis]
26364	Up	-	-	GO:0051234//establishment of localization	gi|302141931|emb|CBI19134.3|/1.75202e-63/unnamed protein product [Vitis vinifera]
26406	Up	GO:0043231//intracellular membrane-bounded organelle	GO:0003676//nucleic acid binding;GO:0001071	GO:0010468//regulation of gene expression;GO:0006351//transcription, DNA-dependent;GO:0006952//defense response	gi|224075453|ref|XP_002304640.1|/3.63041e-25/AP2/ERF domain-containing transcription factor [Populus trichocarpa]
26512	Up	GO:0009536//plastid	GO:0016616//oxidoreductase activity, acting on the CH-OH group of donors, NAD or NADP as acceptor	GO:0008152//metabolic process	gi|225434831|ref|XP_002282554.1|/3.93221e-29/PREDICTED: hypothetical protein [Vitis vinifera]
26767	Up	-	GO:0016491//oxidoreductase activity;GO:0005506//iron ion binding	GO:0008152//metabolic process	gi|47933890|gb|AAT39511.1|/0/ferulate 5-hydroxylase [Camptotheca acuminata]
26918	Up	GO:0044464//cell part	GO:0046872//metal ion binding;GO:0016491//oxidoreductase activity	-	gi|297733673|emb|CBI14920.3|/1.0043e-131/unnamed protein product [Vitis vinifera]
27088	Up	-	-	-	-
27144	Up	GO:0031224//intrinsic to membrane	GO:0022891//substrate-specific transmembrane transporter activity;GO:0008493//tetracycline transporter activity	GO:0015850//organic alcohol transport;GO:0042221//response to chemical stimulus;GO:0051707//response to other organism	gi|255567998|ref|XP_002524976.1|/1.22604e-40/Multidrug resistance protein mdtG, putative [Ricinus communis]
27192	Up	-	-	-	-
27308	Up	-	-	-	-
27515	Up	-	-	-	gi|255635350|gb|ACU18028.1|/1.24124e-23/unknown [Glycine max]
27750	Up	-	GO:0046872//metal ion binding;GO:0016702//oxidoreductase activity, acting on single donors with incorporation of molecular oxygen, incorporation of two atoms of oxygen	GO:0006633//fatty acid biosynthetic process	gi|255544332|ref|XP_002513228.1|/0/lipoxygenase, putative [Ricinus communis]
27837	Up	GO:0043231//intracellular membrane-bounded organelle	GO:0016903//oxidoreductase activity, acting on the aldehyde or oxo group of donors;GO:0016744	GO:0006772//thiamin metabolic process;GO:0006721//terpenoid metabolic process	gi|94421690|gb|ABF18929.1|/0/putative 1-deoxy-D-xylulose 5-phosphate synthase [Hevea brasiliensis]
28628	Up	GO:0043231//intracellular membrane-bounded organelle;GO:0043231//intracellular membrane-bounded organelle	GO:0003677//DNA binding;GO:0001071;GO:0003677//DNA binding;GO:0001071	GO:0010468//regulation of gene expression;GO:0006351//transcription, DNA-dependent;GO:0050896//response to stimulus;GO:0010468//regulation of gene expression;GO:0006351//transcription, DNA-dependent;GO:0050896//response to stimulus	gi|123684|sp|P22335.1|HSF24_SOLPE/2.1571e-22/RecName: Full=Heat shock factor protein HSF24; AltName: Full=Heat shock transcription factor 24; Short=HSTF 24; AltName: Full=Heat stress transcription factor
29001	Up	GO:0044464//cell part;GO:0044464//cell part	GO:0003824//catalytic activity;GO:0003824//catalytic activity	GO:0044238//primary metabolic process;GO:0044238//primary metabolic process	gi|194466169|gb|ACF74315.1|/7.64997e-20/lactoylglutathione lyase [Arachis hypogaea]
29110	Up	-	-	-	-
29211	Up	GO:0043231//intracellular membrane-bounded organelle;GO:0043231//intracellular membrane-bounded organelle	GO:0030528//transcription regulator activity;GO:0003677//DNA binding;GO:0001071;GO:0030528//transcription regulator activity;GO:0003677//DNA binding;GO:0001071	GO:0010468//regulation of gene expression;GO:0006351//transcription, DNA-dependent;GO:0006950//response to stress;GO:0010468//regulation of gene expression;GO:0006351//transcription, DNA-dependent;GO:0006950//response to stress	gi|296082424|emb|CBI21429.3|/2.54664e-15/unnamed protein product [Vitis vinifera]
29466	Up	-	-	-	-
29573	Up	-	-	-	gi|217331222|gb|ACK38253.1|/1.49645e-07/pathogenesis-related protein [Tamarix hispida]
30000	Up	-	GO:0030611//arsenate reductase activity;GO:0015036//disulfide oxidoreductase activity;GO:0030611//arsenate reductase activity;GO:0015036//disulfide oxidoreductase activity	GO:0019725//cellular homeostasis;GO:0019725//cellular homeostasis	gi|89953402|gb|ABD83294.1|/1.70423e-19/Fgenesh protein 78 [Beta vulgaris]
30066	Up	-	GO:0008169//C-methyltransferase activity;GO:0008169//C-methyltransferase activity	GO:0008202//steroid metabolic process;GO:0008202//steroid metabolic process	gi|1872473|gb|AAB49338.1|/1.18022e-20/delta-24-sterol methyltransferase [Triticum aestivum]
30804	Up	GO:0044464//cell part;GO:0044464//cell part	GO:0003824//catalytic activity;GO:0003824//catalytic activity	GO:0044238//primary metabolic process;GO:0044238//primary metabolic process	gi|255553127|ref|XP_002517606.1|/9.35145e-18/lactoylglutathione lyase, putative [Ricinus communis]
32300	Up	-	-	-	-
32732	Up	-	GO:0016616//oxidoreductase activity, acting on the CH-OH group of donors, NAD or NADP as acceptor;GO:0016616//oxidoreductase activity, acting on the CH-OH group of donors, NAD or NADP as acceptor	GO:0008152//metabolic process;GO:0010038//response to metal ion;GO:0008152//metabolic process;GO:0010038//response to metal ion	gi|255584542|ref|XP_002532998.1|/6.91506e-13/tropinone reductase, putative [Ricinus communis]
33156	Up	GO:0031224//intrinsic to membrane;GO:0031224//intrinsic to membrane	GO:0015291//secondary active transmembrane transporter activity;GO:0016628//oxidoreductase activity, acting on the CH-CH group of donors, NAD or NADP as acceptor;GO:0015291//secondary active transmembrane transporter activity;GO:0016628//oxidoreductase ac	GO:0008152//metabolic process;GO:0006810//transport;GO:0008152//metabolic process;GO:0006810//transport	gi|255567421|ref|XP_002524690.1|/1.94424e-15/sugar transporter, putative [Ricinus communis]
33203	Up	-	-	-	-
33278	Up	-	GO:0004713//protein tyrosine kinase activity;GO:0032559//adenyl ribonucleotide binding;GO:0004713//protein tyrosine kinase activity;GO:0032559//adenyl ribonucleotide binding	GO:0006464//protein modification process;GO:0006464//protein modification process	gi|226507753|ref|NP_001151897.1|/7.62779e-20/ATP binding protein [Zea mays]
35072	Up	-	GO:0016814//hydrolase activity, acting on carbon-nitrogen (but not peptide) bonds, in cyclic amidines;GO:0046914//transition metal ion binding	-	gi|115456425|ref|NP_001051813.1|/1.02793e-16/Os03g0833900 [Oryza sativa Japonica Group]
35476	Up	-	-	-	-
35723	Up	-	-	-	-
36971	Up	-	-	-	-
37188	Up	GO:0005576//extracellular region;GO:0009536//plastid	GO:0016405//CoA-ligase activity;GO:0032559//adenyl ribonucleotide binding	GO:0010038//response to metal ion	gi|16797908|gb|AAL29212.1|AF354454_1/3.63691e-22/putative acyl-CoA synthetase [Capsicum annuum]
37580	Up	GO:0005576//extracellular region;GO:0009536//plastid	GO:0016405//CoA-ligase activity;GO:0032559//adenyl ribonucleotide binding	GO:0010038//response to metal ion	gi|255539437|ref|XP_002510783.1|/1.29732e-19/AMP dependent CoA ligase, putative [Ricinus communis]
38508	Up	GO:0044464//cell part	GO:0015604//phosphonate transmembrane transporter activity;GO:0017111//nucleoside-triphosphatase activity;GO:0032559//adenyl ribonucleotide binding	-	gi|297720197|ref|NP_001172460.1|/1.29354e-19/Os01g0609066 [Oryza sativa Japonica Group]
38727	Up	-	-	GO:0009414//response to water deprivation	gi|5823249|gb|AAD53078.1|AF168168_1/3.29709e-15/water stress-induced ER5 protein [Capsicum annuum]
39132	Up	GO:0044424//intracellular part	GO:0046872//metal ion binding;GO:0016462//pyrophosphatase activity	GO:0006793//phosphorus metabolic process	gi|40642617|emb|CAC83001.1|/1.02256e-24/soluble pyrophosphatase [Beta vulgaris]
39620	Up	GO:0044464//cell part	GO:0015604//phosphonate transmembrane transporter activity;GO:0017111//nucleoside-triphosphatase activity;GO:0032559//adenyl ribonucleotide binding	-	gi|297743362|emb|CBI36229.3|/1.92282e-23/unnamed protein product [Vitis vinifera]
39659	Up	-	GO:0004713//protein tyrosine kinase activity;GO:0032559//adenyl ribonucleotide binding	GO:0006464//protein modification process	gi|255540709|ref|XP_002511419.1|/9.24299e-18/protein kinase atmrk1, putative [Ricinus communis]
40599	Up	-	-	-	-
40887	Up	GO:0044464//cell part	GO:0003824//catalytic activity	GO:0044238//primary metabolic process	gi|18412683|ref|NP_565231.1|/9.89822e-12/lactoylglutathione lyase family protein / glyoxalase I family protein [Arabidopsis thaliana]
41405	Up	GO:0044444//cytoplasmic part	GO:0016765//transferase activity, transferring alkyl or aryl (other than methyl) groups;GO:0048037//cofactor binding;GO:0016846//carbon-sulfur lyase activity	GO:0009087//methionine catabolic process	gi|15217709|ref|NP_176647.1|/1.02193e-16/ATMGL (ARABIDOPSIS THALIANA METHIONINE GAMMA-LYASE); catalytic/ methionine gamma-lyase [Arabidopsis thaliana]
41713	Up	GO:0005576//extracellular region;GO:0009536//plastid	GO:0016405//CoA-ligase activity;GO:0032559//adenyl ribonucleotide binding	GO:0010038//response to metal ion	gi|224137016|ref|XP_002322473.1|/4.58725e-17/acyl:coa ligase [Populus trichocarpa]
41933	Up	-	GO:0016747//transferase activity, transferring acyl groups other than amino-acyl groups	-	gi|255538242|ref|XP_002510186.1|/6.39702e-11/Anthranilate N-benzoyltransferase protein, putative [Ricinus communis]
42414	Up	-	-	-	-
43398	Up	GO:0043231//intracellular membrane-bounded organelle	GO:0005488//binding	GO:0031163	gi|255568026|ref|XP_002524990.1|/8.64583e-08/HIRA-interacting protein, putative [Ricinus communis]
43549	Up	-	-	-	-
44246	Up	-	-	GO:0050896//response to stimulus	gi|197312889|gb|ACH63225.1|/2.68764e-09/pathogenesis-related protein 10a [Rheum australe]
44499	Up	GO:0009536//plastid	GO:0008483//transaminase activity	GO:0008152//metabolic process	gi|302142143|emb|CBI19346.3|/1.24478e-06/unnamed protein product [Vitis vinifera]
45080	Up	GO:0031224//intrinsic to membrane	GO:0042626//ATPase activity, coupled to transmembrane movement of substances;GO:0015604//phosphonate transmembrane transporter activity;GO:0032559//adenyl ribonucleotide binding	GO:0015893//drug transport;GO:0009725//response to hormone stimulus;GO:0046864;GO:0030001//metal ion transport;GO:0006950//response to stress	gi|255576883|ref|XP_002529327.1|/5.97356e-17/ATP-binding cassette transporter, putative [Ricinus communis]
46000	Up	-	-	-	-
46116	Up	-	-	-	-
46527	Up	-	GO:0016747//transferase activity, transferring acyl groups other than amino-acyl groups	-	gi|307746708|dbj|BAJ21224.1|/2.04704e-17/acyltransferase-like [Solanum melongena]
46637	Up	-	-	-	-
46831	Up	-	GO:0016413//O-acetyltransferase activity	-	gi|84578877|dbj|BAE72881.1|/7.7558e-17/benzoyl CoA benzoic acid benzoyltransferase [Verbena x hybrida]
47096	Up	-	GO:0016814//hydrolase activity, acting on carbon-nitrogen (but not peptide) bonds, in cyclic amidines;GO:0046914//transition metal ion binding	-	gi|76160949|gb|ABA40438.1|/2.4125e-26/unknown [Solanum tuberosum]
47543	Up	GO:0043231//intracellular membrane-bounded organelle;GO:0031224//intrinsic to membrane	GO:0046914//transition metal ion binding;GO:0003824//catalytic activity	GO:0006631//fatty acid metabolic process	gi|225445728|ref|XP_002270904.1|/6.77867e-21/PREDICTED: hypothetical protein isoform 1 [Vitis vinifera]
47599	Up	GO:0043234//protein complex	GO:0004721//phosphoprotein phosphatase activity;GO:0043169//cation binding	GO:0006464//protein modification process	gi|296081295|emb|CBI17739.3|/8.28637e-19/unnamed protein product [Vitis vinifera]
48305	Up	GO:0043231//intracellular membrane-bounded organelle	GO:0005515//protein binding;GO:0016628//oxidoreductase activity, acting on the CH-CH group of donors, NAD or NADP as acceptor;GO:0032559//adenyl ribonucleotide binding	GO:0050896//response to stimulus;GO:0044267//cellular protein metabolic process	gi|297803686|ref|XP_002869727.1|/1.19378e-25/cphsc70-1 [Arabidopsis lyrata subsp. lyrata]
50392	Up	-	GO:0016836//hydro-lyase activity;GO:0046914//transition metal ion binding	-	gi|118486197|gb|ABK94941.1|/2.10098e-22/unknown [Populus trichocarpa]
50424	Up	-	GO:0016740//transferase activity	-	gi|133874202|dbj|BAF49304.1|/4.23056e-15/putative acyltransferase [Clitoria ternatea]
50671	Up	-	-	-	gi|296087511|emb|CBI34100.3|/1.19223e-09/unnamed protein product [Vitis vinifera]
50682	Up	GO:0016020//membrane	GO:0042626//ATPase activity, coupled to transmembrane movement of substances;GO:0015604//phosphonate transmembrane transporter activity;GO:0032559//adenyl ribonucleotide binding	GO:0015893//drug transport;GO:0009725//response to hormone stimulus;GO:0046864;GO:0030001//metal ion transport	gi|297743356|emb|CBI36223.3|/4.6666e-22/unnamed protein product [Vitis vinifera]
50795	Up	-	-	-	-
51630	Up	-	-	-	gi|224129102|ref|XP_002320501.1|/7.7278e-09/formate dehydrogenase [Populus trichocarpa]
52173	Up	-	GO:0016835//carbon-oxygen lyase activity;GO:0016840;GO:0003677//DNA binding	GO:0006082//organic acid metabolic process	gi|255584285|ref|XP_002532879.1|/2.64372e-25/Cyanate hydratase, putative [Ricinus communis]
52616	Up	-	-	-	-
52805	Up	-	-	-	-
53569	Up	-	-	-	-
54001	Up	GO:0043234//protein complex;GO:0043231//intracellular membrane-bounded organelle;GO:0031224//intrinsic to membrane;GO:0031410//cytoplasmic vesicle	-	GO:0006605//protein targeting;GO:0006996//organelle organization	gi|297820170|ref|XP_002877968.1|/3.0228e-13/ATVAMP727 [Arabidopsis lyrata subsp. lyrata]
54104	Up	GO:0043231//intracellular membrane-bounded organelle;GO:0030312//external encapsulating structure;GO:0016020//membrane	GO:0016628//oxidoreductase activity, acting on the CH-CH group of donors, NAD or NADP as acceptor;GO:0019899//enzyme binding;GO:0032559//adenyl ribonucleotide binding	GO:0009642//response to light intensity;GO:0051707//response to other organism;GO:0010038//response to metal ion;GO:0000302//response to reactive oxygen species;GO:0032446//protein modification by small protein conjugation	gi|255575054|ref|XP_002528432.1|/1.26412e-27/heat shock protein, putative [Ricinus communis]
54172	Up	-	-	-	-
54506	Up	-	-	-	-
54598	Up	GO:0009536//plastid	-	-	gi|296086430|emb|CBI32019.3|/4.20819e-23/unnamed protein product [Vitis vinifera]
54886	Up	GO:0043231//intracellular membrane-bounded organelle	GO:0003677//DNA binding;GO:0001071	GO:0010468//regulation of gene expression;GO:0006351//transcription, DNA-dependent;GO:0050896//response to stimulus	gi|5821136|dbj|BAA83710.1|/6.50302e-08/heat shock factor [Nicotiana tabacum]
54901	Up	GO:0043231//intracellular membrane-bounded organelle	GO:0003677//DNA binding;GO:0001071	GO:0010468//regulation of gene expression;GO:0006351//transcription, DNA-dependent;GO:0050896//response to stimulus	gi|5821136|dbj|BAA83710.1|/6.50302e-08/heat shock factor [Nicotiana tabacum]
55432	Up	GO:0031224//intrinsic to membrane	GO:0015291//secondary active transmembrane transporter activity;GO:0016628//oxidoreductase activity, acting on the CH-CH group of donors, NAD or NADP as acceptor	GO:0008152//metabolic process;GO:0006810//transport	gi|1353516|gb|AAB06594.1|/1.06694e-26/sugar transporter [Medicago truncatula]
55709	Up	-	-	-	-
56134	Up	GO:0044464//cell part	GO:0016879//ligase activity, forming carbon-nitrogen bonds	GO:0006220//pyrimidine nucleotide metabolic process;GO:0003006//reproductive developmental process;GO:0010038//response to metal ion	gi|115438931|ref|NP_001043745.1|/2.14982e-27/Os01g0654100 [Oryza sativa Japonica Group]
56262	Up	-	-	-	-
56361	Up	-	-	-	gi|2570162|dbj|BAA22966.1|/2.44666e-31/chitinase [Chenopodium amaranticolor]
56767	Up	GO:0044424//intracellular part	GO:0016872//intramolecular lyase activity	GO:0006644//phospholipid metabolic process;GO:0006020//inositol metabolic process	gi|95104695|gb|ABF51620.1|/9.6212e-28/myo-inositol 1-phosphate synthase [Passiflora edulis f. flavicarpa]
57498	Up	-	-	-	gi|194466185|gb|ACF74323.1|/2.90359e-16/unknown [Arachis hypogaea]
57514	Up	GO:0009536//plastid	GO:0043169//cation binding;GO:0016702//oxidoreductase activity, acting on single donors with incorporation of molecular oxygen, incorporation of two atoms of oxygen;GO:0005515//protein binding	GO:0006558//L-phenylalanine metabolic process;GO:0045426//quinone cofactor biosynthetic process;GO:0042360//vitamin E metabolic process;GO:0006570//tyrosine metabolic process;GO:0016109	gi|148616206|gb|ABQ96868.1|/2.79934e-27/4-hydroxyphenylpyruvate dioxygenase [Glycine max]
57725	Up	-	GO:0016620//oxidoreductase activity, acting on the aldehyde or oxo group of donors, NAD or NADP as acceptor	GO:0008152//metabolic process	gi|116786856|gb|ABK24267.1|/1.06375e-26/unknown [Picea sitchensis]
57870	Up	GO:0043231//intracellular membrane-bounded organelle;GO:0031224//intrinsic to membrane	GO:0005402	GO:0009725//response to hormone stimulus;GO:0016049//cell growth;GO:0006810//transport	gi|302144174|emb|CBI23301.3|/2.00614e-25/unnamed protein product [Vitis vinifera]
58173	Up	-	GO:0005543//phospholipid binding;GO:0046872//metal ion binding	-	gi|255544035|ref|XP_002513080.1|/4.48912e-20/annexin, putative [Ricinus communis]
58180	Up	-	-	-	-
58241	Up	GO:0005618//cell wall	GO:0005488//binding	GO:0009725//response to hormone stimulus;GO:0000902//cell morphogenesis	gi|21618022|gb|AAM67072.1|/2.30554e-16/GAST1-like protein [Arabidopsis thaliana]
58384	Up	-	-	-	-
58442	Up	-	GO:0005515//protein binding;GO:0008168//methyltransferase activity	-	gi|268528131|gb|ACZ06242.1|/6.48227e-19/caffeic acid O-methyltransferase 3 [Gossypium hirsutum]
58488	Up	-	-	-	gi|240254562|ref|NP_565741.4|/1.22274e-06/unknown protein [Arabidopsis thaliana]
59610	Up	GO:0043231//intracellular membrane-bounded organelle	GO:0008169//C-methyltransferase activity	GO:0006694//steroid biosynthetic process;GO:0003006//reproductive developmental process	gi|297736296|emb|CBI24934.3|/4.19195e-26/unnamed protein product [Vitis vinifera]
60299	Up	-	-	-	-
60958	Up	-	GO:0016301//kinase activity	GO:0006071//glycerol metabolic process	gi|40457263|gb|AAR86687.1|/1.02941e-24/glycerol kinase [Glycine max]
61183	Up	-	-	-	-
61992	Up	-	-	-	-
62270	Up	GO:0031980//mitochondrial lumen	GO:0046914//transition metal ion binding;GO:0016639//oxidoreductase activity, acting on the CH-NH2 group of donors, NAD or NADP as acceptor;GO:0032559//adenyl ribonucleotide binding	GO:0009642//response to light intensity;GO:0010038//response to metal ion;GO:0019222//regulation of metabolic process;GO:0006519//cellular amino acid and derivative metabolic process;GO:0006970//response to osmotic stress	gi|15228667|ref|NP_187041.1|/2.53553e-23/GDH3 (GLUTAMATE DEHYDROGENASE 3); binding / catalytic/ oxidoreductase/ oxidoreductase, acting on the CH-NH2 group of donors, NAD or NADP as acceptor [Arabidopsis thaliana]
63641	Up	-	-	-	-
64164	Up	-	GO:0005488//binding	-	gi|211906452|gb|ACJ11719.1|/2.36436e-13/annexin [Gossypium hirsutum]
64438	Up	-	-	-	-
64512	Up	GO:0043231//intracellular membrane-bounded organelle;GO:0031224//intrinsic to membrane	GO:0016628//oxidoreductase activity, acting on the CH-CH group of donors, NAD or NADP as acceptor;GO:0005402	GO:0009725//response to hormone stimulus;GO:0016049//cell growth;GO:0006810//transport;GO:0008152//metabolic process	gi|310877788|gb|ADP37125.1|/4.59298e-25/hexose transporter [Vitis vinifera]
64655	Up	-	GO:0005515//protein binding;GO:0008171//O-methyltransferase activity	GO:0009699//phenylpropanoid biosynthetic process	gi|307090030|gb|ADN27527.1|/1.92522e-31/caffeic acid O-methyltransferase [Camellia sinensis]
64871	Up	GO:0031224//intrinsic to membrane	GO:0042626//ATPase activity, coupled to transmembrane movement of substances;GO:0015604//phosphonate transmembrane transporter activity;GO:0032559//adenyl ribonucleotide binding	GO:0051234//establishment of localization	gi|224054164|ref|XP_002298123.1|/5.61454e-23/pleiotropic drug resistance, ABC transporter family protein [Populus trichocarpa]
65488	Up	-	-	-	-
66073	Up	GO:0044424//intracellular part	GO:0016872//intramolecular lyase activity	GO:0006644//phospholipid metabolic process;GO:0006020//inositol metabolic process	gi|16755889|gb|AAL28131.1|AF433879_1/1.12525e-31/myo-inositol-1-phosphate synthase [Suaeda salsa]
67871	Up	-	GO:0008171//O-methyltransferase activity	-	gi|30315948|sp|Q9FQY8.2|COMT1_CAPAN/8.35832e-11/RecName: Full=Caffeic acid 3-O-methyltransferase; Short=CAOMT; Short=COMT; AltName: Full=S-adenosysl-L-methionine:caffeic acid 3-O-methyltransferase
68280	Up	GO:0043231//intracellular membrane-bounded organelle	GO:0003824//catalytic activity	-	gi|296081830|emb|CBI20835.3|/1.51619e-28/unnamed protein product [Vitis vinifera]
68874	Up	-	GO:0016301//kinase activity	GO:0006071//glycerol metabolic process;GO:0009636//response to toxin;GO:0051707//response to other organism	gi|40716075|gb|AAR88660.1|/1.08326e-26/glycerol kinase [Pandanus amaryllifolius]
69008	Up	GO:0005777//peroxisome	GO:0046912//transferase activity, transferring acyl groups, acyl groups converted into alkyl on transfer	GO:0009060//aerobic respiration;GO:0044262//cellular carbohydrate metabolic process	gi|166007675|gb|ABY77671.1|/5.37618e-26/At5g03860-like protein [Arabidopsis lyrata]
69093	Up	-	GO:0016301//kinase activity	GO:0006071//glycerol metabolic process;GO:0009636//response to toxin;GO:0051707//response to other organism	gi|255553277|ref|XP_002517681.1|/1.67124e-27/glycerol kinase, putative [Ricinus communis]
69122	Up	GO:0044424//intracellular part	GO:0016872//intramolecular lyase activity	GO:0006644//phospholipid metabolic process;GO:0006020//inositol metabolic process	gi|16755889|gb|AAL28131.1|AF433879_1/2.66199e-33/myo-inositol-1-phosphate synthase [Suaeda salsa]
69378	Up	-	-	-	-
71038	Up	GO:0043231//intracellular membrane-bounded organelle;GO:0016020//membrane	GO:0016491//oxidoreductase activity;GO:0005402	GO:0009725//response to hormone stimulus;GO:0016049//cell growth;GO:0006810//transport	gi|215271818|emb|CAN87006.1|/5.18742e-13/hexose transporter 1 [Hevea brasiliensis]
72716	Up	GO:0044424//intracellular part	GO:0046914//transition metal ion binding;GO:0050661//NADP or NADPH binding;GO:0016628//oxidoreductase activity, acting on the CH-CH group of donors, NAD or NADP as acceptor	GO:0006720//isoprenoid metabolic process;GO:0006950//response to stress	gi|226496675|ref|NP_001152093.1|/1.00227e-32/NADP-dependent oxidoreductase P2 [Zea mays]
72933	Up	GO:0031224//intrinsic to membrane;GO:0043231//intracellular membrane-bounded organelle	GO:0046914//transition metal ion binding;GO:0003824//catalytic activity	GO:0006633//fatty acid biosynthetic process;GO:0007275//multicellular organismal development;GO:0003006//reproductive developmental process	gi|255574595|ref|XP_002528208.1|/3.23169e-23/sterol desaturase, putative [Ricinus communis]
73052	Up	-	-	-	-
73326	Up	GO:0005618//cell wall	GO:0004857//enzyme inhibitor activity	-	gi|157063018|gb|ABV04088.1|/4.24034e-07/polygalacturonase-inhibiting protein [Fragaria x ananassa]
74759	Up	-	-	-	-
75382	Up	-	-	-	gi|18395300|ref|NP_564204.1|/5.03388e-10/ALDH2B7; 3-chloroallyl aldehyde dehydrogenase/ aldehyde dehydrogenase (NAD) [Arabidopsis thaliana]
75426	Up	-	-	-	-
75979	Up	-	-	-	-
76035	Up	-	-	-	-
76399	Up	-	-	-	-
76621	Up	GO:0044424//intracellular part	GO:0004470//malic enzyme activity;GO:0000166//nucleotide binding;GO:0043169//cation binding	GO:0043648//dicarboxylic acid metabolic process	gi|255550956|ref|XP_002516526.1|/6.44182e-35/malic enzyme, putative [Ricinus communis]
77236	Up	GO:0031410//cytoplasmic vesicle	GO:0005488//binding;GO:0004672//protein kinase activity	-	gi|162289673|gb|ABX83681.1|/1.39646e-13/brassinosteroid insensitive1-associated receptor kinase 1 [Saccharum officinarum]
77402	Up	-	-	-	-
77607	Up	-	-	-	-
77627	Up	-	GO:0016616//oxidoreductase activity, acting on the CH-OH group of donors, NAD or NADP as acceptor	GO:0008152//metabolic process	gi|255641998|gb|ACU21266.1|/2.29463e-16/unknown [Glycine max]
78089	Up	-	-	-	-
78152	Up	-	-	-	-
79015	Up	GO:0031224//intrinsic to membrane	-	-	gi|255645402|gb|ACU23197.1|/1.02525e-32/unknown [Glycine max]
80428	Up	GO:0044464//cell part	GO:0003824//catalytic activity	GO:0044238//primary metabolic process	gi|255553127|ref|XP_002517606.1|/3.51798e-17/lactoylglutathione lyase, putative [Ricinus communis]
81523	Up	-	-	-	gi|197312909|gb|ACH63235.1|/1.62765e-06/alcohol dehydrogenase [Rheum australe]
81732	Up	GO:0043231//intracellular membrane-bounded organelle;GO:0016020//membrane	GO:0004468//lysine N-acetyltransferase activity;GO:0046914//transition metal ion binding;GO:0008134//transcription factor binding	GO:0009725//response to hormone stimulus;GO:0009743//response to carbohydrate stimulus;GO:0006351//transcription, DNA-dependent	gi|217073162|gb|ACJ84940.1|/2.59475e-20/unknown [Medicago truncatula]
82210	Up	GO:0043231//intracellular membrane-bounded organelle;GO:0031090//organelle membrane	GO:0015082//di-, tri-valent inorganic cation transmembrane transporter activity	GO:0006952//defense response;GO:0051707//response to other organism;GO:0010038//response to metal ion;GO:0006800//oxygen and reactive oxygen species metabolic process;GO:0000041//transition metal ion transport;GO:0055066;GO:0030003//cellular cation homeos	gi|5231117|gb|AAD41078.1|AF141204_1/1.41273e-34/Nramp2 [Arabidopsis thaliana]
82396	Up	-	GO:0008415//acyltransferase activity	-	gi|84578877|dbj|BAE72881.1|/4.70982e-14/benzoyl CoA benzoic acid benzoyltransferase [Verbena x hybrida]
82911	Up	-	-	-	-
82922	Up	GO:0044424//intracellular part	GO:0005488//binding;GO:0016872//intramolecular lyase activity	GO:0007275//multicellular organismal development;GO:0006658//phosphatidylserine metabolic process;GO:0032958//inositol phosphate biosynthetic process	gi|16755889|gb|AAL28131.1|AF433879_1/2.40212e-34/myo-inositol-1-phosphate synthase [Suaeda salsa]
82999	Up	GO:0031224//intrinsic to membrane	GO:0042626//ATPase activity, coupled to transmembrane movement of substances;GO:0015604//phosphonate transmembrane transporter activity;GO:0032559//adenyl ribonucleotide binding	GO:0015893//drug transport;GO:0009725//response to hormone stimulus;GO:0046864;GO:0030001//metal ion transport;GO:0006950//response to stress	gi|255572799|ref|XP_002527332.1|/4.68802e-30/ATP-binding cassette transporter, putative [Ricinus communis]
83477	Up	-	GO:0016491//oxidoreductase activity	GO:0008152//metabolic process;GO:0010038//response to metal ion	gi|8778545|gb|AAF79553.1|AC022464_11/6.55679e-24/F22G5.20 [Arabidopsis thaliana]
83948	Up	GO:0044424//intracellular part	GO:0016872//intramolecular lyase activity	GO:0006644//phospholipid metabolic process;GO:0006020//inositol metabolic process	gi|211906442|gb|ACJ11714.1|/2.64129e-41/Myo-inositol-1-phosphate synthase [Gossypium hirsutum]
84418	Up	GO:0009536//plastid	-	-	gi|296086430|emb|CBI32019.3|/8.76473e-37/unnamed protein product [Vitis vinifera]
84691	Up	GO:0031224//intrinsic to membrane	GO:0042626//ATPase activity, coupled to transmembrane movement of substances;GO:0015604//phosphonate transmembrane transporter activity;GO:0032559//adenyl ribonucleotide binding	GO:0015893//drug transport;GO:0009725//response to hormone stimulus;GO:0046864;GO:0030001//metal ion transport	gi|297743354|emb|CBI36221.3|/2.0206e-33/unnamed protein product [Vitis vinifera]
84724	Up	-	-	-	-
85627	Up	-	-	-	gi|255567562|ref|XP_002524760.1|/6.30487e-11/lipid binding protein, putative [Ricinus communis]
85876	Up	-	-	-	-
86347	Up	GO:0009536//plastid	GO:0016740//transferase activity	GO:0016109	gi|155965503|gb|ABU40771.1|/1.5408e-25/phytoene synthase 2 [Solanum lycopersicum]
86498	Up	-	GO:0008378//galactosyltransferase activity	-	gi|255540447|ref|XP_002511288.1|/7.14071e-31/hydrolase, hydrolyzing O-glycosyl compounds, putative [Ricinus communis]
87546	Up	GO:0016020//membrane	-	GO:0009416//response to light stimulus;GO:0009902//chloroplast relocation	gi|224099471|ref|XP_002311497.1|/4.31671e-31/predicted protein [Populus trichocarpa]
87570	Up	GO:0044464//cell part	GO:0043167//ion binding;GO:0008422//beta-glucosidase activity	GO:0044238//primary metabolic process	gi|255577177|ref|XP_002529472.1|/4.17138e-34/Glucan endo-1,3-beta-glucosidase precursor, putative [Ricinus communis]
87872	Up	-	-	-	-
88001	Up	-	-	-	-
88086	Up	-	-	-	-
88163	Up	-	-	-	-
88512	Up	-	-	-	gi|223452550|gb|ACM89602.1|/1.69988e-11/receptor protein kinase-like protein [Glycine max]
89364	Up	-	-	-	-
89652	Up	GO:0043231//intracellular membrane-bounded organelle	GO:0016620//oxidoreductase activity, acting on the aldehyde or oxo group of donors, NAD or NADP as acceptor	GO:0009555//pollen development;GO:0006633//fatty acid biosynthetic process;GO:0006970//response to osmotic stress	gi|40716447|gb|AAR88762.1|/1.57855e-25/acyl CoA reductase [Hevea brasiliensis]
89654	Up	-	-	-	-
89727	Up	GO:0031980//mitochondrial lumen	GO:0016639//oxidoreductase activity, acting on the CH-NH2 group of donors, NAD or NADP as acceptor	GO:0006519//cellular amino acid and derivative metabolic process	gi|255568914|ref|XP_002525427.1|/2.7581e-46/glutamate dehydrogenase, putative [Ricinus communis]
90161	Up	GO:0044424//intracellular part	GO:0046872//metal ion binding;GO:0016462//pyrophosphatase activity	GO:0006793//phosphorus metabolic process	gi|296089025|emb|CBI38728.3|/1.04466e-45/unnamed protein product [Vitis vinifera]
90872	Up	GO:0043231//intracellular membrane-bounded organelle	GO:0001071;GO:0043565//sequence-specific DNA binding;GO:0005515//protein binding	GO:0009888//tissue development;GO:0010468//regulation of gene expression;GO:0010051//xylem and phloem pattern formation;GO:0009755//hormone-mediated signaling pathway;GO:0048513//organ development;GO:0009791//post-embryonic development;GO:0006351//transcr	gi|302142628|emb|CBI19831.3|/1.12131e-31/unnamed protein product [Vitis vinifera]
91064	Up	GO:0005777//peroxisome	GO:0046912//transferase activity, transferring acyl groups, acyl groups converted into alkyl on transfer	GO:0009060//aerobic respiration;GO:0044262//cellular carbohydrate metabolic process	gi|126766|sp|P13244.1|MASY_BRANA/2.92757e-48/RecName: Full=Malate synthase, glyoxysomal
91521	Up	GO:0019866//organelle inner membrane;GO:0043231//intracellular membrane-bounded organelle;GO:0031224//intrinsic to membrane	-	GO:0006810//transport	gi|255564278|ref|XP_002523136.1|/9.43043e-31/mitochondrial carrier protein, putative [Ricinus communis]
91684	Up	-	GO:0046872//metal ion binding;GO:0008092//cytoskeletal protein binding	-	gi|15238586|ref|NP_198420.1|/3.69124e-43/FIM2 (FIMBRIN-LIKE PROTEIN 2); actin binding [Arabidopsis thaliana]
92446	Up	-	-	-	-
92522	Up	-	-	-	-
92740	Up	-	-	-	gi|297737101|emb|CBI26302.3|/1.35908e-13/unnamed protein product [Vitis vinifera]
92963	Up	-	-	-	gi|99646736|emb|CAK22422.1|/3.45267e-09/phytosulfokine-alpha peptide precursor [Beta vulgaris]
93291	Up	-	-	-	-
93396	Up	-	GO:0016301//kinase activity	GO:0006071//glycerol metabolic process;GO:0009636//response to toxin;GO:0051707//response to other organism	gi|297839893|ref|XP_002887828.1|/4.92319e-40/At1g80460 [Arabidopsis lyrata subsp. lyrata]
93452	Up	GO:0005777//peroxisome	GO:0016747//transferase activity, transferring acyl groups other than amino-acyl groups;GO:0046912//transferase activity, transferring acyl groups, acyl groups converted into alkyl on transfer	GO:0009060//aerobic respiration;GO:0044262//cellular carbohydrate metabolic process	gi|126770|sp|P17432.1|MASY_GOSHI/4.18711e-23/RecName: Full=Malate synthase, glyoxysomal
93793	Up	GO:0031224//intrinsic to membrane	GO:0015291//secondary active transmembrane transporter activity;GO:0016628//oxidoreductase activity, acting on the CH-CH group of donors, NAD or NADP as acceptor	GO:0008152//metabolic process;GO:0006810//transport	gi|5881115|gb|AAD55054.1|/1.34383e-29/glucose transporter [Beta vulgaris]
94649	Up	GO:0031980//mitochondrial lumen	GO:0046914//transition metal ion binding;GO:0016639//oxidoreductase activity, acting on the CH-NH2 group of donors, NAD or NADP as acceptor;GO:0032559//adenyl ribonucleotide binding	GO:0009642//response to light intensity;GO:0010038//response to metal ion;GO:0019222//regulation of metabolic process;GO:0006519//cellular amino acid and derivative metabolic process;GO:0006970//response to osmotic stress	gi|255568914|ref|XP_002525427.1|/9.24977e-50/glutamate dehydrogenase, putative [Ricinus communis]
94792	Up	-	-	-	-
94878	Up	GO:0043231//intracellular membrane-bounded organelle;GO:0044444//cytoplasmic part;GO:0016020//membrane	GO:0016772//transferase activity, transferring phosphorus-containing groups;GO:0016160//amylase activity;GO:0043167//ion binding;GO:0032559//adenyl ribonucleotide binding	GO:0005982//starch metabolic process;GO:0009933//meristem structural organization;GO:0007167//enzyme linked receptor protein signaling pathway;GO:0010073//meristem maintenance;GO:0003006//reproductive developmental process;GO:0006950//response to stress;G	gi|296088264|emb|CBI35772.3|/1.1635e-52/unnamed protein product [Vitis vinifera]
95088	Up	-	-	-	-
96019	Up	-	-	-	-
96044	Up	GO:0043231//intracellular membrane-bounded organelle	GO:0030528//transcription regulator activity;GO:0003677//DNA binding;GO:0001071	GO:0010468//regulation of gene expression;GO:0006351//transcription, DNA-dependent;GO:0006952//defense response;GO:0009743//response to carbohydrate stimulus;GO:0051707//response to other organism	gi|302399139|gb|ADL36864.1|/1.62016e-38/WRKY domain class transcription factor [Malus x domestica]
96507	Up	-	GO:0005515//protein binding	GO:0044267//cellular protein metabolic process	gi|297740262|emb|CBI30444.3|/5.16477e-45/unnamed protein product [Vitis vinifera]
97781	Up	-	-	-	gi|224079043|ref|XP_002305727.1|/1.60772e-06/predicted protein [Populus trichocarpa]
98645	Up	-	GO:0030554//adenyl nucleotide binding;GO:0046914//transition metal ion binding	-	gi|255563727|ref|XP_002522865.1|/1.02284e-40/electron transport oxidoreductase, putative [Ricinus communis]
99170	Up	-	GO:0004713//protein tyrosine kinase activity;GO:0032559//adenyl ribonucleotide binding	GO:0043401;GO:0010051//xylem and phloem pattern formation;GO:0007165//signal transduction;GO:0006464//protein modification process	gi|255562954|ref|XP_002522482.1|/4.53855e-57/protein kinase, putative [Ricinus communis]
99584	Up	-	GO:0005543//phospholipid binding;GO:0046872//metal ion binding	-	gi|211906452|gb|ACJ11719.1|/4.41126e-28/annexin [Gossypium hirsutum]
99819	Up	GO:0043231//intracellular membrane-bounded organelle	-	-	gi|45752742|gb|AAS76269.1|/4.66403e-54/At2g25605 [Arabidopsis thaliana]
99877	Up	-	-	-	-
100314	Up	GO:0031224//intrinsic to membrane	GO:0005402	GO:0006810//transport	gi|15230680|ref|NP_187911.1|/4.50674e-33/transporter-related [Arabidopsis thaliana]
100365	Up	GO:0009536//plastid	GO:0003824//catalytic activity	GO:0008152//metabolic process	gi|21536785|gb|AAM61117.1|/1.45651e-15/short chain alcohol dehydrogenase-like [Arabidopsis thaliana]
100372	Up	GO:0005576//extracellular region;GO:0030312//external encapsulating structure	GO:0005506//iron ion binding;GO:0003824//catalytic activity;GO:0016209//antioxidant activity	GO:0008152//metabolic process;GO:0006950//response to stress	gi|223635590|sp|A7NY33.1|PER4_VITVI/3.55438e-46/RecName: Full=Peroxidase 4; Flags: Precursor
100398	Up	-	-	-	-
100676	Up	GO:0044464//cell part	-	-	gi|296088652|emb|CBI37643.3|/1.49499e-28/unnamed protein product [Vitis vinifera]
101154	Up	-	-	-	-
101205	Up	GO:0005576//extracellular region;GO:0031410//cytoplasmic vesicle;GO:0009536//plastid	GO:0004553//hydrolase activity, hydrolyzing O-glycosyl compounds;GO:0043167//ion binding	GO:0044238//primary metabolic process	gi|289721345|gb|ADD17684.1|/3.3945e-44/beta-glucosidase [Vitis vinifera]
102162	Up	GO:0043231//intracellular membrane-bounded organelle;GO:0016021//integral to membrane	GO:0005515//protein binding;GO:0016791//phosphatase activity;GO:0001071;GO:0003676//nucleic acid binding	GO:0009718//anthocyanin biosynthetic process;GO:0006351//transcription, DNA-dependent;GO:0006412//translation;GO:0009755//hormone-mediated signaling pathway;GO:0010468//regulation of gene expression;GO:0010182//sugar mediated signaling pathway;GO:0006970/	gi|297743183|emb|CBI36050.3|/5.19844e-21/unnamed protein product [Vitis vinifera]
102284	Up	-	GO:0004091//carboxylesterase activity	GO:0044238//primary metabolic process	gi|255548495|ref|XP_002515304.1|/2.64518e-49/triacylglycerol lipase, putative [Ricinus communis]
102285	Up	-	GO:0004091//carboxylesterase activity	GO:0044238//primary metabolic process	gi|255548495|ref|XP_002515304.1|/2.39247e-50/triacylglycerol lipase, putative [Ricinus communis]
102749	Up	GO:0043231//intracellular membrane-bounded organelle	GO:0046914//transition metal ion binding;GO:0016812//hydrolase activity, acting on carbon-nitrogen (but not peptide) bonds, in cyclic amides;GO:0004520//endodeoxyribonuclease activity	GO:0000255//allantoin metabolic process	gi|24745931|dbj|BAC23046.1|/9.6208e-60/putative allantoinase [Solanum tuberosum]
103141	Up	-	GO:0008168//methyltransferase activity	-	gi|30315948|sp|Q9FQY8.2|COMT1_CAPAN/1.39522e-18/RecName: Full=Caffeic acid 3-O-methyltransferase; Short=CAOMT; Short=COMT; AltName: Full=S-adenosysl-L-methionine:caffeic acid 3-O-methyltransferase
103143	Up	-	-	-	gi|217331222|gb|ACK38253.1|/1.0022e-08/pathogenesis-related protein [Tamarix hispida]
103474	Up	-	-	GO:0006952//defense response;GO:0009414//response to water deprivation;GO:0003006//reproductive developmental process;GO:0009642//response to light intensity	gi|198400331|gb|ACH87174.1|/2.88585e-19/late embryogenesis abundant protein [Camellia sinensis]
103548	Up	-	-	-	gi|89953439|gb|ABD83313.1|/1.52666e-28/Fgenesh protein 60 [Beta vulgaris]
103658	Up	-	-	-	-
103670	Up	GO:0009532//plastid stroma	GO:0005515//protein binding;GO:0016628//oxidoreductase activity, acting on the CH-CH group of donors, NAD or NADP as acceptor;GO:0032559//adenyl ribonucleotide binding	GO:0050896//response to stimulus;GO:0044267//cellular protein metabolic process	gi|158635118|gb|ABW76421.1|/1.23281e-62/heat shock protein 70 [Solanum lycopersicum]
103813	Up	GO:0031980//mitochondrial lumen	GO:0046914//transition metal ion binding;GO:0016639//oxidoreductase activity, acting on the CH-NH2 group of donors, NAD or NADP as acceptor;GO:0032559//adenyl ribonucleotide binding	GO:0009642//response to light intensity;GO:0010038//response to metal ion;GO:0019222//regulation of metabolic process;GO:0006519//cellular amino acid and derivative metabolic process;GO:0006970//response to osmotic stress	gi|255568914|ref|XP_002525427.1|/3.0253e-61/glutamate dehydrogenase, putative [Ricinus communis]
104138	Up	-	GO:0016758//transferase activity, transferring hexosyl groups	-	gi|156138799|dbj|BAF75891.1|/4.81646e-43/glucosyltransferase [Dianthus caryophyllus]
104203	Up	-	GO:0005515//protein binding;GO:0008171//O-methyltransferase activity	GO:0009699//phenylpropanoid biosynthetic process	gi|3176967|gb|AAC18863.1|/1.53866e-65/caffeic acid 3-O-methyltransferase [Mesembryanthemum crystallinum]
104373	Up	GO:0043231//intracellular membrane-bounded organelle	GO:0004030//aldehyde dehydrogenase [NAD(P)+] activity	GO:0008152//metabolic process	gi|115467518|ref|NP_001057358.1|/2.43252e-71/Os06g0270900 [Oryza sativa Japonica Group]
104682	Up	GO:0031224//intrinsic to membrane	GO:0017111//nucleoside-triphosphatase activity;GO:0032559//adenyl ribonucleotide binding	GO:0015893//drug transport;GO:0009725//response to hormone stimulus;GO:0046864;GO:0006950//response to stress;GO:0030001//metal ion transport	gi|297743362|emb|CBI36229.3|/1.74074e-61/unnamed protein product [Vitis vinifera]
104687	Up	GO:0031224//intrinsic to membrane	GO:0042626//ATPase activity, coupled to transmembrane movement of substances;GO:0032559//adenyl ribonucleotide binding	GO:0015893//drug transport;GO:0009725//response to hormone stimulus;GO:0046864;GO:0006950//response to stress;GO:0030001//metal ion transport	gi|75331994|sp|Q949G3.1|PDR1_NICPL/4.5809e-62/RecName: Full=Pleiotropic drug resistance protein 1; AltName: Full=NpPDR1
105210	Up	-	-	GO:0048764	gi|297734093|emb|CBI15340.3|/4.24625e-39/unnamed protein product [Vitis vinifera]
105214	Up	GO:0044464//cell part	GO:0017111//nucleoside-triphosphatase activity;GO:0032559//adenyl ribonucleotide binding	-	gi|297743362|emb|CBI36229.3|/2.32999e-37/unnamed protein product [Vitis vinifera]
105215	Up	GO:0016020//membrane	GO:0016887//ATPase activity	-	gi|297743342|emb|CBI36209.3|/1.36914e-29/unnamed protein product [Vitis vinifera]
105631	Up	-	GO:0035251//UDP-glucosyltransferase activity	-	gi|52839684|dbj|BAD52007.1|/1.64302e-51/UDP-glucose: chalcononaringenin 2'-O-glucosyltransferase [Dianthus caryophyllus]
105691	Up	-	GO:0016740//transferase activity	-	gi|156138799|dbj|BAF75891.1|/2.23611e-24/glucosyltransferase [Dianthus caryophyllus]
105741	Up	-	GO:0016301//kinase activity	GO:0006071//glycerol metabolic process;GO:0009636//response to toxin;GO:0051707//response to other organism	gi|40716075|gb|AAR88660.1|/1.86847e-50/glycerol kinase [Pandanus amaryllifolius]
105780	Up	GO:0031461//cullin-RING ubiquitin ligase complex	-	-	gi|296088652|emb|CBI37643.3|/1.06345e-37/unnamed protein product [Vitis vinifera]
105806	Up	-	GO:0004871//signal transducer activity	GO:0006351//transcription, DNA-dependent;GO:0023060	gi|255646817|gb|ACU23880.1|/6.03862e-33/unknown [Glycine max]
105873	Up	-	GO:0005488//binding	-	gi|255558546|ref|XP_002520298.1|/9.96122e-20/calcium binding protein/cast, putative [Ricinus communis]
106287	Up	-	-	GO:0050896//response to stimulus	gi|297734093|emb|CBI15340.3|/3.93655e-17/unnamed protein product [Vitis vinifera]
106436	Up	GO:0043231//intracellular membrane-bounded organelle;GO:0016020//membrane	GO:0004468//lysine N-acetyltransferase activity;GO:0046914//transition metal ion binding;GO:0008134//transcription factor binding	GO:0009725//response to hormone stimulus;GO:0009743//response to carbohydrate stimulus;GO:0006351//transcription, DNA-dependent	gi|255568583|ref|XP_002525265.1|/4.26129e-59/transcription cofactor, putative [Ricinus communis]
106621	Up	GO:0044464//cell part	GO:0042626//ATPase activity, coupled to transmembrane movement of substances;GO:0015604//phosphonate transmembrane transporter activity;GO:0032559//adenyl ribonucleotide binding	-	gi|255572797|ref|XP_002527331.1|/1.89349e-62/ATP-binding cassette transporter, putative [Ricinus communis]
106887	Up	-	-	-	-
107086	Up	-	-	-	-
107497	Up	-	GO:0016757//transferase activity, transferring glycosyl groups	-	gi|255540447|ref|XP_002511288.1|/7.8505e-36/hydrolase, hydrolyzing O-glycosyl compounds, putative [Ricinus communis]
107611	Up	GO:0043231//intracellular membrane-bounded organelle	GO:0015556//C4-dicarboxylate transmembrane transporter activity	GO:0030641//regulation of cellular pH;GO:0030001//metal ion transport;GO:0015740//C4-dicarboxylate transport	gi|296084800|emb|CBI25939.3|/5.05894e-78/unnamed protein product [Vitis vinifera]
108183	Up	GO:0031224//intrinsic to membrane	GO:0015604//phosphonate transmembrane transporter activity;GO:0017111//nucleoside-triphosphatase activity;GO:0032559//adenyl ribonucleotide binding	GO:0051234//establishment of localization	gi|297743359|emb|CBI36226.3|/4.76778e-77/unnamed protein product [Vitis vinifera]
108270	Up	-	GO:0035251//UDP-glucosyltransferase activity	-	gi|156138783|dbj|BAF75883.1|/1.83333e-39/glucosyltransferase [Dianthus caryophyllus]
108477	Up	-	-	-	-
109098	Up	-	GO:0004091//carboxylesterase activity	GO:0044238//primary metabolic process	gi|297848470|ref|XP_002892116.1|/1.13822e-72/lipase class 3 family protein [Arabidopsis lyrata subsp. lyrata]
109292	Up	GO:0031410//cytoplasmic vesicle	GO:0016787//hydrolase activity	-	gi|302143052|emb|CBI20347.3|/2.00185e-43/unnamed protein product [Vitis vinifera]
110332	Up	GO:0043234//protein complex;GO:0043231//intracellular membrane-bounded organelle	GO:0043169//cation binding;GO:0004721//phosphoprotein phosphatase activity	GO:0006464//protein modification process	gi|55296314|dbj|BAD68132.1|/2.83202e-98/putative diphosphonucleotide phosphatase 1 [Oryza sativa Japonica Group]
110654	Up	-	-	-	gi|255558128|ref|XP_002520092.1|/1.39752e-13/mads box protein, putative [Ricinus communis]
110718	Up	-	-	-	gi|296088652|emb|CBI37643.3|/2.51196e-42/unnamed protein product [Vitis vinifera]
111093	Up	GO:0031410//cytoplasmic vesicle	-	-	gi|224141189|ref|XP_002323957.1|/5.73301e-91/predicted protein [Populus trichocarpa]
111335	Up	GO:0044464//cell part	-	-	gi|296088652|emb|CBI37643.3|/2.78642e-70/unnamed protein product [Vitis vinifera]
111384	Up	GO:0009536//plastid	GO:0004672//protein kinase activity;GO:0008378//galactosyltransferase activity;GO:0032559//adenyl ribonucleotide binding	GO:0023060;GO:0009312//oligosaccharide biosynthetic process;GO:0005985//sucrose metabolic process;GO:0019406;GO:0006950//response to stress;GO:0006464//protein modification process	gi|255567355|ref|XP_002524657.1|/3.90578e-128/Stachyose synthase precursor, putative [Ricinus communis]
111409	Up	-	-	-	gi|32482806|gb|AAP84703.1|/1.62997e-81/putative xyloglucanase inhibitor [Solanum tuberosum]
111465	Up	-	-	-	gi|32265058|gb|AAO22848.2|/2.39729e-72/(E,E)-alpha-farnesene synthase [Malus x domestica]
111566	Up	-	-	-	gi|1170595|sp|P42764.1|JIPH_ATRCA/1.79207e-09/RecName: Full=Jasmonate-induced protein homolog
112045	Up	-	-	-	gi|33308026|gb|AAQ03084.1|AF401479_1/3.22772e-86/agglutinin [Amaranthus caudatus]
105	Down	-	-	-	-
245	Down	-	-	-	gi|255548537|ref|XP_002515325.1|/6.0222e-66/ATP binding protein, putative [Ricinus communis]
302	Down	GO:0044464//cell part	-	GO:0007047//cellular cell wall organization	gi|255559687|ref|XP_002520863.1|/7.941e-118/Alpha-expansin 8 precursor, putative [Ricinus communis]
381	Down	-	-	-	-
388	Down	-	-	-	-
526	Down	-	-	-	-
679	Down	GO:0043231//intracellular membrane-bounded organelle	GO:0016868//intramolecular transferase activity, phosphotransferases	GO:0044238//primary metabolic process	gi|534982|emb|CAA53507.1|/1.63328e-43/phosphoglucomutase [Spinacia oleracea]
844	Down	GO:0009579//thylakoid;GO:0009536//plastid	GO:0016209//antioxidant activity;GO:0016491//oxidoreductase activity	-	gi|75324751|sp|Q6UBI3.1|PERQ_SUASA/6.87485e-13/RecName: Full=Peroxiredoxin Q, chloroplastic; AltName: Full=Thioredoxin reductase; Flags: Precursor
852	Down	-	-	-	-
910	Down	-	-	-	gi|297740293|emb|CBI30475.3|/4.23723e-23/unnamed protein product [Vitis vinifera]
933	Down	-	-	-	-
961	Down	-	-	-	-
981	Down	-	-	-	-
1067	Down	-	GO:0046872//metal ion binding;GO:0016491//oxidoreductase activity	-	gi|224096333|ref|XP_002310605.1|/2.21735e-88/cytochrome P450 [Populus trichocarpa]
1078	Down	GO:0009526//plastid envelope	GO:0008171//O-methyltransferase activity	GO:0008213;GO:0006779//porphyrin biosynthetic process	gi|7839365|gb|AAF70243.1|AF213968_1/2.22614e-46/S-adenosyl-L-methionine Mg-protoporphyrin IX methyltranserase [Nicotiana tabacum]
1136	Down	GO:0043231//intracellular membrane-bounded organelle	GO:0005488//binding	-	gi|31711982|gb|AAP68347.1|/1.88796e-49/At5g12900 [Arabidopsis thaliana]
1230	Down	GO:0031225//anchored to membrane;GO:0005576//extracellular region;GO:0005618//cell wall	-	-	gi|157273660|gb|ABV27484.1|/7.92712e-30/fasciclin-like arabinogalactan protein 13 [Gossypium hirsutum]
1248	Down	GO:0009532//plastid stroma;GO:0005576//extracellular region	GO:0042802//identical protein binding;GO:0016634	GO:0006779//porphyrin biosynthetic process	gi|462260|sp|P35055.1|HEM6_SOYBN/7.71397e-17/RecName: Full=Coproporphyrinogen-III oxidase, chloroplastic; Short=Coprogen oxidase; Short=Coproporphyrinogenase; Flags: Precursor
1441	Down	GO:0005618//cell wall;GO:0043231//intracellular membrane-bounded organelle	GO:0043169//cation binding;GO:0016791//phosphatase activity	GO:0055061	gi|116788014|gb|ABK24726.1|/1.61797e-46/unknown [Picea sitchensis]
1468	Down	-	GO:0003824//catalytic activity	GO:0005975//carbohydrate metabolic process	gi|226001041|dbj|BAH36874.1|/7.27398e-42/xyloglucan endotransglucosylase/hydrolase [Rosa hybrid cultivar]
1474	Down	-	-	-	gi|298204449|emb|CBI16929.3|/1.71329e-15/unnamed protein product [Vitis vinifera]
1686	Down	GO:0009523//photosystem II;GO:0009532//plastid stroma;GO:0009534//chloroplast thylakoid	-	GO:0044237//cellular metabolic process	gi|255571176|ref|XP_002526538.1|/1.40875e-53/Photosystem II reaction center W protein, putative [Ricinus communis]
1860	Down	-	-	-	gi|296080833|emb|CBI18757.3|/1.39547e-57/unnamed protein product [Vitis vinifera]
1900	Down	-	-	-	gi|296090360|emb|CBI40179.3|/2.66761e-83/unnamed protein product [Vitis vinifera]
1921	Down	GO:0031410//cytoplasmic vesicle	-	-	gi|255555345|ref|XP_002518709.1|/1.033e-45/serine-threonine protein kinase, plant-type, putative [Ricinus communis]
1936	Down	GO:0016020//membrane	-	GO:0015833//peptide transport	gi|149900506|gb|ABR32184.1|/1.10561e-18/peptide transporter [Hakea actites]
2154	Down	GO:0044464//cell part	-	GO:0010467//gene expression	gi|255574883|ref|XP_002528348.1|/2.29777e-35/o-linked n-acetylglucosamine transferase, ogt, putative [Ricinus communis]
2181	Down	GO:0044464//cell part	GO:0030554//adenyl nucleotide binding;GO:0016491//oxidoreductase activity;GO:0016832//aldehyde-lyase activity	GO:0044281	gi|297742610|emb|CBI34759.3|/1.3747e-29/unnamed protein product [Vitis vinifera]
2273	Down	-	GO:0005488//binding	GO:0032501//multicellular organismal process;GO:0048511//rhythmic process	gi|255586867|ref|XP_002534043.1|/1.06221e-13/GATA transcription factor, putative [Ricinus communis]
2348	Down	-	-	-	-
2380	Down	GO:0009536//plastid	GO:0016616//oxidoreductase activity, acting on the CH-OH group of donors, NAD or NADP as acceptor	GO:0019318//hexose metabolic process	gi|3334193|sp|O24357.1|G6PDC_SPIOL/9.40033e-80/RecName: Full=Glucose-6-phosphate 1-dehydrogenase, chloroplastic; Short=G6PD; Flags: Precursor
2406	Down	GO:0031224//intrinsic to membrane	GO:0005249//voltage-gated potassium channel activity;GO:0005515//protein binding;GO:0000166//nucleotide binding	GO:0009642//response to light intensity;GO:0009987//cellular process;GO:0048511//rhythmic process;GO:0030001//metal ion transport	gi|166359597|gb|ABY86891.1|/3.94133e-103/K+ channel protein [Populus euphratica]
2493	Down	GO:0005618//cell wall;GO:0005576//extracellular region;GO:0044424//intracellular part	GO:0004091//carboxylesterase activity	GO:0051707//response to other organism	gi|6689892|gb|AAF23892.1|AF152172_1/2.2229e-16/pectin methyl esterase [Solanum tuberosum]
2496	Down	GO:0043231//intracellular membrane-bounded organelle	GO:0016853//isomerase activity	GO:0044267//cellular protein metabolic process	gi|255541858|ref|XP_002511993.1|/6.21621e-30/peptidyl-prolyl cis-trans isomerase B, ppib, putative [Ricinus communis]
2616	Down	GO:0031461//cullin-RING ubiquitin ligase complex	GO:0005488//binding;GO:0019787//small conjugating protein ligase activity	GO:0043161//proteasomal ubiquitin-dependent protein catabolic process;GO:0006952//defense response;GO:0051707//response to other organism;GO:0009719;GO:0023033;GO:0009611//response to wounding;GO:0009908//flower development;GO:0009639//response to red or far red light	gi|296086095|emb|CBI31536.3|/3.54778e-55/unnamed protein product [Vitis vinifera]
2678	Down	-	GO:0016301//kinase activity	-	gi|224119022|ref|XP_002331306.1|/2.74557e-25/predicted protein [Populus trichocarpa]
2896	Down	-	-	-	gi|255568824|ref|XP_002525383.1|/9.09726e-72/Polygalacturonase-1 non-catalytic subunit beta precursor, putative [Ricinus communis]
2992	Down	-	-	-	gi|302143557|emb|CBI22118.3|/3.08017e-40/unnamed protein product [Vitis vinifera]
3061	Down	-	GO:0005488//binding;GO:0016706//oxidoreductase activity, acting on paired donors, with incorporation or reduction of molecular oxygen, 2-oxoglutarate as one donor, and incorporation of one atom each of oxygen into both donors	GO:0010039//response to iron ion	gi|255583202|ref|XP_002532366.1|/7.89517e-34/1-aminocyclopropane-1-carboxylate oxidase, putative [Ricinus communis]
3122	Down	GO:0009536//plastid	-	GO:0006073//cellular glucan metabolic process	gi|15227650|ref|NP_181180.1|/3.43059e-06/SBE2.1 (starch branching enzyme 2.1); 1,4-alpha-glucan branching enzyme [Arabidopsis thaliana]
3263	Down	GO:0043231//intracellular membrane-bounded organelle	-	GO:0008152//metabolic process	gi|255548572|ref|XP_002515342.1|/1.09645e-80/amine oxidase, putative [Ricinus communis]
3267	Down	-	-	-	-
3332	Down	GO:0009536//plastid;GO:0016020//membrane	GO:0016160//amylase activity;GO:0004674//protein serine/threonine kinase activity;GO:0004871//signal transducer activity;GO:0016491//oxidoreductase activity;GO:0032559//adenyl ribonucleotide binding	GO:0005982//starch metabolic process;GO:0009933//meristem structural organization;GO:0007167//enzyme linked receptor protein signaling pathway;GO:0010073//meristem maintenance;GO:0003006//reproductive developmental process;GO:0006950//response to stress;GO:0006464//protein modification process	gi|9651943|gb|AAF91323.1|AF244889_1/2.08528e-17/receptor-like protein kinase 2 [Glycine max]
3574	Down	-	-	-	gi|296084622|emb|CBI25710.3|/2.19379e-38/unnamed protein product [Vitis vinifera]
3609	Down	-	GO:0004553//hydrolase activity, hydrolyzing O-glycosyl compounds	GO:0008152//metabolic process	gi|255568727|ref|XP_002525335.1|/2.05636e-52/Glucan endo-1,3-beta-glucosidase precursor, putative [Ricinus communis]
3695	Down	GO:0031224//intrinsic to membrane;GO:0031410//cytoplasmic vesicle	GO:0004674//protein serine/threonine kinase activity;GO:0004871//signal transducer activity;GO:0016628//oxidoreductase activity, acting on the CH-CH group of donors, NAD or NADP as acceptor;GO:0032559//adenyl ribonucleotide binding	GO:0007167//enzyme linked receptor protein signaling pathway;GO:0006464//protein modification process	gi|255559719|ref|XP_002520879.1|/3.34196e-150/ATP binding protein, putative [Ricinus communis]
3835	Down	GO:0009536//plastid	GO:0004091//carboxylesterase activity	GO:0044238//primary metabolic process	gi|4103627|gb|AAD01804.1|/4.79912e-119/lipase [Dianthus caryophyllus]
3839	Down	-	-	-	gi|255551947|ref|XP_002517018.1|/1.88355e-27/ankyrin repeat-containing protein, putative [Ricinus communis]
4034	Down	GO:0000315//organellar large ribosomal subunit;GO:0009532//plastid stroma;GO:0009534//chloroplast thylakoid	GO:0005488//binding;GO:0005198//structural molecule activity	GO:0006952//defense response;GO:0010467//gene expression	gi|133085|sp|P02398.2|RK12_SPIOL/3.00328e-16/RecName: Full=50S ribosomal protein L12, chloroplastic; AltName: Full=CL12; Flags: Precursor
4047	Down	-	-	-	-
4108	Down	-	GO:0016879//ligase activity, forming carbon-nitrogen bonds	-	gi|255563819|ref|XP_002522910.1|/2.17248e-35/glutamyl-tRNA(gln) amidotransferase subunit A, putative [Ricinus communis]
4133	Down	-	-	-	-
4306	Down	-	-	-	gi|296086687|emb|CBI32322.3|/7.24783e-56/unnamed protein product [Vitis vinifera]
4485	Down	GO:0009526//plastid envelope;GO:0009534//chloroplast thylakoid	GO:0048037//cofactor binding	GO:0008152//metabolic process	gi|30685117|ref|NP_188519.2|/2.85598e-43/binding / catalytic/ coenzyme binding [Arabidopsis thaliana]
4621	Down	-	-	-	-
4635	Down	GO:0005618//cell wall;GO:0031225//anchored to membrane;GO:0005576//extracellular region;GO:0031410//cytoplasmic vesicle	GO:0046914//transition metal ion binding;GO:0016682//oxidoreductase activity, acting on diphenols and related substances as donors, oxygen as acceptor	GO:0009826//unidimensional cell growth;GO:0008152//metabolic process	gi|255583640|ref|XP_002532575.1|/1.19211e-124/multicopper oxidase, putative [Ricinus communis]
4740	Down	GO:0043231//intracellular membrane-bounded organelle	-	-	gi|302143434|emb|CBI21995.3|/1.17195e-43/unnamed protein product [Vitis vinifera]
4944	Down	-	-	-	-
4994	Down	-	-	-	-
5466	Down	GO:0009534//chloroplast thylakoid;GO:0009534//chloroplast thylakoid	-	-	gi|297808183|ref|XP_002871975.1|/2.34286e-13/DNAJ heat shock N-terminal domain-containing protein [Arabidopsis lyrata subsp. lyrata]
5528	Down	GO:0044464//cell part;GO:0044464//cell part	GO:0004673//protein histidine kinase activity;GO:0004871//signal transducer activity;GO:0032559//adenyl ribonucleotide binding;GO:0004673//protein histidine kinase activity;GO:0004871//signal transducer activity;GO:0032559//adenyl ribonucleotide binding	GO:0006468//protein amino acid phosphorylation;GO:0023060;GO:0006351//transcription, DNA-dependent;GO:0006468//protein amino acid phosphorylation;GO:0023060;GO:0006351//transcription, DNA-dependent	gi|297734988|emb|CBI17350.3|/2.11023e-88/unnamed protein product [Vitis vinifera]
5539	Down	-	-	-	gi|183988820|gb|ACC66059.1|/4.07218e-07/trypsin inhibitor [Raphanus sativus]
5564	Down	-	-	-	gi|147858797|emb|CAN82910.1|/6.62269e-08/hypothetical protein VITISV_015279 [Vitis vinifera]
5640	Down	-	-	-	gi|5381209|dbj|BAA82254.1|/5.46718e-10/trypsin inhibitor p20 [Glycine max]
5898	Down	-	-	-	-
6027	Down	-	-	-	gi|225434576|ref|XP_002279036.1|/2.96628e-08/PREDICTED: hypothetical protein [Vitis vinifera]
6090	Down	GO:0009523//photosystem II;GO:0009532//plastid stroma;GO:0009534//chloroplast thylakoid;GO:0009523//photosystem II;GO:0009532//plastid stroma;GO:0009534//chloroplast thylakoid	GO:0046872//metal ion binding;GO:0046872//metal ion binding	GO:0044237//cellular metabolic process;GO:0044237//cellular metabolic process	gi|197691943|dbj|BAG70023.1|/1.78838e-13/16 kDa precursor protein of the oxygen-evolving complex [Salicornia europaea]
6241	Down	GO:0005618//cell wall;GO:0005618//cell wall	-	GO:0000902//cell morphogenesis;GO:0009827//plant-type cell wall modification;GO:0000902//cell morphogenesis;GO:0009827//plant-type cell wall modification	gi|20502796|gb|AAM22631.1|AF428184_1/1.1168e-55/expansin 17 precursor [Rumex palustris]
6249	Down	-	-	-	-
6273	Down	-	GO:0008940//nitrate reductase activity;GO:0030554//adenyl nucleotide binding;GO:0005506//iron ion binding;GO:0008940//nitrate reductase activity;GO:0030554//adenyl nucleotide binding;GO:0005506//iron ion binding	GO:0042126//nitrate metabolic process;GO:0042126//nitrate metabolic process	gi|128198|sp|P23312.1|NIA_SPIOL/0/RecName: Full=Nitrate reductase [NADH]; Short=NR
6319	Down	GO:0043231//intracellular membrane-bounded organelle;GO:0043231//intracellular membrane-bounded organelle	GO:0016868//intramolecular transferase activity, phosphotransferases;GO:0016868//intramolecular transferase activity, phosphotransferases	GO:0044238//primary metabolic process;GO:0044238//primary metabolic process	gi|534982|emb|CAA53507.1|/1.30668e-40/phosphoglucomutase [Spinacia oleracea]
6364	Down	-	-	-	-
6442	Down	-	-	-	-
6450	Down	GO:0043231//intracellular membrane-bounded organelle;GO:0043231//intracellular membrane-bounded organelle	GO:0003824//catalytic activity;GO:0003824//catalytic activity	-	gi|255540407|ref|XP_002511268.1|/2.156e-27/2-deoxyglucose-6-phosphate phosphatase, putative [Ricinus communis]
6491	Down	-	-	-	gi|28301674|emb|CAB63264.3|/3.88004e-26/calcium-binding protein [Lotus japonicus]
6584	Down	-	-	-	-
6760	Down	GO:0044444//cytoplasmic part;GO:0044444//cytoplasmic part	GO:0030247//polysaccharide binding;GO:0043167//ion binding;GO:0004133//glycogen debranching enzyme activity;GO:0016740//transferase activity;GO:0030247//polysaccharide binding;GO:0043167//ion binding;GO:0004133//glycogen debranching enzyme activity;GO:0016740//transferase activity	GO:0005982//starch metabolic process;GO:0000023//maltose metabolic process;GO:0005982//starch metabolic process;GO:0000023//maltose metabolic process	gi|255565356|ref|XP_002523669.1|/1.37719e-80/4-alpha-glucanotransferase, putative [Ricinus communis]
6852	Down	-	GO:0016491//oxidoreductase activity;GO:0016491//oxidoreductase activity	-	gi|21217451|gb|AAM43922.1|AF469064_1/2.53826e-44/polyamine oxidase [Amaranthus hypochondriacus]
6962	Down	-	-	-	-
6965	Down	GO:0016020//membrane;GO:0016020//membrane	-	-	gi|224104719|ref|XP_002313540.1|/1.78405e-48/predicted protein [Populus trichocarpa]
6973	Down	-	GO:0016879//ligase activity, forming carbon-nitrogen bonds;GO:0016879//ligase activity, forming carbon-nitrogen bonds	-	gi|225438343|ref|XP_002272907.1|/7.68187e-89/PREDICTED: hypothetical protein [Vitis vinifera]
7028	Down	-	-	-	gi|417176|sp|P32733.1|ID5A_PROJU/9.54221e-07/RecName: Full=Kunitz-type trypsin inhibitor alpha chain
7121	Down	-	-	-	gi|30685718|ref|NP_567650.2|/5.51961e-07/unknown protein [Arabidopsis thaliana]
7258	Down	-	-	-	-
7613	Down	-	-	-	-
7659	Down	-	-	-	-
7691	Down	-	GO:0008940//nitrate reductase activity;GO:0030554//adenyl nucleotide binding;GO:0005506//iron ion binding	GO:0042126//nitrate metabolic process	gi|470678|gb|AAA18377.1|/1.44184e-96/NADH:nitrate reductase [Spinacia oleracea]
7727	Down	-	-	-	gi|255547165|ref|XP_002514640.1|/2.33579e-36/conserved hypothetical protein [Ricinus communis]
7733	Down	GO:0016020//membrane	GO:0005488//binding;GO:0005267//potassium channel activity	GO:0006811//ion transport	gi|8896129|gb|AAF81250.1|AF267754_1/1.11407e-25/putative potassium channel protein Kmt1p [Mesembryanthemum crystallinum]
7835	Down	-	-	-	gi|12323815|gb|AAG51874.1|AC079678_4/1.3486e-31/unknown protein; 20090-16103 [Arabidopsis thaliana]
7968	Down	-	-	-	gi|30685718|ref|NP_567650.2|/1.93006e-27/unknown protein [Arabidopsis thaliana]
8044	Down	-	-	-	-
8089	Down	-	-	-	gi|255555033|ref|XP_002518554.1|/3.11111e-46/ATP binding protein, putative [Ricinus communis]
8206	Down	-	-	-	gi|1840116|gb|AAC49943.1|/6.00478e-09/ADP-glucose pyrophosphorylase large subunit [Solanum lycopersicum]
8306	Down	-	GO:0016758//transferase activity, transferring hexosyl groups;GO:0016758//transferase activity, transferring hexosyl groups	-	gi|255564531|ref|XP_002523261.1|/1.02179e-162/UDP-glucosyltransferase, putative [Ricinus communis]
8352	Down	-	-	-	-
8623	Down	GO:0009523//photosystem II;GO:0009532//plastid stroma;GO:0009534//chloroplast thylakoid;GO:0005576//extracellular region	GO:0046872//metal ion binding	GO:0044237//cellular metabolic process	gi|131397|sp|P12301.1|PSBQ_SPIOL/1.13526e-15/RecName: Full=Oxygen-evolving enhancer protein 3, chloroplastic; Short=OEE3; AltName: Full=16 kDa subunit of oxygen evolving system of photosystem II; AltName: Full=OEC 16 kDa subunit; Flags: Precursor
8667	Down	-	-	-	gi|13873334|dbj|BAB44155.1|/2.40366e-10/hydroxypyruvate reductase [Bruguiera gymnorhiza]
8698	Down	-	-	-	-
8869	Down	-	-	-	-
8875	Down	GO:0043231//intracellular membrane-bounded organelle	GO:0016853//isomerase activity	-	gi|255640736|gb|ACU20652.1|/4.37254e-49/unknown [Glycine max]
8995	Down	GO:0009536//plastid	GO:0048037//cofactor binding;GO:0016758//transferase activity, transferring hexosyl groups	GO:0006950//response to stress;GO:0044238//primary metabolic process;GO:0010038//response to metal ion	gi|417488|sp|P32811.1|PHSH_SOLTU/6.75259e-53/RecName: Full=Alpha-glucan phosphorylase, H isozyme; AltName: Full=Starch phosphorylase H
9031	Down	GO:0005618//cell wall;GO:0043231//intracellular membrane-bounded organelle;GO:0031410//cytoplasmic vesicle;GO:0005618//cell wall;GO:0043231//intracellular membrane-bounded organelle;GO:0031410//cytoplasmic vesicle	GO:0043169//cation binding;GO:0016791//phosphatase activity;GO:0043169//cation binding;GO:0016791//phosphatase activity	GO:0055061;GO:0055061	gi|255579861|ref|XP_002530767.1|/2.03959e-17/Purple acid phosphatase precursor, putative [Ricinus communis]
9136	Down	GO:0009536//plastid;GO:0009536//plastid	GO:0016868//intramolecular transferase activity, phosphotransferases;GO:0016868//intramolecular transferase activity, phosphotransferases	GO:0044238//primary metabolic process;GO:0044238//primary metabolic process	gi|534982|emb|CAA53507.1|/3.04696e-84/phosphoglucomutase [Spinacia oleracea]
9163	Down	GO:0005576//extracellular region;GO:0030312//external encapsulating structure;GO:0005576//extracellular region;GO:0030312//external encapsulating structure	GO:0016798//hydrolase activity, acting on glycosyl bonds;GO:0016758//transferase activity, transferring hexosyl groups;GO:0016798//hydrolase activity, acting on glycosyl bonds;GO:0016758//transferase activity, transferring hexosyl groups	GO:0044042//glucan metabolic process;GO:0044042//glucan metabolic process	gi|187372990|gb|ACD03229.1|/1.72516e-40/xyloglucan endotransglucosylase/hydrolase 5 [Malus x domestica]
9300	Down	GO:0005576//extracellular region;GO:0009532//plastid stroma;GO:0005576//extracellular region;GO:0009532//plastid stroma	GO:0016791//phosphatase activity;GO:0016791//phosphatase activity	-	gi|217072758|gb|ACJ84739.1|/3.3619e-20/unknown [Medicago truncatula]
9335	Down	-	-	-	-
9341	Down	-	-	-	-
9449	Down	-	-	-	-
9501	Down	-	GO:0035251//UDP-glucosyltransferase activity;GO:0035251//UDP-glucosyltransferase activity	-	gi|255555269|ref|XP_002518671.1|/2.90869e-141/UDP-glucosyltransferase, putative [Ricinus communis]
9735	Down	-	-	-	-
9870	Down	-	-	-	gi|297741774|emb|CBI33003.3|/1.75312e-08/unnamed protein product [Vitis vinifera]
10349	Down	GO:0009536//plastid;GO:0009536//plastid	GO:0005488//binding;GO:0016616//oxidoreductase activity, acting on the CH-OH group of donors, NAD or NADP as acceptor;GO:0005488//binding;GO:0016616//oxidoreductase activity, acting on the CH-OH group of donors, NAD or NADP as acceptor	GO:0006098//pentose-phosphate shunt;GO:0006098//pentose-phosphate shunt	gi|2276348|emb|CAA03941.1|/7.16356e-47/Glucose-6-phosphate dehydrogenase [Spinacia oleracea]
10419	Down	-	-	-	-
10894	Down	-	-	-	-
10975	Down	-	-	-	gi|297744547|emb|CBI37809.3|/4.61307e-49/unnamed protein product [Vitis vinifera]
11597	Down	-	-	-	-
11712	Down	GO:0043231//intracellular membrane-bounded organelle	GO:0003676//nucleic acid binding	GO:0010468//regulation of gene expression	gi|110931784|gb|ABH02891.1|/1.31644e-40/MYB transcription factor MYB89 [Glycine max]
11857	Down	-	-	-	gi|225450023|ref|XP_002272823.1|/7.42004e-111/PREDICTED: hypothetical protein [Vitis vinifera]
11893	Down	GO:0044464//cell part	-	GO:0007047//cellular cell wall organization	gi|217384814|gb|ACK43223.1|/5.84742e-60/alpha-expansin [Ziziphus jujuba]
11975	Down	-	-	-	gi|225452114|ref|XP_002281016.1|/6.9124e-07/PREDICTED: hypothetical protein [Vitis vinifera]
11985	Down	-	-	-	gi|296085722|emb|CBI29522.3|/5.9893e-17/unnamed protein product [Vitis vinifera]
11996	Down	-	-	-	-
12026	Down	GO:0016020//membrane;GO:0030312//external encapsulating structure	GO:0016798//hydrolase activity, acting on glycosyl bonds	GO:0006970//response to osmotic stress;GO:0050832//defense response to fungus	gi|82949446|dbj|BAE53384.1|/2.17226e-22/beta-1,3-glucanase [Sesbania rostrata]
12147	Down	-	-	-	gi|255582687|ref|XP_002532122.1|/1.11493e-07/DNA binding protein, putative [Ricinus communis]
12385	Down	-	-	-	-
12478	Down	GO:0009536//plastid	GO:0042623//ATPase activity, coupled;GO:0001071;GO:0003677//DNA binding;GO:0032559//adenyl ribonucleotide binding	GO:0006259//DNA metabolic process;GO:0006351//transcription, DNA-dependent	gi|296082243|emb|CBI21248.3|/9.7209e-108/unnamed protein product [Vitis vinifera]
12598	Down	-	-	-	-
12774	Down	-	-	-	-
13001	Down	-	-	-	-
13199	Down	-	-	-	-
13222	Down	-	-	-	gi|37719051|emb|CAE45599.1|/5.54104e-07/TCP-domain protein [Antirrhinum majus subsp. majus]
13349	Down	GO:0044464//cell part	-	-	gi|255537858|ref|XP_002509994.1|/8.89618e-46/protein binding protein, putative [Ricinus communis]
13474	Down	-	-	-	-
13500	Down	-	-	-	gi|124359456|gb|ABN05900.1|/1.27191e-23/Ubiquitin [Medicago truncatula]
13503	Down	GO:0031225//anchored to membrane	GO:0016837	GO:0009825//multidimensional cell growth;GO:0051707//response to other organism	gi|255586803|ref|XP_002534016.1|/1.91624e-51/Pectate lyase precursor, putative [Ricinus communis]
13519	Down	GO:0016020//membrane	GO:0005543//phospholipid binding	-	gi|255552063|ref|XP_002517076.1|/7.00406e-42/ice binding protein, putative [Ricinus communis]
13901	Down	GO:0031224//intrinsic to membrane	GO:0005249//voltage-gated potassium channel activity;GO:0005515//protein binding;GO:0000166//nucleotide binding	GO:0009642//response to light intensity;GO:0009987//cellular process;GO:0048511//rhythmic process;GO:0030001//metal ion transport	gi|8896129|gb|AAF81250.1|AF267754_1/8.83514e-37/putative potassium channel protein Kmt1p [Mesembryanthemum crystallinum]
13999	Down	-	GO:0016747//transferase activity, transferring acyl groups other than amino-acyl groups	-	gi|50400250|sp|O23918.1|HCBT3_DIACA/6.90873e-13/RecName: Full=Anthranilate N-benzoyltransferase protein 3; AltName: Full=Anthranilate N-hydroxycinnamoyl/benzoyltransferase 3
14073	Down	GO:0009536//plastid;GO:0009536//plastid	GO:0016667//oxidoreductase activity, acting on sulfur group of donors;GO:0030554//adenyl nucleotide binding;GO:0030234//enzyme regulator activity;GO:0016209//antioxidant activity;GO:0016667//oxidoreductase activity, acting on sulfur group of donors;GO:0030554//adenyl nucleotide binding;GO:0030234//enzyme regulator activity;GO:0016209//antioxidant activity	GO:0006801//superoxide metabolic process;GO:0015995//chlorophyll biosynthetic process;GO:0019725//cellular homeostasis;GO:0044093;GO:0010962//regulation of glucan biosynthetic process;GO:0006801//superoxide metabolic process;GO:0015995//chlorophyll biosynthetic process;GO:0019725//cellular homeostasis;GO:0044093;GO:0010962//regulation of glucan biosynthetic process	gi|111550247|gb|ABH10139.1|/1.62455e-28/NADP-thioredoxin reductase C [Medicago truncatula]
14092	Down	GO:0044464//cell part;GO:0044464//cell part	GO:0016837;GO:0016837	-	gi|157313312|gb|ABV32549.1|/1.04288e-97/pectase lyase [Prunus persica]
14366	Down	GO:0009536//plastid;GO:0009536//plastid	GO:0042578//phosphoric ester hydrolase activity;GO:0042578//phosphoric ester hydrolase activity	GO:0044238//primary metabolic process;GO:0044238//primary metabolic process	gi|3915687|sp|P22418.2|F16P1_SPIOL/1.02189e-16/RecName: Full=Fructose-1,6-bisphosphatase, chloroplastic; Short=FBPase; AltName: Full=D-fructose-1,6-bisphosphate 1-phosphohydrolase; Flags: Precursor
14658	Down	-	GO:0003824//catalytic activity;GO:0003824//catalytic activity	-	gi|3894385|gb|AAC78592.1|/1.02918e-08/Hcr2-0A [Solanum lycopersicum]
14877	Down	GO:0031410//cytoplasmic vesicle;GO:0031410//cytoplasmic vesicle	-	-	gi|15230349|ref|NP_188563.1|/6.77524e-16/leucine-rich repeat family protein [Arabidopsis thaliana]
14889	Down	-	-	-	gi|255559975|ref|XP_002521006.1|/4.06621e-11/Proteinase inhibitor, putative [Ricinus communis]
14978	Down	-	-	-	-
15154	Down	GO:0044464//cell part;GO:0044464//cell part	GO:0016759//cellulose synthase activity;GO:0016759//cellulose synthase activity	-	gi|297734855|emb|CBI17089.3|/7.02128e-153/unnamed protein product [Vitis vinifera]
15156	Down	-	-	-	gi|302143434|emb|CBI21995.3|/6.04479e-40/unnamed protein product [Vitis vinifera]
15162	Down	GO:0031410//cytoplasmic vesicle;GO:0031410//cytoplasmic vesicle	-	-	gi|225459633|ref|XP_002285876.1|/5.56617e-39/PREDICTED: hypothetical protein isoform 1 [Vitis vinifera]
15342	Down	-	-	-	gi|255549850|ref|XP_002515976.1|/2.99076e-08/conserved hypothetical protein [Ricinus communis]
15482	Down	-	-	-	-
15551	Down	-	-	-	gi|157399680|gb|ABV53464.1|/1.64825e-35/pseudo-response regulator 5 [Castanea sativa]
15587	Down	-	-	-	-
15618	Down	-	-	-	gi|255582211|ref|XP_002531898.1|/2.83132e-11/conserved hypothetical protein [Ricinus communis]
15778	Down	-	GO:0016787//hydrolase activity;GO:0016787//hydrolase activity	-	gi|255573163|ref|XP_002527511.1|/2.39788e-54/Beta-glucosidase, putative [Ricinus communis]
15787	Down	-	GO:0050737;GO:0050737	GO:0048878//chemical homeostasis;GO:0009813//flavonoid biosynthetic process;GO:0048878//chemical homeostasis;GO:0009813//flavonoid biosynthetic process	gi|50400250|sp|O23918.1|HCBT3_DIACA/1.85766e-92/RecName: Full=Anthranilate N-benzoyltransferase protein 3; AltName: Full=Anthranilate N-hydroxycinnamoyl/benzoyltransferase 3
15824	Down	-	GO:0005488//binding;GO:0005488//binding	-	gi|297735865|emb|CBI18619.3|/1.89152e-23/unnamed protein product [Vitis vinifera]
16254	Down	-	-	-	-
16266	Down	GO:0031410//cytoplasmic vesicle;GO:0031410//cytoplasmic vesicle	GO:0003824//catalytic activity;GO:0003824//catalytic activity	GO:0008152//metabolic process;GO:0008152//metabolic process	gi|21217451|gb|AAM43922.1|AF469064_1/7.33301e-44/polyamine oxidase [Amaranthus hypochondriacus]
16414	Down	-	-	-	gi|255574996|ref|XP_002528404.1|/2.39551e-102/pentatricopeptide repeat-containing protein, putative [Ricinus communis]
16535	Down	-	-	-	gi|89953439|gb|ABD83313.1|/3.4302e-09/Fgenesh protein 60 [Beta vulgaris]
16633	Down	-	-	-	-
16644	Down	GO:0009532//plastid stroma;GO:0009526//plastid envelope	GO:0008135//translation factor activity, nucleic acid binding	GO:0006412//translation;GO:0010038//response to metal ion;GO:0006139//nucleobase, nucleoside, nucleotide and nucleic acid metabolic process;GO:0003006//reproductive developmental process	gi|255546407|ref|XP_002514263.1|/6.36816e-46/elongation factor ts, putative [Ricinus communis]
16936	Down	-	-	-	-
17092	Down	GO:0005618//cell wall;GO:0005576//extracellular region;GO:0044424//intracellular part	GO:0004091//carboxylesterase activity	GO:0051707//response to other organism	gi|2895510|gb|AAC72288.1|/4.03622e-13/putative pectin methylesterase [Arabidopsis thaliana]
17140	Down	GO:0044464//cell part	GO:0005506//iron ion binding;GO:0003824//catalytic activity;GO:0016209//antioxidant activity	GO:0008152//metabolic process;GO:0006950//response to stress	gi|224612185|gb|ACN60164.1|/3.33995e-52/cationic peroxidase [Tamarix hispida]
17194	Down	-	-	-	-
17229	Down	GO:0031410//cytoplasmic vesicle;GO:0043231//intracellular membrane-bounded organelle	GO:0016787//hydrolase activity	GO:0044238//primary metabolic process	gi|297803178|ref|XP_002869473.1|/1.32398e-32/GDSL-motif lipase/hydrolase family protein [Arabidopsis lyrata subsp. lyrata]
17231	Down	-	-	-	-
17236	Down	-	GO:0005488//binding	GO:0009725//response to hormone stimulus;GO:0010468//regulation of gene expression;GO:0009791//post-embryonic development;GO:0006350//transcription	gi|255570473|ref|XP_002526195.1|/2.62323e-65/Auxin response factor, putative [Ricinus communis]
17310	Down	-	GO:0005488//binding;GO:0035251//UDP-glucosyltransferase activity	GO:0005984//disaccharide metabolic process	gi|401115|sp|P31928.1|SPS_SPIOL/1.23409e-06/RecName: Full=Sucrose-phosphate synthase; AltName: Full=UDP-glucose-fructose-phosphate glucosyltransferase
17414	Down	-	-	-	-
17721	Down	-	-	-	-
17893	Down	-	GO:0005506//iron ion binding;GO:0003824//catalytic activity;GO:0016209//antioxidant activity	GO:0008152//metabolic process;GO:0006950//response to stress	gi|7259219|emb|CAA76374.2|/1.5472e-33/peroxidase [Spinacia oleracea]
17899	Down	-	-	-	gi|255539529|ref|XP_002510829.1|/5.16706e-13/ATP binding protein, putative [Ricinus communis]
17980	Down	-	-	-	gi|401115|sp|P31928.1|SPS_SPIOL/1.61177e-06/RecName: Full=Sucrose-phosphate synthase; AltName: Full=UDP-glucose-fructose-phosphate glucosyltransferase
18032	Down	-	-	-	gi|21322512|emb|CAD19321.1|/2.70512e-09/acid vacuolar invertase [Beta vulgaris]
18186	Down	GO:0044464//cell part;GO:0044464//cell part	GO:0004674//protein serine/threonine kinase activity;GO:0005515//protein binding;GO:0032559//adenyl ribonucleotide binding;GO:0004674//protein serine/threonine kinase activity;GO:0005515//protein binding;GO:0032559//adenyl ribonucleotide binding	GO:0060918//auxin transport;GO:0048588;GO:0009755//hormone-mediated signaling pathway;GO:0009630//gravitropism;GO:0009793//embryonic development ending in seed dormancy;GO:0000904//cell morphogenesis involved in differentiation;GO:0006464//protein modification process;GO:0060918//auxin transport;GO:0048588;GO:0009755//hormone-mediated signaling pathway;GO:0009630//gravitropism;GO:0009793//embryon…	gi|255566941|ref|XP_002524453.1|/7.50393e-36/serine/threonine protein kinase, putative [Ricinus communis]
18244	Down	-	GO:0004672//protein kinase activity;GO:0032559//adenyl ribonucleotide binding;GO:0004672//protein kinase activity;GO:0032559//adenyl ribonucleotide binding	GO:0006464//protein modification process;GO:0006464//protein modification process	gi|297739704|emb|CBI29886.3|/2.01702e-17/unnamed protein product [Vitis vinifera]
18366	Down	GO:0043231//intracellular membrane-bounded organelle;GO:0043231//intracellular membrane-bounded organelle	GO:0004601//peroxidase activity;GO:0004812//aminoacyl-tRNA ligase activity;GO:0005506//iron ion binding;GO:0032559//adenyl ribonucleotide binding;GO:0004601//peroxidase activity;GO:0004812//aminoacyl-tRNA ligase activity;GO:0005506//iron ion binding;GO:0032559//adenyl ribonucleotide binding	GO:0006418//tRNA aminoacylation for protein translation;GO:0006950//response to stress;GO:0006418//tRNA aminoacylation for protein translation;GO:0006950//response to stress	gi|255545804|ref|XP_002513962.1|/1.01952e-24/L-ascorbate peroxidase, putative [Ricinus communis]
18453	Down	GO:0031410//cytoplasmic vesicle;GO:0031410//cytoplasmic vesicle	-	GO:0055086//nucleobase, nucleoside and nucleotide metabolic process;GO:0055086//nucleobase, nucleoside and nucleotide metabolic process	gi|255550998|ref|XP_002516547.1|/2.98546e-59/mta/sah nucleosidase, putative [Ricinus communis]
18482	Down	-	-	-	-
18722	Down	-	-	-	-
18735	Down	-	GO:0005506//iron ion binding;GO:0004497//monooxygenase activity;GO:0005506//iron ion binding;GO:0004497//monooxygenase activity	GO:0008152//metabolic process;GO:0008152//metabolic process	gi|296089454|emb|CBI39273.3|/3.26743e-21/unnamed protein product [Vitis vinifera]
18806	Down	-	-	-	-
18863	Down	GO:0009532//plastid stroma;GO:0009526//plastid envelope;GO:0009532//plastid stroma;GO:0009526//plastid envelope	GO:0005515//protein binding;GO:0032559//adenyl ribonucleotide binding;GO:0043169//cation binding;GO:0016776//phosphotransferase activity, phosphate group as acceptor;GO:0005515//protein binding;GO:0032559//adenyl ribonucleotide binding;GO:0043169//cation binding;GO:0016776//phosphotransferase activity, phosphate group as acceptor	GO:0009209//pyrimidine ribonucleoside triphosphate biosynthetic process;GO:0007602//phototransduction;GO:0009755//hormone-mediated signaling pathway;GO:0000302//response to reactive oxygen species;GO:0009206;GO:0009209//pyrimidine ribonucleoside triphosphate biosynthetic process;GO:0007602//phototransduction;GO:0009755//hormone-mediated signaling pathway;GO:0000302//response to reactive oxygen sp…	gi|266607|sp|Q01402.1|NDK2_SPIOL/5.32571e-116/RecName: Full=Nucleoside diphosphate kinase 2, chloroplastic; AltName: Full=Nucleoside diphosphate kinase II; Short=NDK II; Short=NDP kinase II; Short=NDPK II; Contains: RecName: Full=Nucleoside diphosphate kinase 2 high molecular weight; Contains: RecName: Full=Nucleoside diphosphate kinase 2 low molecular weight; Flags: Precursor
19246	Down	-	GO:0016787//hydrolase activity;GO:0016787//hydrolase activity	-	gi|240255277|ref|NP_187084.6|/5.19058e-40/emb2458 (embryo defective 2458); ATP binding / ATPase/ metalloendopeptidase/ nucleoside-triphosphatase/ nucleotide binding [Arabidopsis thaliana]
19264	Down	-	-	-	-
19339	Down	-	-	-	gi|296083358|emb|CBI22994.3|/4.77498e-06/unnamed protein product [Vitis vinifera]
19354	Down	-	-	-	-
19460	Down	-	-	-	-
19556	Down	-	-	-	gi|89953439|gb|ABD83313.1|/3.95844e-29/Fgenesh protein 60 [Beta vulgaris]
19644	Down	GO:0043231//intracellular membrane-bounded organelle;GO:0043231//intracellular membrane-bounded organelle	GO:0004553//hydrolase activity, hydrolyzing O-glycosyl compounds;GO:0004553//hydrolase activity, hydrolyzing O-glycosyl compounds	GO:0044238//primary metabolic process;GO:0044238//primary metabolic process	gi|18072855|emb|CAC81825.1|/6.09414e-137/beta-fructofuranosidase [Beta vulgaris]
19658	Down	-	-	-	-
19761	Down	-	GO:0046872//metal ion binding;GO:0016702//oxidoreductase activity, acting on single donors with incorporation of molecular oxygen, incorporation of two atoms of oxygen;GO:0046872//metal ion binding;GO:0016702//oxidoreductase activity, acting on single donors with incorporation of molecular oxygen, incorporation of two atoms of oxygen	GO:0006633//fatty acid biosynthetic process;GO:0006633//fatty acid biosynthetic process	gi|32454712|gb|AAP83137.1|/0/lipoxygenase [Nicotiana attenuata]
19792	Down	-	-	-	-
19934	Down	-	GO:0016837;GO:0016837	-	gi|291621315|dbj|BAI94495.1|/4.07125e-26/pectate lyase [Dianthus caryophyllus]
20138	Down	-	-	-	gi|242346681|gb|ACS92509.1|/6.14499e-18/Kunitz-type protease inhibitor KPI-D2.3 [Populus trichocarpa]
20166	Down	-	-	-	gi|225465935|ref|XP_002268506.1|/1.54724e-06/PREDICTED: hypothetical protein [Vitis vinifera]
20200	Down	GO:0009526//plastid envelope;GO:0009526//plastid envelope	GO:0008171//O-methyltransferase activity;GO:0008171//O-methyltransferase activity	GO:0006779//porphyrin biosynthetic process;GO:0006779//porphyrin biosynthetic process	gi|7839365|gb|AAF70243.1|AF213968_1/6.33602e-19/S-adenosyl-L-methionine Mg-protoporphyrin IX methyltranserase [Nicotiana tabacum]
20503	Down	GO:0043231//intracellular membrane-bounded organelle;GO:0043231//intracellular membrane-bounded organelle	GO:0008252//nucleotidase activity;GO:0008252//nucleotidase activity	-	gi|297736818|emb|CBI26019.3|/5.91883e-88/unnamed protein product [Vitis vinifera]
20517	Down	GO:0009536//plastid;GO:0009536//plastid	GO:0004091//carboxylesterase activity;GO:0070566//adenylyltransferase activity;GO:0032559//adenyl ribonucleotide binding;GO:0004091//carboxylesterase activity;GO:0070566//adenylyltransferase activity;GO:0032559//adenyl ribonucleotide binding	GO:0005982//starch metabolic process;GO:0071555;GO:0005977//glycogen metabolic process;GO:0005982//starch metabolic process;GO:0071555;GO:0005977//glycogen metabolic process	gi|1707922|sp|P55233.1|GLGL1_BETVU/3.38931e-81/RecName: Full=Glucose-1-phosphate adenylyltransferase large subunit, chloroplastic/amyloplastic; AltName: Full=ADP-glucose pyrophosphorylase; AltName: Full=ADP-glucose synthase; AltName: Full=AGPase S; AltName: Full=Alpha-D-glucose-1-phosphate adenyl transferase; Flags: Precursor
20559	Down	-	GO:0046872//metal ion binding;GO:0016491//oxidoreductase activity;GO:0046872//metal ion binding;GO:0016491//oxidoreductase activity	-	gi|255641226|gb|ACU20890.1|/9.64555e-80/unknown [Glycine max]
20614	Down	-	-	GO:0000904//cell morphogenesis involved in differentiation;GO:0000904//cell morphogenesis involved in differentiation	gi|255553969|ref|XP_002518025.1|/5.27676e-29/Gibberellin receptor GID1, putative [Ricinus communis]
20622	Down	GO:0005618//cell wall;GO:0005618//cell wall	-	GO:0000902//cell morphogenesis;GO:0009827//plant-type cell wall modification;GO:0000902//cell morphogenesis;GO:0009827//plant-type cell wall modification	gi|20502784|gb|AAM22625.1|AF428178_1/4.02531e-83/expansin 11 precursor [Rumex palustris]
20689	Down	-	-	-	gi|255635441|gb|ACU18073.1|/4.90732e-29/unknown [Glycine max]
20934	Down	-	GO:0005488//binding;GO:0005488//binding	-	gi|225469902|ref|XP_002268760.1|/1.48457e-42/PREDICTED: hypothetical protein [Vitis vinifera]
20943	Down	GO:0043231//intracellular membrane-bounded organelle;GO:0043231//intracellular membrane-bounded organelle	GO:0016209//antioxidant activity;GO:0005506//iron ion binding;GO:0003824//catalytic activity;GO:0016209//antioxidant activity;GO:0005506//iron ion binding;GO:0003824//catalytic activity	GO:0009414//response to water deprivation;GO:0006972//hyperosmotic response;GO:0008152//metabolic process;GO:0009414//response to water deprivation;GO:0006972//hyperosmotic response;GO:0008152//metabolic process	gi|7259219|emb|CAA76374.2|/1.06207e-52/peroxidase [Spinacia oleracea]
20957	Down	-	-	-	gi|302172165|gb|ADK97920.1|/2.36544e-29/LuxR family transcriptional regulator [Schiedea globosa]
20969	Down	-	GO:0005506//iron ion binding;GO:0003824//catalytic activity;GO:0016209//antioxidant activity;GO:0005506//iron ion binding;GO:0003824//catalytic activity;GO:0016209//antioxidant activity	GO:0008152//metabolic process;GO:0006950//response to stress;GO:0008152//metabolic process;GO:0006950//response to stress	gi|251826416|gb|ACT21094.1|/1.92589e-94/peroxidase [Camellia oleifera]
20993	Down	-	-	-	gi|297739025|emb|CBI28514.3|/1.06012e-29/unnamed protein product [Vitis vinifera]
21007	Down	-	-	-	gi|255555345|ref|XP_002518709.1|/1.12839e-31/serine-threonine protein kinase, plant-type, putative [Ricinus communis]
21025	Down	GO:0009536//plastid;GO:0009536//plastid	GO:0048037//cofactor binding;GO:0016758//transferase activity, transferring hexosyl groups;GO:0048037//cofactor binding;GO:0016758//transferase activity, transferring hexosyl groups	GO:0006950//response to stress;GO:0044238//primary metabolic process;GO:0010038//response to metal ion;GO:0006950//response to stress;GO:0044238//primary metabolic process;GO:0010038//response to metal ion	gi|255558824|ref|XP_002520435.1|/9.08918e-105/glycogen phosphorylase, putative [Ricinus communis]
21243	Down	-	-	-	-
21351	Down	-	-	-	-
21370	Down	-	-	-	-
21465	Down	-	-	-	-
21710	Down	GO:0031410//cytoplasmic vesicle;GO:0031410//cytoplasmic vesicle	GO:0004553//hydrolase activity, hydrolyzing O-glycosyl compounds;GO:0004553//hydrolase activity, hydrolyzing O-glycosyl compounds	GO:0044238//primary metabolic process;GO:0044238//primary metabolic process	gi|255573163|ref|XP_002527511.1|/1.99105e-70/Beta-glucosidase, putative [Ricinus communis]
21778	Down	GO:0043231//intracellular membrane-bounded organelle;GO:0043231//intracellular membrane-bounded organelle	GO:0016624//oxidoreductase activity, acting on the aldehyde or oxo group of donors, disulfide as acceptor;GO:0016624//oxidoreductase activity, acting on the aldehyde or oxo group of donors, disulfide as acceptor	GO:0008152//metabolic process;GO:0008152//metabolic process	gi|302172467|gb|ADK98071.1|/8.97839e-20/oxoglutarate dehydrogenase [Schiedea adamantis]
22321	Down	-	-	-	gi|255545824|ref|XP_002513972.1|/9.62669e-16/kinase, putative [Ricinus communis]
22325	Down	GO:0031976;GO:0031976	GO:0016209//antioxidant activity;GO:0005488//binding;GO:0016705//oxidoreductase activity, acting on paired donors, with incorporation or reduction of molecular oxygen;GO:0016209//antioxidant activity;GO:0005488//binding;GO:0016705//oxidoreductase activity, acting on paired donors, with incorporation or reduction of molecular oxygen	GO:0008152//metabolic process;GO:0019725//cellular homeostasis;GO:0008152//metabolic process;GO:0019725//cellular homeostasis	gi|75324751|sp|Q6UBI3.1|PERQ_SUASA/2.75645e-22/RecName: Full=Peroxiredoxin Q, chloroplastic; AltName: Full=Thioredoxin reductase; Flags: Precursor
22357	Down	-	-	-	-
22457	Down	-	-	-	-
22735	Down	GO:0009536//plastid;GO:0009536//plastid	GO:0070566//adenylyltransferase activity;GO:0032559//adenyl ribonucleotide binding;GO:0070566//adenylyltransferase activity;GO:0032559//adenyl ribonucleotide binding	GO:0005982//starch metabolic process;GO:0005977//glycogen metabolic process;GO:0005982//starch metabolic process;GO:0005977//glycogen metabolic process	gi|255567204|ref|XP_002524583.1|/7.78607e-33/glucose-1-phosphate adenylyltransferase, putative [Ricinus communis]
22806	Down	-	-	-	-
23150	Down	GO:0031410//cytoplasmic vesicle;GO:0030312//external encapsulating structure;GO:0031410//cytoplasmic vesicle;GO:0030312//external encapsulating structure	GO:0004175//endopeptidase activity;GO:0005515//protein binding;GO:0004175//endopeptidase activity;GO:0005515//protein binding	GO:0019538//protein metabolic process;GO:0044092;GO:0019538//protein metabolic process;GO:0044092	gi|297803036|ref|XP_002869402.1|/1.06803e-58/subtilase family protein [Arabidopsis lyrata subsp. lyrata]
23563	Down	-	-	-	gi|255556713|ref|XP_002519390.1|/4.1441e-29/ferric-chelate reductase, putative [Ricinus communis]
23586	Down	-	GO:0016879//ligase activity, forming carbon-nitrogen bonds;GO:0016879//ligase activity, forming carbon-nitrogen bonds	-	gi|255563819|ref|XP_002522910.1|/1.79083e-37/glutamyl-tRNA(gln) amidotransferase subunit A, putative [Ricinus communis]
23837	Down	-	-	-	-
23859	Down	GO:0043231//intracellular membrane-bounded organelle;GO:0043231//intracellular membrane-bounded organelle	GO:0003676//nucleic acid binding;GO:0001071;GO:0003676//nucleic acid binding;GO:0001071	GO:0010468//regulation of gene expression;GO:0010468//regulation of gene expression	gi|307136305|gb|ADN34129.1|/3.58348e-30/high mobility group family [Cucumis melo subsp. melo]
23885	Down	GO:0048500//signal recognition particle;GO:0009526//plastid envelope;GO:0009534//chloroplast thylakoid;GO:0048500//signal recognition particle;GO:0009526//plastid envelope;GO:0009534//chloroplast thylakoid	GO:0005515//protein binding;GO:0005515//protein binding	GO:0009642//response to light intensity;GO:0006612//protein targeting to membrane;GO:0009642//response to light intensity;GO:0006612//protein targeting to membrane	gi|255542650|ref|XP_002512388.1|/2.23221e-21/ankyrin repeat domain protein, putative [Ricinus communis]
23904	Down	-	-	-	gi|3913898|sp|P81366.1|IDE3_ERYVA/6.03133e-09/RecName: Full=Trypsin inhibitor DE-3; AltName: Full=ETIA
24113	Down	-	-	-	-
24135	Down	-	-	-	gi|297741341|emb|CBI32472.3|/1.94988e-28/unnamed protein product [Vitis vinifera]
24145	Down	-	-	-	gi|297741357|emb|CBI32488.3|/5.77998e-28/unnamed protein product [Vitis vinifera]
24322	Down	GO:0043231//intracellular membrane-bounded organelle	GO:0004553//hydrolase activity, hydrolyzing O-glycosyl compounds	GO:0044238//primary metabolic process	gi|18072855|emb|CAC81825.1|/7.04363e-108/beta-fructofuranosidase [Beta vulgaris]
24594	Down	-	-	-	-
24800	Down	-	-	-	-
24833	Down	-	-	-	-
24834	Down	-	-	-	gi|15218888|ref|NP_171863.1|/3.5694e-21/ankyrin repeat family protein [Arabidopsis thaliana]
24873	Down	-	-	-	gi|15230349|ref|NP_188563.1|/4.32249e-47/leucine-rich repeat family protein [Arabidopsis thaliana]
24953	Down	-	-	-	-
25003	Down	GO:0031224//intrinsic to membrane	GO:0015082//di-, tri-valent inorganic cation transmembrane transporter activity;GO:0016628//oxidoreductase activity, acting on the CH-CH group of donors, NAD or NADP as acceptor	GO:0008152//metabolic process;GO:0000041//transition metal ion transport	gi|224109078|ref|XP_002315075.1|/1.72475e-40/ZIP transporter [Populus trichocarpa]
25234	Down	-	-	-	-
25319	Down	GO:0009528//plastid inner membrane	GO:0016491//oxidoreductase activity	GO:0008152//metabolic process	gi|297813613|ref|XP_002874690.1|/1.14473e-91/short-chain dehydrogenase/reductase family protein [Arabidopsis lyrata subsp. lyrata]
25325	Down	GO:0031410//cytoplasmic vesicle	GO:0016829//lyase activity	-	gi|297738547|emb|CBI27792.3|/2.53206e-121/unnamed protein product [Vitis vinifera]
25344	Down	-	-	-	-
25361	Down	-	-	-	gi|89953439|gb|ABD83313.1|/7.70172e-09/Fgenesh protein 60 [Beta vulgaris]
25538	Down	-	-	-	-
25588	Down	-	-	-	gi|255555345|ref|XP_002518709.1|/1.65894e-85/serine-threonine protein kinase, plant-type, putative [Ricinus communis]
25597	Down	GO:0009532//plastid stroma	GO:0016798//hydrolase activity, acting on glycosyl bonds;GO:0043167//ion binding;GO:0016758//transferase activity, transferring hexosyl groups	GO:0005982//starch metabolic process;GO:0009250//glucan biosynthetic process	gi|255587042|ref|XP_002534111.1|/1.76948e-131/starch branching enzyme II, putative [Ricinus communis]
25638	Down	-	-	-	gi|225441129|ref|XP_002265492.1|/0/PREDICTED: hypothetical protein [Vitis vinifera]
25650	Down	GO:0009507//chloroplast	-	-	gi|255556137|ref|XP_002519103.1|/3.12619e-12/NAD dependent epimerase/dehydratase, putative [Ricinus communis]
25663	Down	-	GO:0035251//UDP-glucosyltransferase activity	-	gi|119640450|gb|ABL85471.1|/1.80277e-45/glycosyltransferase UGT88A4 [Maclura pomifera]
25759	Down	GO:0016020//membrane;GO:0009536//plastid	GO:0042626//ATPase activity, coupled to transmembrane movement of substances;GO:0000166//nucleotide binding	GO:0006810//transport	gi|297736082|emb|CBI24120.3|/9.39478e-23/unnamed protein product [Vitis vinifera]
25770	Down	-	-	-	gi|115478262|ref|NP_001062726.1|/4.85484e-43/Os09g0268600 [Oryza sativa Japonica Group]
25986	Down	-	-	-	-
26025	Down	GO:0009532//plastid stroma;GO:0005618//cell wall	GO:0016209//antioxidant activity;GO:0005488//binding;GO:0016705//oxidoreductase activity, acting on paired donors, with incorporation or reduction of molecular oxygen	GO:0006952//defense response;GO:0008152//metabolic process;GO:0019725//cellular homeostasis	gi|255575353|ref|XP_002528579.1|/1.28488e-17/peroxiredoxin, putative [Ricinus communis]
26218	Down	GO:0044464//cell part	-	-	gi|297739404|emb|CBI29527.3|/7.55028e-11/unnamed protein product [Vitis vinifera]
26252	Down	-	-	-	-
26320	Down	GO:0043231//intracellular membrane-bounded organelle	GO:0016778;GO:0032559//adenyl ribonucleotide binding	GO:0042723//thiamin and derivative metabolic process;GO:0009108//coenzyme biosynthetic process	gi|255548572|ref|XP_002515342.1|/1.17215e-44/amine oxidase, putative [Ricinus communis]
26459	Down	GO:0043231//intracellular membrane-bounded organelle	GO:0003676//nucleic acid binding;GO:0001071;GO:0005515//protein binding	GO:0010468//regulation of gene expression;GO:0009755//hormone-mediated signaling pathway;GO:0009791//post-embryonic development;GO:0006351//transcription, DNA-dependent	gi|255570473|ref|XP_002526195.1|/2.84817e-38/Auxin response factor, putative [Ricinus communis]
26526	Down	-	-	-	gi|302144175|emb|CBI23302.3|/4.82302e-13/unnamed protein product [Vitis vinifera]
26564	Down	GO:0005618//cell wall;GO:0043231//intracellular membrane-bounded organelle;GO:0005576//extracellular region;GO:0016020//membrane;GO:0031410//cytoplasmic vesicle	-	GO:0019538//protein metabolic process	gi|115449043|ref|NP_001048301.1|/1.98769e-91/Os02g0779200 [Oryza sativa Japonica Group]
26806	Down	-	-	-	-
26869	Down	-	-	-	gi|297745467|emb|CBI40547.3|/5.73496e-14/unnamed protein product [Vitis vinifera]
26878	Down	-	-	-	gi|225455794|ref|XP_002274414.1|/3.98173e-94/PREDICTED: hypothetical protein [Vitis vinifera]
26941	Down	-	-	-	gi|255574497|ref|XP_002528160.1|/1.13933e-68/pentatricopeptide repeat-containing protein, putative [Ricinus communis]
26951	Down	-	-	-	gi|297745081|emb|CBI38673.3|/1.72989e-82/unnamed protein product [Vitis vinifera]
27104	Down	GO:0016020//membrane	GO:0016772//transferase activity, transferring phosphorus-containing groups	-	gi|224122130|ref|XP_002330548.1|/4.3162e-49/predicted protein [Populus trichocarpa]
27193	Down	-	GO:0016740//transferase activity	-	gi|171906256|gb|ACB56925.1|/6.44913e-17/glycosyltransferase UGT88A9 [Hieracium pilosella]
27214	Down	GO:0005618//cell wall;GO:0043231//intracellular membrane-bounded organelle	GO:0004553//hydrolase activity, hydrolyzing O-glycosyl compounds	GO:0044238//primary metabolic process	gi|21322512|emb|CAD19321.1|/2.8871e-43/acid vacuolar invertase [Beta vulgaris]
27327	Down	GO:0043231//intracellular membrane-bounded organelle	GO:0008135//translation factor activity, nucleic acid binding	GO:0006412//translation	gi|116794040|gb|ABK26984.1|/3.253e-68/unknown [Picea sitchensis]
27355	Down	-	-	-	gi|225470086|ref|XP_002270261.1|/3.49704e-52/PREDICTED: hypothetical protein [Vitis vinifera]
27411	Down	-	-	-	gi|32394584|gb|AAM93990.1|/1.11216e-07/growth factor [Griffithsia japonica]
27488	Down	GO:0044464//cell part	GO:0015291//secondary active transmembrane transporter activity	GO:0015893//drug transport	gi|297738805|emb|CBI28050.3|/1.90239e-70/unnamed protein product [Vitis vinifera]
27542	Down	-	-	-	gi|116781116|gb|ABK21971.1|/2.04101e-06/unknown [Picea sitchensis]
27583	Down	GO:0043231//intracellular membrane-bounded organelle	GO:0004091//carboxylesterase activity	GO:0050896//response to stimulus;GO:0006787	gi|30912737|sp|Q9LE89.1|CLH0_CHEAL/3.14736e-108/RecName: Full=Chlorophyllase type 0; AltName: Full=CaCLH0; AltName: Full=Chlorophyll-chlorophyllido hydrolase 0; Short=Chlase 0; Flags: Precursor
27599	Down	-	-	-	gi|255538242|ref|XP_002510186.1|/1.36793e-33/Anthranilate N-benzoyltransferase protein, putative [Ricinus communis]
27638	Down	-	-	-	gi|116560864|gb|ABJ99600.1|/5.23452e-47/NBS-LRR type resistance protein [Beta vulgaris]
27711	Down	GO:0031410//cytoplasmic vesicle	GO:0042626//ATPase activity, coupled to transmembrane movement of substances;GO:0000166//nucleotide binding	-	gi|224057784|ref|XP_002299322.1|/0/white-brown-complex ABC transporter family [Populus trichocarpa]
27768	Down	-	-	-	gi|302143272|emb|CBI21833.3|/1.17139e-25/unnamed protein product [Vitis vinifera]
27791	Down	-	GO:0016798//hydrolase activity, acting on glycosyl bonds	GO:0050896//response to stimulus;GO:0008152//metabolic process	gi|18149181|dbj|BAB83507.1|/2.33524e-51/ribosome-inactivating protein [Spinacia oleracea]
27813	Down	-	-	-	-
27918	Down	GO:0005618//cell wall	-	GO:0000902//cell morphogenesis;GO:0009827//plant-type cell wall modification	gi|40217878|gb|AAR82850.1|/3.67946e-22/expansin-2 [Petunia x hybrida]
28661	Down	GO:0043231//intracellular membrane-bounded organelle;GO:0031410//cytoplasmic vesicle;GO:0043231//intracellular membrane-bounded organelle;GO:0031410//cytoplasmic vesicle	GO:0008242//omega peptidase activity;GO:0008242//omega peptidase activity	GO:0009064//glutamine family amino acid metabolic process;GO:0009064//glutamine family amino acid metabolic process	gi|302142873|emb|CBI20168.3|/1.18639e-12/unnamed protein product [Vitis vinifera]
28788	Down	GO:0043231//intracellular membrane-bounded organelle;GO:0043231//intracellular membrane-bounded organelle	GO:0003824//catalytic activity;GO:0003824//catalytic activity	-	gi|118488927|gb|ABK96272.1|/1.14645e-15/unknown [Populus trichocarpa x Populus deltoides]
29029	Down	-	-	-	-
29065	Down	-	-	-	-
29348	Down	GO:0044436;GO:0009534//chloroplast thylakoid;GO:0009532//plastid stroma;GO:0044436;GO:0009534//chloroplast thylakoid;GO:0009532//plastid stroma	-	-	gi|255638118|gb|ACU19373.1|/3.12208e-13/unknown [Glycine max]
29534	Down	-	-	-	-
29648	Down	-	-	-	-
29685	Down	GO:0009532//plastid stroma;GO:0009532//plastid stroma	GO:0043169//cation binding;GO:0019203//carbohydrate phosphatase activity;GO:0016628//oxidoreductase activity, acting on the CH-CH group of donors, NAD or NADP as acceptor;GO:0043169//cation binding;GO:0019203//carbohydrate phosphatase activity;GO:0016628//oxidoreductase activity, acting on the CH-CH group of donors, NAD or NADP as acceptor	GO:0005975//carbohydrate metabolic process;GO:0015977//carbon fixation;GO:0005975//carbohydrate metabolic process;GO:0015977//carbon fixation	gi|297740271|emb|CBI30453.3|/1.18364e-20/unnamed protein product [Vitis vinifera]
29920	Down	-	GO:0008940//nitrate reductase activity;GO:0030554//adenyl nucleotide binding;GO:0005506//iron ion binding;GO:0008940//nitrate reductase activity;GO:0030554//adenyl nucleotide binding;GO:0005506//iron ion binding	GO:0042126//nitrate metabolic process;GO:0042126//nitrate metabolic process	gi|255545540|ref|XP_002513830.1|/1.26096e-22/nitrate reductase, putative [Ricinus communis]
29981	Down	-	-	-	-
30074	Down	-	-	-	gi|224054710|ref|XP_002298353.1|/3.5618e-09/alpha-expansin family protein [Populus trichocarpa]
30151	Down	-	-	-	-
30227	Down	GO:0005576//extracellular region;GO:0030312//external encapsulating structure;GO:0044424//intracellular part;GO:0005576//extracellular region;GO:0030312//external encapsulating structure;GO:0044424//intracellular part	GO:0004091//carboxylesterase activity;GO:0030234//enzyme regulator activity;GO:0004091//carboxylesterase activity;GO:0030234//enzyme regulator activity	GO:0045229//external encapsulating structure organization;GO:0071555;GO:0051707//response to other organism;GO:0045229//external encapsulating structure organization;GO:0071555;GO:0051707//response to other organism	gi|297742928|emb|CBI35795.3|/7.64997e-20/unnamed protein product [Vitis vinifera]
30262	Down	GO:0009534//chloroplast thylakoid;GO:0009534//chloroplast thylakoid	GO:0005515//protein binding;GO:0005515//protein binding	GO:0050896//response to stimulus;GO:0050896//response to stimulus	gi|297808183|ref|XP_002871975.1|/5.6865e-07/DNAJ heat shock N-terminal domain-containing protein [Arabidopsis lyrata subsp. lyrata]
30411	Down	-	-	-	-
30582	Down	-	-	-	-
30640	Down	-	-	-	-
30960	Down	-	-	GO:0007047//cellular cell wall organization;GO:0007047//cellular cell wall organization	gi|297744657|emb|CBI37919.3|/1.54499e-12/unnamed protein product [Vitis vinifera]
30991	Down	GO:0005576//extracellular region;GO:0042579//microbody;GO:0009536//plastid;GO:0005576//extracellular region;GO:0042579//microbody;GO:0009536//plastid	GO:0016616//oxidoreductase activity, acting on the CH-OH group of donors, NAD or NADP as acceptor;GO:0008187//poly-pyrimidine tract binding;GO:0000166//nucleotide binding;GO:0016616//oxidoreductase activity, acting on the CH-OH group of donors, NAD or NADP as acceptor;GO:0008187//poly-pyrimidine tract binding;GO:0000166//nucleotide binding	GO:0009853//photorespiration;GO:0009853//photorespiration	gi|255581842|ref|XP_002531721.1|/4.05636e-21/hydroxypyruvate reductase, putative [Ricinus communis]
31089	Down	GO:0009532//plastid stroma;GO:0009532//plastid stroma	GO:0043169//cation binding;GO:0019203//carbohydrate phosphatase activity;GO:0043169//cation binding;GO:0019203//carbohydrate phosphatase activity	GO:0005975//carbohydrate metabolic process;GO:0015977//carbon fixation;GO:0005975//carbohydrate metabolic process;GO:0015977//carbon fixation	gi|158427470|gb|ABW38330.1|/1.53695e-20/chloroplast fructose-1,6-bisphosphatase I [Fragaria x ananassa]
31321	Down	-	-	-	-
31474	Down	-	-	-	gi|1087017|gb|AAB35284.1|/4.354e-07/arabinogalactan-protein [Nicotiana alata]
31649	Down	-	-	-	-
31694	Down	-	-	-	-
31735	Down	-	-	-	-
31848	Down	GO:0031410//cytoplasmic vesicle;GO:0030312//external encapsulating structure;GO:0031410//cytoplasmic vesicle;GO:0030312//external encapsulating structure	GO:0004175//endopeptidase activity;GO:0005515//protein binding;GO:0004175//endopeptidase activity;GO:0005515//protein binding	GO:0019538//protein metabolic process;GO:0044092;GO:0019538//protein metabolic process;GO:0044092	gi|297803036|ref|XP_002869402.1|/1.6459e-14/subtilase family protein [Arabidopsis lyrata subsp. lyrata]
31926	Down	-	-	-	gi|255626931|gb|ACU13810.1|/2.82218e-06/unknown [Glycine max]
32160	Down	-	-	-	gi|224054710|ref|XP_002298353.1|/3.55147e-09/alpha-expansin family protein [Populus trichocarpa]
32746	Down	-	-	-	-
32775	Down	GO:0043231//intracellular membrane-bounded organelle;GO:0009523//photosystem II;GO:0043231//intracellular membrane-bounded organelle;GO:0009523//photosystem II	GO:0046872//metal ion binding;GO:0046872//metal ion binding	GO:0044237//cellular metabolic process;GO:0044237//cellular metabolic process	gi|18395819|ref|NP_566137.1|/1.39334e-13/oxygen evolving enhancer 3 (PsbQ) family protein [Arabidopsis thaliana]
33020	Down	GO:0043231//intracellular membrane-bounded organelle;GO:0043231//intracellular membrane-bounded organelle	GO:0016209//antioxidant activity;GO:0005506//iron ion binding;GO:0003824//catalytic activity;GO:0016209//antioxidant activity;GO:0005506//iron ion binding;GO:0003824//catalytic activity	GO:0009414//response to water deprivation;GO:0006972//hyperosmotic response;GO:0008152//metabolic process;GO:0009414//response to water deprivation;GO:0006972//hyperosmotic response;GO:0008152//metabolic process	gi|7259219|emb|CAA76374.2|/2.62163e-20/peroxidase [Spinacia oleracea]
33225	Down	GO:0044464//cell part;GO:0044464//cell part	-	-	gi|15242391|ref|NP_197082.1|/3.10403e-13/pollen Ole e 1 allergen and extensin family protein [Arabidopsis thaliana]
33313	Down	-	-	-	-
33584	Down	-	-	-	-
33645	Down	-	-	-	-
33777	Down	-	-	-	gi|15230351|ref|NP_188565.1|/6.4723e-11/unknown protein [Arabidopsis thaliana]
33838	Down	GO:0009532//plastid stroma;GO:0009532//plastid stroma	GO:0043169//cation binding;GO:0019203//carbohydrate phosphatase activity;GO:0016628//oxidoreductase activity, acting on the CH-CH group of donors, NAD or NADP as acceptor;GO:0043169//cation binding;GO:0019203//carbohydrate phosphatase activity;GO:0016628//oxidoreductase activity, acting on the CH-CH group of donors, NAD or NADP as acceptor	GO:0005975//carbohydrate metabolic process;GO:0015977//carbon fixation;GO:0005975//carbohydrate metabolic process;GO:0015977//carbon fixation	gi|11242|emb|CAA41154.1|/7.371e-23/fructose-bisphosphatase [Arabidopsis thaliana]
33859	Down	-	-	-	-
34267	Down	-	-	-	-
34453	Down	GO:0009523//photosystem II;GO:0009532//plastid stroma;GO:0009534//chloroplast thylakoid;GO:0005576//extracellular region;GO:0009523//photosystem II;GO:0009532//plastid stroma;GO:0009534//chloroplast thylakoid;GO:0005576//extracellular region	GO:0046872//metal ion binding;GO:0046872//metal ion binding	GO:0044237//cellular metabolic process;GO:0044237//cellular metabolic process	gi|34810268|pdb|1NZE|A/2.21289e-19/Chain A, Crystal Structure Of Psbq Polypeptide Of Photosystem Ii From Higher Plants
34609	Down	-	-	-	-
35085	Down	GO:0031976	GO:0016209//antioxidant activity;GO:0005488//binding;GO:0016705//oxidoreductase activity, acting on paired donors, with incorporation or reduction of molecular oxygen	GO:0008152//metabolic process;GO:0019725//cellular homeostasis	gi|75324751|sp|Q6UBI3.1|PERQ_SUASA/2.79283e-22/RecName: Full=Peroxiredoxin Q, chloroplastic; AltName: Full=Thioredoxin reductase; Flags: Precursor
35146	Down	-	-	-	-
35462	Down	-	-	-	-
35565	Down	GO:0009527//plastid outer membrane	-	GO:0009658//chloroplast organization	gi|297737876|emb|CBI27077.3|/4.94126e-11/unnamed protein product [Vitis vinifera]
35610	Down	-	-	-	-
35641	Down	-	-	-	-
35952	Down	-	-	-	-
36173	Down	-	-	-	-
36216	Down	GO:0009532//plastid stroma;GO:0009526//plastid envelope;GO:0009534//chloroplast thylakoid;GO:0005576//extracellular region	GO:0046914//transition metal ion binding;GO:0016836//hydro-lyase activity	GO:0010035//response to inorganic substance;GO:0010118//stomatal movement;GO:0050832//defense response to fungus	gi|170102|gb|AAA34026.1|/2.79283e-22/carbonic anhydrase precursor [Spinacia oleracea]
36425	Down	GO:0005576//extracellular region;GO:0044424//intracellular part;GO:0030312//external encapsulating structure	GO:0030234//enzyme regulator activity;GO:0004091//carboxylesterase activity	GO:0051707//response to other organism;GO:0071555	gi|24250746|gb|AAK84485.1|/8.98423e-21/putative thermostable pectinesterase [Citrus sinensis]
36713	Down	GO:0044464//cell part	GO:0016628//oxidoreductase activity, acting on the CH-CH group of donors, NAD or NADP as acceptor;GO:0046872//metal ion binding	GO:0008152//metabolic process	gi|18406202|ref|NP_565996.1|/5.81991e-12/MSS3 (multicopy suppressors of snf4 deficiency in yeast 3); calcium ion binding [Arabidopsis thaliana]
36909	Down	-	GO:0016491//oxidoreductase activity;GO:0005488//binding	-	gi|255583202|ref|XP_002532366.1|/5.63704e-07/1-aminocyclopropane-1-carboxylate oxidase, putative [Ricinus communis]
36966	Down	-	-	-	gi|217073830|gb|ACJ85275.1|/6.2507e-06/unknown [Medicago truncatula]
37111	Down	-	-	-	-
37172	Down	-	-	-	-
37209	Down	-	-	-	-
37505	Down	GO:0044424//intracellular part	GO:0016765//transferase activity, transferring alkyl or aryl (other than methyl) groups	-	gi|124507403|gb|ABN13680.1|/4.44582e-20/glutathione S-transferase [Salicornia brachiata]
37544	Down	-	-	-	-
38179	Down	GO:0009536//plastid	GO:0016211//ammonia ligase activity;GO:0032559//adenyl ribonucleotide binding	GO:0006541//glutamine metabolic process	gi|154017627|gb|ABL89188.2|/1.92846e-23/plastid glutamine synthetase 2 [Spinacia oleracea]
38316	Down	GO:0009532//plastid stroma	GO:0043169//cation binding;GO:0019203//carbohydrate phosphatase activity;GO:0016628//oxidoreductase activity, acting on the CH-CH group of donors, NAD or NADP as acceptor	GO:0005975//carbohydrate metabolic process;GO:0015977//carbon fixation	gi|3915687|sp|P22418.2|F16P1_SPIOL/1.3355e-24/RecName: Full=Fructose-1,6-bisphosphatase, chloroplastic; Short=FBPase; AltName: Full=D-fructose-1,6-bisphosphate 1-phosphohydrolase; Flags: Precursor
38369	Down	GO:0009534//chloroplast thylakoid	-	GO:0010119//regulation of stomatal movement;GO:0051592//response to calcium ion	gi|255639859|gb|ACU20222.1|/4.76098e-14/unknown [Glycine max]
38372	Down	-	-	-	-
38398	Down	-	GO:0008940//nitrate reductase activity;GO:0030554//adenyl nucleotide binding;GO:0005506//iron ion binding	GO:0042126//nitrate metabolic process	gi|470678|gb|AAA18377.1|/3.28945e-23/NADH:nitrate reductase [Spinacia oleracea]
38711	Down	-	-	-	-
38871	Down	GO:0009536//plastid	GO:0016211//ammonia ligase activity;GO:0032559//adenyl ribonucleotide binding	GO:0006541//glutamine metabolic process	gi|154017627|gb|ABL89188.2|/1.92846e-23/plastid glutamine synthetase 2 [Spinacia oleracea]
38931	Down	-	-	-	gi|225445166|ref|XP_002280712.1|/8.13986e-06/PREDICTED: similar to Os12g0541500 [Vitis vinifera]
39101	Down	-	-	-	-
39200	Down	GO:0009532//plastid stroma;GO:0009526//plastid envelope;GO:0009534//chloroplast thylakoid;GO:0005576//extracellular region	GO:0046914//transition metal ion binding;GO:0016836//hydro-lyase activity	GO:0010035//response to inorganic substance;GO:0010118//stomatal movement;GO:0050832//defense response to fungus	gi|112292669|gb|ABI14813.1|/3.88571e-24/chloroplast carbonic anhydrase [Pachysandra terminalis]
39209	Down	-	GO:0008940//nitrate reductase activity;GO:0030554//adenyl nucleotide binding;GO:0005506//iron ion binding	GO:0042126//nitrate metabolic process	gi|470678|gb|AAA18377.1|/3.28945e-23/NADH:nitrate reductase [Spinacia oleracea]
39550	Down	-	-	-	-
39788	Down	-	-	-	-
39969	Down	GO:0032991//macromolecular complex;GO:0009536//plastid	GO:0003676//nucleic acid binding	-	gi|296083731|emb|CBI23720.3|/2.77654e-22/unnamed protein product [Vitis vinifera]
40018	Down	-	-	-	-
40118	Down	GO:0043231//intracellular membrane-bounded organelle	GO:0016209//antioxidant activity;GO:0005506//iron ion binding;GO:0003824//catalytic activity	GO:0009414//response to water deprivation;GO:0006972//hyperosmotic response;GO:0008152//metabolic process	gi|7259219|emb|CAA76374.2|/2.13216e-22/peroxidase [Spinacia oleracea]
40270	Down	-	-	-	-
40341	Down	GO:0000315//organellar large ribosomal subunit;GO:0009532//plastid stroma;GO:0009534//chloroplast thylakoid	GO:0005488//binding;GO:0005198//structural molecule activity	GO:0006952//defense response;GO:0010467//gene expression	gi|133085|sp|P02398.2|RK12_SPIOL/5.08668e-16/RecName: Full=50S ribosomal protein L12, chloroplastic; AltName: Full=CL12; Flags: Precursor
40412	Down	-	-	-	-
40800	Down	-	-	-	gi|297742444|emb|CBI34593.3|/4.00932e-21/unnamed protein product [Vitis vinifera]
41021	Down	-	-	-	gi|63148514|gb|AAY34438.1|/1.25213e-06/Kunitz-type chymotrypsin inhibitor [Psophocarpus tetragonolobus]
41437	Down	-	-	-	-
41506	Down	-	-	-	-
41519	Down	GO:0009532//plastid stroma	GO:0046914//transition metal ion binding;GO:0016836//hydro-lyase activity	-	gi|115472|sp|P16016.2|CAHC_SPIOL/1.52354e-20/RecName: Full=Carbonic anhydrase, chloroplastic; AltName: Full=Carbonate dehydratase; Flags: Precursor
41565	Down	-	-	-	-
41872	Down	-	-	-	-
42017	Down	-	-	-	-
42190	Down	-	-	-	-
42497	Down	-	-	-	-
42567	Down	GO:0005576//extracellular region;GO:0009536//plastid	GO:0016616//oxidoreductase activity, acting on the CH-OH group of donors, NAD or NADP as acceptor;GO:0008187//poly-pyrimidine tract binding;GO:0000166//nucleotide binding	GO:0043094//cellular metabolic compound salvage	gi|255639618|gb|ACU20103.1|/2.04833e-25/unknown [Glycine max]
42697	Down	-	GO:0005506//iron ion binding	-	gi|15231899|ref|NP_188082.1|/9.89822e-12/CYP72A10; electron carrier/ heme binding / iron ion binding / monooxygenase/ oxygen binding [Arabidopsis thaliana]
42842	Down	-	-	-	-
42846	Down	-	-	-	gi|60459393|gb|AAX20042.1|/8.11606e-06/proline-rich protein [Capsicum annuum]
43147	Down	GO:0043231//intracellular membrane-bounded organelle	-	-	gi|21217451|gb|AAM43922.1|AF469064_1/5.40286e-18/polyamine oxidase [Amaranthus hypochondriacus]
43347	Down	-	-	-	gi|1087015|gb|AAB35283.1|/4.74412e-06/arabinogalactan-protein [Pyrus communis]
43499	Down	GO:0031410//cytoplasmic vesicle	GO:0016709//oxidoreductase activity, acting on paired donors, with incorporation or reduction of molecular oxygen, NADH or NADPH as one donor, and incorporation of one atom of oxygen;GO:0005506//iron ion binding	GO:0008152//metabolic process	gi|255541808|ref|XP_002511968.1|/2.87149e-11/flavonoid 3-hydroxylase, putative [Ricinus communis]
43547	Down	GO:0009536//plastid	GO:0070566//adenylyltransferase activity;GO:0032559//adenyl ribonucleotide binding	GO:0005982//starch metabolic process;GO:0005977//glycogen metabolic process	gi|293371443|gb|ADE44159.1|/3.61564e-22/ADP-glucose pyrophosphorylase small subunit [Solanum lycopersicum var. cerasiforme]
43571	Down	-	GO:0008146//sulfotransferase activity	-	gi|255569139|ref|XP_002525538.1|/7.81982e-09/Flavonol 4'-sulfotransferase, putative [Ricinus communis]
43642	Down	GO:0009534//chloroplast thylakoid	-	GO:0010119//regulation of stomatal movement;GO:0051592//response to calcium ion	gi|255367590|gb|ACU11587.1|/3.62403e-14/extracellular calcium sensing receptor [Liquidambar formosana]
43750	Down	GO:0009536//plastid	GO:0004091//carboxylesterase activity	GO:0044238//primary metabolic process	gi|4103627|gb|AAD01804.1|/5.77246e-20/lipase [Dianthus caryophyllus]
43778	Down	-	-	-	gi|255539529|ref|XP_002510829.1|/1.20363e-17/ATP binding protein, putative [Ricinus communis]
43859	Down	-	-	-	-
44170	Down	GO:0009536//plastid	GO:0004091//carboxylesterase activity	GO:0044238//primary metabolic process	gi|297746296|emb|CBI16352.3|/6.3822e-19/unnamed protein product [Vitis vinifera]
44331	Down	-	-	-	-
44826	Down	-	-	-	-
44916	Down	-	-	-	-
44934	Down	-	-	-	-
45192	Down	-	-	-	-
45333	Down	-	-	-	-
45686	Down	-	-	-	-
45934	Down	-	-	-	-
46228	Down	GO:0031224//intrinsic to membrane;GO:0031410//cytoplasmic vesicle	GO:0016491//oxidoreductase activity;GO:0004672//protein kinase activity;GO:0032559//adenyl ribonucleotide binding	GO:0006464//protein modification process	gi|224135873|ref|XP_002322182.1|/6.58511e-16/predicted protein [Populus trichocarpa]
46514	Down	GO:0009532//plastid stroma;GO:0009534//chloroplast thylakoid	GO:0043169//cation binding	GO:0006812//cation transport	gi|297807505|ref|XP_002871636.1|/6.36342e-19/heavy-metal-associated domain-containing protein [Arabidopsis lyrata subsp. lyrata]
46598	Down	-	-	-	-
46677	Down	-	-	-	-
47102	Down	-	-	-	-
47210	Down	-	-	-	-
47554	Down	-	-	-	-
47600	Down	GO:0005840//ribosome;GO:0009532//plastid stroma;GO:0009526//plastid envelope;GO:0005576//extracellular region;GO:0016020//membrane	GO:0005515//protein binding;GO:0000166//nucleotide binding	GO:0051084//'de novo' posttranslational protein folding;GO:0009814//defense response, incompatible interaction	gi|1762130|gb|AAB39827.1|/6.14529e-14/chaperonin-60 beta subunit [Solanum tuberosum]
47686	Down	-	-	-	-
47697	Down	-	-	-	-
47978	Down	-	-	-	gi|255537005|ref|XP_002509569.1|/3.48142e-17/ankyrin repeat-containing protein, putative [Ricinus communis]
48198	Down	-	-	-	-
48218	Down	-	-	-	-
48301	Down	GO:0009532//plastid stroma	GO:0043169//cation binding;GO:0019203//carbohydrate phosphatase activity;GO:0016628//oxidoreductase activity, acting on the CH-CH group of donors, NAD or NADP as acceptor	GO:0005975//carbohydrate metabolic process;GO:0015977//carbon fixation	gi|255640681|gb|ACU20625.1|/9.45886e-23/unknown [Glycine max]
48546	Down	-	-	-	gi|297737955|emb|CBI27156.3|/9.40639e-07/unnamed protein product [Vitis vinifera]
48730	Down	-	GO:0016709//oxidoreductase activity, acting on paired donors, with incorporation or reduction of molecular oxygen, NADH or NADPH as one donor, and incorporation of one atom of oxygen;GO:0005506//iron ion binding	GO:0008152//metabolic process	gi|255578045|ref|XP_002529893.1|/1.01294e-16/cytochrome P450, putative [Ricinus communis]
48878	Down	-	-	-	gi|15637139|gb|AAL04436.1|/5.02393e-08/carbonic anhydrase [Beta vulgaris]
49369	Down	GO:0009536//plastid	GO:0005488//binding;GO:0016832//aldehyde-lyase activity	GO:0006950//response to stress;GO:0006007//glucose catabolic process	gi|40457267|gb|AAR86689.1|/2.25137e-24/fructose-bisphosphate aldolase [Glycine max]
49557	Down	-	GO:0016491//oxidoreductase activity	-	gi|21217451|gb|AAM43922.1|AF469064_1/5.1869e-13/polyamine oxidase [Amaranthus hypochondriacus]
50051	Down	GO:0009532//plastid stroma	-	-	gi|118484252|gb|ABK94006.1|/3.36205e-12/unknown [Populus trichocarpa]
50172	Down	-	-	-	-
50213	Down	-	-	-	-
50226	Down	GO:0043234//protein complex;GO:0009534//chloroplast thylakoid	GO:0046906//tetrapyrrole binding	GO:0009639//response to red or far red light;GO:0006091//generation of precursor metabolites and energy	gi|15225630|ref|NP_181539.1|/4.23333e-23/LHCB4.3 (light harvesting complex PSII); chlorophyll binding [Arabidopsis thaliana]
50325	Down	GO:0009532//plastid stroma	GO:0043169//cation binding;GO:0019203//carbohydrate phosphatase activity;GO:0016628//oxidoreductase activity, acting on the CH-CH group of donors, NAD or NADP as acceptor	GO:0005975//carbohydrate metabolic process;GO:0015977//carbon fixation	gi|297740271|emb|CBI30453.3|/5.34276e-26/unnamed protein product [Vitis vinifera]
50464	Down	-	-	-	-
50584	Down	-	-	-	-
50830	Down	-	-	-	-
51012	Down	-	-	-	-
51081	Down	GO:0009536//plastid	GO:0005506//iron ion binding;GO:0016712//oxidoreductase activity, acting on paired donors, with incorporation or reduction of molecular oxygen, reduced flavin or flavoprotein as one donor, and incorporation of one atom of oxygen	GO:0016117//carotenoid biosynthetic process	gi|212421921|gb|ACJ25969.1|/3.23172e-23/cytochrome P450-type monooxygenase 97A29 [Solanum lycopersicum]
51499	Down	-	-	-	-
51518	Down	-	-	-	-
52291	Down	GO:0043234//protein complex;GO:0009534//chloroplast thylakoid	GO:0043169//cation binding;GO:0051540	GO:0009767//photosynthetic electron transport chain	gi|255629942|gb|ACU15323.1|/2.47444e-23/unknown [Glycine max]
52346	Down	-	-	-	gi|297815840|ref|XP_002875803.1|/1.04202e-13/PTAC16 [Arabidopsis lyrata subsp. lyrata]
52410	Down	-	-	-	gi|2507458|sp|P07591.2|TRXM_SPIOL/3.46885e-09/RecName: Full=Thioredoxin M-type, chloroplastic; Short=Trx-M; Contains: RecName: Full=Thioredoxin M-type Mc; Contains: RecName: Full=Thioredoxin M-type Md; Flags: Precursor
52714	Down	-	-	-	gi|255628509|gb|ACU14599.1|/1.07583e-18/unknown [Glycine max]
53064	Down	GO:0043227//membrane-bounded organelle	GO:0004091//carboxylesterase activity	GO:0006787	gi|30912737|sp|Q9LE89.1|CLH0_CHEAL/2.09474e-22/RecName: Full=Chlorophyllase type 0; AltName: Full=CaCLH0; AltName: Full=Chlorophyll-chlorophyllido hydrolase 0; Short=Chlase 0; Flags: Precursor
53125	Down	GO:0031461//cullin-RING ubiquitin ligase complex	GO:0005488//binding;GO:0019787//small conjugating protein ligase activity	GO:0043161//proteasomal ubiquitin-dependent protein catabolic process;GO:0006952//defense response;GO:0051707//response to other organism;GO:0009719;GO:0023033;GO:0009611//response to wounding;GO:0009908//flower development;GO:0009639//response to red or far red light	gi|148909412|gb|ABR17804.1|/6.7542e-13/unknown [Picea sitchensis]
53162	Down	-	-	-	-
53561	Down	-	-	-	-
53643	Down	-	GO:0004871//signal transducer activity;GO:0016772//transferase activity, transferring phosphorus-containing groups	GO:0006351//transcription, DNA-dependent;GO:0023060	gi|302143985|emb|CBI23090.3|/5.49607e-23/unnamed protein product [Vitis vinifera]
53678	Down	-	-	-	gi|297734070|emb|CBI15317.3|/3.93875e-21/unnamed protein product [Vitis vinifera]
53725	Down	-	-	-	-
53903	Down	-	-	-	-
54062	Down	GO:0009536//plastid	GO:0016211//ammonia ligase activity;GO:0032559//adenyl ribonucleotide binding	GO:0006541//glutamine metabolic process	gi|154017627|gb|ABL89188.2|/1.59541e-30/plastid glutamine synthetase 2 [Spinacia oleracea]
54298	Down	-	-	-	gi|6633822|gb|AAF19681.1|AC009519_15/2.73401e-14/F1N19.25 [Arabidopsis thaliana]
54562	Down	-	-	-	-
54799	Down	-	-	-	-
54847	Down	-	-	-	-
54900	Down	-	-	-	-
55086	Down	-	-	-	gi|285818379|gb|AAX47171.2|/6.30292e-11/SUPPRESSOR OF OVEREXPRESSION OF CONSTANS 1 a [Pisum sativum]
55295	Down	-	-	-	-
55349	Down	-	-	-	-
55587	Down	-	-	-	gi|2196542|gb|AAB61213.1|/1.90369e-09/glycine-rich protein [Oryza sativa Japonica Group]
55638	Down	GO:0009532//plastid stroma;GO:0009526//plastid envelope;GO:0009534//chloroplast thylakoid;GO:0034357;GO:0005576//extracellular region	GO:0008187//poly-pyrimidine tract binding;GO:0030554//adenyl nucleotide binding;GO:0009055//electron carrier activity;GO:0008937//ferredoxin reductase activity	GO:0006952//defense response;GO:0022900//electron transport chain;GO:0051234//establishment of localization	gi|255586297|ref|XP_002533800.1|/8.72815e-29/ferredoxin--NADP reductase, putative [Ricinus communis]
55991	Down	GO:0031224//intrinsic to membrane;GO:0009941//chloroplast envelope	-	GO:0051234//establishment of localization	gi|9295275|gb|AAF86907.1|AF223359_1/4.48265e-25/phosphoenolpyruvate/phosphate translocator precursor [Mesembryanthemum crystallinum]
56032	Down	GO:0009532//plastid stroma;GO:0005618//cell wall	GO:0016209//antioxidant activity;GO:0005488//binding;GO:0016705//oxidoreductase activity, acting on paired donors, with incorporation or reduction of molecular oxygen	GO:0006952//defense response;GO:0008152//metabolic process;GO:0019725//cellular homeostasis	gi|42565527|gb|AAS21026.1|/1.59434e-22/peroxiredoxin [Hyacinthus orientalis]
56115	Down	-	-	-	gi|225466563|ref|XP_002268585.1|/7.9494e-06/PREDICTED: hypothetical protein [Vitis vinifera]
56432	Down	-	-	-	gi|118489484|gb|ABK96544.1|/1.10925e-07/unknown [Populus trichocarpa x Populus deltoides]
56781	Down	GO:0009534//chloroplast thylakoid;GO:0031410//cytoplasmic vesicle	-	-	gi|255548874|ref|XP_002515493.1|/3.01377e-13/14 kDa proline-rich protein DC2.15 precursor, putative [Ricinus communis]
56837	Down	-	-	-	gi|255583202|ref|XP_002532366.1|/3.10942e-10/1-aminocyclopropane-1-carboxylate oxidase, putative [Ricinus communis]
57027	Down	-	-	-	-
57057	Down	-	-	-	-
57229	Down	-	-	-	-
57357	Down	GO:0043231//intracellular membrane-bounded organelle	-	-	gi|21217451|gb|AAM43922.1|AF469064_1/8.16375e-19/polyamine oxidase [Amaranthus hypochondriacus]
57493	Down	GO:0005618//cell wall;GO:0043231//intracellular membrane-bounded organelle;GO:0005576//extracellular region	GO:0046914//transition metal ion binding;GO:0004871//signal transducer activity;GO:0016623	GO:0006950//response to stress;GO:0009755//hormone-mediated signaling pathway	gi|196122024|gb|ACG69486.1|/4.9413e-24/germin-like protein 10 [Glycine max]
57567	Down	-	-	-	-
57641	Down	-	-	-	-
57851	Down	-	-	-	-
57852	Down	-	-	-	-
58175	Down	-	-	-	-
58267	Down	-	-	-	-
58291	Down	-	-	-	-
58317	Down	GO:0044464//cell part	GO:0005506//iron ion binding	-	gi|15231899|ref|NP_188082.1|/1.44104e-15/CYP72A10; electron carrier/ heme binding / iron ion binding / monooxygenase/ oxygen binding [Arabidopsis thaliana]
58456	Down	-	-	-	-
58475	Down	-	-	-	-
58537	Down	-	-	-	-
58575	Down	-	-	-	-
58653	Down	-	-	-	-
58724	Down	GO:0005576//extracellular region;GO:0009532//plastid stroma	GO:0016791//phosphatase activity	-	gi|255547472|ref|XP_002514793.1|/1.34877e-13/4-nitrophenylphosphatase, putative [Ricinus communis]
58894	Down	-	-	-	-
58933	Down	-	-	-	-
59155	Down	GO:0016020//membrane	GO:0046914//transition metal ion binding;GO:0003824//catalytic activity	-	gi|297739426|emb|CBI29608.3|/7.92404e-17/unnamed protein product [Vitis vinifera]
59420	Down	-	GO:0016491//oxidoreductase activity;GO:0005506//iron ion binding	-	gi|296082831|emb|CBI22132.3|/2.15792e-14/unnamed protein product [Vitis vinifera]
59559	Down	GO:0044424//intracellular part	GO:0016628//oxidoreductase activity, acting on the CH-CH group of donors, NAD or NADP as acceptor;GO:0019203//carbohydrate phosphatase activity;GO:0043169//cation binding	GO:0005975//carbohydrate metabolic process	gi|119748|sp|P14766.2|F16P2_SPIOL/7.63954e-28/RecName: Full=Fructose-1,6-bisphosphatase, cytosolic; Short=FBPase; AltName: Full=D-fructose-1,6-bisphosphate 1-phosphohydrolase
59914	Down	-	-	-	gi|294460139|gb|ADE75652.1|/1.07097e-13/unknown [Picea sitchensis]
60287	Down	GO:0031224//intrinsic to membrane	GO:0030554//adenyl nucleotide binding;GO:0046914//transition metal ion binding;GO:0050664//oxidoreductase activity, acting on NADH or NADPH, with oxygen as acceptor	GO:0008152//metabolic process	gi|87241054|gb|ABD32912.1|/2.72345e-17/Ferric reductase-like transmembrane component [Medicago truncatula]
60836	Down	GO:0043231//intracellular membrane-bounded organelle;GO:0016020//membrane	GO:0030554//adenyl nucleotide binding;GO:0005506//iron ion binding;GO:0008940//nitrate reductase activity	GO:0044271//cellular nitrogen compound biosynthetic process;GO:0009314//response to radiation;GO:0009608//response to symbiont;GO:0042126//nitrate metabolic process	gi|470678|gb|AAA18377.1|/4.03866e-29/NADH:nitrate reductase [Spinacia oleracea]
60960	Down	GO:0043231//intracellular membrane-bounded organelle	GO:0001071	GO:0010468//regulation of gene expression	gi|255550670|ref|XP_002516384.1|/2.71527e-17/transcription factor, putative [Ricinus communis]
61125	Down	GO:0043231//intracellular membrane-bounded organelle	GO:0004091//carboxylesterase activity	GO:0050896//response to stimulus;GO:0006787	gi|30912737|sp|Q9LE89.1|CLH0_CHEAL/1.81287e-29/RecName: Full=Chlorophyllase type 0; AltName: Full=CaCLH0; AltName: Full=Chlorophyll-chlorophyllido hydrolase 0; Short=Chlase 0; Flags: Precursor
61140	Down	-	-	-	-
61292	Down	-	GO:0008940//nitrate reductase activity;GO:0030554//adenyl nucleotide binding;GO:0005506//iron ion binding	GO:0042126//nitrate metabolic process	gi|157932108|gb|ABW05098.1|/2.46156e-10/nitrate reductase [Beta vulgaris]
61385	Down	-	-	-	-
61607	Down	-	-	-	-
61971	Down	-	GO:0005488//binding	GO:0006355//regulation of transcription, DNA-dependent;GO:0009908//flower development;GO:0009900;GO:0010260//organ senescence;GO:0008283//cell proliferation	gi|255540071|ref|XP_002511100.1|/4.04521e-13/Auxin response factor, putative [Ricinus communis]
62009	Down	-	-	-	-
62042	Down	-	-	-	-
62145	Down	-	-	-	gi|269980442|gb|ACZ56416.1|/4.94839e-19/ankyrin-like protein [Vitis vinifera]
62199	Down	-	-	-	-
62288	Down	-	-	-	-
62337	Down	-	-	-	-
62510	Down	-	-	-	-
62693	Down	-	-	-	-
62717	Down	-	-	-	-
62814	Down	-	-	-	-
62928	Down	-	-	-	gi|297834302|ref|XP_002885033.1|/3.66724e-06/ATPME3 [Arabidopsis lyrata subsp. lyrata]
63574	Down	-	-	-	-
63625	Down	-	-	-	-
63630	Down	GO:0009536//plastid	GO:0043169//cation binding;GO:0016491//oxidoreductase activity;GO:0019203//carbohydrate phosphatase activity	GO:0005975//carbohydrate metabolic process;GO:0015977//carbon fixation	gi|3915687|sp|P22418.2|F16P1_SPIOL/3.89722e-16/RecName: Full=Fructose-1,6-bisphosphatase, chloroplastic; Short=FBPase; AltName: Full=D-fructose-1,6-bisphosphate 1-phosphohydrolase; Flags: Precursor
63645	Down	-	-	-	-
63812	Down	GO:0043231//intracellular membrane-bounded organelle	GO:0005488//binding	-	gi|255564826|ref|XP_002523407.1|/2.20273e-27/protein binding protein, putative [Ricinus communis]
63933	Down	-	-	-	-
64006	Down	-	GO:0016765//transferase activity, transferring alkyl or aryl (other than methyl) groups	GO:0018130;GO:0010038//response to metal ion	gi|27151627|sp|Q9XGI7.1|NAS_SOLLC/5.09353e-24/RecName: Full=Nicotianamine synthase; AltName: Full=Chloronerva; AltName: Full=S-adenosyl-L-methionine:S-adenosyl-L-methionine:S-adenosyl-methionine 3-amino-3-carboxypropyltransferase
64093	Down	-	-	-	-
64201	Down	-	-	-	-
64208	Down	-	GO:0005488//binding	GO:0009987//cellular process	gi|116560864|gb|ABJ99600.1|/3.41413e-12/NBS-LRR type resistance protein [Beta vulgaris]
64432	Down	-	GO:0008940//nitrate reductase activity;GO:0030554//adenyl nucleotide binding;GO:0005506//iron ion binding	GO:0042126//nitrate metabolic process	gi|1402636|dbj|BAA13047.1|/6.61689e-32/nitrate reductase [Spinacia oleracea]
64909	Down	-	GO:0032559//adenyl ribonucleotide binding;GO:0042623//ATPase activity, coupled	-	gi|297745425|emb|CBI40505.3|/2.43541e-26/unnamed protein product [Vitis vinifera]
65051	Down	-	GO:0016798//hydrolase activity, acting on glycosyl bonds	-	gi|4584556|emb|CAA53545.1|/1.63241e-14/glucan endo-1,3-beta-D-glucosidase [Beta vulgaris subsp. vulgaris]
65076	Down	-	-	-	-
65251	Down	-	-	-	-
65338	Down	GO:0009536//plastid	GO:0043169//cation binding;GO:0016776//phosphotransferase activity, phosphate group as acceptor;GO:0032559//adenyl ribonucleotide binding	GO:0009209//pyrimidine ribonucleoside triphosphate biosynthetic process;GO:0009206	gi|266607|sp|Q01402.1|NDK2_SPIOL/2.00155e-12/RecName: Full=Nucleoside diphosphate kinase 2, chloroplastic; AltName: Full=Nucleoside diphosphate kinase II; Short=NDK II; Short=NDP kinase II; Short=NDPK II; Contains: RecName: Full=Nucleoside diphosphate kinase 2 high molecular weight; Contains: RecName: Full=Nucleoside diphosphate kinase 2 low molecular weight; Flags: Precursor
65363	Down	-	-	-	gi|302172179|gb|ADK97927.1|/4.8923e-27/LuxR family transcriptional regulator [Schiedea adamantis]
65766	Down	GO:0043234//protein complex;GO:0009534//chloroplast thylakoid	-	GO:0009767//photosynthetic electron transport chain	gi|255629942|gb|ACU15323.1|/1.68928e-11/unknown [Glycine max]
65810	Down	GO:0031410//cytoplasmic vesicle	GO:0016787//hydrolase activity	GO:0044238//primary metabolic process	gi|164519779|gb|ABY59947.1|/1.08989e-26/nectar protein 1 [Jacaranda mimosifolia]
65860	Down	-	-	-	-
66583	Down	-	-	-	-
66857	Down	-	-	-	-
67022	Down	-	-	-	-
67069	Down	-	-	-	-
67164	Down	-	-	-	-
67275	Down	-	-	-	gi|255626931|gb|ACU13810.1|/1.92691e-07/unknown [Glycine max]
67338	Down	-	-	-	-
67881	Down	GO:0044464//cell part	-	-	gi|297733757|emb|CBI15004.3|/2.87271e-11/unnamed protein product [Vitis vinifera]
67883	Down	-	-	-	gi|300678122|gb|ADK27329.1|/1.12621e-07/plastid glutamine synthetase [Vigna radiata]
68029	Down	-	-	-	-
68069	Down	-	-	-	-
68124	Down	GO:0009526//plastid envelope	GO:0008171//O-methyltransferase activity	GO:0006779//porphyrin biosynthetic process	gi|297734506|emb|CBI15753.3|/1.85772e-18/unnamed protein product [Vitis vinifera]
68176	Down	-	-	-	-
68252	Down	-	GO:0016491//oxidoreductase activity	-	gi|21217451|gb|AAM43922.1|AF469064_1/1.91799e-23/polyamine oxidase [Amaranthus hypochondriacus]
68275	Down	-	-	-	-
68556	Down	-	-	-	-
68565	Down	-	-	-	-
68922	Down	-	-	-	gi|297742444|emb|CBI34593.3|/4.10686e-34/unnamed protein product [Vitis vinifera]
68981	Down	-	-	-	-
69390	Down	-	-	-	gi|255537005|ref|XP_002509569.1|/7.03258e-10/ankyrin repeat-containing protein, putative [Ricinus communis]
69531	Down	-	-	-	-
69789	Down	-	-	-	-
69800	Down	-	-	-	-
69885	Down	-	-	-	-
70165	Down	-	GO:0008940//nitrate reductase activity;GO:0030554//adenyl nucleotide binding;GO:0005506//iron ion binding	GO:0042126//nitrate metabolic process	gi|1402636|dbj|BAA13047.1|/2.93417e-32/nitrate reductase [Spinacia oleracea]
70262	Down	GO:0009532//plastid stroma	-	-	gi|167600643|gb|ABZ89185.1|/9.4828e-15/putative protein [Coffea canephora]
70263	Down	-	-	-	-
70330	Down	GO:0005840//ribosome;GO:0009532//plastid stroma;GO:0009526//plastid envelope;GO:0005576//extracellular region;GO:0016020//membrane	GO:0005515//protein binding;GO:0000166//nucleotide binding	GO:0051084//'de novo' posttranslational protein folding;GO:0009814//defense response, incompatible interaction	gi|297793149|ref|XP_002864459.1|/9.16356e-18/ATP binding protein [Arabidopsis lyrata subsp. lyrata]
70378	Down	GO:0009526//plastid envelope;GO:0009570//chloroplast stroma;GO:0005576//extracellular region	GO:0048037//cofactor binding;GO:0008187//poly-pyrimidine tract binding	GO:0042254//ribosome biogenesis;GO:0008152//metabolic process	gi|1532135|gb|AAC49424.1|/1.32015e-24/chloroplast mRNA-binding protein CSP41 precursor [Spinacia oleracea]
70621	Down	GO:0044464//cell part	GO:0004672//protein kinase activity;GO:0000166//nucleotide binding	GO:0009886//post-embryonic morphogenesis;GO:0048229//gametophyte development;GO:0003006//reproductive developmental process	gi|224029487|gb|ACN33819.1|/1.91072e-15/unknown [Zea mays]
70681	Down	GO:0042598//vesicular fraction;GO:0031090//organelle membrane;GO:0043231//intracellular membrane-bounded organelle;GO:0031224//intrinsic to membrane	GO:0016709//oxidoreductase activity, acting on paired donors, with incorporation or reduction of molecular oxygen, NADH or NADPH as one donor, and incorporation of one atom of oxygen;GO:0005506//iron ion binding	GO:0003006//reproductive developmental process;GO:0008152//metabolic process	gi|84514147|gb|ABC59082.1|/1.83646e-26/cytochrome P450 monooxygenase CYP83E8 [Medicago truncatula]
70685	Down	-	GO:0016709//oxidoreductase activity, acting on paired donors, with incorporation or reduction of molecular oxygen, NADH or NADPH as one donor, and incorporation of one atom of oxygen;GO:0005506//iron ion binding	GO:0008152//metabolic process	gi|255544242|ref|XP_002513183.1|/1.84639e-18/cytochrome P450, putative [Ricinus communis]
71000	Down	-	-	-	-
71026	Down	-	-	-	-
71396	Down	-	-	-	-
71641	Down	-	-	-	-
71773	Down	GO:0005777//peroxisome	GO:0005488//binding;GO:0016833//oxo-acid-lyase activity	GO:0043436	gi|8134299|sp|P93110.1|ACEA_CUCMA/3.3546e-20/RecName: Full=Isocitrate lyase; Short=ICL; Short=Isocitrase; Short=Isocitratase
71808	Down	GO:0009526//plastid envelope;GO:0009535//chloroplast thylakoid membrane;GO:0033178//proton-transporting two-sector ATPase complex, catalytic domain	GO:0015078//hydrogen ion transmembrane transporter activity;GO:0019829//cation-transporting ATPase activity;GO:0032559//adenyl ribonucleotide binding	GO:0006818//hydrogen transport;GO:0009767//photosynthetic electron transport chain;GO:0006754//ATP biosynthetic process	gi|755801|emb|CAA68727.1|/5.51663e-31/ATP synthase [Spinacia oleracea]
71817	Down	GO:0044464//cell part	-	GO:0007047//cellular cell wall organization	gi|194740052|gb|ACF94556.1|/9.38815e-39/alpha-expansin [Stellaria longipes]
71895	Down	-	-	-	gi|21217451|gb|AAM43922.1|AF469064_1/1.96665e-20/polyamine oxidase [Amaranthus hypochondriacus]
72576	Down	GO:0044432//endoplasmic reticulum part	GO:0046914//transition metal ion binding;GO:0042562//hormone binding;GO:0004871//signal transducer activity	GO:0009755//hormone-mediated signaling pathway	gi|46409853|gb|AAR97944.2|/7.19945e-23/auxin-binding protein 1 [Eucommia ulmoides]
72641	Down	-	-	-	-
72724	Down	GO:0016020//membrane	GO:0005488//binding;GO:0004672//protein kinase activity	-	gi|255555033|ref|XP_002518554.1|/1.07831e-10/ATP binding protein, putative [Ricinus communis]
72734	Down	GO:0043231//intracellular membrane-bounded organelle	GO:0016868//intramolecular transferase activity, phosphotransferases	GO:0044238//primary metabolic process	gi|534982|emb|CAA53507.1|/3.32879e-36/phosphoglucomutase [Spinacia oleracea]
72743	Down	-	-	-	-
72872	Down	-	-	-	-
72909	Down	GO:0005576//extracellular region;GO:0009532//plastid stroma	GO:0016791//phosphatase activity	-	gi|117662227|gb|ABK55690.1|/1.4018e-26/putative p-nitrophenylphosphatase [Cucumis sativus]
72950	Down	GO:0043231//intracellular membrane-bounded organelle	GO:0046914//transition metal ion binding;GO:0000254//C-4 methylsterol oxidase activity	GO:0006694//steroid biosynthetic process;GO:0006631//fatty acid metabolic process	gi|296083580|emb|CBI23571.3|/5.52522e-15/unnamed protein product [Vitis vinifera]
73045	Down	-	-	-	gi|2507458|sp|P07591.2|TRXM_SPIOL/7.99693e-06/RecName: Full=Thioredoxin M-type, chloroplastic; Short=Trx-M; Contains: RecName: Full=Thioredoxin M-type Mc; Contains: RecName: Full=Thioredoxin M-type Md; Flags: Precursor
73046	Down	GO:0016020//membrane	GO:0016491//oxidoreductase activity;GO:0004672//protein kinase activity;GO:0032559//adenyl ribonucleotide binding	GO:0006464//protein modification process;GO:0007167//enzyme linked receptor protein signaling pathway	gi|296084139|emb|CBI24527.3|/7.45026e-20/unnamed protein product [Vitis vinifera]
73204	Down	-	GO:0016647//oxidoreductase activity, acting on the CH-NH group of donors, oxygen as acceptor	GO:0008152//metabolic process	gi|21217451|gb|AAM43922.1|AF469064_1/2.23801e-24/polyamine oxidase [Amaranthus hypochondriacus]
73324	Down	-	GO:0016491//oxidoreductase activity;GO:0005506//iron ion binding	-	gi|296090093|emb|CBI39912.3|/1.65974e-19/unnamed protein product [Vitis vinifera]
73769	Down	-	-	-	-
73915	Down	-	-	-	-
73992	Down	-	-	-	-
73998	Down	GO:0043231//intracellular membrane-bounded organelle	GO:0003824//catalytic activity	-	gi|255540407|ref|XP_002511268.1|/2.22594e-32/2-deoxyglucose-6-phosphate phosphatase, putative [Ricinus communis]
74031	Down	-	-	-	-
74066	Down	-	GO:0004497//monooxygenase activity;GO:0005506//iron ion binding	GO:0008152//metabolic process	gi|224085806|ref|XP_002307703.1|/1.31103e-16/cytochrome P450 [Populus trichocarpa]
74238	Down	-	-	-	-
74282	Down	-	-	-	gi|297814005|ref|XP_002874886.1|/9.10029e-10/oxidoreductase [Arabidopsis lyrata subsp. lyrata]
74294	Down	GO:0009536//plastid	GO:0043169//cation binding;GO:0019203//carbohydrate phosphatase activity	GO:0015977//carbon fixation;GO:0044238//primary metabolic process	gi|3915687|sp|P22418.2|F16P1_SPIOL/1.31408e-08/RecName: Full=Fructose-1,6-bisphosphatase, chloroplastic; Short=FBPase; AltName: Full=D-fructose-1,6-bisphosphate 1-phosphohydrolase; Flags: Precursor
74660	Down	GO:0009527//plastid outer membrane	-	GO:0009658//chloroplast organization	gi|297737876|emb|CBI27077.3|/5.70006e-12/unnamed protein product [Vitis vinifera]
75220	Down	GO:0005618//cell wall;GO:0043231//intracellular membrane-bounded organelle;GO:0005576//extracellular region	GO:0046914//transition metal ion binding;GO:0004871//signal transducer activity;GO:0016623	GO:0006950//response to stress;GO:0009755//hormone-mediated signaling pathway	gi|291042509|gb|ADD71879.1|/5.66924e-20/germin-like protein subfamily 3 member 4 precursor [Arachis hypogaea]
75463	Down	-	-	-	gi|128392|sp|P10976.2|NLTP_SPIOL/1.88727e-15/RecName: Full=Non-specific lipid-transfer protein; Short=LTP; AltName: Full=Phospholipid transfer protein; Short=PLTP; Flags: Precursor
75469	Down	-	-	-	-
75562	Down	-	-	-	-
75843	Down	GO:0009534//chloroplast thylakoid	GO:0005488//binding	GO:0006810//transport	gi|217075502|gb|ACJ86111.1|/2.71045e-22/unknown [Medicago truncatula]
76046	Down	-	-	-	gi|255647019|gb|ACU23978.1|/6.67606e-21/unknown [Glycine max]
76198	Down	GO:0043231//intracellular membrane-bounded organelle	-	-	gi|297848060|ref|XP_002891911.1|/2.21215e-32/thylakoid lumen 18.3 kDa protein [Arabidopsis lyrata subsp. lyrata]
76484	Down	-	-	-	-
76500	Down	-	-	-	-
76562	Down	GO:0044464//cell part	-	-	gi|297741549|emb|CBI32681.3|/1.10136e-26/unnamed protein product [Vitis vinifera]
76596	Down	-	-	-	-
77196	Down	GO:0031224//intrinsic to membrane;GO:0031410//cytoplasmic vesicle	GO:0004871//signal transducer activity;GO:0004672//protein kinase activity;GO:0016628//oxidoreductase activity, acting on the CH-CH group of donors, NAD or NADP as acceptor;GO:0032559//adenyl ribonucleotide binding	GO:0006464//protein modification process	gi|223452516|gb|ACM89585.1|/1.3432e-32/receptor-like protein kinase [Glycine max]
77207	Down	-	-	-	-
77396	Down	-	GO:0008940//nitrate reductase activity;GO:0030554//adenyl nucleotide binding;GO:0005506//iron ion binding	GO:0042126//nitrate metabolic process	gi|470678|gb|AAA18377.1|/1.53326e-36/NADH:nitrate reductase [Spinacia oleracea]
77432	Down	GO:0031410//cytoplasmic vesicle	-	-	gi|5263319|gb|AAD41421.1|AC007727_10/3.19704e-34/ESTs gb|N96028, gb|F14286, gb|T20680, gb|F14443, gb|AA657300 and gb|N65244 come from this gene [Arabidopsis thaliana]
77623	Down	-	-	-	-
77967	Down	-	-	-	-
77987	Down	-	GO:0008940//nitrate reductase activity;GO:0030554//adenyl nucleotide binding;GO:0005506//iron ion binding	GO:0042126//nitrate metabolic process	gi|157932108|gb|ABW05098.1|/1.53326e-36/nitrate reductase [Beta vulgaris]
78054	Down	-	-	-	gi|255638488|gb|ACU19553.1|/1.49545e-07/unknown [Glycine max]
78216	Down	-	-	-	gi|417176|sp|P32733.1|ID5A_PROJU/3.92314e-08/RecName: Full=Kunitz-type trypsin inhibitor alpha chain
78831	Down	-	-	-	-
78925	Down	-	-	-	-
79134	Down	-	-	-	-
79144	Down	-	-	-	-
79207	Down	GO:0043231//intracellular membrane-bounded organelle;GO:0031410//cytoplasmic vesicle	GO:0016209//antioxidant activity;GO:0005506//iron ion binding;GO:0003824//catalytic activity	GO:0009414//response to water deprivation;GO:0006972//hyperosmotic response;GO:0008152//metabolic process	gi|7259219|emb|CAA76374.2|/1.42614e-34/peroxidase [Spinacia oleracea]
79275	Down	GO:0043231//intracellular membrane-bounded organelle;GO:0031410//cytoplasmic vesicle	GO:0016209//antioxidant activity;GO:0005506//iron ion binding;GO:0003824//catalytic activity	GO:0009414//response to water deprivation;GO:0006972//hyperosmotic response;GO:0008152//metabolic process	gi|7259219|emb|CAA76374.2|/2.87358e-35/peroxidase [Spinacia oleracea]
79319	Down	-	-	-	-
79362	Down	GO:0016020//membrane	GO:0004674//protein serine/threonine kinase activity;GO:0032559//adenyl ribonucleotide binding	GO:0009725//response to hormone stimulus;GO:0006464//protein modification process;GO:0006970//response to osmotic stress;GO:0023060	gi|255556588|ref|XP_002519328.1|/1.99002e-36/CBL-interacting serine/threonine-protein kinase, putative [Ricinus communis]
79566	Down	GO:0009526//plastid envelope;GO:0009532//plastid stroma	GO:0008135//translation factor activity, nucleic acid binding	GO:0003006//reproductive developmental process;GO:0006412//translation;GO:0010038//response to metal ion	gi|297738788|emb|CBI28033.3|/2.06892e-17/unnamed protein product [Vitis vinifera]
79670	Down	GO:0044464//cell part	GO:0005506//iron ion binding;GO:0003824//catalytic activity;GO:0016209//antioxidant activity	GO:0008152//metabolic process;GO:0006950//response to stress	gi|307136213|gb|ADN34050.1|/1.67937e-35/peroxidase [Cucumis melo subsp. melo]
79671	Down	-	-	-	-
79702	Down	-	-	-	-
79881	Down	-	-	-	-
79945	Down	GO:0009532//plastid stroma;GO:0030529//ribonucleoprotein complex	GO:0003723//RNA binding;GO:0005198//structural molecule activity	GO:0010467//gene expression;GO:0022613//ribonucleoprotein complex biogenesis	gi|116786149|gb|ABK23997.1|/3.18188e-18/unknown [Picea sitchensis]
80128	Down	-	-	-	-
80259	Down	-	-	-	-
80263	Down	-	-	-	-
80287	Down	-	GO:0046914//transition metal ion binding	-	gi|255562369|ref|XP_002522191.1|/2.20352e-19/RING-H2 finger protein ATL1L, putative [Ricinus communis]
80374	Down	-	GO:0016301//kinase activity	-	gi|296088218|emb|CBI35733.3|/3.18927e-10/unnamed protein product [Vitis vinifera]
80402	Down	-	-	-	-
80567	Down	-	-	-	-
80639	Down	-	-	-	-
80689	Down	-	-	-	-
80699	Down	-	-	-	-
80851	Down	-	-	-	-
80881	Down	-	GO:0004713//protein tyrosine kinase activity;GO:0032559//adenyl ribonucleotide binding	GO:0006464//protein modification process	gi|302144230|emb|CBI23454.3|/6.59843e-24/unnamed protein product [Vitis vinifera]
80975	Down	-	-	-	gi|297734070|emb|CBI15317.3|/3.87735e-16/unnamed protein product [Vitis vinifera]
80989	Down	-	-	-	gi|89953439|gb|ABD83313.1|/1.25124e-14/Fgenesh protein 60 [Beta vulgaris]
81300	Down	-	-	-	-
81587	Down	-	-	-	-
81827	Down	-	-	-	gi|297738350|emb|CBI27551.3|/2.27312e-16/unnamed protein product [Vitis vinifera]
81828	Down	-	-	-	-
82260	Down	-	-	-	-
82513	Down	-	-	-	-
82545	Down	-	-	-	-
82619	Down	-	-	-	-
82696	Down	-	-	-	-
82758	Down	-	-	-	-
82850	Down	-	-	-	-
82932	Down	-	-	-	-
82956	Down	-	-	-	gi|255572789|ref|XP_002527327.1|/7.0379e-10/F-box/LRR-repeat protein, putative [Ricinus communis]
82982	Down	-	-	-	-
82998	Down	-	-	-	-
83009	Down	-	-	-	-
83028	Down	-	GO:0003824//catalytic activity	-	gi|296086687|emb|CBI32322.3|/1.97419e-20/unnamed protein product [Vitis vinifera]
83154	Down	GO:0005618//cell wall;GO:0005576//extracellular region;GO:0044424//intracellular part	GO:0004091//carboxylesterase activity	GO:0051707//response to other organism	gi|8671350|emb|CAB95025.1|/3.26166e-15/pectin methylesterase [Nicotiana tabacum]
83211	Down	-	-	-	-
83238	Down	-	-	-	gi|297744329|emb|CBI37299.3|/1.32729e-08/unnamed protein product [Vitis vinifera]
83406	Down	-	-	-	-
83431	Down	GO:0043231//intracellular membrane-bounded organelle	-	-	gi|224125350|ref|XP_002319564.1|/3.59783e-22/predicted protein [Populus trichocarpa]
83453	Down	GO:0009526//plastid envelope;GO:0009532//plastid stroma;GO:0009534//chloroplast thylakoid;GO:0005576//extracellular region	GO:0046914//transition metal ion binding;GO:0016836//hydro-lyase activity	GO:0006952//defense response	gi|227613|prf||1707317A/4.21688e-39/carbonic anhydrase
83795	Down	-	-	-	-
83986	Down	GO:0016020//membrane	GO:0004674//protein serine/threonine kinase activity;GO:0000166//nucleotide binding	-	gi|223452302|gb|ACM89479.1|/2.74601e-22/cysteine-rich protein [Glycine max]
84194	Down	-	-	-	-
84228	Down	GO:0031410//cytoplasmic vesicle	-	GO:0006952//defense response;GO:0006810//transport	gi|115486998|ref|NP_001065986.1|/5.16226e-21/Os12g0115000 [Oryza sativa Japonica Group]
84609	Down	GO:0009536//plastid	GO:0005515//protein binding;GO:0032559//adenyl ribonucleotide binding	GO:0006457//protein folding	gi|255564820|ref|XP_002523404.1|/1.26562e-35/rubisco subunit binding-protein beta subunit, rubb, putative [Ricinus communis]
84654	Down	-	-	-	-
84845	Down	GO:0030529//ribonucleoprotein complex	GO:0003723//RNA binding;GO:0005198//structural molecule activity	GO:0010467//gene expression	gi|255582939|ref|XP_002532240.1|/2.8392e-11/30S ribosomal protein S20, putative [Ricinus communis]
84948	Down	GO:0043234//protein complex;GO:0009534//chloroplast thylakoid	GO:0043169//cation binding;GO:0051540	GO:0009767//photosynthetic electron transport chain	gi|255549894|ref|XP_002515998.1|/5.3421e-18/electron carrier, putative [Ricinus communis]
85084	Down	-	-	-	-
85499	Down	-	-	-	-
85513	Down	-	-	-	-
85539	Down	-	-	-	-
85709	Down	GO:0005618//cell wall;GO:0043231//intracellular membrane-bounded organelle	GO:0043169//cation binding;GO:0016791//phosphatase activity	GO:0055061	gi|40217506|dbj|BAD05166.1|/3.5553e-30/acid phosphatase [Phaseolus vulgaris]
85739	Down	-	-	-	-
86141	Down	-	-	-	gi|89953439|gb|ABD83313.1|/8.77734e-21/Fgenesh protein 60 [Beta vulgaris]
86143	Down	-	-	-	-
86207	Down	-	-	-	-
86308	Down	-	-	-	-
86751	Down	-	-	-	-
86766	Down	-	-	-	-
86774	Down	-	GO:0004702//receptor signaling protein serine/threonine kinase activity;GO:0004713//protein tyrosine kinase activity;GO:0032559//adenyl ribonucleotide binding	GO:0006464//protein modification process	gi|4530126|gb|AAD21872.1|/2.70474e-30/receptor-like protein kinase homolog RK20-1 [Phaseolus vulgaris]
86996	Down	-	-	-	-
87170	Down	GO:0009534//chloroplast thylakoid;GO:0009532//plastid stroma	-	-	gi|255640338|gb|ACU20457.1|/1.54298e-09/unknown [Glycine max]
87198	Down	-	-	-	-
87229	Down	GO:0044464//cell part	-	-	gi|296081720|emb|CBI20725.3|/3.42945e-17/unnamed protein product [Vitis vinifera]
87433	Down	-	-	-	gi|297744657|emb|CBI37919.3|/4.31819e-28/unnamed protein product [Vitis vinifera]
87737	Down	-	-	-	-
87790	Down	-	-	-	-
87823	Down	GO:0009534//chloroplast thylakoid	GO:0004871//signal transducer activity	GO:0010119//regulation of stomatal movement;GO:0051592//response to calcium ion	gi|164459314|gb|ABY57764.1|/1.2165e-25/extracellular Ca2+ sensing receptor [Nicotiana tabacum]
87905	Down	-	GO:0046872//metal ion binding	GO:0009314//response to radiation;GO:0000902//cell morphogenesis;GO:0016128	gi|85068668|gb|ABC69414.1|/4.32673e-23/CYP72A57 [Nicotiana tabacum]
87918	Down	GO:0005618//cell wall;GO:0031410//cytoplasmic vesicle	-	GO:0000902//cell morphogenesis;GO:0009827//plant-type cell wall modification	gi|20502784|gb|AAM22625.1|AF428178_1/9.27135e-42/expansin 11 precursor [Rumex palustris]
87919	Down	-	-	-	-
87990	Down	-	-	-	gi|255647009|gb|ACU23973.1|/2.29746e-08/unknown [Glycine max]
88079	Down	GO:0043231//intracellular membrane-bounded organelle	-	-	gi|297746499|emb|CBI16555.3|/1.64416e-22/unnamed protein product [Vitis vinifera]
88227	Down	-	-	-	-
88362	Down	-	-	-	-
88438	Down	-	-	-	gi|217073818|gb|ACJ85269.1|/5.28424e-13/unknown [Medicago truncatula]
88452	Down	-	-	-	gi|118482358|gb|ABK93102.1|/1.94491e-07/unknown [Populus trichocarpa]
88482	Down	-	-	-	-
88605	Down	-	-	-	-
88664	Down	-	-	-	-
88807	Down	-	-	-	-
89184	Down	GO:0009534//chloroplast thylakoid;GO:0009522//photosystem I	GO:0005488//binding	GO:0009765//photosynthesis, light harvesting	gi|124388816|gb|ABN10530.1|/7.0858e-26/Lhca5 protein [Gentiana lutea]
89294	Down	GO:0009532//plastid stroma;GO:0015934//large ribosomal subunit;GO:0009534//chloroplast thylakoid	GO:0005488//binding	GO:0006952//defense response;GO:0010467//gene expression	gi|133085|sp|P02398.2|RK12_SPIOL/5.99849e-25/RecName: Full=50S ribosomal protein L12, chloroplastic; AltName: Full=CL12; Flags: Precursor
89394	Down	-	-	-	gi|57233444|gb|AAW48295.1|/3.76242e-11/pore-forming toxin-like protein Hfr-2 [Triticum aestivum]
89407	Down	-	-	-	-
89700	Down	-	-	-	-
89816	Down	-	-	-	-
89893	Down	-	-	-	-
90011	Down	-	-	-	-
90323	Down	-	GO:0016787//hydrolase activity	-	gi|110741667|dbj|BAE98780.1|/1.20639e-09/pectinesterase like protein [Arabidopsis thaliana]
90368	Down	-	-	-	-
90536	Down	GO:0009526//plastid envelope	GO:0008171//O-methyltransferase activity	GO:0008213;GO:0006779//porphyrin biosynthetic process	gi|7839365|gb|AAF70243.1|AF213968_1/2.94399e-40/S-adenosyl-L-methionine Mg-protoporphyrin IX methyltranserase [Nicotiana tabacum]
90669	Down	GO:0009526//plastid envelope;GO:0009534//chloroplast thylakoid	GO:0048037//cofactor binding;GO:0003824//catalytic activity	GO:0008152//metabolic process	gi|255556137|ref|XP_002519103.1|/4.26099e-31/NAD dependent epimerase/dehydratase, putative [Ricinus communis]
90773	Down	-	-	-	-
91088	Down	-	-	-	-
91260	Down	GO:0043231//intracellular membrane-bounded organelle;GO:0031224//intrinsic to membrane	GO:0046914//transition metal ion binding;GO:0000254//C-4 methylsterol oxidase activity	GO:0006694//steroid biosynthetic process;GO:0006631//fatty acid metabolic process	gi|255537113|ref|XP_002509623.1|/4.67394e-46/C-4 methyl sterol oxidase, putative [Ricinus communis]
91296	Down	GO:0043231//intracellular membrane-bounded organelle	GO:0016740//transferase activity	-	gi|255539657|ref|XP_002510893.1|/2.85538e-19/Xyloglucan galactosyltransferase KATAMARI1, putative [Ricinus communis]
91534	Down	-	GO:0003824//catalytic activity	-	gi|255546269|ref|XP_002514194.1|/4.70658e-22/serine-threonine protein kinase, plant-type, putative [Ricinus communis]
91742	Down	GO:0043234//protein complex;GO:0005618//cell wall;GO:0043231//intracellular membrane-bounded organelle	GO:0043169//cation binding;GO:0004721//phosphoprotein phosphatase activity	GO:0006464//protein modification process;GO:0055061	gi|237847797|gb|ACR23330.1|/1.71863e-32/mitochondrial acid phosphatase [Triticum aestivum]
91790	Down	GO:0044464//cell part	GO:0016491//oxidoreductase activity;GO:0005506//iron ion binding	GO:0008152//metabolic process	gi|85068668|gb|ABC69414.1|/2.48169e-31/CYP72A57 [Nicotiana tabacum]
91853	Down	-	-	-	-
92098	Down	-	GO:0046872//metal ion binding;GO:0016491//oxidoreductase activity	-	gi|296089454|emb|CBI39273.3|/2.74752e-14/unnamed protein product [Vitis vinifera]
92478	Down	-	-	-	gi|157932108|gb|ABW05098.1|/1.07686e-10/nitrate reductase [Beta vulgaris]
92594	Down	-	-	-	-
92609	Down	GO:0009532//plastid stroma;GO:0009526//plastid envelope	GO:0070566//adenylyltransferase activity;GO:0032559//adenyl ribonucleotide binding	GO:0005982//starch metabolic process;GO:0005977//glycogen metabolic process	gi|255552303|ref|XP_002517196.1|/2.37685e-42/glucose-1-phosphate adenylyltransferase, putative [Ricinus communis]
92628	Down	-	-	-	gi|54645911|gb|AAV36561.1|/1.36358e-13/RD22-like protein [Vitis vinifera]
92978	Down	-	-	-	-
93162	Down	-	GO:0016787//hydrolase activity	-	gi|7670750|gb|AAF66234.1|AF228508_1/5.1117e-37/antiviral ribosome inactivating protein [Chenopodium album]
93438	Down	-	-	-	-
93699	Down	-	-	-	-
93705	Down	-	GO:0016798//hydrolase activity, acting on glycosyl bonds	GO:0050896//response to stimulus;GO:0008152//metabolic process	gi|13506763|gb|AAK28323.1|AF230812_1/3.63422e-51/antiviral ribosome-inactivating protein CAP30B [Chenopodium album]
93707	Down	-	-	-	-
94000	Down	GO:0043231//intracellular membrane-bounded organelle	GO:0003824//catalytic activity	-	gi|255583289|ref|XP_002532408.1|/7.66619e-09/transferase, transferring glycosyl groups, putative [Ricinus communis]
94076	Down	GO:0009536//plastid	GO:0016667//oxidoreductase activity, acting on sulfur group of donors;GO:0030554//adenyl nucleotide binding;GO:0030234//enzyme regulator activity;GO:0016209//antioxidant activity	GO:0006801//superoxide metabolic process;GO:0015995//chlorophyll biosynthetic process;GO:0019725//cellular homeostasis;GO:0044093;GO:0010962//regulation of glucan biosynthetic process	gi|255577262|ref|XP_002529513.1|/1.4789e-44/disulfide oxidoreductase, putative [Ricinus communis]
94150	Down	-	GO:0016491//oxidoreductase activity;GO:0005506//iron ion binding	-	gi|223453048|gb|ACM89788.1|/2.62873e-17/cytochrome P450 monooxygenase CYP736B [Vitis arizonica x Vitis rupestris]
94257	Down	-	-	-	-
94269	Down	-	GO:0005506//iron ion binding;GO:0004497//monooxygenase activity	-	gi|255571712|ref|XP_002526799.1|/1.25596e-30/cytochrome P450, putative [Ricinus communis]
94322	Down	-	GO:0016706//oxidoreductase activity, acting on paired donors, with incorporation or reduction of molecular oxygen, 2-oxoglutarate as one donor, and incorporation of one atom each of oxygen into both donors	GO:0010039//response to iron ion	gi|255583202|ref|XP_002532366.1|/4.96186e-11/1-aminocyclopropane-1-carboxylate oxidase, putative [Ricinus communis]
94556	Down	-	-	-	gi|297744657|emb|CBI37919.3|/6.24134e-14/unnamed protein product [Vitis vinifera]
94830	Down	-	GO:0030611//arsenate reductase activity;GO:0015036//disulfide oxidoreductase activity	GO:0019725//cellular homeostasis	gi|197312919|gb|ACH63240.1|/5.61893e-31/glutaredoxin [Rheum australe]
94852	Down	-	-	-	-
95282	Down	-	-	-	gi|37359170|gb|AAL05954.1|/2.78577e-22/agglutinin [Amaranthus caudatus]
95320	Down	GO:0009532//plastid stroma;GO:0030929;GO:0005576//extracellular region	GO:0070566//adenylyltransferase activity;GO:0032559//adenyl ribonucleotide binding	GO:0009648//photoperiodism;GO:0005982//starch metabolic process;GO:0005977//glycogen metabolic process	gi|1707939|sp|P55232.1|GLGS_BETVU/8.04915e-46/RecName: Full=Glucose-1-phosphate adenylyltransferase small subunit, chloroplastic/amyloplastic; AltName: Full=ADP-glucose pyrophosphorylase; AltName: Full=ADP-glucose synthase; AltName: Full=AGPase B; AltName: Full=Alpha-D-glucose-1-phosphate adenyl transferase; Flags: Precursor
95412	Down	GO:0043234//protein complex;GO:0005618//cell wall;GO:0043231//intracellular membrane-bounded organelle	GO:0004721//phosphoprotein phosphatase activity	GO:0006464//protein modification process;GO:0055061	gi|21464654|emb|CAD30328.1|/1.74085e-32/acid phosphatase [Lupinus luteus]
95516	Down	-	-	-	-
95681	Down	-	GO:0005488//binding;GO:0035251//UDP-glucosyltransferase activity	GO:0005984//disaccharide metabolic process	gi|401115|sp|P31928.1|SPS_SPIOL/2.11109e-46/RecName: Full=Sucrose-phosphate synthase; AltName: Full=UDP-glucose-fructose-phosphate glucosyltransferase
95826	Down	-	-	-	-
95842	Down	GO:0043231//intracellular membrane-bounded organelle	-	-	gi|217072084|gb|ACJ84402.1|/1.74308e-16/unknown [Medicago truncatula]
95855	Down	-	-	-	gi|225470086|ref|XP_002270261.1|/4.39725e-36/PREDICTED: hypothetical protein [Vitis vinifera]
95866	Down	-	-	-	-
96247	Down	-	-	-	-
96524	Down	-	-	-	-
96568	Down	-	-	-	gi|255556137|ref|XP_002519103.1|/6.57198e-08/NAD dependent epimerase/dehydratase, putative [Ricinus communis]
96723	Down	-	-	-	-
96882	Down	GO:0005840//ribosome;GO:0009532//plastid stroma;GO:0009526//plastid envelope;GO:0009534//chloroplast thylakoid;GO:0005576//extracellular region;GO:0044436	GO:0005488//binding;GO:0016859//cis-trans isomerase activity	GO:0006952//defense response;GO:0000097//sulfur amino acid biosynthetic process;GO:0044267//cellular protein metabolic process;GO:0009725//response to hormone stimulus;GO:0023060;GO:0009416//response to light stimulus;GO:0009743//response to carbohydrate stimulus;GO:0006605//protein targeting;GO:0006970//response to osmotic stress	gi|255548201|ref|XP_002515157.1|/1.84778e-10/peptidyl-prolyl cis-trans isomerase, putative [Ricinus communis]
97041	Down	GO:0031410//cytoplasmic vesicle	-	-	gi|255645394|gb|ACU23193.1|/1.65401e-35/unknown [Glycine max]
97042	Down	GO:0009532//plastid stroma;GO:0030529//ribonucleoprotein complex	GO:0005198//structural molecule activity	GO:0010467//gene expression	gi|118489422|gb|ABK96514.1|/1.4472e-47/unknown [Populus trichocarpa x Populus deltoides]
97114	Down	-	-	-	gi|255586139|ref|XP_002533731.1|/1.49762e-44/pentatricopeptide repeat-containing protein, putative [Ricinus communis]
97171	Down	GO:0005576//extracellular region;GO:0009532//plastid stroma	GO:0016791//phosphatase activity	-	gi|255634458|gb|ACU17594.1|/2.08265e-46/unknown [Glycine max]
97209	Down	-	-	-	-
97231	Down	-	-	-	gi|224061276|ref|XP_002300403.1|/4.53576e-09/predicted protein [Populus trichocarpa]
97244	Down	-	-	-	-
97246	Down	-	-	-	-
97319	Down	GO:0031410//cytoplasmic vesicle	GO:0016829//lyase activity	-	gi|255550417|ref|XP_002516259.1|/2.47159e-31/Adipocyte plasma membrane-associated protein, putative [Ricinus communis]
97787	Down	-	-	-	-
97825	Down	-	-	-	-
97915	Down	GO:0043231//intracellular membrane-bounded organelle;GO:0031224//intrinsic to membrane	GO:0046914//transition metal ion binding;GO:0000254//C-4 methylsterol oxidase activity	GO:0006694//steroid biosynthetic process;GO:0006631//fatty acid metabolic process	gi|255537113|ref|XP_002509623.1|/1.58007e-54/C-4 methyl sterol oxidase, putative [Ricinus communis]
98159	Down	-	-	-	-
98205	Down	-	-	-	-
98311	Down	-	-	-	gi|57233444|gb|AAW48295.1|/5.48779e-07/pore-forming toxin-like protein Hfr-2 [Triticum aestivum]
98570	Down	-	-	-	-
98582	Down	-	-	-	gi|297741341|emb|CBI32472.3|/4.60198e-33/unnamed protein product [Vitis vinifera]
98897	Down	-	-	-	gi|59042581|gb|AAW83819.1|/1.92234e-39/GASA2-like protein [Pelargonium zonale]
98902	Down	-	-	-	-
98995	Down	GO:0005618//cell wall	GO:0030234//enzyme regulator activity;GO:0004091//carboxylesterase activity	GO:0071555	gi|116519144|gb|ABJ99595.1|/2.25769e-48/pectinesterase inhibitor [Lycoris aurea]
99021	Down	-	GO:0016879//ligase activity, forming carbon-nitrogen bonds	-	gi|255590049|ref|XP_002535161.1|/9.87284e-36/glutamyl-tRNA(gln) amidotransferase subunit A, putative [Ricinus communis]
99049	Down	-	-	-	-
99336	Down	-	-	-	-
99344	Down	-	-	-	gi|224053384|ref|XP_002297793.1|/2.86593e-19/predicted protein [Populus trichocarpa]
99502	Down	GO:0043234//protein complex;GO:0034357;GO:0044425//membrane part;GO:0009536//plastid	GO:0046906//tetrapyrrole binding	GO:0009639//response to red or far red light;GO:0006091//generation of precursor metabolites and energy	gi|255550389|ref|XP_002516245.1|/7.22074e-55/chlorophyll A/B binding protein, putative [Ricinus communis]
99609	Down	GO:0031976	GO:0016209//antioxidant activity;GO:0005488//binding;GO:0016705//oxidoreductase activity, acting on paired donors, with incorporation or reduction of molecular oxygen	GO:0008152//metabolic process;GO:0019725//cellular homeostasis	gi|75324751|sp|Q6UBI3.1|PERQ_SUASA/4.09068e-58/RecName: Full=Peroxiredoxin Q, chloroplastic; AltName: Full=Thioredoxin reductase; Flags: Precursor
99620	Down	GO:0009536//plastid	GO:0042578//phosphoric ester hydrolase activity	GO:0044238//primary metabolic process	gi|3915687|sp|P22418.2|F16P1_SPIOL/2.04671e-17/RecName: Full=Fructose-1,6-bisphosphatase, chloroplastic; Short=FBPase; AltName: Full=D-fructose-1,6-bisphosphate 1-phosphohydrolase; Flags: Precursor
99722	Down	-	-	-	-
99784	Down	GO:0031225//anchored to membrane	GO:0016837	GO:0009825//multidimensional cell growth;GO:0051707//response to other organism	gi|297739978|emb|CBI30160.3|/4.55959e-17/unnamed protein product [Vitis vinifera]
99806	Down	GO:0005576//extracellular region;GO:0031410//cytoplasmic vesicle	GO:0016787//hydrolase activity;GO:0005488//binding	GO:0044238//primary metabolic process	gi|255647644|gb|ACU24285.1|/5.52225e-47/unknown [Glycine max]
99850	Down	-	-	-	-
99870	Down	GO:0043231//intracellular membrane-bounded organelle	GO:0003824//catalytic activity	-	gi|255540407|ref|XP_002511268.1|/5.90001e-49/2-deoxyglucose-6-phosphate phosphatase, putative [Ricinus communis]
100045	Down	-	-	-	-
100130	Down	GO:0043231//intracellular membrane-bounded organelle	GO:0016705//oxidoreductase activity, acting on paired donors, with incorporation or reduction of molecular oxygen;GO:0016209//antioxidant activity	GO:0008152//metabolic process;GO:0019725//cellular homeostasis	gi|21912927|emb|CAC84143.2|/3.68261e-51/thioredoxin peroxidase [Nicotiana tabacum]
100153	Down	-	-	-	-
100274	Down	-	-	-	-
100439	Down	-	-	-	-
100495	Down	-	-	-	-
100536	Down	-	-	-	gi|297744329|emb|CBI37299.3|/1.6141e-06/unnamed protein product [Vitis vinifera]
100637	Down	-	-	-	-
100663	Down	-	-	-	-
100673	Down	-	-	-	gi|124152|sp|P09941.1|ID5A_ADEPA/9.11196e-10/RecName: Full=Trypsin inhibitor DE5 alpha chain
100674	Down	GO:0043231//intracellular membrane-bounded organelle;GO:0031224//intrinsic to membrane	GO:0046914//transition metal ion binding;GO:0000254//C-4 methylsterol oxidase activity	GO:0006694//steroid biosynthetic process;GO:0006631//fatty acid metabolic process	gi|226505446|ref|NP_001148698.1|/2.22607e-24/LOC100282314 [Zea mays]
100712	Down	GO:0043231//intracellular membrane-bounded organelle	GO:0005515//protein binding	GO:0044267//cellular protein metabolic process	gi|13430174|gb|AAK25754.1|AF334834_1/1.49153e-36/putative chaperon P13.9 [Castanea sativa]
100802	Down	-	-	-	-
101054	Down	-	GO:0005488//binding;GO:0035251//UDP-glucosyltransferase activity	GO:0005984//disaccharide metabolic process	gi|7705167|gb|AAC60545.2|/3.07374e-50/sucrose-phosphate synthase [Spinacia oleracea]
101251	Down	-	-	-	gi|225456583|ref|XP_002265665.1|/3.65204e-22/PREDICTED: hypothetical protein [Vitis vinifera]
101287	Down	GO:0016020//membrane	GO:0005488//binding;GO:0016301//kinase activity	-	gi|296089977|emb|CBI39796.3|/1.05521e-45/unnamed protein product [Vitis vinifera]
101430	Down	-	GO:0004553//hydrolase activity, hydrolyzing O-glycosyl compounds	GO:0008152//metabolic process	gi|4584556|emb|CAA53545.1|/3.77051e-27/glucan endo-1,3-beta-D-glucosidase [Beta vulgaris subsp. vulgaris]
101663	Down	-	-	-	-
101737	Down	GO:0009536//plastid	GO:0016829//lyase activity	GO:0006779//porphyrin biosynthetic process	gi|296082661|emb|CBI21666.3|/4.73074e-38/unnamed protein product [Vitis vinifera]
101792	Down	-	GO:0050737	GO:0048878//chemical homeostasis;GO:0009813//flavonoid biosynthetic process	gi|208436371|gb|ACI28534.1|/6.40056e-19/shikimate O-hydroxycinnamoyl transferase [Trifolium pratense]
102126	Down	-	-	-	gi|255546407|ref|XP_002514263.1|/4.8945e-11/elongation factor ts, putative [Ricinus communis]
102134	Down	-	-	-	-
102321	Down	GO:0030312//external encapsulating structure	GO:0030234//enzyme regulator activity;GO:0004091//carboxylesterase activity	GO:0071555;GO:0045229//external encapsulating structure organization	gi|8671350|emb|CAB95025.1|/2.55613e-52/pectin methylesterase [Nicotiana tabacum]
102373	Down	-	-	-	-
102397	Down	-	-	-	-
102493	Down	GO:0009532//plastid stroma;GO:0005576//extracellular region;GO:0016020//membrane	GO:0000166//nucleotide binding;GO:0016301//kinase activity	GO:0006007//glucose catabolic process;GO:0010038//response to metal ion	gi|1346698|sp|P29409.2|PGKH_SPIOL/1.15006e-44/RecName: Full=Phosphoglycerate kinase, chloroplastic; Flags: Precursor
102617	Down	-	-	-	-
102724	Down	-	-	-	-
102758	Down	GO:0043231//intracellular membrane-bounded organelle;GO:0009523//photosystem II	GO:0046872//metal ion binding	GO:0044237//cellular metabolic process	gi|217072084|gb|ACJ84402.1|/4.07974e-26/unknown [Medicago truncatula]
102875	Down	GO:0016020//membrane;GO:0043231//intracellular membrane-bounded organelle	GO:0004497//monooxygenase activity;GO:0005506//iron ion binding	GO:0048364//root development;GO:0006568//tryptophan metabolic process;GO:0009639//response to red or far red light;GO:0042742//defense response to bacterium;GO:0019761//glucosinolate biosynthetic process;GO:0009683;GO:0052482	gi|85068656|gb|ABC69408.1|/6.5199e-08/CYP71AT2v1 [Nicotiana tabacum]
103052	Down	GO:0043231//intracellular membrane-bounded organelle;GO:0016020//membrane	GO:0030554//adenyl nucleotide binding;GO:0005506//iron ion binding;GO:0008940//nitrate reductase activity	GO:0044271//cellular nitrogen compound biosynthetic process;GO:0009314//response to radiation;GO:0009608//response to symbiont;GO:0042126//nitrate metabolic process	gi|157932108|gb|ABW05098.1|/2.87952e-64/nitrate reductase [Beta vulgaris]
103055	Down	-	-	-	-
103204	Down	-	-	-	gi|255543052|ref|XP_002512589.1|/6.2644e-06/r2r3-myb transcription factor, putative [Ricinus communis]
103248	Down	-	-	-	-
103271	Down	-	-	-	-
103274	Down	GO:0044464//cell part	GO:0008320//protein transmembrane transporter activity	GO:0006886//intracellular protein transport	gi|115469286|ref|NP_001058242.1|/4.4686e-20/Os06g0653900 [Oryza sativa Japonica Group]
103286	Down	-	-	-	-
103347	Down	GO:0043231//intracellular membrane-bounded organelle;GO:0016020//membrane	GO:0030554//adenyl nucleotide binding;GO:0005506//iron ion binding;GO:0008940//nitrate reductase activity	GO:0044271//cellular nitrogen compound biosynthetic process;GO:0009314//response to radiation;GO:0009608//response to symbiont;GO:0042126//nitrate metabolic process	gi|470678|gb|AAA18377.1|/5.37452e-74/NADH:nitrate reductase [Spinacia oleracea]
103440	Down	GO:0005840//ribosome;GO:0009532//plastid stroma;GO:0009526//plastid envelope;GO:0009534//chloroplast thylakoid;GO:0005576//extracellular region;GO:0044436	GO:0005488//binding;GO:0016859//cis-trans isomerase activity	GO:0006952//defense response;GO:0000097//sulfur amino acid biosynthetic process;GO:0044267//cellular protein metabolic process;GO:0009725//response to hormone stimulus;GO:0023060;GO:0009416//response to light stimulus;GO:0009743//response to carbohydrate stimulus;GO:0006605//protein targeting;GO:0006970//response to osmotic stress	gi|297744066|emb|CBI37036.3|/1.73696e-56/unnamed protein product [Vitis vinifera]
103509	Down	-	-	-	-
103544	Down	-	-	-	-
103579	Down	-	-	-	-
103622	Down	-	-	-	-
103665	Down	-	-	-	gi|255547620|ref|XP_002514867.1|/1.97736e-44/hydrolase, acting on ester bonds, putative [Ricinus communis]
103942	Down	-	-	-	gi|59042581|gb|AAW83819.1|/7.74702e-41/GASA2-like protein [Pelargonium zonale]
104107	Down	-	GO:0016798//hydrolase activity, acting on glycosyl bonds	-	gi|297734953|emb|CBI17187.3|/7.02966e-18/unnamed protein product [Vitis vinifera]
104388	Down	-	-	-	-
104402	Down	-	-	-	gi|296084652|emb|CBI25775.3|/6.29615e-27/unnamed protein product [Vitis vinifera]
104482	Down	-	-	-	-
104549	Down	-	-	-	-
104715	Down	-	GO:0016740//transferase activity	-	gi|296089620|emb|CBI39439.3|/6.48169e-16/unnamed protein product [Vitis vinifera]
104784	Down	GO:0005618//cell wall;GO:0043231//intracellular membrane-bounded organelle;GO:0005576//extracellular region	GO:0046914//transition metal ion binding;GO:0004871//signal transducer activity;GO:0016623	GO:0006950//response to stress;GO:0009755//hormone-mediated signaling pathway	gi|119067559|gb|ABL60875.1|/1.73966e-48/germin-like protein 6 [Vitis vinifera]
105093	Down	GO:0031410//cytoplasmic vesicle	-	-	gi|61697137|gb|AAX53172.1|/2.40558e-42/peroxidase [Populus alba x Populus tremula var. glandulosa]
105130	Down	-	-	-	gi|297734070|emb|CBI15317.3|/4.53673e-41/unnamed protein product [Vitis vinifera]
105325	Down	GO:0009534//chloroplast thylakoid	GO:0016859//cis-trans isomerase activity;GO:0005527//macrolide binding	GO:0044267//cellular protein metabolic process	gi|15235203|ref|NP_193718.1|/4.5299e-33/immunophilin / FKBP-type peptidyl-prolyl cis-trans isomerase family protein [Arabidopsis thaliana]
105346	Down	-	GO:0008940//nitrate reductase activity;GO:0030554//adenyl nucleotide binding;GO:0005506//iron ion binding	GO:0042126//nitrate metabolic process	gi|470678|gb|AAA18377.1|/1.70943e-56/NADH:nitrate reductase [Spinacia oleracea]
105347	Down	-	GO:0016740//transferase activity	-	gi|297735056|emb|CBI17418.3|/7.21535e-39/unnamed protein product [Vitis vinifera]
105408	Down	GO:0009532//plastid stroma;GO:0030529//ribonucleoprotein complex	GO:0005198//structural molecule activity	GO:0010467//gene expression	gi|15237524|ref|NP_198911.1|/9.78228e-12/RPL27 (RIBOSOMAL PROTEIN LARGE SUBUNIT 27); structural constituent of ribosome [Arabidopsis thaliana]
105418	Down	GO:0043231//intracellular membrane-bounded organelle	GO:0003676//nucleic acid binding;GO:0001071	GO:0010468//regulation of gene expression;GO:0006351//transcription, DNA-dependent	gi|297735143|emb|CBI17505.3|/2.74402e-22/unnamed protein product [Vitis vinifera]
105498	Down	-	-	-	-
105561	Down	-	-	-	gi|297737955|emb|CBI27156.3|/1.39304e-58/unnamed protein product [Vitis vinifera]
105579	Down	GO:0031410//cytoplasmic vesicle	-	-	gi|225448283|ref|XP_002271060.1|/1.47917e-68/PREDICTED: hypothetical protein [Vitis vinifera]
105606	Down	-	-	-	gi|299509|gb|AAB26177.1|/7.72114e-09/Kunitz-type trypsin inhibitor A chain, ACTI-A [Acacia confusa, seeds, Peptide, 136 aa]
105975	Down	-	-	-	-
106003	Down	-	-	-	gi|79602205|ref|NP_973537.2|/1.9174e-42/binding / zinc ion binding [Arabidopsis thaliana]
106015	Down	-	GO:0004672//protein kinase activity	-	gi|297734324|emb|CBI15571.3|/1.74228e-27/unnamed protein product [Vitis vinifera]
106135	Down	GO:0009536//plastid	GO:0016667//oxidoreductase activity, acting on sulfur group of donors;GO:0005488//binding;GO:0030234//enzyme regulator activity;GO:0016209//antioxidant activity	GO:0015995//chlorophyll biosynthetic process;GO:0019725//cellular homeostasis;GO:0044093;GO:0010962//regulation of glucan biosynthetic process	gi|164598928|gb|ABY61747.1|/4.24356e-16/NADP-thioredoxin reductase C precursor [Hordeum vulgare]
106308	Down	-	GO:0003824//catalytic activity	-	gi|6456434|dbj|BAA86930.1|/2.15006e-31/lupeol synthase [Olea europaea]
106534	Down	GO:0044424//intracellular part	GO:0046872//metal ion binding;GO:0016462//pyrophosphatase activity	GO:0006793//phosphorus metabolic process	gi|255628737|gb|ACU14713.1|/1.32159e-68/unknown [Glycine max]
106577	Down	-	-	-	-
106724	Down	-	-	-	gi|255564537|ref|XP_002523264.1|/4.99104e-10/hypothetical protein RCOM_0649410 [Ricinus communis]
106801	Down	GO:0044432//endoplasmic reticulum part	GO:0042562//hormone binding;GO:0004871//signal transducer activity;GO:0046914//transition metal ion binding	GO:0000902//cell morphogenesis;GO:0032875//regulation of DNA endoreduplication;GO:0051301//cell division;GO:0048522//positive regulation of cellular process;GO:0008361//regulation of cell size;GO:0009755//hormone-mediated signaling pathway	gi|224117158|ref|XP_002331762.1|/3.09732e-44/auxin binding protein [Populus trichocarpa]
107334	Down	-	-	-	gi|307104402|gb|EFN52656.1|/4.86178e-06/hypothetical protein CHLNCDRAFT_58791 [Chlorella variabilis]
107365	Down	GO:0009532//plastid stroma	-	-	gi|53749184|gb|AAU90077.1|/7.6547e-52/At5g28500 [Arabidopsis thaliana]
107715	Down	-	-	-	gi|297611309|ref|NP_001065856.2|/2.95626e-41/Os11g0170000 [Oryza sativa Japonica Group]
107790	Down	-	-	-	gi|297806817|ref|XP_002871292.1|/4.10078e-14/transferase family protein [Arabidopsis lyrata subsp. lyrata]
107853	Down	-	-	-	-
108071	Down	GO:0009532//plastid stroma;GO:0005576//extracellular region	GO:0005488//binding;GO:0016857//racemase and epimerase activity, acting on carbohydrates and derivatives	GO:0019318//hexose metabolic process	gi|255638532|gb|ACU19574.1|/5.40929e-41/unknown [Glycine max]
108075	Down	-	-	-	gi|297743826|emb|CBI36709.3|/7.31088e-38/unnamed protein product [Vitis vinifera]
108118	Down	-	GO:0016491//oxidoreductase activity	-	gi|21217451|gb|AAM43922.1|AF469064_1/3.25895e-62/polyamine oxidase [Amaranthus hypochondriacus]
108128	Down	-	-	-	gi|147810042|emb|CAN69364.1|/8.42312e-10/hypothetical protein VITISV_006045 [Vitis vinifera]
108165	Down	GO:0005634//nucleus	GO:0004672//protein kinase activity;GO:0032559//adenyl ribonucleotide binding	GO:0009793//embryonic development ending in seed dormancy;GO:0006464//protein modification process	gi|255566941|ref|XP_002524453.1|/1.20227e-48/serine/threonine protein kinase, putative [Ricinus communis]
108172	Down	GO:0031410//cytoplasmic vesicle	-	-	gi|147858797|emb|CAN82910.1|/2.79514e-77/hypothetical protein VITISV_015279 [Vitis vinifera]
108207	Down	-	-	-	gi|296085255|emb|CBI28987.3|/6.01357e-27/unnamed protein product [Vitis vinifera]
108315	Down	-	-	-	-
108382	Down	-	-	-	-
108438	Down	-	-	-	-
108484	Down	-	-	-	-
108579	Down	-	-	-	-
108633	Down	GO:0044464//cell part	GO:0046914//transition metal ion binding	-	gi|297739426|emb|CBI29608.3|/3.16031e-53/unnamed protein product [Vitis vinifera]
108865	Down	-	-	-	gi|297734070|emb|CBI15317.3|/8.9436e-11/unnamed protein product [Vitis vinifera]
108919	Down	-	-	-	gi|269980442|gb|ACZ56416.1|/2.88029e-57/ankyrin-like protein [Vitis vinifera]
109135	Down	-	GO:0019187//beta-1,4-mannosyltransferase activity;GO:0016759//cellulose synthase activity	GO:0051707//response to other organism;GO:0009292//genetic transfer	gi|255573030|ref|XP_002527445.1|/1.41126e-70/transferase, transferring glycosyl groups, putative [Ricinus communis]
109196	Down	GO:0031410//cytoplasmic vesicle	GO:0030554//adenyl nucleotide binding;GO:0016491//oxidoreductase activity;GO:0016832//aldehyde-lyase activity	GO:0044281	gi|297742610|emb|CBI34759.3|/3.18086e-78/unnamed protein product [Vitis vinifera]
109230	Down	GO:0009523//photosystem II;GO:0009534//chloroplast thylakoid	GO:0046872//metal ion binding	GO:0044237//cellular metabolic process	gi|255646871|gb|ACU23906.1|/1.77374e-68/unknown [Glycine max]
109282	Down	GO:0031224//intrinsic to membrane;GO:0031410//cytoplasmic vesicle	GO:0004871//signal transducer activity;GO:0004672//protein kinase activity;GO:0016628//oxidoreductase activity, acting on the CH-CH group of donors, NAD or NADP as acceptor;GO:0032559//adenyl ribonucleotide binding	GO:0006464//protein modification process;GO:0007167//enzyme linked receptor protein signaling pathway	gi|255554367|ref|XP_002518223.1|/1.14704e-75/receptor protein kinase, putative [Ricinus communis]
109360	Down	GO:0016020//membrane;GO:0031410//cytoplasmic vesicle	-	-	gi|255557871|ref|XP_002519965.1|/3.6423e-37/Extensin-3 precursor, putative [Ricinus communis]
109397	Down	-	-	-	-
109576	Down	GO:0009570//chloroplast stroma	GO:0016301//kinase activity;GO:0032559//adenyl ribonucleotide binding	GO:0006464//protein modification process	gi|297739344|emb|CBI29334.3|/1.87468e-92/unnamed protein product [Vitis vinifera]
109681	Down	GO:0009526//plastid envelope;GO:0009570//chloroplast stroma;GO:0005576//extracellular region	GO:0048037//cofactor binding;GO:0008187//poly-pyrimidine tract binding	GO:0042254//ribosome biogenesis;GO:0008152//metabolic process	gi|1532135|gb|AAC49424.1|/1.34507e-101/chloroplast mRNA-binding protein CSP41 precursor [Spinacia oleracea]
109745	Down	-	GO:0005488//binding;GO:0035251//UDP-glucosyltransferase activity	GO:0005984//disaccharide metabolic process	gi|401115|sp|P31928.1|SPS_SPIOL/2.39801e-106/RecName: Full=Sucrose-phosphate synthase; AltName: Full=UDP-glucose-fructose-phosphate glucosyltransferase
109890	Down	-	GO:0004497//monooxygenase activity;GO:0005506//iron ion binding	-	gi|302142615|emb|CBI19818.3|/2.35372e-64/unnamed protein product [Vitis vinifera]
109954	Down	GO:0043231//intracellular membrane-bounded organelle	-	-	gi|118488906|gb|ABK96262.1|/4.19669e-53/unknown [Populus trichocarpa x Populus deltoides]
110017	Down	GO:0009534//chloroplast thylakoid;GO:0005576//extracellular region	-	-	gi|18396941|ref|NP_565348.1|/1.59528e-15/protease inhibitor/seed storage/lipid transfer protein (LTP) family protein [Arabidopsis thaliana]
110100	Down	-	-	-	gi|296088478|emb|CBI37469.3|/1.45865e-56/unnamed protein product [Vitis vinifera]
110179	Down	-	-	-	-
110239	Down	-	GO:0035251//UDP-glucosyltransferase activity	GO:0009718//anthocyanin biosynthetic process;GO:0016141	gi|224126737|ref|XP_002319914.1|/4.90088e-55/UDP-glucose:flavonoid 3-o-glucosyltransferase [Populus trichocarpa]
110336	Down	-	-	-	gi|302143222|emb|CBI20517.3|/3.4318e-11/unnamed protein product [Vitis vinifera]
110520	Down	GO:0031410//cytoplasmic vesicle	-	-	gi|118486997|gb|ABK95330.1|/3.8332e-53/unknown [Populus trichocarpa]
110555	Down	-	-	-	gi|297737683|emb|CBI26884.3|/1.1649e-17/unnamed protein product [Vitis vinifera]
110606	Down	GO:0044464//cell part	-	-	gi|15224291|ref|NP_181282.1|/1.88314e-71/nodulin MtN21 family protein [Arabidopsis thaliana]
110738	Down	-	-	-	-
110755	Down	-	GO:0005488//binding;GO:0035251//UDP-glucosyltransferase activity	GO:0005984//disaccharide metabolic process	gi|7705167|gb|AAC60545.2|/1.31925e-107/sucrose-phosphate synthase [Spinacia oleracea]
110762	Down	GO:0009532//plastid stroma;GO:0005576//extracellular region	GO:0005488//binding;GO:0016857//racemase and epimerase activity, acting on carbohydrates and derivatives	GO:0019318//hexose metabolic process	gi|255638532|gb|ACU19574.1|/7.80627e-76/unknown [Glycine max]
110885	Down	-	-	-	-
110929	Down	-	GO:0016758//transferase activity, transferring hexosyl groups	-	gi|255545754|ref|XP_002513937.1|/2.09282e-63/UDP-glucuronosyltransferase, putative [Ricinus communis]
110954	Down	-	-	-	gi|225458671|ref|XP_002282915.1|/1.53233e-45/PREDICTED: hypothetical protein [Vitis vinifera]
111041	Down	-	-	-	gi|296085923|emb|CBI31364.3|/2.40182e-17/unnamed protein product [Vitis vinifera]
111307	Down	-	-	-	gi|255582832|ref|XP_002532189.1|/9.6045e-38/ricin-agglutinin family protein [Ricinus communis]
111393	Down	GO:0009526//plastid envelope;GO:0009532//plastid stroma	-	GO:0006810//transport;GO:0044267//cellular protein metabolic process	gi|255580756|ref|XP_002531199.1|/6.27921e-102/Trigger factor, putative [Ricinus communis]
111410	Down	-	GO:0005488//binding;GO:0035251//UDP-glucosyltransferase activity	GO:0005984//disaccharide metabolic process	gi|401115|sp|P31928.1|SPS_SPIOL/2.46846e-146/RecName: Full=Sucrose-phosphate synthase; AltName: Full=UDP-glucose-fructose-phosphate glucosyltransferase
111625	Down	-	GO:0003824//catalytic activity	-	gi|83853828|gb|ABC47860.1|/1.56157e-56/N-hydroxycinnamoyl/benzoyltransferase 1 [Glycine max]
111637	Down	GO:0009536//plastid	GO:0016616//oxidoreductase activity, acting on the CH-OH group of donors, NAD or NADP as acceptor	GO:0019318//hexose metabolic process	gi|3334193|sp|O24357.1|G6PDC_SPIOL/1.85219e-158/RecName: Full=Glucose-6-phosphate 1-dehydrogenase, chloroplastic; Short=G6PD; Flags: Precursor
111695	Down	-	GO:0003824//catalytic activity	GO:0008152//metabolic process	gi|21217451|gb|AAM43922.1|AF469064_1/5.15582e-87/polyamine oxidase [Amaranthus hypochondriacus]
111769	Down	GO:0009536//plastid	GO:0070566//adenylyltransferase activity;GO:0032559//adenyl ribonucleotide binding	GO:0005982//starch metabolic process;GO:0005977//glycogen metabolic process	gi|1707939|sp|P55232.1|GLGS_BETVU/1.12381e-169/RecName: Full=Glucose-1-phosphate adenylyltransferase small subunit, chloroplastic/amyloplastic; AltName: Full=ADP-glucose pyrophosphorylase; AltName: Full=ADP-glucose synthase; AltName: Full=AGPase B; AltName: Full=Alpha-D-glucose-1-phosphate adenyl transferase; Flags: Precursor
111781	Down	GO:0009532//plastid stroma	GO:0016798//hydrolase activity, acting on glycosyl bonds;GO:0043167//ion binding;GO:0016758//transferase activity, transferring hexosyl groups	GO:0009250//glucan biosynthetic process	gi|1345570|emb|CAA56319.1|/1.13006e-169/starch branching enzyme I [Pisum sativum]
111943	Down	-	-	-	-
111993	Down	GO:0009532//plastid stroma;GO:0009526//plastid envelope	GO:0070566//adenylyltransferase activity;GO:0032559//adenyl ribonucleotide binding	GO:0005982//starch metabolic process;GO:0005977//glycogen metabolic process	gi|255639628|gb|ACU20108.1|/3.86271e-177/unknown [Glycine max]
112012	Down	-	GO:0016740//transferase activity	-	gi|118486287|gb|ABK94985.1|/3.19116e-62/unknown [Populus trichocarpa]
112032	Down	GO:0043231//intracellular membrane-bounded organelle	GO:0008252//nucleotidase activity;GO:0043169//cation binding	-	gi|255556600|ref|XP_002519334.1|/3.48685e-165/cytosolic purine 5-nucleotidase, putative [Ricinus communis]
112064	Down	-	-	-	-
112074	Down	-	-	-	gi|302143724|emb|CBI22585.3|/4.87651e-37/unnamed protein product [Vitis vinifera]
112112	Down	-	-	-	gi|188474277|gb|ACD49738.1|/5.00457e-53/BURP domain-containing protein [Solanum tuberosum]
112192	Down	GO:0009536//plastid	GO:0048037//cofactor binding;GO:0016758//transferase activity, transferring hexosyl groups	GO:0006950//response to stress;GO:0044238//primary metabolic process;GO:0010038//response to metal ion	gi|255558824|ref|XP_002520435.1|/0/glycogen phosphorylase, putative [Ricinus communis]
112196	Down	-	-	-	gi|304281953|gb|ADM21191.1|/1.99996e-10/ankyrin repeat family protein [Arabidopsis thaliana]
112225	Down	-	GO:0004674//protein serine/threonine kinase activity;GO:0032559//adenyl ribonucleotide binding	GO:0006952//defense response;GO:0006464//protein modification process;GO:0010033//response to organic substance;GO:0008219//cell death	gi|296085448|emb|CBI29180.3|/7.53183e-117/unnamed protein product [Vitis vinifera]
112335	Down	-	-	-	gi|299772997|gb|ADJ38579.1|/2.22738e-17/accelerated cell death 6 [Arabidopsis thaliana]
112364	Down	GO:0016020//membrane	GO:0046873//metal ion transmembrane transporter activity	GO:0030001//metal ion transport;GO:0006970//response to osmotic stress	gi|14030573|gb|AAK52962.1|AF367366_1/1.60947e-175/putative potassium-sodium transporter [Mesembryanthemum crystallinum]
