# Supplementary material for: De Novo Foliar Transcriptome of Chenopodium amaranticolor and Analysis of Its Gene Expression During Virus-Induced Hypersensitive Response
Source: PLoS One. 2012 Sep 28;7(9):e45953. doi: 10.1371/journal.pone.0045953 (PMC3461033; doi:10.1371/journal.pone.0045953)
Supplement: Table S9 — Common genes between the early-CMV-inducible genes and the late-CMV-inducible genes. (XLS) [file pone.0045953.s012.xls]

## Sheet: Sheet1
Supplementary Table S9. Common genes between the early-CMV-inducible genes and the late-CMV-inducible genes.
GeneID	Up-Down-Regulation (CMV-6h/Healthy Leaves vs. CMV-20h/Healthy Leaves)	GO Component	GO Function	GO Process	Blast nr
7	Up	-	-	-	gi|217331222|gb|ACK38253.1|/2.37652e-26/pathogenesis-related protein [Tamarix hispida]
142	Up	-	-	-	-
222	Up	-	-	-	gi|297741575|emb|CBI32707.3|/3.10705e-35/unnamed protein product [Vitis vinifera]
274	Up	-	-	-	gi|297737101|emb|CBI26302.3|/2.31408e-26/unnamed protein product [Vitis vinifera]
702	Up	-	GO:0005515//protein binding;GO:0016831//carboxy-lyase activity;GO:0048037//cofactor binding	GO:0009064//glutamine family amino acid metabolic process;GO:0010038//response to metal ion	gi|1169238|sp|Q07346.1|DCE_PETHY/8.64853e-65/RecName: Full=Glutamate decarboxylase; Short=GAD
814	Up	GO:0005576//extracellular region;GO:0030312//external encapsulating structure	GO:0016798//hydrolase activity, acting on glycosyl bonds;GO:0016758//transferase activity, transferring hexosyl groups	GO:0044042//glucan metabolic process	gi|255641282|gb|ACU20918.1|/8.94299e-29/unknown [Glycine max]
885	Up	GO:0043231//intracellular membrane-bounded organelle	GO:0016620//oxidoreductase activity, acting on the aldehyde or oxo group of donors, NAD or NADP as acceptor	GO:0009081//branched chain family amino acid metabolic process	gi|118488900|gb|ABK96259.1|/2.03487e-25/unknown [Populus trichocarpa x Populus deltoides]
1004	Up	-	-	-	-
1294	Up	GO:0005777//peroxisome	GO:0030554//adenyl nucleotide binding;GO:0016634	GO:0009062//fatty acid catabolic process	gi|297797531|ref|XP_002866650.1|/1.32768e-173/acyl-CoA oxidase [Arabidopsis lyrata subsp. lyrata]
1832	Up	GO:0043231//intracellular membrane-bounded organelle;GO:0044444//cytoplasmic part	GO:0005515//protein binding;GO:0016831//carboxy-lyase activity;GO:0048037//cofactor binding	GO:0009064//glutamine family amino acid metabolic process;GO:0010038//response to metal ion	gi|51587340|emb|CAG30580.1|/9.99111e-33/glutamate decarboxylase 1 [Lotus japonicus]
2281	Up	GO:0042598//vesicular fraction;GO:0043231//intracellular membrane-bounded organelle;GO:0044425//membrane part	GO:0016709//oxidoreductase activity, acting on paired donors, with incorporation or reduction of molecular oxygen, NADH or NADPH as one donor, and incorporation of one atom of oxygen;GO:0005506//iron ion binding	GO:0009607//response to biotic stimulus	gi|255540459|ref|XP_002511294.1|/1.55976e-39/cytochrome P450, putative [Ricinus communis]
2824	Up	GO:0016020//membrane	-	-	gi|297743970|emb|CBI36940.3|/3.99416e-19/unnamed protein product [Vitis vinifera]
3306	Up	GO:0005618//cell wall;GO:0043231//intracellular membrane-bounded organelle;GO:0016020//membrane	GO:0016843	GO:0009820//alkaloid metabolic process	gi|255583686|ref|XP_002532597.1|/1.11243e-59/strictosidine synthase, putative [Ricinus communis]
3725	Up	GO:0019866//organelle inner membrane;GO:0031224//intrinsic to membrane	-	GO:0046907//intracellular transport	gi|255579326|ref|XP_002530508.1|/6.61844e-28/tricarboxylate transport protein, putative [Ricinus communis]
3856	Up	GO:0043231//intracellular membrane-bounded organelle	GO:0005515//protein binding	GO:0010468//regulation of gene expression;GO:0009755//hormone-mediated signaling pathway	gi|297743183|emb|CBI36050.3|/1.43622e-39/unnamed protein product [Vitis vinifera]
4086	Up	-	-	-	gi|297734047|emb|CBI15294.3|/1.93845e-159/unnamed protein product [Vitis vinifera]
4270	Up	GO:0043234//protein complex;GO:0043231//intracellular membrane-bounded organelle	GO:0043169//cation binding;GO:0004721//phosphoprotein phosphatase activity	GO:0006464//protein modification process	gi|296081295|emb|CBI17739.3|/8.85887e-74/unnamed protein product [Vitis vinifera]
4440	Up	GO:0043231//intracellular membrane-bounded organelle	GO:0016624//oxidoreductase activity, acting on the aldehyde or oxo group of donors, disulfide as acceptor	GO:0008152//metabolic process	gi|312281515|dbj|BAJ33623.1|/1.34993e-45/unnamed protein product [Thellungiella halophila]
4759	Up	-	-	-	gi|224100025|ref|XP_002311715.1|/4.89989e-11/f-box family protein [Populus trichocarpa]
5262	Up	-	-	-	gi|255639800|gb|ACU20193.1|/4.95206e-08/unknown [Glycine max]
5514	Up	GO:0044464//cell part;GO:0044464//cell part	GO:0015198//oligopeptide transporter activity;GO:0015198//oligopeptide transporter activity	GO:0009725//response to hormone stimulus;GO:0043200//response to amino acid stimulus;GO:0006952//defense response;GO:0006857//oligopeptide transport;GO:0006972//hyperosmotic response;GO:0051707//response to other organism;GO:0009725//response to hormone s	gi|255575829|ref|XP_002528812.1|/1.07294e-34/oligopeptide transporter, putative [Ricinus communis]
6124	Up	GO:0009532//plastid stroma;GO:0009532//plastid stroma	GO:0043169//cation binding;GO:0016833//oxo-acid-lyase activity;GO:0016823;GO:0043169//cation binding;GO:0016833//oxo-acid-lyase activity;GO:0016823	-	gi|6831519|sp|Q05957.1|PDP_DIACA/6.20052e-30/RecName: Full=Petal death protein; AltName: Full=Citramalate lyase; AltName: Full=Oxalacetic hydrolase; AltName: Full=PSR132
6413	Up	GO:0009532//plastid stroma;GO:0009532//plastid stroma	GO:0043169//cation binding;GO:0016833//oxo-acid-lyase activity;GO:0016823;GO:0043169//cation binding;GO:0016833//oxo-acid-lyase activity;GO:0016823	-	gi|6831519|sp|Q05957.1|PDP_DIACA/2.35727e-81/RecName: Full=Petal death protein; AltName: Full=Citramalate lyase; AltName: Full=Oxalacetic hydrolase; AltName: Full=PSR132
6480	Up	-	-	-	-
7156	Up	-	-	-	-
7183	Up	-	GO:0016701//oxidoreductase activity, acting on single donors with incorporation of molecular oxygen;GO:0016701//oxidoreductase activity, acting on single donors with incorporation of molecular oxygen	GO:0019852//L-ascorbic acid metabolic process;GO:0019852//L-ascorbic acid metabolic process	gi|255546251|ref|XP_002514185.1|/7.20143e-23/myoinositol oxygenase, putative [Ricinus communis]
7305	Up	-	-	-	-
7549	Up	-	-	-	gi|16648748|gb|AAL25566.1|/7.67838e-10/AT5g02020/T7H20_70 [Arabidopsis thaliana]
8061	Up	-	-	-	-
8286	Up	-	-	-	-
9328	Up	-	-	-	-
10196	Up	-	-	-	-
10427	Up	-	-	-	-
10643	Up	GO:0016023//cytoplasmic membrane-bounded vesicle;GO:0016020//membrane;GO:0016023//cytoplasmic membrane-bounded vesicle;GO:0016020//membrane	GO:0004672//protein kinase activity;GO:0042802//identical protein binding;GO:0031406//carboxylic acid binding;GO:0004672//protein kinase activity;GO:0042802//identical protein binding;GO:0031406//carboxylic acid binding	GO:0010102//lateral root morphogenesis;GO:0009725//response to hormone stimulus;GO:0006520//cellular amino acid metabolic process;GO:0008356//asymmetric cell division;GO:0003006//reproductive developmental process;GO:0010102//lateral root morphogenesis;GO	gi|255541934|ref|XP_002512031.1|/2.37625e-153/amino acid binding protein, putative [Ricinus communis]
10773	Up	GO:0031410//cytoplasmic vesicle;GO:0031410//cytoplasmic vesicle	GO:0043167//ion binding;GO:0015926//glucosidase activity;GO:0043167//ion binding;GO:0015926//glucosidase activity	GO:0044238//primary metabolic process;GO:0044238//primary metabolic process	gi|255580166|ref|XP_002530914.1|/3.01615e-164/beta-glucosidase, putative [Ricinus communis]
10841	Up	GO:0044464//cell part;GO:0044464//cell part	-	-	gi|115469304|ref|NP_001058251.1|/6.96784e-10/Os06g0656300 [Oryza sativa Japonica Group]
11501	Up	-	-	-	gi|217331222|gb|ACK38253.1|/5.29085e-13/pathogenesis-related protein [Tamarix hispida]
12509	Up	GO:0043231//intracellular membrane-bounded organelle;GO:0031224//intrinsic to membrane	GO:0046914//transition metal ion binding;GO:0003824//catalytic activity	GO:0006631//fatty acid metabolic process	gi|238015022|gb|ACR38546.1|/5.28965e-46/unknown [Zea mays]
12827	Up	-	-	-	gi|255549724|ref|XP_002515913.1|/3.51696e-07/myoinositol oxygenase, putative [Ricinus communis]
13188	Up	-	-	-	-
13285	Up	GO:0044464//cell part	-	-	gi|297834346|ref|XP_002885055.1|/4.67304e-11/nodulin MtN3 family protein [Arabidopsis lyrata subsp. lyrata]
13361	Up	GO:0043234//protein complex;GO:0043231//intracellular membrane-bounded organelle;GO:0044444//cytoplasmic part	GO:0019787//small conjugating protein ligase activity	GO:0032446//protein modification by small protein conjugation	gi|297746096|emb|CBI16152.3|/1.05482e-37/unnamed protein product [Vitis vinifera]
13694	Up	GO:0043231//intracellular membrane-bounded organelle;GO:0030529//ribonucleoprotein complex	GO:0004674//protein serine/threonine kinase activity;GO:0032559//adenyl ribonucleotide binding	GO:0006412//translation;GO:0006970//response to osmotic stress;GO:0006464//protein modification process	gi|312282145|dbj|BAJ33938.1|/8.44133e-38/unnamed protein product [Thellungiella halophila]
14642	Up	-	-	-	gi|255567812|ref|XP_002524884.1|/2.65116e-53/catalytic, putative [Ricinus communis]
14939	Up	GO:0031224//intrinsic to membrane;GO:0031224//intrinsic to membrane	-	GO:0009725//response to hormone stimulus;GO:0006972//hyperosmotic response;GO:0009725//response to hormone stimulus;GO:0006972//hyperosmotic response	gi|297833314|ref|XP_002884539.1|/2.76609e-21/low temperature and salt responsive protein LTI6B [Arabidopsis lyrata subsp. lyrata]
15756	Up	-	-	-	-
15795	Up	GO:0016020//membrane;GO:0016020//membrane	-	GO:0009725//response to hormone stimulus;GO:0006950//response to stress;GO:0009725//response to hormone stimulus;GO:0006950//response to stress	gi|297735264|emb|CBI17626.3|/2.89284e-19/unnamed protein product [Vitis vinifera]
16068	Up	-	-	-	-
16190	Up	-	GO:0016491//oxidoreductase activity;GO:0005506//iron ion binding;GO:0016491//oxidoreductase activity;GO:0005506//iron ion binding	-	gi|296089102|emb|CBI38805.3|/1.23516e-73/unnamed protein product [Vitis vinifera]
16596	Up	GO:0005777//peroxisome	GO:0016747//transferase activity, transferring acyl groups other than amino-acyl groups;GO:0046912//transferase activity, transferring acyl groups, acyl groups converted into alkyl on transfer	GO:0009060//aerobic respiration;GO:0044262//cellular carbohydrate metabolic process	gi|310697396|gb|ADP06653.1|/3.88352e-36/malate synthase [Cucurbita maxima]
16770	Up	-	GO:0016679//oxidoreductase activity, acting on diphenols and related substances as donors;GO:0016706//oxidoreductase activity, acting on paired donors, with incorporation or reduction of molecular oxygen, 2-oxoglutarate as one donor, and incorporation of	GO:0009699//phenylpropanoid biosynthetic process;GO:0007568//aging	gi|255557477|ref|XP_002519769.1|/3.2461e-129/Flavonol synthase/flavanone 3-hydroxylase, putative [Ricinus communis]
17908	Up	GO:0043234//protein complex;GO:0043231//intracellular membrane-bounded organelle	GO:0043169//cation binding;GO:0004721//phosphoprotein phosphatase activity	GO:0006464//protein modification process	gi|255544093|ref|XP_002513109.1|/4.66065e-16/Nucleotide pyrophosphatase/phosphodiesterase, putative [Ricinus communis]
19577	Up	-	GO:0008169//C-methyltransferase activity;GO:0008169//C-methyltransferase activity	GO:0008202//steroid metabolic process;GO:0008202//steroid metabolic process	gi|255553506|ref|XP_002517794.1|/5.41266e-34/s-adenosyl-l-methionine:delta24-sterol-C-methyltransferase, putative [Ricinus communis]
19782	Up	GO:0044464//cell part;GO:0044464//cell part	GO:0016879//ligase activity, forming carbon-nitrogen bonds;GO:0016879//ligase activity, forming carbon-nitrogen bonds	GO:0006220//pyrimidine nucleotide metabolic process;GO:0003006//reproductive developmental process;GO:0010038//response to metal ion;GO:0006220//pyrimidine nucleotide metabolic process;GO:0003006//reproductive developmental process;GO:0010038//response to	gi|255546624|ref|XP_002514371.1|/1.2068e-66/ctp synthase, putative [Ricinus communis]
20225	Up	-	-	-	gi|255626749|gb|ACU13719.1|/7.43325e-07/unknown [Glycine max]
21890	Up	-	-	-	-
22367	Up	GO:0016021//integral to membrane;GO:0071944;GO:0016021//integral to membrane;GO:0071944	GO:0016798//hydrolase activity, acting on glycosyl bonds;GO:0016758//transferase activity, transferring hexosyl groups;GO:0016798//hydrolase activity, acting on glycosyl bonds;GO:0016758//transferase activity, transferring hexosyl groups	GO:0005975//carbohydrate metabolic process;GO:0009827//plant-type cell wall modification;GO:0009888//tissue development;GO:0005975//carbohydrate metabolic process;GO:0009827//plant-type cell wall modification;GO:0009888//tissue development	gi|124109177|gb|ABM91064.1|/1.08926e-26/xyloglucan endotransglycosylase/hydrolase precursor XTH-38 [Populus tremula x Populus tremuloides]
22558	Up	-	-	-	-
23386	Up	GO:0016020//membrane;GO:0016020//membrane	-	-	gi|42563076|ref|NP_177107.2|/2.57265e-48/EXS family protein / ERD1/XPR1/SYG1 family protein [Arabidopsis thaliana]
23504	Up	GO:0043231//intracellular membrane-bounded organelle;GO:0031224//intrinsic to membrane;GO:0043231//intracellular membrane-bounded organelle;GO:0031224//intrinsic to membrane	GO:0005402;GO:0005402	GO:0009725//response to hormone stimulus;GO:0016049//cell growth;GO:0006810//transport;GO:0009725//response to hormone stimulus;GO:0016049//cell growth;GO:0006810//transport	gi|24417502|gb|AAN60361.1|/1.18534e-33/unknown [Arabidopsis thaliana]
24195	Up	-	-	-	-
24385	Up	-	GO:0016301//kinase activity	GO:0006071//glycerol metabolic process;GO:0009636//response to toxin;GO:0051707//response to other organism	gi|117168061|gb|ABK32113.1|/3.50836e-26/At1g80460 [Arabidopsis thaliana]
24703	Up	-	-	-	-
24821	Up	GO:0016023//cytoplasmic membrane-bounded vesicle;GO:0016020//membrane	GO:0004672//protein kinase activity;GO:0042802//identical protein binding;GO:0031406//carboxylic acid binding	GO:0010102//lateral root morphogenesis;GO:0009725//response to hormone stimulus;GO:0006520//cellular amino acid metabolic process;GO:0008356//asymmetric cell division;GO:0003006//reproductive developmental process	gi|255541934|ref|XP_002512031.1|/1.4996e-12/amino acid binding protein, putative [Ricinus communis]
25358	Up	GO:0005576//extracellular region	GO:0004175//endopeptidase activity	GO:0042743//hydrogen peroxide metabolic process;GO:0006952//defense response;GO:0009696//salicylic acid metabolic process	gi|255553149|ref|XP_002517617.1|/3.61976e-14/Aspartic proteinase nepenthesin-2 precursor, putative [Ricinus communis]
26512	Up	GO:0009536//plastid	GO:0016616//oxidoreductase activity, acting on the CH-OH group of donors, NAD or NADP as acceptor	GO:0008152//metabolic process	gi|225434831|ref|XP_002282554.1|/3.93221e-29/PREDICTED: hypothetical protein [Vitis vinifera]
26632	Up	-	-	-	-
26735	Up	-	-	-	-
27308	Up	-	-	-	-
28526	Up	-	-	-	gi|255642582|gb|ACU21554.1|/5.68978e-15/unknown [Glycine max]
28865	Up	GO:0043231//intracellular membrane-bounded organelle;GO:0043231//intracellular membrane-bounded organelle	GO:0016620//oxidoreductase activity, acting on the aldehyde or oxo group of donors, NAD or NADP as acceptor;GO:0016620//oxidoreductase activity, acting on the aldehyde or oxo group of donors, NAD or NADP as acceptor	GO:0009081//branched chain family amino acid metabolic process;GO:0009081//branched chain family amino acid metabolic process	gi|124359402|gb|ABD28558.2|/4.49784e-20/Aldehyde dehydrogenase [Medicago truncatula]
29110	Up	-	-	-	-
30065	Up	-	-	-	-
30066	Up	-	GO:0008169//C-methyltransferase activity;GO:0008169//C-methyltransferase activity	GO:0008202//steroid metabolic process;GO:0008202//steroid metabolic process	gi|1872473|gb|AAB49338.1|/1.18022e-20/delta-24-sterol methyltransferase [Triticum aestivum]
30139	Up	-	-	-	-
30334	Up	GO:0016021//integral to membrane;GO:0071944;GO:0016021//integral to membrane;GO:0071944	GO:0016798//hydrolase activity, acting on glycosyl bonds;GO:0016798//hydrolase activity, acting on glycosyl bonds	GO:0005975//carbohydrate metabolic process;GO:0009827//plant-type cell wall modification;GO:0005975//carbohydrate metabolic process;GO:0009827//plant-type cell wall modification	gi|76786474|gb|ABA54988.1|/1.35348e-08/xyloglucan endotransglycosylase hydrolase [Apium graveolens]
30521	Up	-	-	-	-
30649	Up	-	-	-	-
30772	Up	-	GO:0016620//oxidoreductase activity, acting on the aldehyde or oxo group of donors, NAD or NADP as acceptor;GO:0016620//oxidoreductase activity, acting on the aldehyde or oxo group of donors, NAD or NADP as acceptor	GO:0009081//branched chain family amino acid metabolic process;GO:0009081//branched chain family amino acid metabolic process	gi|118488739|gb|ABK96180.1|/2.2258e-19/unknown [Populus trichocarpa]
32732	Up	-	GO:0016616//oxidoreductase activity, acting on the CH-OH group of donors, NAD or NADP as acceptor;GO:0016616//oxidoreductase activity, acting on the CH-OH group of donors, NAD or NADP as acceptor	GO:0008152//metabolic process;GO:0010038//response to metal ion;GO:0008152//metabolic process;GO:0010038//response to metal ion	gi|255584542|ref|XP_002532998.1|/6.91506e-13/tropinone reductase, putative [Ricinus communis]
33104	Up	-	-	-	gi|226507852|ref|NP_001152224.1|/2.302e-08/O-succinylhomoserine sulfhydrylase [Zea mays]
33195	Up	-	-	-	gi|255646507|gb|ACU23731.1|/2.814e-06/unknown [Glycine max]
34847	Up	-	-	-	-
35072	Up	-	GO:0016814//hydrolase activity, acting on carbon-nitrogen (but not peptide) bonds, in cyclic amidines;GO:0046914//transition metal ion binding	-	gi|115456425|ref|NP_001051813.1|/1.02793e-16/Os03g0833900 [Oryza sativa Japonica Group]
36403	Up	-	-	-	-
36879	Up	-	-	-	-
37898	Up	-	-	-	-
38149	Up	-	-	-	gi|5001447|gb|AAD37017.1|/2.98901e-08/putative MtN3-like protein [Dianthus caryophyllus]
39108	Up	GO:0019866//organelle inner membrane;GO:0031224//intrinsic to membrane;GO:0009536//plastid	GO:0022857//transmembrane transporter activity	GO:0046907//intracellular transport;GO:0043094//cellular metabolic compound salvage	gi|255573905|ref|XP_002527871.1|/8.1022e-22/mitochondrial uncoupling protein, putative [Ricinus communis]
39329	Up	-	-	-	-
39620	Up	GO:0044464//cell part	GO:0015604//phosphonate transmembrane transporter activity;GO:0017111//nucleoside-triphosphatase activity;GO:0032559//adenyl ribonucleotide binding	-	gi|297743362|emb|CBI36229.3|/1.92282e-23/unnamed protein product [Vitis vinifera]
39709	Up	-	-	-	-
39833	Up	-	-	-	-
40599	Up	-	-	-	-
41055	Up	-	-	-	gi|124109177|gb|ABM91064.1|/9.26445e-10/xyloglucan endotransglycosylase/hydrolase precursor XTH-38 [Populus tremula x Populus tremuloides]
41162	Up	-	-	-	gi|224100025|ref|XP_002311715.1|/1.63154e-14/f-box family protein [Populus trichocarpa]
41401	Up	-	-	-	gi|224100025|ref|XP_002311715.1|/1.92728e-15/f-box family protein [Populus trichocarpa]
41405	Up	GO:0044444//cytoplasmic part	GO:0016765//transferase activity, transferring alkyl or aryl (other than methyl) groups;GO:0048037//cofactor binding;GO:0016846//carbon-sulfur lyase activity	GO:0009087//methionine catabolic process	gi|15217709|ref|NP_176647.1|/1.02193e-16/ATMGL (ARABIDOPSIS THALIANA METHIONINE GAMMA-LYASE); catalytic/ methionine gamma-lyase [Arabidopsis thaliana]
41874	Up	GO:0009532//plastid stroma	GO:0046914//transition metal ion binding;GO:0016836//hydro-lyase activity	-	gi|91940141|gb|ABE66400.1|/1.5226e-12/carbonic anhydrase [Striga asiatica]
43131	Up	-	-	-	gi|224107619|ref|XP_002314539.1|/1.05443e-13/f-box family protein [Populus trichocarpa]
43479	Up	-	-	-	gi|224107619|ref|XP_002314539.1|/3.06793e-13/f-box family protein [Populus trichocarpa]
43549	Up	-	-	-	-
43572	Up	-	-	-	-
45073	Up	-	-	-	-
45261	Up	-	-	-	-
45273	Up	-	-	-	-
45456	Up	-	GO:0016616//oxidoreductase activity, acting on the CH-OH group of donors, NAD or NADP as acceptor;GO:0046914//transition metal ion binding	GO:0008152//metabolic process	gi|222424536|dbj|BAH20223.1|/1.20009e-17/AT5G51970 [Arabidopsis thaliana]
45838	Up	GO:0043231//intracellular membrane-bounded organelle	GO:0016620//oxidoreductase activity, acting on the aldehyde or oxo group of donors, NAD or NADP as acceptor	GO:0009081//branched chain family amino acid metabolic process	gi|124359402|gb|ABD28558.2|/9.48685e-23/Aldehyde dehydrogenase [Medicago truncatula]
45961	Up	GO:0031224//intrinsic to membrane;GO:0031090//organelle membrane;GO:0043231//intracellular membrane-bounded organelle	-	GO:0006810//transport	gi|145572859|gb|AAT65835.2|/3.0589e-13/tonoplast intrinsic protein gamma [Salicornia herbacea]
46000	Up	-	-	-	-
46168	Up	GO:0005737//cytoplasm;GO:0043231//intracellular membrane-bounded organelle	GO:0005488//binding;GO:0016615//malate dehydrogenase activity	GO:0008152//metabolic process	gi|1708924|sp|P51615.1|MAOX_VITVI/3.0589e-13/RecName: Full=NADP-dependent malic enzyme; Short=NADP-ME
46226	Up	GO:0044424//intracellular part	GO:0046914//transition metal ion binding;GO:0016701//oxidoreductase activity, acting on single donors with incorporation of molecular oxygen	GO:0006020//inositol metabolic process	gi|192338750|gb|ACF04280.1|/5.37448e-26/myo-inositol oxygenase [Eucalyptus grandis]
46719	Up	-	-	-	-
46782	Up	-	-	-	-
47096	Up	-	GO:0016814//hydrolase activity, acting on carbon-nitrogen (but not peptide) bonds, in cyclic amidines;GO:0046914//transition metal ion binding	-	gi|76160949|gb|ABA40438.1|/2.4125e-26/unknown [Solanum tuberosum]
47684	Up	-	-	-	gi|4884866|gb|AAD31847.1|AF133531_1/9.48082e-15/water channel protein MipI [Mesembryanthemum crystallinum]
48393	Up	-	-	-	-
50097	Up	-	-	-	-
50367	Up	-	-	-	-
50392	Up	-	GO:0016836//hydro-lyase activity;GO:0046914//transition metal ion binding	-	gi|118486197|gb|ABK94941.1|/2.10098e-22/unknown [Populus trichocarpa]
50560	Up	-	-	-	-
50795	Up	-	-	-	-
51111	Up	-	-	-	gi|154240639|dbj|BAF74636.1|/4.53046e-09/hydroxyphenylpyruvate dioxygenase [Coptis japonica var. dissecta]
51363	Up	-	GO:0005488//binding;GO:0035251//UDP-glucosyltransferase activity;GO:0019203//carbohydrate phosphatase activity	GO:0005991//trehalose metabolic process	gi|281398322|gb|ADA67991.1|/4.24316e-15/trehalose-6-phosphate synthase [Zea mays]
52245	Up	-	-	-	-
52498	Up	-	-	-	-
54172	Up	-	-	-	-
54598	Up	GO:0009536//plastid	-	-	gi|296086430|emb|CBI32019.3|/4.20819e-23/unnamed protein product [Vitis vinifera]
54977	Up	-	-	-	-
55227	Up	-	GO:0016831//carboxy-lyase activity;GO:0048037//cofactor binding;GO:0005515//protein binding	GO:0009064//glutamine family amino acid metabolic process	gi|1706318|sp|P54767.1|DCE_SOLLC/1.26327e-19/RecName: Full=Glutamate decarboxylase; Short=GAD; AltName: Full=ERT D1
55236	Up	-	GO:0016831//carboxy-lyase activity;GO:0048037//cofactor binding;GO:0005515//protein binding	GO:0009064//glutamine family amino acid metabolic process	gi|1706318|sp|P54767.1|DCE_SOLLC/4.0638e-18/RecName: Full=Glutamate decarboxylase; Short=GAD; AltName: Full=ERT D1
56134	Up	GO:0044464//cell part	GO:0016879//ligase activity, forming carbon-nitrogen bonds	GO:0006220//pyrimidine nucleotide metabolic process;GO:0003006//reproductive developmental process;GO:0010038//response to metal ion	gi|115438931|ref|NP_001043745.1|/2.14982e-27/Os01g0654100 [Oryza sativa Japonica Group]
56924	Up	-	-	-	-
57354	Up	-	GO:0016831//carboxy-lyase activity;GO:0048037//cofactor binding	GO:0009064//glutamine family amino acid metabolic process	gi|255575218|ref|XP_002528513.1|/1.3893e-26/glutamate decarboxylase, putative [Ricinus communis]
57498	Up	-	-	-	gi|194466185|gb|ACF74323.1|/2.90359e-16/unknown [Arachis hypogaea]
57693	Up	GO:0043231//intracellular membrane-bounded organelle	GO:0004091//carboxylesterase activity	-	gi|21553600|gb|AAM62693.1|/2.36978e-26/lysophospholipase-like protein [Arabidopsis thaliana]
57698	Up	-	-	-	gi|297742092|emb|CBI33879.3|/7.92559e-06/unnamed protein product [Vitis vinifera]
57743	Up	-	-	-	gi|194466185|gb|ACF74323.1|/6.46853e-16/unknown [Arachis hypogaea]
58064	Up	-	-	-	-
60958	Up	-	GO:0016301//kinase activity	GO:0006071//glycerol metabolic process	gi|40457263|gb|AAR86687.1|/1.02941e-24/glycerol kinase [Glycine max]
61086	Up	GO:0044444//cytoplasmic part	GO:0016765//transferase activity, transferring alkyl or aryl (other than methyl) groups;GO:0048037//cofactor binding;GO:0016846//carbon-sulfur lyase activity	GO:0009087//methionine catabolic process	gi|255555749|ref|XP_002518910.1|/4.17936e-26/cystathionine gamma-synthase, putative [Ricinus communis]
61696	Up	GO:0043231//intracellular membrane-bounded organelle	GO:0016624//oxidoreductase activity, acting on the aldehyde or oxo group of donors, disulfide as acceptor	GO:0008152//metabolic process	gi|115487674|ref|NP_001066324.1|/7.14546e-18/Os12g0183100 [Oryza sativa Japonica Group]
62270	Up	GO:0031980//mitochondrial lumen	GO:0046914//transition metal ion binding;GO:0016639//oxidoreductase activity, acting on the CH-NH2 group of donors, NAD or NADP as acceptor;GO:0032559//adenyl ribonucleotide binding	GO:0009642//response to light intensity;GO:0010038//response to metal ion;GO:0019222//regulation of metabolic process;GO:0006519//cellular amino acid and derivative metabolic process;GO:0006970//response to osmotic stress	gi|15228667|ref|NP_187041.1|/2.53553e-23/GDH3 (GLUTAMATE DEHYDROGENASE 3); binding / catalytic/ oxidoreductase/ oxidoreductase, acting on the CH-NH2 group of donors, NAD or NADP as acceptor [Arabidopsis thaliana]
63264	Up	-	-	-	gi|224100025|ref|XP_002311715.1|/9.88763e-28/f-box family protein [Populus trichocarpa]
63504	Up	-	-	-	-
64438	Up	-	-	-	-
64512	Up	GO:0043231//intracellular membrane-bounded organelle;GO:0031224//intrinsic to membrane	GO:0016628//oxidoreductase activity, acting on the CH-CH group of donors, NAD or NADP as acceptor;GO:0005402	GO:0009725//response to hormone stimulus;GO:0016049//cell growth;GO:0006810//transport;GO:0008152//metabolic process	gi|310877788|gb|ADP37125.1|/4.59298e-25/hexose transporter [Vitis vinifera]
64638	Up	GO:0005811//lipid particle	GO:0032561//guanyl ribonucleotide binding;GO:0003824//catalytic activity	GO:0006641//triglyceride metabolic process	gi|297806369|ref|XP_002871068.1|/7.81629e-33/sugar-dependent1 [Arabidopsis lyrata subsp. lyrata]
65230	Up	-	-	-	gi|255547748|ref|XP_002514931.1|/8.38381e-11/Protein AFR, putative [Ricinus communis]
65340	Up	-	-	-	-
65865	Up	-	-	-	-
65932	Up	GO:0005777//peroxisome	GO:0016747//transferase activity, transferring acyl groups other than amino-acyl groups;GO:0046912//transferase activity, transferring acyl groups, acyl groups converted into alkyl on transfer	GO:0009060//aerobic respiration;GO:0044262//cellular carbohydrate metabolic process	gi|255540321|ref|XP_002511225.1|/2.59412e-28/malate synthase, putative [Ricinus communis]
66073	Up	GO:0044424//intracellular part	GO:0016872//intramolecular lyase activity	GO:0006644//phospholipid metabolic process;GO:0006020//inositol metabolic process	gi|16755889|gb|AAL28131.1|AF433879_1/1.12525e-31/myo-inositol-1-phosphate synthase [Suaeda salsa]
68280	Up	GO:0043231//intracellular membrane-bounded organelle	GO:0003824//catalytic activity	-	gi|296081830|emb|CBI20835.3|/1.51619e-28/unnamed protein product [Vitis vinifera]
69093	Up	-	GO:0016301//kinase activity	GO:0006071//glycerol metabolic process;GO:0009636//response to toxin;GO:0051707//response to other organism	gi|255553277|ref|XP_002517681.1|/1.67124e-27/glycerol kinase, putative [Ricinus communis]
69095	Up	-	-	-	-
69378	Up	-	-	-	-
69430	Up	-	-	-	gi|255556043|ref|XP_002519056.1|/9.53398e-07/rnf5, putative [Ricinus communis]
69526	Up	GO:0019866//organelle inner membrane;GO:0031224//intrinsic to membrane;GO:0009536//plastid	GO:0022857//transmembrane transporter activity	GO:0046907//intracellular transport;GO:0043094//cellular metabolic compound salvage	gi|3115108|emb|CAA11757.1|/1.90188e-31/plant uncoupling mitochondrial protein [Arabidopsis thaliana]
70502	Up	GO:0031224//intrinsic to membrane	-	GO:0006810//transport	gi|145572859|gb|AAT65835.2|/2.49548e-15/tonoplast intrinsic protein gamma [Salicornia herbacea]
70731	Up	-	GO:0016616//oxidoreductase activity, acting on the CH-OH group of donors, NAD or NADP as acceptor;GO:0046914//transition metal ion binding	GO:0008152//metabolic process	gi|217072128|gb|ACJ84424.1|/2.09632e-30/unknown [Medicago truncatula]
71038	Up	GO:0043231//intracellular membrane-bounded organelle;GO:0016020//membrane	GO:0016491//oxidoreductase activity;GO:0005402	GO:0009725//response to hormone stimulus;GO:0016049//cell growth;GO:0006810//transport	gi|215271818|emb|CAN87006.1|/5.18742e-13/hexose transporter 1 [Hevea brasiliensis]
71537	Up	GO:0031224//intrinsic to membrane;GO:0043231//intracellular membrane-bounded organelle	-	GO:0046907//intracellular transport	gi|269784498|dbj|BAI49703.1|/3.23415e-31/uncoupling protein [Lysichiton camtschatcensis]
72238	Up	-	-	-	-
72716	Up	GO:0044424//intracellular part	GO:0046914//transition metal ion binding;GO:0050661//NADP or NADPH binding;GO:0016628//oxidoreductase activity, acting on the CH-CH group of donors, NAD or NADP as acceptor	GO:0006720//isoprenoid metabolic process;GO:0006950//response to stress	gi|226496675|ref|NP_001152093.1|/1.00227e-32/NADP-dependent oxidoreductase P2 [Zea mays]
73396	Up	-	-	-	gi|255627517|gb|ACU14103.1|/2.83767e-11/unknown [Glycine max]
74716	Up	-	-	-	-
74720	Up	GO:0043231//intracellular membrane-bounded organelle	GO:0046872//metal ion binding;GO:0001071;GO:0005515//protein binding;GO:0043566//structure-specific DNA binding	GO:0009411//response to UV;GO:0009640//photomorphogenesis;GO:0031325//positive regulation of cellular metabolic process;GO:0010476//gibberellin mediated signaling pathway;GO:0006351//transcription, DNA-dependent	gi|255548962|ref|XP_002515537.1|/2.0931e-14/transcription factor hy5, putative [Ricinus communis]
74759	Up	-	-	-	-
75382	Up	-	-	-	gi|18395300|ref|NP_564204.1|/5.03388e-10/ALDH2B7; 3-chloroallyl aldehyde dehydrogenase/ aldehyde dehydrogenase (NAD) [Arabidopsis thaliana]
75795	Up	GO:0043231//intracellular membrane-bounded organelle	GO:0016620//oxidoreductase activity, acting on the aldehyde or oxo group of donors, NAD or NADP as acceptor	GO:0009081//branched chain family amino acid metabolic process	gi|307136462|gb|ADN34267.1|/1.25322e-35/methylmalonate-semialdehyde dehydrogenase [Cucumis melo subsp. melo]
75846	Up	GO:0009526//plastid envelope	-	-	gi|297807395|ref|XP_002871581.1|/1.18485e-09/structural constituent of ribosome [Arabidopsis lyrata subsp. lyrata]
76138	Up	GO:0044444//cytoplasmic part	GO:0005488//binding;GO:0008943//glyceraldehyde-3-phosphate dehydrogenase activity	GO:0008152//metabolic process;GO:0050896//response to stimulus	gi|3913711|sp|P81406.1|GAPN_PEA/4.16227e-39/RecName: Full=NADP-dependent glyceraldehyde-3-phosphate dehydrogenase; AltName: Full=Glyceraldehyde-3-phosphate dehydrogenase [NADP+]; AltName: Full=Non-phosphorylating glyceraldehyde 3-phosphate dehydrogenase;
76621	Up	GO:0044424//intracellular part	GO:0004470//malic enzyme activity;GO:0000166//nucleotide binding;GO:0043169//cation binding	GO:0043648//dicarboxylic acid metabolic process	gi|255550956|ref|XP_002516526.1|/6.44182e-35/malic enzyme, putative [Ricinus communis]
77040	Up	GO:0043231//intracellular membrane-bounded organelle	GO:0046914//transition metal ion binding;GO:0001071;GO:0005515//protein binding;GO:0043566//structure-specific DNA binding	GO:0009411//response to UV;GO:0009640//photomorphogenesis;GO:0031325//positive regulation of cellular metabolic process;GO:0010476//gibberellin mediated signaling pathway;GO:0006351//transcription, DNA-dependent	gi|18416509|ref|NP_568246.1|/1.301e-27/HY5 (ELONGATED HYPOCOTYL 5); DNA binding / double-stranded DNA binding / transcription factor [Arabidopsis thaliana]
77350	Up	-	-	-	-
77402	Up	-	-	-	-
77627	Up	-	GO:0016616//oxidoreductase activity, acting on the CH-OH group of donors, NAD or NADP as acceptor	GO:0008152//metabolic process	gi|255641998|gb|ACU21266.1|/2.29463e-16/unknown [Glycine max]
77742	Up	-	-	-	-
78108	Up	-	-	-	-
78152	Up	-	-	-	-
78163	Up	GO:0044444//cytoplasmic part	GO:0016765//transferase activity, transferring alkyl or aryl (other than methyl) groups;GO:0048037//cofactor binding;GO:0016846//carbon-sulfur lyase activity	GO:0009087//methionine catabolic process	gi|255555749|ref|XP_002518910.1|/2.44026e-34/cystathionine gamma-synthase, putative [Ricinus communis]
78348	Up	GO:0005576//extracellular region;GO:0030312//external encapsulating structure	GO:0016798//hydrolase activity, acting on glycosyl bonds;GO:0016758//transferase activity, transferring hexosyl groups	GO:0044042//glucan metabolic process	gi|255641964|gb|ACU21249.1|/6.86105e-37/unknown [Glycine max]
79015	Up	GO:0031224//intrinsic to membrane	-	-	gi|255645402|gb|ACU23197.1|/1.02525e-32/unknown [Glycine max]
79033	Up	-	-	-	-
79067	Up	-	-	-	-
80778	Up	-	-	-	-
80886	Up	-	-	-	gi|296084960|emb|CBI28375.3|/1.4316e-10/unnamed protein product [Vitis vinifera]
80958	Up	GO:0044464//cell part	-	GO:0051234//establishment of localization	gi|15236573|ref|NP_192609.1|/8.07274e-30/SEC14 cytosolic factor family protein / phosphoglyceride transfer family protein [Arabidopsis thaliana]
81611	Up	-	-	-	gi|297739719|emb|CBI29901.3|/3.39672e-12/unnamed protein product [Vitis vinifera]
81667	Up	GO:0016023//cytoplasmic membrane-bounded vesicle;GO:0016020//membrane	GO:0004672//protein kinase activity;GO:0042802//identical protein binding;GO:0031406//carboxylic acid binding	GO:0010102//lateral root morphogenesis;GO:0009725//response to hormone stimulus;GO:0006520//cellular amino acid metabolic process;GO:0008356//asymmetric cell division;GO:0003006//reproductive developmental process	gi|255541934|ref|XP_002512031.1|/2.2626e-32/amino acid binding protein, putative [Ricinus communis]
82592	Up	GO:0043231//intracellular membrane-bounded organelle	GO:0001071	GO:0010468//regulation of gene expression	gi|312282767|dbj|BAJ34249.1|/4.85135e-27/unnamed protein product [Thellungiella halophila]
82977	Up	-	-	-	-
82999	Up	GO:0031224//intrinsic to membrane	GO:0042626//ATPase activity, coupled to transmembrane movement of substances;GO:0015604//phosphonate transmembrane transporter activity;GO:0032559//adenyl ribonucleotide binding	GO:0015893//drug transport;GO:0009725//response to hormone stimulus;GO:0046864;GO:0030001//metal ion transport;GO:0006950//response to stress	gi|255572799|ref|XP_002527332.1|/4.68802e-30/ATP-binding cassette transporter, putative [Ricinus communis]
83477	Up	-	GO:0016491//oxidoreductase activity	GO:0008152//metabolic process;GO:0010038//response to metal ion	gi|8778545|gb|AAF79553.1|AC022464_11/6.55679e-24/F22G5.20 [Arabidopsis thaliana]
83868	Up	GO:0044424//intracellular part	GO:0004470//malic enzyme activity;GO:0000166//nucleotide binding;GO:0043169//cation binding	GO:0043648//dicarboxylic acid metabolic process	gi|118487388|gb|ABK95522.1|/1.60241e-38/unknown [Populus trichocarpa]
83948	Up	GO:0044424//intracellular part	GO:0016872//intramolecular lyase activity	GO:0006644//phospholipid metabolic process;GO:0006020//inositol metabolic process	gi|211906442|gb|ACJ11714.1|/2.64129e-41/Myo-inositol-1-phosphate synthase [Gossypium hirsutum]
84724	Up	-	-	-	-
85141	Up	-	-	-	-
85879	Up	-	GO:0016616//oxidoreductase activity, acting on the CH-OH group of donors, NAD or NADP as acceptor;GO:0046914//transition metal ion binding	GO:0008152//metabolic process	gi|78183416|dbj|BAE47038.1|/1.94183e-44/sorbitol related enzyme [Solanum lycopersicum]
86814	Up	-	-	-	gi|78183416|dbj|BAE47038.1|/1.70597e-08/sorbitol related enzyme [Solanum lycopersicum]
86853	Up	-	-	-	-
87111	Up	-	GO:0016757//transferase activity, transferring glycosyl groups	-	gi|156138783|dbj|BAF75883.1|/3.9147e-21/glucosyltransferase [Dianthus caryophyllus]
87480	Up	-	-	-	-
87753	Up	-	-	-	-
88009	Up	-	-	-	-
88178	Up	GO:0044444//cytoplasmic part	GO:0016765//transferase activity, transferring alkyl or aryl (other than methyl) groups;GO:0048037//cofactor binding;GO:0016846//carbon-sulfur lyase activity	GO:0009087//methionine catabolic process	gi|255555749|ref|XP_002518910.1|/2.1305e-38/cystathionine gamma-synthase, putative [Ricinus communis]
88217	Up	-	-	-	-
88243	Up	GO:0043231//intracellular membrane-bounded organelle	GO:0043169//cation binding;GO:0016615//malate dehydrogenase activity;GO:0000166//nucleotide binding	GO:0043648//dicarboxylic acid metabolic process	gi|259661896|emb|CAZ48524.1|/1.05736e-37/NADP-dependent malic enzyme [Isachne mauritiana]
88551	Up	-	-	-	gi|297736540|emb|CBI25411.3|/9.91953e-28/unnamed protein product [Vitis vinifera]
89727	Up	GO:0031980//mitochondrial lumen	GO:0016639//oxidoreductase activity, acting on the CH-NH2 group of donors, NAD or NADP as acceptor	GO:0006519//cellular amino acid and derivative metabolic process	gi|255568914|ref|XP_002525427.1|/2.7581e-46/glutamate dehydrogenase, putative [Ricinus communis]
89884	Up	GO:0009536//plastid	GO:0043169//cation binding;GO:0004470//malic enzyme activity;GO:0000166//nucleotide binding	GO:0043648//dicarboxylic acid metabolic process	gi|1561774|gb|AAB08874.1|/2.41621e-42/malate dehydrogenase [Vitis vinifera]
89923	Up	GO:0043231//intracellular membrane-bounded organelle	GO:0016620//oxidoreductase activity, acting on the aldehyde or oxo group of donors, NAD or NADP as acceptor	GO:0009081//branched chain family amino acid metabolic process	gi|118486321|gb|ABK95002.1|/4.76674e-25/unknown [Populus trichocarpa]
90319	Up	-	-	-	-
91038	Up	GO:0043231//intracellular membrane-bounded organelle	GO:0016772//transferase activity, transferring phosphorus-containing groups;GO:0005488//binding	-	gi|192910878|gb|ACF06547.1|/2.47834e-47/Mob1 [Elaeis guineensis]
91064	Up	GO:0005777//peroxisome	GO:0046912//transferase activity, transferring acyl groups, acyl groups converted into alkyl on transfer	GO:0009060//aerobic respiration;GO:0044262//cellular carbohydrate metabolic process	gi|126766|sp|P13244.1|MASY_BRANA/2.92757e-48/RecName: Full=Malate synthase, glyoxysomal
91113	Up	GO:0044464//cell part	-	GO:0007047//cellular cell wall organization	gi|299889031|dbj|BAJ10398.1|/4.08509e-50/alpha-expansin [Dianthus caryophyllus]
91290	Up	-	-	-	-
92446	Up	-	-	-	-
92630	Up	-	-	-	-
92843	Up	-	-	-	-
93396	Up	-	GO:0016301//kinase activity	GO:0006071//glycerol metabolic process;GO:0009636//response to toxin;GO:0051707//response to other organism	gi|297839893|ref|XP_002887828.1|/4.92319e-40/At1g80460 [Arabidopsis lyrata subsp. lyrata]
93452	Up	GO:0005777//peroxisome	GO:0016747//transferase activity, transferring acyl groups other than amino-acyl groups;GO:0046912//transferase activity, transferring acyl groups, acyl groups converted into alkyl on transfer	GO:0009060//aerobic respiration;GO:0044262//cellular carbohydrate metabolic process	gi|126770|sp|P17432.1|MASY_GOSHI/4.18711e-23/RecName: Full=Malate synthase, glyoxysomal
93793	Up	GO:0031224//intrinsic to membrane	GO:0015291//secondary active transmembrane transporter activity;GO:0016628//oxidoreductase activity, acting on the CH-CH group of donors, NAD or NADP as acceptor	GO:0008152//metabolic process;GO:0006810//transport	gi|5881115|gb|AAD55054.1|/1.34383e-29/glucose transporter [Beta vulgaris]
94006	Up	GO:0044464//cell part	GO:0015198//oligopeptide transporter activity	GO:0009725//response to hormone stimulus;GO:0043200//response to amino acid stimulus;GO:0006952//defense response;GO:0006857//oligopeptide transport;GO:0006972//hyperosmotic response;GO:0051707//response to other organism	gi|255575829|ref|XP_002528812.1|/1.47675e-47/oligopeptide transporter, putative [Ricinus communis]
94184	Up	GO:0043231//intracellular membrane-bounded organelle	-	GO:0006551//leucine metabolic process;GO:0006787	gi|171769901|sp|A2XQV4.1|ETFB_ORYSI/3.00328e-16/RecName: Full=Electron transfer flavoprotein subunit beta, mitochondrial; Short=Beta-ETF; Flags: Precursor
94359	Up	GO:0019866//organelle inner membrane;GO:0043231//intracellular membrane-bounded organelle;GO:0031224//intrinsic to membrane	-	GO:0006810//transport	gi|223949143|gb|ACN28655.1|/1.64033e-30/unknown [Zea mays]
94649	Up	GO:0031980//mitochondrial lumen	GO:0046914//transition metal ion binding;GO:0016639//oxidoreductase activity, acting on the CH-NH2 group of donors, NAD or NADP as acceptor;GO:0032559//adenyl ribonucleotide binding	GO:0009642//response to light intensity;GO:0010038//response to metal ion;GO:0019222//regulation of metabolic process;GO:0006519//cellular amino acid and derivative metabolic process;GO:0006970//response to osmotic stress	gi|255568914|ref|XP_002525427.1|/9.24977e-50/glutamate dehydrogenase, putative [Ricinus communis]
94792	Up	-	-	-	-
96664	Up	GO:0005777//peroxisome	GO:0030554//adenyl nucleotide binding;GO:0016634	GO:0009062//fatty acid catabolic process	gi|312282043|dbj|BAJ33887.1|/1.55147e-49/unnamed protein product [Thellungiella halophila]
97184	Up	-	-	-	-
97396	Up	GO:0016020//membrane	-	-	gi|296089715|emb|CBI39534.3|/6.10189e-22/unnamed protein product [Vitis vinifera]
98698	Up	GO:0016020//membrane	GO:0042887;GO:0005372//water transmembrane transporter activity	GO:0042044//fluid transport;GO:0042886//amide transport	gi|4884866|gb|AAD31847.1|AF133531_1/5.83504e-20/water channel protein MipI [Mesembryanthemum crystallinum]
100365	Up	GO:0009536//plastid	GO:0003824//catalytic activity	GO:0008152//metabolic process	gi|21536785|gb|AAM61117.1|/1.45651e-15/short chain alcohol dehydrogenase-like [Arabidopsis thaliana]
100747	Up	-	-	-	gi|255547748|ref|XP_002514931.1|/6.85605e-58/Protein AFR, putative [Ricinus communis]
100757	Up	-	-	-	-
100923	Up	-	GO:0016740//transferase activity	-	gi|255636495|gb|ACU18586.1|/9.59944e-36/unknown [Glycine max]
102284	Up	-	GO:0004091//carboxylesterase activity	GO:0044238//primary metabolic process	gi|255548495|ref|XP_002515304.1|/2.64518e-49/triacylglycerol lipase, putative [Ricinus communis]
102285	Up	-	GO:0004091//carboxylesterase activity	GO:0044238//primary metabolic process	gi|255548495|ref|XP_002515304.1|/2.39247e-50/triacylglycerol lipase, putative [Ricinus communis]
102357	Up	-	-	-	gi|297745410|emb|CBI40490.3|/1.78436e-13/unnamed protein product [Vitis vinifera]
102407	Up	-	-	-	-
102763	Up	-	-	-	gi|255570661|ref|XP_002526285.1|/3.43773e-41/catalytic, putative [Ricinus communis]
103143	Up	-	-	-	gi|217331222|gb|ACK38253.1|/1.0022e-08/pathogenesis-related protein [Tamarix hispida]
103443	Up	-	GO:0016624//oxidoreductase activity, acting on the aldehyde or oxo group of donors, disulfide as acceptor	GO:0008152//metabolic process	gi|224034853|gb|ACN36502.1|/7.92254e-14/unknown [Zea mays]
103605	Up	-	-	-	-
103910	Up	-	-	-	gi|297742092|emb|CBI33879.3|/2.96029e-08/unnamed protein product [Vitis vinifera]
104099	Up	GO:0005777//peroxisome	GO:0016747//transferase activity, transferring acyl groups other than amino-acyl groups;GO:0046912//transferase activity, transferring acyl groups, acyl groups converted into alkyl on transfer	GO:0009060//aerobic respiration;GO:0044262//cellular carbohydrate metabolic process	gi|14388724|gb|AAK61849.1|/1.06556e-66/malate synthase [Metroxylon vitiense]
104275	Up	-	GO:0016758//transferase activity, transferring hexosyl groups	-	gi|302141978|emb|CBI19181.3|/8.18498e-43/unnamed protein product [Vitis vinifera]
104373	Up	GO:0043231//intracellular membrane-bounded organelle	GO:0004030//aldehyde dehydrogenase [NAD(P)+] activity	GO:0008152//metabolic process	gi|115467518|ref|NP_001057358.1|/2.43252e-71/Os06g0270900 [Oryza sativa Japonica Group]
104426	Up	GO:0031224//intrinsic to membrane;GO:0043231//intracellular membrane-bounded organelle;GO:0044444//cytoplasmic part	-	GO:0046620//regulation of organ growth;GO:0048316//seed development;GO:0023033;GO:0008361//regulation of cell size;GO:0010467//gene expression	gi|42563076|ref|NP_177107.2|/1.39291e-50/EXS family protein / ERD1/XPR1/SYG1 family protein [Arabidopsis thaliana]
104512	Up	-	-	-	-
105158	Up	-	-	-	-
105361	Up	GO:0016020//membrane	-	-	gi|15229019|ref|NP_190443.1|/1.71079e-40/nodulin MtN3 family protein [Arabidopsis thaliana]
105616	Up	GO:0044464//cell part	GO:0005275//amine transmembrane transporter activity	-	gi|255559603|ref|XP_002520821.1|/3.92884e-37/amino acid transporter, putative [Ricinus communis]
105741	Up	-	GO:0016301//kinase activity	GO:0006071//glycerol metabolic process;GO:0009636//response to toxin;GO:0051707//response to other organism	gi|40716075|gb|AAR88660.1|/1.86847e-50/glycerol kinase [Pandanus amaryllifolius]
105806	Up	-	GO:0004871//signal transducer activity	GO:0006351//transcription, DNA-dependent;GO:0023060	gi|255646817|gb|ACU23880.1|/6.03862e-33/unknown [Glycine max]
106485	Up	GO:0042579//microbody;GO:0016020//membrane	GO:0046914//transition metal ion binding;GO:0048037//cofactor binding;GO:0008483//transaminase activity	GO:0010260//organ senescence;GO:0009064//glutamine family amino acid metabolic process;GO:0009066//aspartate family amino acid metabolic process;GO:0043648//dicarboxylic acid metabolic process	gi|312282081|dbj|BAJ33906.1|/1.07863e-78/unnamed protein product [Thellungiella halophila]
107949	Up	GO:0019866//organelle inner membrane;GO:0031224//intrinsic to membrane	-	GO:0006810//transport;GO:0009987//cellular process	gi|224139144|ref|XP_002322991.1|/9.94266e-80/predicted protein [Populus trichocarpa]
108090	Up	GO:0042598//vesicular fraction	GO:0016709//oxidoreductase activity, acting on paired donors, with incorporation or reduction of molecular oxygen, NADH or NADPH as one donor, and incorporation of one atom of oxygen;GO:0046872//metal ion binding	GO:0006720//isoprenoid metabolic process	gi|255540467|ref|XP_002511298.1|/2.77813e-37/cytochrome P450, putative [Ricinus communis]
108160	Up	GO:0019866//organelle inner membrane;GO:0043231//intracellular membrane-bounded organelle;GO:0031224//intrinsic to membrane	-	GO:0006810//transport	gi|255564278|ref|XP_002523136.1|/9.39162e-41/mitochondrial carrier protein, putative [Ricinus communis]
108183	Up	GO:0031224//intrinsic to membrane	GO:0015604//phosphonate transmembrane transporter activity;GO:0017111//nucleoside-triphosphatase activity;GO:0032559//adenyl ribonucleotide binding	GO:0051234//establishment of localization	gi|297743359|emb|CBI36226.3|/4.76778e-77/unnamed protein product [Vitis vinifera]
108620	Up	-	GO:0004030//aldehyde dehydrogenase [NAD(P)+] activity	GO:0009725//response to hormone stimulus;GO:0044237//cellular metabolic process;GO:0009414//response to water deprivation;GO:0006970//response to osmotic stress	gi|59860157|gb|AAX09646.1|/1.03993e-88/aldehyde dehydrogenase family 7 member A1 [Euphorbia characias]
109098	Up	-	GO:0004091//carboxylesterase activity	GO:0044238//primary metabolic process	gi|297848470|ref|XP_002892116.1|/1.13822e-72/lipase class 3 family protein [Arabidopsis lyrata subsp. lyrata]
109117	Up	GO:0016020//membrane	-	-	gi|42563076|ref|NP_177107.2|/3.58786e-26/EXS family protein / ERD1/XPR1/SYG1 family protein [Arabidopsis thaliana]
109176	Up	-	-	-	-
109296	Up	-	-	-	-
109483	Up	-	-	-	-
109707	Up	GO:0016020//membrane	-	-	gi|296084762|emb|CBI25905.3|/1.29535e-43/unnamed protein product [Vitis vinifera]
110178	Up	GO:0042579//microbody	GO:0008483//transaminase activity;GO:0048037//cofactor binding	GO:0010260//organ senescence;GO:0009064//glutamine family amino acid metabolic process;GO:0009066//aspartate family amino acid metabolic process;GO:0043648//dicarboxylic acid metabolic process	gi|115440075|ref|NP_001044317.1|/8.44718e-60/Os01g0760600 [Oryza sativa Japonica Group]
110221	Up	-	-	-	-
110332	Up	GO:0043234//protein complex;GO:0043231//intracellular membrane-bounded organelle	GO:0043169//cation binding;GO:0004721//phosphoprotein phosphatase activity	GO:0006464//protein modification process	gi|55296314|dbj|BAD68132.1|/2.83202e-98/putative diphosphonucleotide phosphatase 1 [Oryza sativa Japonica Group]
110654	Up	-	-	-	gi|255558128|ref|XP_002520092.1|/1.39752e-13/mads box protein, putative [Ricinus communis]
110959	Up	-	GO:0016491//oxidoreductase activity	-	gi|296083616|emb|CBI23605.3|/1.59678e-18/unnamed protein product [Vitis vinifera]
111084	Up	GO:0016020//membrane;GO:0005618//cell wall	-	GO:0006950//response to stress	gi|133711827|gb|ABO36643.1|/1.33901e-15/defensin protein [Solanum pimpinellifolium]
111120	Up	-	GO:0016846//carbon-sulfur lyase activity;GO:0070547;GO:0048037//cofactor binding	GO:0044237//cellular metabolic process	gi|224117120|ref|XP_002317481.1|/3.98274e-108/aminotransferase family protein [Populus trichocarpa]
111139	Up	GO:0042579//microbody	GO:0016703;GO:0016408	GO:0009694//jasmonic acid metabolic process;GO:0009850//auxin metabolic process	gi|255565415|ref|XP_002523698.1|/1.82264e-68/AMP dependent CoA ligase, putative [Ricinus communis]
111180	Up	-	-	-	gi|147794669|emb|CAN78026.1|/5.67037e-17/hypothetical protein VITISV_032464 [Vitis vinifera]
111409	Up	-	-	-	gi|32482806|gb|AAP84703.1|/1.62997e-81/putative xyloglucanase inhibitor [Solanum tuberosum]
111571	Up	-	GO:0005515//protein binding	-	gi|47558857|gb|AAT35546.1|/5.96248e-122/14-3-3 protein [Tropaeolum majus]
111626	Up	-	-	-	-
111768	Up	-	-	-	-
111803	Up	-	-	-	-
112024	Up	-	-	-	-
112045	Up	-	-	-	gi|33308026|gb|AAQ03084.1|AF401479_1/3.22772e-86/agglutinin [Amaranthus caudatus]
112067	Up	-	-	-	gi|296087699|emb|CBI34955.3|/2.47618e-57/unnamed protein product [Vitis vinifera]
112447	Up	GO:0005618//cell wall;GO:0043231//intracellular membrane-bounded organelle;GO:0005576//extracellular region;GO:0016020//membrane;GO:0031410//cytoplasmic vesicle	GO:0016787//hydrolase activity	GO:0008152//metabolic process	gi|22331076|ref|NP_566473.2|/0/subtilase family protein [Arabidopsis thaliana]
61	Down	GO:0009526//plastid envelope	-	-	gi|296085918|emb|CBI31242.3|/5.13148e-48/unnamed protein product [Vitis vinifera]
302	Down	GO:0044464//cell part	-	GO:0007047//cellular cell wall organization	gi|255559687|ref|XP_002520863.1|/7.941e-118/Alpha-expansin 8 precursor, putative [Ricinus communis]
388	Down	-	-	-	-
679	Down	GO:0043231//intracellular membrane-bounded organelle	GO:0016868//intramolecular transferase activity, phosphotransferases	GO:0044238//primary metabolic process	gi|534982|emb|CAA53507.1|/1.63328e-43/phosphoglucomutase [Spinacia oleracea]
844	Down	GO:0009579//thylakoid;GO:0009536//plastid	GO:0016209//antioxidant activity;GO:0016491//oxidoreductase activity	-	gi|75324751|sp|Q6UBI3.1|PERQ_SUASA/6.87485e-13/RecName: Full=Peroxiredoxin Q, chloroplastic; AltName: Full=Thioredoxin reductase; Flags: Precursor
852	Down	-	-	-	-
933	Down	-	-	-	-
1078	Down	GO:0009526//plastid envelope	GO:0008171//O-methyltransferase activity	GO:0008213;GO:0006779//porphyrin biosynthetic process	gi|7839365|gb|AAF70243.1|AF213968_1/2.22614e-46/S-adenosyl-L-methionine Mg-protoporphyrin IX methyltranserase [Nicotiana tabacum]
1441	Down	GO:0005618//cell wall;GO:0043231//intracellular membrane-bounded organelle	GO:0043169//cation binding;GO:0016791//phosphatase activity	GO:0055061	gi|116788014|gb|ABK24726.1|/1.61797e-46/unknown [Picea sitchensis]
1509	Down	-	-	-	gi|225457036|ref|XP_002282787.1|/2.99155e-38/PREDICTED: hypothetical protein [Vitis vinifera]
1686	Down	GO:0009523//photosystem II;GO:0009532//plastid stroma;GO:0009534//chloroplast thylakoid	-	GO:0044237//cellular metabolic process	gi|255571176|ref|XP_002526538.1|/1.40875e-53/Photosystem II reaction center W protein, putative [Ricinus communis]
1778	Down	-	-	-	gi|296086804|emb|CBI32953.3|/3.66332e-14/unnamed protein product [Vitis vinifera]
1782	Down	-	GO:0005506//iron ion binding;GO:0004601//peroxidase activity	GO:0008152//metabolic process;GO:0006950//response to stress	gi|222641998|gb|EEE70130.1|/5.8912e-07/hypothetical protein OsJ_30160 [Oryza sativa Japonica Group]
1825	Down	GO:0009532//plastid stroma;GO:0005576//extracellular region	GO:0042802//identical protein binding;GO:0016634	GO:0006779//porphyrin biosynthetic process	gi|2493809|sp|Q42840.1|HEM6_HORVU/2.44064e-31/RecName: Full=Coproporphyrinogen-III oxidase, chloroplastic; Short=Coprogen oxidase; Short=Coproporphyrinogenase; Flags: Precursor
1921	Down	GO:0031410//cytoplasmic vesicle	-	-	gi|255555345|ref|XP_002518709.1|/1.033e-45/serine-threonine protein kinase, plant-type, putative [Ricinus communis]
2154	Down	GO:0044464//cell part	-	GO:0010467//gene expression	gi|255574883|ref|XP_002528348.1|/2.29777e-35/o-linked n-acetylglucosamine transferase, ogt, putative [Ricinus communis]
2380	Down	GO:0009536//plastid	GO:0016616//oxidoreductase activity, acting on the CH-OH group of donors, NAD or NADP as acceptor	GO:0019318//hexose metabolic process	gi|3334193|sp|O24357.1|G6PDC_SPIOL/9.40033e-80/RecName: Full=Glucose-6-phosphate 1-dehydrogenase, chloroplastic; Short=G6PD; Flags: Precursor
2493	Down	GO:0005618//cell wall;GO:0005576//extracellular region;GO:0044424//intracellular part	GO:0004091//carboxylesterase activity	GO:0051707//response to other organism	gi|6689892|gb|AAF23892.1|AF152172_1/2.2229e-16/pectin methyl esterase [Solanum tuberosum]
2678	Down	-	GO:0016301//kinase activity	-	gi|224119022|ref|XP_002331306.1|/2.74557e-25/predicted protein [Populus trichocarpa]
2896	Down	-	-	-	gi|255568824|ref|XP_002525383.1|/9.09726e-72/Polygalacturonase-1 non-catalytic subunit beta precursor, putative [Ricinus communis]
3122	Down	GO:0009536//plastid	-	GO:0006073//cellular glucan metabolic process	gi|15227650|ref|NP_181180.1|/3.43059e-06/SBE2.1 (starch branching enzyme 2.1); 1,4-alpha-glucan branching enzyme [Arabidopsis thaliana]
3267	Down	-	-	-	-
3549	Down	-	-	-	-
3567	Down	GO:0009532//plastid stroma;GO:0009526//plastid envelope;GO:0005576//extracellular region	GO:0016868//intramolecular transferase activity, phosphotransferases;GO:0046872//metal ion binding	GO:0010035//response to inorganic substance;GO:0005982//starch metabolic process;GO:0019318//hexose metabolic process;GO:0009581;GO:0006950//response to stress	gi|255539613|ref|XP_002510871.1|/2.26631e-132/phosphoglucomutase, putative [Ricinus communis]
3609	Down	-	GO:0004553//hydrolase activity, hydrolyzing O-glycosyl compounds	GO:0008152//metabolic process	gi|255568727|ref|XP_002525335.1|/2.05636e-52/Glucan endo-1,3-beta-glucosidase precursor, putative [Ricinus communis]
3835	Down	GO:0009536//plastid	GO:0004091//carboxylesterase activity	GO:0044238//primary metabolic process	gi|4103627|gb|AAD01804.1|/4.79912e-119/lipase [Dianthus caryophyllus]
4108	Down	-	GO:0016879//ligase activity, forming carbon-nitrogen bonds	-	gi|255563819|ref|XP_002522910.1|/2.17248e-35/glutamyl-tRNA(gln) amidotransferase subunit A, putative [Ricinus communis]
4198	Down	-	-	-	gi|3337095|dbj|BAA31843.1|/4.968e-58/polygalacturonase inhibitor (PGIP) [Citrus iyo]
4306	Down	-	-	-	gi|296086687|emb|CBI32322.3|/7.24783e-56/unnamed protein product [Vitis vinifera]
4529	Down	-	-	GO:0009725//response to hormone stimulus	gi|255538892|ref|XP_002510511.1|/2.47436e-19/Auxin-induced protein 6B, putative [Ricinus communis]
4539	Down	-	-	-	gi|255546357|ref|XP_002514238.1|/4.59845e-55/Lachrymatory-factor synthase precursor, putative [Ricinus communis]
4621	Down	-	-	-	-
4806	Down	-	-	-	-
4994	Down	-	-	-	-
5036	Down	GO:0031224//intrinsic to membrane;GO:0031224//intrinsic to membrane	GO:0016740//transferase activity;GO:0005488//binding;GO:0016740//transferase activity;GO:0005488//binding	-	gi|255574066|ref|XP_002527949.1|/3.54461e-30/acyltransferase, putative [Ricinus communis]
5223	Down	-	-	-	gi|224097688|ref|XP_002311042.1|/1.49079e-07/proline transporter [Populus trichocarpa]
5389	Down	-	GO:0008194//UDP-glycosyltransferase activity;GO:0008194//UDP-glycosyltransferase activity	GO:0005975//carbohydrate metabolic process;GO:0005975//carbohydrate metabolic process	gi|255558356|ref|XP_002520205.1|/5.52674e-15/transferase, transferring glycosyl groups, putative [Ricinus communis]
5466	Down	GO:0009534//chloroplast thylakoid;GO:0009534//chloroplast thylakoid	-	-	gi|297808183|ref|XP_002871975.1|/2.34286e-13/DNAJ heat shock N-terminal domain-containing protein [Arabidopsis lyrata subsp. lyrata]
5528	Down	GO:0044464//cell part;GO:0044464//cell part	GO:0004673//protein histidine kinase activity;GO:0004871//signal transducer activity;GO:0032559//adenyl ribonucleotide binding;GO:0004673//protein histidine kinase activity;GO:0004871//signal transducer activity;GO:0032559//adenyl ribonucleotide binding	GO:0006468//protein amino acid phosphorylation;GO:0023060;GO:0006351//transcription, DNA-dependent;GO:0006468//protein amino acid phosphorylation;GO:0023060;GO:0006351//transcription, DNA-dependent	gi|297734988|emb|CBI17350.3|/2.11023e-88/unnamed protein product [Vitis vinifera]
5613	Down	-	-	-	-
5831	Down	-	GO:0035251//UDP-glucosyltransferase activity;GO:0035251//UDP-glucosyltransferase activity	GO:0009607//response to biotic stimulus;GO:0051553;GO:0009607//response to biotic stimulus;GO:0051553	gi|156138791|dbj|BAF75887.1|/1.82835e-26/tetrahydroxychalcone glucosyltransferase [Dianthus caryophyllus]
5898	Down	-	-	-	-
5996	Down	-	-	-	-
6023	Down	-	-	-	-
6319	Down	GO:0043231//intracellular membrane-bounded organelle;GO:0043231//intracellular membrane-bounded organelle	GO:0016868//intramolecular transferase activity, phosphotransferases;GO:0016868//intramolecular transferase activity, phosphotransferases	GO:0044238//primary metabolic process;GO:0044238//primary metabolic process	gi|534982|emb|CAA53507.1|/1.30668e-40/phosphoglucomutase [Spinacia oleracea]
6442	Down	-	-	-	-
6530	Down	-	-	-	gi|225433298|ref|XP_002282340.1|/8.17372e-06/PREDICTED: hypothetical protein [Vitis vinifera]
6709	Down	-	-	-	-
6852	Down	-	GO:0016491//oxidoreductase activity;GO:0016491//oxidoreductase activity	-	gi|21217451|gb|AAM43922.1|AF469064_1/2.53826e-44/polyamine oxidase [Amaranthus hypochondriacus]
6859	Down	GO:0009536//plastid;GO:0009536//plastid	GO:0003824//catalytic activity;GO:0003824//catalytic activity	GO:0008152//metabolic process;GO:0008152//metabolic process	gi|125543262|gb|EAY89401.1|/7.7351e-48/hypothetical protein OsI_10906 [Oryza sativa Indica Group]
6962	Down	-	-	-	-
6965	Down	GO:0016020//membrane;GO:0016020//membrane	-	-	gi|224104719|ref|XP_002313540.1|/1.78405e-48/predicted protein [Populus trichocarpa]
7075	Down	GO:0031225//anchored to membrane;GO:0005576//extracellular region;GO:0005618//cell wall;GO:0031410//cytoplasmic vesicle;GO:0031225//anchored to membrane;GO:0005576//extracellular region;GO:0005618//cell wall;GO:0031410//cytoplasmic vesicle	-	-	gi|15232973|ref|NP_191649.1|/4.81683e-21/FLA10 [Arabidopsis thaliana]
7121	Down	-	-	-	gi|30685718|ref|NP_567650.2|/5.51961e-07/unknown protein [Arabidopsis thaliana]
7234	Down	-	GO:0016757//transferase activity, transferring glycosyl groups;GO:0016757//transferase activity, transferring glycosyl groups	-	gi|28302070|gb|AAM09514.2|AF489874_1/4.63435e-25/zeatin O-glucosyltransferase [Glycine max]
7613	Down	-	-	-	-
7659	Down	-	-	-	-
7769	Down	GO:0009526//plastid envelope	-	-	gi|21593232|gb|AAM65181.1|/4.15743e-34/unknown [Arabidopsis thaliana]
7968	Down	-	-	-	gi|30685718|ref|NP_567650.2|/1.93006e-27/unknown protein [Arabidopsis thaliana]
8306	Down	-	GO:0016758//transferase activity, transferring hexosyl groups;GO:0016758//transferase activity, transferring hexosyl groups	-	gi|255564531|ref|XP_002523261.1|/1.02179e-162/UDP-glucosyltransferase, putative [Ricinus communis]
8875	Down	GO:0043231//intracellular membrane-bounded organelle	GO:0016853//isomerase activity	-	gi|255640736|gb|ACU20652.1|/4.37254e-49/unknown [Glycine max]
8995	Down	GO:0009536//plastid	GO:0048037//cofactor binding;GO:0016758//transferase activity, transferring hexosyl groups	GO:0006950//response to stress;GO:0044238//primary metabolic process;GO:0010038//response to metal ion	gi|417488|sp|P32811.1|PHSH_SOLTU/6.75259e-53/RecName: Full=Alpha-glucan phosphorylase, H isozyme; AltName: Full=Starch phosphorylase H
9031	Down	GO:0005618//cell wall;GO:0043231//intracellular membrane-bounded organelle;GO:0031410//cytoplasmic vesicle;GO:0005618//cell wall;GO:0043231//intracellular membrane-bounded organelle;GO:0031410//cytoplasmic vesicle	GO:0043169//cation binding;GO:0016791//phosphatase activity;GO:0043169//cation binding;GO:0016791//phosphatase activity	GO:0055061;GO:0055061	gi|255579861|ref|XP_002530767.1|/2.03959e-17/Purple acid phosphatase precursor, putative [Ricinus communis]
9136	Down	GO:0009536//plastid;GO:0009536//plastid	GO:0016868//intramolecular transferase activity, phosphotransferases;GO:0016868//intramolecular transferase activity, phosphotransferases	GO:0044238//primary metabolic process;GO:0044238//primary metabolic process	gi|534982|emb|CAA53507.1|/3.04696e-84/phosphoglucomutase [Spinacia oleracea]
9341	Down	-	-	-	-
9393	Down	-	-	-	-
9432	Down	-	-	-	-
9446	Down	GO:0043231//intracellular membrane-bounded organelle;GO:0044444//cytoplasmic part;GO:0016020//membrane;GO:0043231//intracellular membrane-bounded organelle;GO:0044444//cytoplasmic part;GO:0016020//membrane	-	GO:0003006//reproductive developmental process;GO:0003006//reproductive developmental process	gi|297844776|ref|XP_002890269.1|/5.79633e-21/At3g10110 [Arabidopsis lyrata subsp. lyrata]
9449	Down	-	-	-	-
9870	Down	-	-	-	gi|297741774|emb|CBI33003.3|/1.75312e-08/unnamed protein product [Vitis vinifera]
10380	Down	-	-	-	-
10441	Down	-	-	-	gi|15236054|ref|NP_195694.1|/5.7817e-12/unknown protein [Arabidopsis thaliana]
10722	Down	-	-	-	gi|223944891|gb|ACN26529.1|/1.32972e-08/unknown [Zea mays]
10798	Down	-	-	-	gi|296081433|emb|CBI16784.3|/1.61036e-08/unnamed protein product [Vitis vinifera]
10975	Down	-	-	-	gi|297744547|emb|CBI37809.3|/4.61307e-49/unnamed protein product [Vitis vinifera]
11389	Down	-	-	-	gi|18395819|ref|NP_566137.1|/9.06548e-13/oxygen evolving enhancer 3 (PsbQ) family protein [Arabidopsis thaliana]
11495	Down	-	-	-	-
11712	Down	GO:0043231//intracellular membrane-bounded organelle	GO:0003676//nucleic acid binding	GO:0010468//regulation of gene expression	gi|110931784|gb|ABH02891.1|/1.31644e-40/MYB transcription factor MYB89 [Glycine max]
11922	Down	-	GO:0046872//metal ion binding;GO:0003824//catalytic activity	-	gi|255558332|ref|XP_002520193.1|/2.40407e-18/ubiquitin-protein ligase, putative [Ricinus communis]
11925	Down	-	-	-	gi|13877765|gb|AAK43960.1|AF370145_1/7.33543e-15/unknown protein [Arabidopsis thaliana]
11985	Down	-	-	-	gi|296085722|emb|CBI29522.3|/5.9893e-17/unnamed protein product [Vitis vinifera]
11996	Down	-	-	-	-
12119	Down	-	-	-	-
13199	Down	-	-	-	-
13325	Down	-	GO:0016757//transferase activity, transferring glycosyl groups	GO:0051553	gi|296087217|emb|CBI33591.3|/3.76479e-11/unnamed protein product [Vitis vinifera]
13343	Down	-	-	-	-
13349	Down	GO:0044464//cell part	-	-	gi|255537858|ref|XP_002509994.1|/8.89618e-46/protein binding protein, putative [Ricinus communis]
13409	Down	-	-	-	gi|291167243|gb|ADD81295.1|/9.41009e-27/linalool synthase [Actinidia polygama]
13474	Down	-	-	-	-
13503	Down	GO:0031225//anchored to membrane	GO:0016837	GO:0009825//multidimensional cell growth;GO:0051707//response to other organism	gi|255586803|ref|XP_002534016.1|/1.91624e-51/Pectate lyase precursor, putative [Ricinus communis]
13581	Down	-	-	-	-
13708	Down	-	-	-	-
13978	Down	-	-	-	-
14059	Down	-	-	-	-
14092	Down	GO:0044464//cell part;GO:0044464//cell part	GO:0016837;GO:0016837	-	gi|157313312|gb|ABV32549.1|/1.04288e-97/pectase lyase [Prunus persica]
14127	Down	-	-	-	-
14366	Down	GO:0009536//plastid;GO:0009536//plastid	GO:0042578//phosphoric ester hydrolase activity;GO:0042578//phosphoric ester hydrolase activity	GO:0044238//primary metabolic process;GO:0044238//primary metabolic process	gi|3915687|sp|P22418.2|F16P1_SPIOL/1.02189e-16/RecName: Full=Fructose-1,6-bisphosphatase, chloroplastic; Short=FBPase; AltName: Full=D-fructose-1,6-bisphosphate 1-phosphohydrolase; Flags: Precursor
14380	Down	-	GO:0001071;GO:0001071	GO:0010468//regulation of gene expression;GO:0010468//regulation of gene expression	gi|118486275|gb|ABK94979.1|/3.8879e-48/unknown [Populus trichocarpa]
14658	Down	-	GO:0003824//catalytic activity;GO:0003824//catalytic activity	-	gi|3894385|gb|AAC78592.1|/1.02918e-08/Hcr2-0A [Solanum lycopersicum]
14877	Down	GO:0031410//cytoplasmic vesicle;GO:0031410//cytoplasmic vesicle	-	-	gi|15230349|ref|NP_188563.1|/6.77524e-16/leucine-rich repeat family protein [Arabidopsis thaliana]
14978	Down	-	-	-	-
15154	Down	GO:0044464//cell part;GO:0044464//cell part	GO:0016759//cellulose synthase activity;GO:0016759//cellulose synthase activity	-	gi|297734855|emb|CBI17089.3|/7.02128e-153/unnamed protein product [Vitis vinifera]
15162	Down	GO:0031410//cytoplasmic vesicle;GO:0031410//cytoplasmic vesicle	-	-	gi|225459633|ref|XP_002285876.1|/5.56617e-39/PREDICTED: hypothetical protein isoform 1 [Vitis vinifera]
15441	Down	GO:0043231//intracellular membrane-bounded organelle;GO:0009523//photosystem II;GO:0043231//intracellular membrane-bounded organelle;GO:0009523//photosystem II	GO:0046872//metal ion binding;GO:0046872//metal ion binding	GO:0044237//cellular metabolic process;GO:0044237//cellular metabolic process	gi|56744293|gb|AAW28572.1|/4.25776e-23/Putative oxygen evolving enhancer protein 3, identical [Solanum demissum]
15482	Down	-	-	-	-
15752	Down	-	-	-	-
15778	Down	-	GO:0016787//hydrolase activity;GO:0016787//hydrolase activity	-	gi|255573163|ref|XP_002527511.1|/2.39788e-54/Beta-glucosidase, putative [Ricinus communis]
15787	Down	-	GO:0050737;GO:0050737	GO:0048878//chemical homeostasis;GO:0009813//flavonoid biosynthetic process;GO:0048878//chemical homeostasis;GO:0009813//flavonoid biosynthetic process	gi|50400250|sp|O23918.1|HCBT3_DIACA/1.85766e-92/RecName: Full=Anthranilate N-benzoyltransferase protein 3; AltName: Full=Anthranilate N-hydroxycinnamoyl/benzoyltransferase 3
16105	Down	-	-	-	-
16185	Down	-	-	-	-
16266	Down	GO:0031410//cytoplasmic vesicle;GO:0031410//cytoplasmic vesicle	GO:0003824//catalytic activity;GO:0003824//catalytic activity	GO:0008152//metabolic process;GO:0008152//metabolic process	gi|21217451|gb|AAM43922.1|AF469064_1/7.33301e-44/polyamine oxidase [Amaranthus hypochondriacus]
17092	Down	GO:0005618//cell wall;GO:0005576//extracellular region;GO:0044424//intracellular part	GO:0004091//carboxylesterase activity	GO:0051707//response to other organism	gi|2895510|gb|AAC72288.1|/4.03622e-13/putative pectin methylesterase [Arabidopsis thaliana]
17140	Down	GO:0044464//cell part	GO:0005506//iron ion binding;GO:0003824//catalytic activity;GO:0016209//antioxidant activity	GO:0008152//metabolic process;GO:0006950//response to stress	gi|224612185|gb|ACN60164.1|/3.33995e-52/cationic peroxidase [Tamarix hispida]
17194	Down	-	-	-	-
17229	Down	GO:0031410//cytoplasmic vesicle;GO:0043231//intracellular membrane-bounded organelle	GO:0016787//hydrolase activity	GO:0044238//primary metabolic process	gi|297803178|ref|XP_002869473.1|/1.32398e-32/GDSL-motif lipase/hydrolase family protein [Arabidopsis lyrata subsp. lyrata]
17231	Down	-	-	-	-
17310	Down	-	GO:0005488//binding;GO:0035251//UDP-glucosyltransferase activity	GO:0005984//disaccharide metabolic process	gi|401115|sp|P31928.1|SPS_SPIOL/1.23409e-06/RecName: Full=Sucrose-phosphate synthase; AltName: Full=UDP-glucose-fructose-phosphate glucosyltransferase
17326	Down	-	GO:0004672//protein kinase activity;GO:0032559//adenyl ribonucleotide binding	GO:0006464//protein modification process	gi|6587817|gb|AAF18508.1|AC010924_21/2.75273e-54/Contains similarity to gb|AJ009696 wall-associated kinase 1 from Arabidopsis thaliana and contains a protein kinase PF|00069 domain
17404	Down	-	-	-	-
17414	Down	-	-	-	-
17821	Down	-	-	-	gi|297743730|emb|CBI36613.3|/3.65524e-06/unnamed protein product [Vitis vinifera]
17860	Down	-	GO:0003824//catalytic activity	-	gi|4584556|emb|CAA53545.1|/5.54244e-43/glucan endo-1,3-beta-D-glucosidase [Beta vulgaris subsp. vulgaris]
17893	Down	-	GO:0005506//iron ion binding;GO:0003824//catalytic activity;GO:0016209//antioxidant activity	GO:0008152//metabolic process;GO:0006950//response to stress	gi|7259219|emb|CAA76374.2|/1.5472e-33/peroxidase [Spinacia oleracea]
17899	Down	-	-	-	gi|255539529|ref|XP_002510829.1|/5.16706e-13/ATP binding protein, putative [Ricinus communis]
17980	Down	-	-	-	gi|401115|sp|P31928.1|SPS_SPIOL/1.61177e-06/RecName: Full=Sucrose-phosphate synthase; AltName: Full=UDP-glucose-fructose-phosphate glucosyltransferase
17994	Down	-	-	-	-
18032	Down	-	-	-	gi|21322512|emb|CAD19321.1|/2.70512e-09/acid vacuolar invertase [Beta vulgaris]
18067	Down	-	-	GO:0010467//gene expression;GO:0010467//gene expression	gi|255586180|ref|XP_002533749.1|/4.08991e-95/transcription factor, putative [Ricinus communis]
18366	Down	GO:0043231//intracellular membrane-bounded organelle;GO:0043231//intracellular membrane-bounded organelle	GO:0004601//peroxidase activity;GO:0004812//aminoacyl-tRNA ligase activity;GO:0005506//iron ion binding;GO:0032559//adenyl ribonucleotide binding;GO:0004601//peroxidase activity;GO:0004812//aminoacyl-tRNA ligase activity;GO:0005506//iron ion binding;GO:0032559//adenyl ribonucleotide binding	GO:0006418//tRNA aminoacylation for protein translation;GO:0006950//response to stress;GO:0006418//tRNA aminoacylation for protein translation;GO:0006950//response to stress	gi|255545804|ref|XP_002513962.1|/1.01952e-24/L-ascorbate peroxidase, putative [Ricinus communis]
18531	Down	GO:0043231//intracellular membrane-bounded organelle;GO:0043231//intracellular membrane-bounded organelle	-	-	gi|255538836|ref|XP_002510483.1|/1.07905e-18/heat shock protein binding protein, putative [Ricinus communis]
18863	Down	GO:0009532//plastid stroma;GO:0009526//plastid envelope;GO:0009532//plastid stroma;GO:0009526//plastid envelope	GO:0005515//protein binding;GO:0032559//adenyl ribonucleotide binding;GO:0043169//cation binding;GO:0016776//phosphotransferase activity, phosphate group as acceptor;GO:0005515//protein binding;GO:0032559//adenyl ribonucleotide binding;GO:0043169//cation binding;GO:0016776//phosphotransferase activity, phosphate group as acceptor	GO:0009209//pyrimidine ribonucleoside triphosphate biosynthetic process;GO:0007602//phototransduction;GO:0009755//hormone-mediated signaling pathway;GO:0000302//response to reactive oxygen species;GO:0009206;GO:0009209//pyrimidine ribonucleoside triphosphate biosynthetic process;GO:0007602//phototransduction;GO:0009755//hormone-mediated signaling pathway;GO:0000302//response to reactive oxygen sp…	gi|266607|sp|Q01402.1|NDK2_SPIOL/5.32571e-116/RecName: Full=Nucleoside diphosphate kinase 2, chloroplastic; AltName: Full=Nucleoside diphosphate kinase II; Short=NDK II; Short=NDP kinase II; Short=NDPK II; Contains: RecName: Full=Nucleoside diphosphate kinase 2 high molecular weight; Contains: RecName: Full=Nucleoside diphosphate kinase 2 low molecular weight; Flags: Precursor
19028	Down	GO:0043231//intracellular membrane-bounded organelle;GO:0043231//intracellular membrane-bounded organelle	GO:0032561//guanyl ribonucleotide binding;GO:0032561//guanyl ribonucleotide binding	-	gi|255544712|ref|XP_002513417.1|/7.38642e-121/GTP-binding protein, putative [Ricinus communis]
19200	Down	GO:0043231//intracellular membrane-bounded organelle;GO:0043231//intracellular membrane-bounded organelle	GO:0004437//inositol or phosphatidylinositol phosphatase activity;GO:0004437//inositol or phosphatidylinositol phosphatase activity	-	gi|255566277|ref|XP_002524125.1|/5.0385e-128/myo inositol monophosphatase, putative [Ricinus communis]
19210	Down	GO:0043232;GO:0043231//intracellular membrane-bounded organelle;GO:0044444//cytoplasmic part;GO:0043232;GO:0043231//intracellular membrane-bounded organelle;GO:0044444//cytoplasmic part	-	-	gi|255559919|ref|XP_002520978.1|/5.72283e-36/single-stranded DNA-binding protein, ssb, putative [Ricinus communis]
19264	Down	-	-	-	-
19354	Down	-	-	-	-
19551	Down	GO:0044464//cell part;GO:0044464//cell part	GO:0016837;GO:0016837	-	gi|127464581|gb|ABO28477.1|/4.04738e-66/pectate lyase precursor [Glycine max]
19644	Down	GO:0043231//intracellular membrane-bounded organelle;GO:0043231//intracellular membrane-bounded organelle	GO:0004553//hydrolase activity, hydrolyzing O-glycosyl compounds;GO:0004553//hydrolase activity, hydrolyzing O-glycosyl compounds	GO:0044238//primary metabolic process;GO:0044238//primary metabolic process	gi|18072855|emb|CAC81825.1|/6.09414e-137/beta-fructofuranosidase [Beta vulgaris]
19761	Down	-	GO:0046872//metal ion binding;GO:0016702//oxidoreductase activity, acting on single donors with incorporation of molecular oxygen, incorporation of two atoms of oxygen;GO:0046872//metal ion binding;GO:0016702//oxidoreductase activity, acting on single donors with incorporation of molecular oxygen, incorporation of two atoms of oxygen	GO:0006633//fatty acid biosynthetic process;GO:0006633//fatty acid biosynthetic process	gi|32454712|gb|AAP83137.1|/0/lipoxygenase [Nicotiana attenuata]
19789	Down	GO:0043231//intracellular membrane-bounded organelle;GO:0043231//intracellular membrane-bounded organelle	-	-	gi|297740146|emb|CBI30328.3|/5.16089e-21/unnamed protein product [Vitis vinifera]
19934	Down	-	GO:0016837;GO:0016837	-	gi|291621315|dbj|BAI94495.1|/4.07125e-26/pectate lyase [Dianthus caryophyllus]
20138	Down	-	-	-	gi|242346681|gb|ACS92509.1|/6.14499e-18/Kunitz-type protease inhibitor KPI-D2.3 [Populus trichocarpa]
20166	Down	-	-	-	gi|225465935|ref|XP_002268506.1|/1.54724e-06/PREDICTED: hypothetical protein [Vitis vinifera]
20200	Down	GO:0009526//plastid envelope;GO:0009526//plastid envelope	GO:0008171//O-methyltransferase activity;GO:0008171//O-methyltransferase activity	GO:0006779//porphyrin biosynthetic process;GO:0006779//porphyrin biosynthetic process	gi|7839365|gb|AAF70243.1|AF213968_1/6.33602e-19/S-adenosyl-L-methionine Mg-protoporphyrin IX methyltranserase [Nicotiana tabacum]
20503	Down	GO:0043231//intracellular membrane-bounded organelle;GO:0043231//intracellular membrane-bounded organelle	GO:0008252//nucleotidase activity;GO:0008252//nucleotidase activity	-	gi|297736818|emb|CBI26019.3|/5.91883e-88/unnamed protein product [Vitis vinifera]
20559	Down	-	GO:0046872//metal ion binding;GO:0016491//oxidoreductase activity;GO:0046872//metal ion binding;GO:0016491//oxidoreductase activity	-	gi|255641226|gb|ACU20890.1|/9.64555e-80/unknown [Glycine max]
20622	Down	GO:0005618//cell wall;GO:0005618//cell wall	-	GO:0000902//cell morphogenesis;GO:0009827//plant-type cell wall modification;GO:0000902//cell morphogenesis;GO:0009827//plant-type cell wall modification	gi|20502784|gb|AAM22625.1|AF428178_1/4.02531e-83/expansin 11 precursor [Rumex palustris]
20641	Down	-	-	-	gi|297738836|emb|CBI28081.3|/8.53885e-16/unnamed protein product [Vitis vinifera]
20802	Down	-	-	-	-
20943	Down	GO:0043231//intracellular membrane-bounded organelle;GO:0043231//intracellular membrane-bounded organelle	GO:0016209//antioxidant activity;GO:0005506//iron ion binding;GO:0003824//catalytic activity;GO:0016209//antioxidant activity;GO:0005506//iron ion binding;GO:0003824//catalytic activity	GO:0009414//response to water deprivation;GO:0006972//hyperosmotic response;GO:0008152//metabolic process;GO:0009414//response to water deprivation;GO:0006972//hyperosmotic response;GO:0008152//metabolic process	gi|7259219|emb|CAA76374.2|/1.06207e-52/peroxidase [Spinacia oleracea]
20957	Down	-	-	-	gi|302172165|gb|ADK97920.1|/2.36544e-29/LuxR family transcriptional regulator [Schiedea globosa]
20969	Down	-	GO:0005506//iron ion binding;GO:0003824//catalytic activity;GO:0016209//antioxidant activity;GO:0005506//iron ion binding;GO:0003824//catalytic activity;GO:0016209//antioxidant activity	GO:0008152//metabolic process;GO:0006950//response to stress;GO:0008152//metabolic process;GO:0006950//response to stress	gi|251826416|gb|ACT21094.1|/1.92589e-94/peroxidase [Camellia oleifera]
20993	Down	-	-	-	gi|297739025|emb|CBI28514.3|/1.06012e-29/unnamed protein product [Vitis vinifera]
21001	Down	-	-	-	gi|255587619|ref|XP_002534332.1|/1.34695e-21/DNA binding protein, putative [Ricinus communis]
21007	Down	-	-	-	gi|255555345|ref|XP_002518709.1|/1.12839e-31/serine-threonine protein kinase, plant-type, putative [Ricinus communis]
21025	Down	GO:0009536//plastid;GO:0009536//plastid	GO:0048037//cofactor binding;GO:0016758//transferase activity, transferring hexosyl groups;GO:0048037//cofactor binding;GO:0016758//transferase activity, transferring hexosyl groups	GO:0006950//response to stress;GO:0044238//primary metabolic process;GO:0010038//response to metal ion;GO:0006950//response to stress;GO:0044238//primary metabolic process;GO:0010038//response to metal ion	gi|255558824|ref|XP_002520435.1|/9.08918e-105/glycogen phosphorylase, putative [Ricinus communis]
21243	Down	-	-	-	-
21349	Down	-	-	-	gi|255538180|ref|XP_002510155.1|/3.87764e-06/r2r3-myb transcription factor, putative [Ricinus communis]
21370	Down	-	-	-	-
21468	Down	GO:0005576//extracellular region;GO:0030312//external encapsulating structure;GO:0005576//extracellular region;GO:0030312//external encapsulating structure	GO:0016798//hydrolase activity, acting on glycosyl bonds;GO:0016758//transferase activity, transferring hexosyl groups;GO:0016798//hydrolase activity, acting on glycosyl bonds;GO:0016758//transferase activity, transferring hexosyl groups	GO:0044042//glucan metabolic process;GO:0044042//glucan metabolic process	gi|34809190|gb|AAQ82628.1|/2.06316e-64/xyloglucan endotransglucosylase [Beta vulgaris subsp. vulgaris]
21616	Down	GO:0019866//organelle inner membrane;GO:0043231//intracellular membrane-bounded organelle;GO:0031224//intrinsic to membrane;GO:0019866//organelle inner membrane;GO:0043231//intracellular membrane-bounded organelle;GO:0031224//intrinsic to membrane	GO:0005506//iron ion binding;GO:0015002//heme-copper terminal oxidase activity;GO:0005506//iron ion binding;GO:0015002//heme-copper terminal oxidase activity	GO:0051234//establishment of localization;GO:0022900//electron transport chain;GO:0051234//establishment of localization;GO:0022900//electron transport chain	gi|157102082|gb|ABV23661.1|/8.00049e-36/cytochrome oxidase subunit 2 [Boehmeria nivea]
21710	Down	GO:0031410//cytoplasmic vesicle;GO:0031410//cytoplasmic vesicle	GO:0004553//hydrolase activity, hydrolyzing O-glycosyl compounds;GO:0004553//hydrolase activity, hydrolyzing O-glycosyl compounds	GO:0044238//primary metabolic process;GO:0044238//primary metabolic process	gi|255573163|ref|XP_002527511.1|/1.99105e-70/Beta-glucosidase, putative [Ricinus communis]
22249	Down	-	-	-	-
22325	Down	GO:0031976;GO:0031976	GO:0016209//antioxidant activity;GO:0005488//binding;GO:0016705//oxidoreductase activity, acting on paired donors, with incorporation or reduction of molecular oxygen;GO:0016209//antioxidant activity;GO:0005488//binding;GO:0016705//oxidoreductase activity, acting on paired donors, with incorporation or reduction of molecular oxygen	GO:0008152//metabolic process;GO:0019725//cellular homeostasis;GO:0008152//metabolic process;GO:0019725//cellular homeostasis	gi|75324751|sp|Q6UBI3.1|PERQ_SUASA/2.75645e-22/RecName: Full=Peroxiredoxin Q, chloroplastic; AltName: Full=Thioredoxin reductase; Flags: Precursor
22457	Down	-	-	-	-
22610	Down	-	-	-	-
22735	Down	GO:0009536//plastid;GO:0009536//plastid	GO:0070566//adenylyltransferase activity;GO:0032559//adenyl ribonucleotide binding;GO:0070566//adenylyltransferase activity;GO:0032559//adenyl ribonucleotide binding	GO:0005982//starch metabolic process;GO:0005977//glycogen metabolic process;GO:0005982//starch metabolic process;GO:0005977//glycogen metabolic process	gi|255567204|ref|XP_002524583.1|/7.78607e-33/glucose-1-phosphate adenylyltransferase, putative [Ricinus communis]
22777	Down	GO:0031224//intrinsic to membrane;GO:0009941//chloroplast envelope;GO:0031224//intrinsic to membrane;GO:0009941//chloroplast envelope	-	-	gi|11497589|ref|NP_054996.1|/0/ycf1 protein [Spinacia oleracea]
22966	Down	-	-	-	gi|296088987|emb|CBI38690.3|/1.09062e-08/unnamed protein product [Vitis vinifera]
23045	Down	GO:0000785//chromatin;GO:0030312//external encapsulating structure;GO:0031981//nuclear lumen;GO:0000785//chromatin;GO:0030312//external encapsulating structure;GO:0031981//nuclear lumen	GO:0003676//nucleic acid binding;GO:0003676//nucleic acid binding	GO:0034728;GO:0034728	gi|225436843|ref|XP_002271506.1|/1.99783e-36/PREDICTED: hypothetical protein [Vitis vinifera]
23061	Down	-	-	-	-
23150	Down	GO:0031410//cytoplasmic vesicle;GO:0030312//external encapsulating structure;GO:0031410//cytoplasmic vesicle;GO:0030312//external encapsulating structure	GO:0004175//endopeptidase activity;GO:0005515//protein binding;GO:0004175//endopeptidase activity;GO:0005515//protein binding	GO:0019538//protein metabolic process;GO:0044092;GO:0019538//protein metabolic process;GO:0044092	gi|297803036|ref|XP_002869402.1|/1.06803e-58/subtilase family protein [Arabidopsis lyrata subsp. lyrata]
23542	Down	-	GO:0043167//ion binding;GO:0008422//beta-glucosidase activity;GO:0043167//ion binding;GO:0008422//beta-glucosidase activity	GO:0044238//primary metabolic process;GO:0044238//primary metabolic process	gi|255568727|ref|XP_002525335.1|/6.96658e-45/Glucan endo-1,3-beta-glucosidase precursor, putative [Ricinus communis]
23605	Down	-	-	-	-
23812	Down	-	-	-	-
23837	Down	-	-	-	-
23989	Down	-	-	-	-
24113	Down	-	-	-	-
24135	Down	-	-	-	gi|297741341|emb|CBI32472.3|/1.94988e-28/unnamed protein product [Vitis vinifera]
24873	Down	-	-	-	gi|15230349|ref|NP_188563.1|/4.32249e-47/leucine-rich repeat family protein [Arabidopsis thaliana]
24953	Down	-	-	-	-
25237	Down	-	-	-	-
25250	Down	-	-	-	gi|115453447|ref|NP_001050324.1|/1.23739e-60/Os03g0403400 [Oryza sativa Japonica Group]
25318	Down	GO:0044444//cytoplasmic part	GO:0004553//hydrolase activity, hydrolyzing O-glycosyl compounds	-	gi|222424455|dbj|BAH20183.1|/1.58984e-32/AT4G34860 [Arabidopsis thaliana]
25344	Down	-	-	-	-
25588	Down	-	-	-	gi|255555345|ref|XP_002518709.1|/1.65894e-85/serine-threonine protein kinase, plant-type, putative [Ricinus communis]
25597	Down	GO:0009532//plastid stroma	GO:0016798//hydrolase activity, acting on glycosyl bonds;GO:0043167//ion binding;GO:0016758//transferase activity, transferring hexosyl groups	GO:0005982//starch metabolic process;GO:0009250//glucan biosynthetic process	gi|255587042|ref|XP_002534111.1|/1.76948e-131/starch branching enzyme II, putative [Ricinus communis]
25638	Down	-	-	-	gi|225441129|ref|XP_002265492.1|/0/PREDICTED: hypothetical protein [Vitis vinifera]
26025	Down	GO:0009532//plastid stroma;GO:0005618//cell wall	GO:0016209//antioxidant activity;GO:0005488//binding;GO:0016705//oxidoreductase activity, acting on paired donors, with incorporation or reduction of molecular oxygen	GO:0006952//defense response;GO:0008152//metabolic process;GO:0019725//cellular homeostasis	gi|255575353|ref|XP_002528579.1|/1.28488e-17/peroxiredoxin, putative [Ricinus communis]
26113	Down	-	-	-	gi|89474466|gb|ABD72960.1|/2.62009e-08/GRAS4 [Solanum lycopersicum]
26261	Down	-	-	-	gi|4220515|emb|CAA22988.1|/4.02703e-36/putative protein [Arabidopsis thaliana]
26302	Down	GO:0009536//plastid	GO:0008943//glyceraldehyde-3-phosphate dehydrogenase activity;GO:0000166//nucleotide binding	GO:0015977//carbon fixation;GO:0019318//hexose metabolic process	gi|20455487|sp|P19866.2|G3PA_SPIOL/4.08462e-18/RecName: Full=Glyceraldehyde-3-phosphate dehydrogenase A, chloroplastic; AltName: Full=NADP-dependent glyceraldehydephosphate dehydrogenase subunit A; Flags: Precursor
26558	Down	-	-	-	-
26869	Down	-	-	-	gi|297745467|emb|CBI40547.3|/5.73496e-14/unnamed protein product [Vitis vinifera]
27214	Down	GO:0005618//cell wall;GO:0043231//intracellular membrane-bounded organelle	GO:0004553//hydrolase activity, hydrolyzing O-glycosyl compounds	GO:0044238//primary metabolic process	gi|21322512|emb|CAD19321.1|/2.8871e-43/acid vacuolar invertase [Beta vulgaris]
27322	Down	-	-	-	-
27355	Down	-	-	-	gi|225470086|ref|XP_002270261.1|/3.49704e-52/PREDICTED: hypothetical protein [Vitis vinifera]
27589	Down	-	-	-	gi|87116459|dbj|BAE79382.1|/2.27405e-21/unnamed protein product [Ipomoea batatas]
27599	Down	-	-	-	gi|255538242|ref|XP_002510186.1|/1.36793e-33/Anthranilate N-benzoyltransferase protein, putative [Ricinus communis]
27623	Down	-	GO:0004672//protein kinase activity;GO:0032559//adenyl ribonucleotide binding	GO:0006464//protein modification process	gi|145839451|gb|ABP96804.1|/5.23081e-66/receptor-like protein kinase [Capsicum annuum]
27777	Down	-	-	-	gi|212717125|gb|ACJ37404.1|/5.96463e-86/leucine-rich repeat protein [Glycine max]
27842	Down	GO:0016020//membrane	GO:0005488//binding;GO:0004672//protein kinase activity	-	gi|223452302|gb|ACM89479.1|/0/cysteine-rich protein [Glycine max]
27918	Down	GO:0005618//cell wall	-	GO:0000902//cell morphogenesis;GO:0009827//plant-type cell wall modification	gi|40217878|gb|AAR82850.1|/3.67946e-22/expansin-2 [Petunia x hybrida]
28788	Down	GO:0043231//intracellular membrane-bounded organelle;GO:0043231//intracellular membrane-bounded organelle	GO:0003824//catalytic activity;GO:0003824//catalytic activity	-	gi|118488927|gb|ABK96272.1|/1.14645e-15/unknown [Populus trichocarpa x Populus deltoides]
29147	Down	-	-	-	-
29981	Down	-	-	-	-
30074	Down	-	-	-	gi|224054710|ref|XP_002298353.1|/3.5618e-09/alpha-expansin family protein [Populus trichocarpa]
30262	Down	GO:0009534//chloroplast thylakoid;GO:0009534//chloroplast thylakoid	GO:0005515//protein binding;GO:0005515//protein binding	GO:0050896//response to stimulus;GO:0050896//response to stimulus	gi|297808183|ref|XP_002871975.1|/5.6865e-07/DNAJ heat shock N-terminal domain-containing protein [Arabidopsis lyrata subsp. lyrata]
30411	Down	-	-	-	-
30582	Down	-	-	-	-
30960	Down	-	-	GO:0007047//cellular cell wall organization;GO:0007047//cellular cell wall organization	gi|297744657|emb|CBI37919.3|/1.54499e-12/unnamed protein product [Vitis vinifera]
30991	Down	GO:0005576//extracellular region;GO:0042579//microbody;GO:0009536//plastid;GO:0005576//extracellular region;GO:0042579//microbody;GO:0009536//plastid	GO:0016616//oxidoreductase activity, acting on the CH-OH group of donors, NAD or NADP as acceptor;GO:0008187//poly-pyrimidine tract binding;GO:0000166//nucleotide binding;GO:0016616//oxidoreductase activity, acting on the CH-OH group of donors, NAD or NADP as acceptor;GO:0008187//poly-pyrimidine tract binding;GO:0000166//nucleotide binding	GO:0009853//photorespiration;GO:0009853//photorespiration	gi|255581842|ref|XP_002531721.1|/4.05636e-21/hydroxypyruvate reductase, putative [Ricinus communis]
31321	Down	-	-	-	-
31474	Down	-	-	-	gi|1087017|gb|AAB35284.1|/4.354e-07/arabinogalactan-protein [Nicotiana alata]
31649	Down	-	-	-	-
31926	Down	-	-	-	gi|255626931|gb|ACU13810.1|/2.82218e-06/unknown [Glycine max]
32885	Down	-	-	-	-
33020	Down	GO:0043231//intracellular membrane-bounded organelle;GO:0043231//intracellular membrane-bounded organelle	GO:0016209//antioxidant activity;GO:0005506//iron ion binding;GO:0003824//catalytic activity;GO:0016209//antioxidant activity;GO:0005506//iron ion binding;GO:0003824//catalytic activity	GO:0009414//response to water deprivation;GO:0006972//hyperosmotic response;GO:0008152//metabolic process;GO:0009414//response to water deprivation;GO:0006972//hyperosmotic response;GO:0008152//metabolic process	gi|7259219|emb|CAA76374.2|/2.62163e-20/peroxidase [Spinacia oleracea]
33838	Down	GO:0009532//plastid stroma;GO:0009532//plastid stroma	GO:0043169//cation binding;GO:0019203//carbohydrate phosphatase activity;GO:0016628//oxidoreductase activity, acting on the CH-CH group of donors, NAD or NADP as acceptor;GO:0043169//cation binding;GO:0019203//carbohydrate phosphatase activity;GO:0016628//oxidoreductase activity, acting on the CH-CH group of donors, NAD or NADP as acceptor	GO:0005975//carbohydrate metabolic process;GO:0015977//carbon fixation;GO:0005975//carbohydrate metabolic process;GO:0015977//carbon fixation	gi|11242|emb|CAA41154.1|/7.371e-23/fructose-bisphosphatase [Arabidopsis thaliana]
33859	Down	-	-	-	-
34267	Down	-	-	-	-
34503	Down	-	-	-	-
34609	Down	-	-	-	-
35085	Down	GO:0031976	GO:0016209//antioxidant activity;GO:0005488//binding;GO:0016705//oxidoreductase activity, acting on paired donors, with incorporation or reduction of molecular oxygen	GO:0008152//metabolic process;GO:0019725//cellular homeostasis	gi|75324751|sp|Q6UBI3.1|PERQ_SUASA/2.79283e-22/RecName: Full=Peroxiredoxin Q, chloroplastic; AltName: Full=Thioredoxin reductase; Flags: Precursor
35146	Down	-	-	-	-
35185	Down	-	-	-	-
35610	Down	-	-	-	-
35641	Down	-	-	-	-
35743	Down	-	GO:0046872//metal ion binding;GO:0001071	GO:0010468//regulation of gene expression;GO:0006952//defense response;GO:0009743//response to carbohydrate stimulus	gi|291621303|dbj|BAI94489.1|/1.06374e-13/CCCH-type zinc finger protein [Dianthus caryophyllus]
35754	Down	-	-	-	-
36216	Down	GO:0009532//plastid stroma;GO:0009526//plastid envelope;GO:0009534//chloroplast thylakoid;GO:0005576//extracellular region	GO:0046914//transition metal ion binding;GO:0016836//hydro-lyase activity	GO:0010035//response to inorganic substance;GO:0010118//stomatal movement;GO:0050832//defense response to fungus	gi|170102|gb|AAA34026.1|/2.79283e-22/carbonic anhydrase precursor [Spinacia oleracea]
36425	Down	GO:0005576//extracellular region;GO:0044424//intracellular part;GO:0030312//external encapsulating structure	GO:0030234//enzyme regulator activity;GO:0004091//carboxylesterase activity	GO:0051707//response to other organism;GO:0071555	gi|24250746|gb|AAK84485.1|/8.98423e-21/putative thermostable pectinesterase [Citrus sinensis]
36865	Down	-	-	GO:0010468//regulation of gene expression	gi|255586180|ref|XP_002533749.1|/2.98209e-16/transcription factor, putative [Ricinus communis]
37111	Down	-	-	-	-
37209	Down	-	-	-	-
37343	Down	GO:0009536//plastid	GO:0046872//metal ion binding;GO:0008238//exopeptidase activity	GO:0019538//protein metabolic process;GO:0010038//response to metal ion	gi|297743644|emb|CBI36527.3|/4.94126e-11/unnamed protein product [Vitis vinifera]
37505	Down	GO:0044424//intracellular part	GO:0016765//transferase activity, transferring alkyl or aryl (other than methyl) groups	-	gi|124507403|gb|ABN13680.1|/4.44582e-20/glutathione S-transferase [Salicornia brachiata]
37544	Down	-	-	-	-
37598	Down	-	GO:0035251//UDP-glucosyltransferase activity	GO:0006970//response to osmotic stress;GO:0006805//xenobiotic metabolic process	gi|28380078|sp|Q9AR73.1|HQGT_RAUSE/1.06374e-13/RecName: Full=Hydroquinone glucosyltransferase; AltName: Full=Arbutin synthase
37701	Down	-	-	-	-
37838	Down	GO:0043231//intracellular membrane-bounded organelle	GO:0003824//catalytic activity	-	gi|255540407|ref|XP_002511268.1|/3.07883e-21/2-deoxyglucose-6-phosphate phosphatase, putative [Ricinus communis]
38041	Down	-	-	-	-
38179	Down	GO:0009536//plastid	GO:0016211//ammonia ligase activity;GO:0032559//adenyl ribonucleotide binding	GO:0006541//glutamine metabolic process	gi|154017627|gb|ABL89188.2|/1.92846e-23/plastid glutamine synthetase 2 [Spinacia oleracea]
38493	Down	GO:0009526//plastid envelope	-	-	gi|296085918|emb|CBI31242.3|/3.19349e-10/unnamed protein product [Vitis vinifera]
38549	Down	-	-	-	-
38711	Down	-	-	-	-
38796	Down	GO:0043231//intracellular membrane-bounded organelle	GO:0016861//intramolecular oxidoreductase activity, interconverting aldoses and ketoses	GO:0006098//pentose-phosphate shunt	gi|18654317|gb|AAL77589.1|L43068_1/8.65645e-24/chloroplast ribose-5-phosphate isomerase [Spinacia oleracea]
38871	Down	GO:0009536//plastid	GO:0016211//ammonia ligase activity;GO:0032559//adenyl ribonucleotide binding	GO:0006541//glutamine metabolic process	gi|154017627|gb|ABL89188.2|/1.92846e-23/plastid glutamine synthetase 2 [Spinacia oleracea]
39101	Down	-	-	-	-
39102	Down	-	-	-	-
39200	Down	GO:0009532//plastid stroma;GO:0009526//plastid envelope;GO:0009534//chloroplast thylakoid;GO:0005576//extracellular region	GO:0046914//transition metal ion binding;GO:0016836//hydro-lyase activity	GO:0010035//response to inorganic substance;GO:0010118//stomatal movement;GO:0050832//defense response to fungus	gi|112292669|gb|ABI14813.1|/3.88571e-24/chloroplast carbonic anhydrase [Pachysandra terminalis]
39216	Down	-	-	-	-
40118	Down	GO:0043231//intracellular membrane-bounded organelle	GO:0016209//antioxidant activity;GO:0005506//iron ion binding;GO:0003824//catalytic activity	GO:0009414//response to water deprivation;GO:0006972//hyperosmotic response;GO:0008152//metabolic process	gi|7259219|emb|CAA76374.2|/2.13216e-22/peroxidase [Spinacia oleracea]
40412	Down	-	-	-	-
40900	Down	GO:0009526//plastid envelope	-	-	gi|21593232|gb|AAM65181.1|/4.58725e-17/unknown [Arabidopsis thaliana]
41281	Down	GO:0016020//membrane	-	GO:0008610//lipid biosynthetic process	gi|255637351|gb|ACU19005.1|/3.29508e-07/unknown [Glycine max]
41367	Down	-	-	-	-
41437	Down	-	-	-	-
41442	Down	-	GO:0035251//UDP-glucosyltransferase activity	GO:0006970//response to osmotic stress;GO:0006805//xenobiotic metabolic process	gi|217074892|gb|ACJ85806.1|/1.09438e-10/unknown [Medicago truncatula]
41506	Down	-	-	-	-
41519	Down	GO:0009532//plastid stroma	GO:0046914//transition metal ion binding;GO:0016836//hydro-lyase activity	-	gi|115472|sp|P16016.2|CAHC_SPIOL/1.52354e-20/RecName: Full=Carbonic anhydrase, chloroplastic; AltName: Full=Carbonate dehydratase; Flags: Precursor
41872	Down	-	-	-	-
41956	Down	-	-	-	-
42190	Down	-	-	-	-
43147	Down	GO:0043231//intracellular membrane-bounded organelle	-	-	gi|21217451|gb|AAM43922.1|AF469064_1/5.40286e-18/polyamine oxidase [Amaranthus hypochondriacus]
43547	Down	GO:0009536//plastid	GO:0070566//adenylyltransferase activity;GO:0032559//adenyl ribonucleotide binding	GO:0005982//starch metabolic process;GO:0005977//glycogen metabolic process	gi|293371443|gb|ADE44159.1|/3.61564e-22/ADP-glucose pyrophosphorylase small subunit [Solanum lycopersicum var. cerasiforme]
43750	Down	GO:0009536//plastid	GO:0004091//carboxylesterase activity	GO:0044238//primary metabolic process	gi|4103627|gb|AAD01804.1|/5.77246e-20/lipase [Dianthus caryophyllus]
44080	Down	-	-	-	gi|13877765|gb|AAK43960.1|AF370145_1/5.78586e-12/unknown protein [Arabidopsis thaliana]
44444	Down	GO:0009534//chloroplast thylakoid	GO:0004871//signal transducer activity	GO:0010119//regulation of stomatal movement;GO:0051592//response to calcium ion	gi|297734140|emb|CBI15387.3|/1.42181e-18/unnamed protein product [Vitis vinifera]
44511	Down	-	-	GO:0016192//vesicle-mediated transport	gi|296085984|emb|CBI31425.3|/2.26853e-08/unnamed protein product [Vitis vinifera]
44759	Down	-	-	-	-
44916	Down	-	-	-	-
45192	Down	-	-	-	-
45686	Down	-	-	-	-
46035	Down	-	-	-	-
46296	Down	GO:0034357;GO:0009532//plastid stroma;GO:0009534//chloroplast thylakoid	GO:0030554//adenyl nucleotide binding;GO:0008937//ferredoxin reductase activity	GO:0051234//establishment of localization;GO:0006091//generation of precursor metabolites and energy	gi|170111|gb|AAA34029.1|/1.67071e-27/ferredoxin-NADP oxidoreductase [Spinacia oleracea]
46368	Down	-	-	-	-
46401	Down	GO:0009532//plastid stroma;GO:0009526//plastid envelope;GO:0005576//extracellular region	GO:0005488//binding;GO:0016861//intramolecular oxidoreductase activity, interconverting aldoses and ketoses	GO:0048364//root development;GO:0006071//glycerol metabolic process;GO:0006641//triglyceride metabolic process;GO:0000003//reproduction;GO:0015977//carbon fixation;GO:0019682//glyceraldehyde-3-phosphate metabolic process;GO:0009657//plastid organization	gi|1351271|sp|P48496.1|TPIC_SPIOL/1.32294e-16/RecName: Full=Triosephosphate isomerase, chloroplastic; Short=TIM; Short=Triose-phosphate isomerase; Flags: Precursor
46598	Down	-	-	-	-
47242	Down	-	-	-	-
47554	Down	-	-	-	-
47600	Down	GO:0005840//ribosome;GO:0009532//plastid stroma;GO:0009526//plastid envelope;GO:0005576//extracellular region;GO:0016020//membrane	GO:0005515//protein binding;GO:0000166//nucleotide binding	GO:0051084//'de novo' posttranslational protein folding;GO:0009814//defense response, incompatible interaction	gi|1762130|gb|AAB39827.1|/6.14529e-14/chaperonin-60 beta subunit [Solanum tuberosum]
47624	Down	-	GO:0016758//transferase activity, transferring hexosyl groups	-	gi|156138791|dbj|BAF75887.1|/2.7585e-14/tetrahydroxychalcone glucosyltransferase [Dianthus caryophyllus]
47686	Down	-	-	-	-
47931	Down	GO:0043231//intracellular membrane-bounded organelle	GO:0016861//intramolecular oxidoreductase activity, interconverting aldoses and ketoses	GO:0006098//pentose-phosphate shunt	gi|18654317|gb|AAL77589.1|L43068_1/4.69438e-22/chloroplast ribose-5-phosphate isomerase [Spinacia oleracea]
48015	Down	-	-	-	-
48546	Down	-	-	-	gi|297737955|emb|CBI27156.3|/9.40639e-07/unnamed protein product [Vitis vinifera]
48878	Down	-	-	-	gi|15637139|gb|AAL04436.1|/5.02393e-08/carbonic anhydrase [Beta vulgaris]
49032	Down	-	-	-	-
49256	Down	-	-	-	gi|255635602|gb|ACU18151.1|/1.0076e-24/unknown [Glycine max]
49383	Down	-	-	-	-
49557	Down	-	GO:0016491//oxidoreductase activity	-	gi|21217451|gb|AAM43922.1|AF469064_1/5.1869e-13/polyamine oxidase [Amaranthus hypochondriacus]
50172	Down	-	-	-	-
50325	Down	GO:0009532//plastid stroma	GO:0043169//cation binding;GO:0019203//carbohydrate phosphatase activity;GO:0016628//oxidoreductase activity, acting on the CH-CH group of donors, NAD or NADP as acceptor	GO:0005975//carbohydrate metabolic process;GO:0015977//carbon fixation	gi|297740271|emb|CBI30453.3|/5.34276e-26/unnamed protein product [Vitis vinifera]
51236	Down	-	-	-	-
51534	Down	-	GO:0008194//UDP-glycosyltransferase activity	GO:0005975//carbohydrate metabolic process	gi|15221684|ref|NP_173827.1|/2.39114e-26/LGT9; polygalacturonate 4-alpha-galacturonosyltransferase/ transferase, transferring glycosyl groups / transferase, transferring hexosyl groups [Arabidopsis thaliana]
51710	Down	-	-	-	gi|21217451|gb|AAM43922.1|AF469064_1/1.36092e-13/polyamine oxidase [Amaranthus hypochondriacus]
51741	Down	-	-	-	-
52291	Down	GO:0043234//protein complex;GO:0009534//chloroplast thylakoid	GO:0043169//cation binding;GO:0051540	GO:0009767//photosynthetic electron transport chain	gi|255629942|gb|ACU15323.1|/2.47444e-23/unknown [Glycine max]
52447	Down	-	-	-	-
52556	Down	GO:0031410//cytoplasmic vesicle	-	-	gi|145357905|ref|NP_196717.3|/1.96062e-20/catalytic [Arabidopsis thaliana]
52714	Down	-	-	-	gi|255628509|gb|ACU14599.1|/1.07583e-18/unknown [Glycine max]
53162	Down	-	-	-	-
53508	Down	-	-	-	-
53561	Down	-	-	-	-
53705	Down	-	-	-	-
53725	Down	-	-	-	-
53903	Down	-	-	-	-
54062	Down	GO:0009536//plastid	GO:0016211//ammonia ligase activity;GO:0032559//adenyl ribonucleotide binding	GO:0006541//glutamine metabolic process	gi|154017627|gb|ABL89188.2|/1.59541e-30/plastid glutamine synthetase 2 [Spinacia oleracea]
54562	Down	-	-	-	-
54847	Down	-	-	-	-
55086	Down	-	-	-	gi|285818379|gb|AAX47171.2|/6.30292e-11/SUPPRESSOR OF OVEREXPRESSION OF CONSTANS 1 a [Pisum sativum]
55181	Down	-	-	-	-
55587	Down	-	-	-	gi|2196542|gb|AAB61213.1|/1.90369e-09/glycine-rich protein [Oryza sativa Japonica Group]
55638	Down	GO:0009532//plastid stroma;GO:0009526//plastid envelope;GO:0009534//chloroplast thylakoid;GO:0034357;GO:0005576//extracellular region	GO:0008187//poly-pyrimidine tract binding;GO:0030554//adenyl nucleotide binding;GO:0009055//electron carrier activity;GO:0008937//ferredoxin reductase activity	GO:0006952//defense response;GO:0022900//electron transport chain;GO:0051234//establishment of localization	gi|255586297|ref|XP_002533800.1|/8.72815e-29/ferredoxin--NADP reductase, putative [Ricinus communis]
56032	Down	GO:0009532//plastid stroma;GO:0005618//cell wall	GO:0016209//antioxidant activity;GO:0005488//binding;GO:0016705//oxidoreductase activity, acting on paired donors, with incorporation or reduction of molecular oxygen	GO:0006952//defense response;GO:0008152//metabolic process;GO:0019725//cellular homeostasis	gi|42565527|gb|AAS21026.1|/1.59434e-22/peroxiredoxin [Hyacinthus orientalis]
56115	Down	-	-	-	gi|225466563|ref|XP_002268585.1|/7.9494e-06/PREDICTED: hypothetical protein [Vitis vinifera]
56283	Down	GO:0009532//plastid stroma	GO:0019144//ADP-sugar diphosphatase activity;GO:0051540	GO:0033273//response to vitamin;GO:0006772//thiamin metabolic process;GO:0009581	gi|224029027|gb|ACN33589.1|/3.31669e-28/unknown [Zea mays]
56432	Down	-	-	-	gi|118489484|gb|ABK96544.1|/1.10925e-07/unknown [Populus trichocarpa x Populus deltoides]
56459	Down	-	-	-	-
56781	Down	GO:0009534//chloroplast thylakoid;GO:0031410//cytoplasmic vesicle	-	-	gi|255548874|ref|XP_002515493.1|/3.01377e-13/14 kDa proline-rich protein DC2.15 precursor, putative [Ricinus communis]
56837	Down	-	-	-	gi|255583202|ref|XP_002532366.1|/3.10942e-10/1-aminocyclopropane-1-carboxylate oxidase, putative [Ricinus communis]
57027	Down	-	-	-	-
57229	Down	-	-	-	-
57357	Down	GO:0043231//intracellular membrane-bounded organelle	-	-	gi|21217451|gb|AAM43922.1|AF469064_1/8.16375e-19/polyamine oxidase [Amaranthus hypochondriacus]
57493	Down	GO:0005618//cell wall;GO:0043231//intracellular membrane-bounded organelle;GO:0005576//extracellular region	GO:0046914//transition metal ion binding;GO:0004871//signal transducer activity;GO:0016623	GO:0006950//response to stress;GO:0009755//hormone-mediated signaling pathway	gi|196122024|gb|ACG69486.1|/4.9413e-24/germin-like protein 10 [Glycine max]
57524	Down	GO:0043231//intracellular membrane-bounded organelle	-	-	gi|114149950|gb|ABI51594.1|/1.70225e-16/chloroplast post-illumination chlorophyll fluorescence increase protein [Nicotiana tabacum]
57851	Down	-	-	-	-
57852	Down	-	-	-	-
58267	Down	-	-	-	-
58447	Down	-	-	-	-
58456	Down	-	-	-	-
58550	Down	-	-	-	-
59595	Down	-	-	-	-
59773	Down	-	-	-	-
60038	Down	GO:0009526//plastid envelope	-	-	gi|21593232|gb|AAM65181.1|/6.44783e-27/unknown [Arabidopsis thaliana]
60402	Down	-	-	-	-
60914	Down	GO:0009536//plastid	-	-	gi|255546077|ref|XP_002514098.1|/2.37318e-21/conserved hypothetical protein [Ricinus communis]
60966	Down	GO:0009526//plastid envelope	-	-	gi|296085918|emb|CBI31242.3|/1.87603e-26/unnamed protein product [Vitis vinifera]
61029	Down	-	-	-	gi|37993671|gb|AAR06921.1|/7.41157e-07/UDP-glycosyltransferase 89B2 [Stevia rebaudiana]
61272	Down	GO:0043231//intracellular membrane-bounded organelle	GO:0001071	GO:0010468//regulation of gene expression;GO:0006351//transcription, DNA-dependent;GO:0006950//response to stress	gi|292668989|gb|ADE41149.1|/2.08384e-09/AP2 domain class transcription factor [Malus x domestica]
61293	Down	-	-	-	-
61385	Down	-	-	-	-
61607	Down	-	-	-	-
62092	Down	-	-	-	-
62337	Down	-	-	-	-
62693	Down	-	-	-	-
62837	Down	-	-	-	gi|30023704|gb|AAP13385.1|/2.21968e-11/At3g56360 [Arabidopsis thaliana]
63574	Down	-	-	-	-
63580	Down	-	-	-	-
63630	Down	GO:0009536//plastid	GO:0043169//cation binding;GO:0016491//oxidoreductase activity;GO:0019203//carbohydrate phosphatase activity	GO:0005975//carbohydrate metabolic process;GO:0015977//carbon fixation	gi|3915687|sp|P22418.2|F16P1_SPIOL/3.89722e-16/RecName: Full=Fructose-1,6-bisphosphatase, chloroplastic; Short=FBPase; AltName: Full=D-fructose-1,6-bisphosphate 1-phosphohydrolase; Flags: Precursor
63642	Down	-	-	-	gi|162946541|gb|ABY21255.1|/8.14507e-06/ribulose-1,5-bisphosphate carboxylase/oxygenase small subunit [Solanum tuberosum]
64650	Down	GO:0009536//plastid	-	-	gi|255546077|ref|XP_002514098.1|/2.52025e-23/conserved hypothetical protein [Ricinus communis]
64931	Down	-	-	-	-
65076	Down	-	-	-	-
65251	Down	-	-	-	-
65338	Down	GO:0009536//plastid	GO:0043169//cation binding;GO:0016776//phosphotransferase activity, phosphate group as acceptor;GO:0032559//adenyl ribonucleotide binding	GO:0009209//pyrimidine ribonucleoside triphosphate biosynthetic process;GO:0009206	gi|266607|sp|Q01402.1|NDK2_SPIOL/2.00155e-12/RecName: Full=Nucleoside diphosphate kinase 2, chloroplastic; AltName: Full=Nucleoside diphosphate kinase II; Short=NDK II; Short=NDP kinase II; Short=NDPK II; Contains: RecName: Full=Nucleoside diphosphate kinase 2 high molecular weight; Contains: RecName: Full=Nucleoside diphosphate kinase 2 low molecular weight; Flags: Precursor
65766	Down	GO:0043234//protein complex;GO:0009534//chloroplast thylakoid	-	GO:0009767//photosynthetic electron transport chain	gi|255629942|gb|ACU15323.1|/1.68928e-11/unknown [Glycine max]
65810	Down	GO:0031410//cytoplasmic vesicle	GO:0016787//hydrolase activity	GO:0044238//primary metabolic process	gi|164519779|gb|ABY59947.1|/1.08989e-26/nectar protein 1 [Jacaranda mimosifolia]
66512	Down	GO:0043231//intracellular membrane-bounded organelle	-	-	gi|255559565|ref|XP_002520802.1|/6.20315e-14/conserved hypothetical protein [Ricinus communis]
66583	Down	-	-	-	-
66600	Down	-	-	-	gi|297839417|ref|XP_002887590.1|/9.26938e-10/expressed protein [Arabidopsis lyrata subsp. lyrata]
66696	Down	-	-	-	-
67022	Down	-	-	-	-
67069	Down	-	-	-	-
67072	Down	-	-	-	-
67164	Down	-	-	-	-
67232	Down	-	-	-	gi|156138791|dbj|BAF75887.1|/7.32224e-07/tetrahydroxychalcone glucosyltransferase [Dianthus caryophyllus]
67275	Down	-	-	-	gi|255626931|gb|ACU13810.1|/1.92691e-07/unknown [Glycine max]
67303	Down	GO:0031225//anchored to membrane;GO:0005576//extracellular region;GO:0005618//cell wall	-	-	gi|21595125|gb|AAM66074.1|/6.39974e-11/endosperm-specific protein-like protein [Arabidopsis thaliana]
67366	Down	-	-	-	-
67503	Down	-	-	-	-
67672	Down	-	-	-	gi|195549553|gb|ACG50004.1|/4.87743e-27/salt responsive protein 2 [Solanum lycopersicum]
67845	Down	GO:0009532//plastid stroma;GO:0009526//plastid envelope;GO:0009534//chloroplast thylakoid;GO:0034357;GO:0005576//extracellular region	GO:0008187//poly-pyrimidine tract binding;GO:0030554//adenyl nucleotide binding;GO:0009055//electron carrier activity;GO:0008937//ferredoxin reductase activity	GO:0006952//defense response;GO:0022900//electron transport chain;GO:0051234//establishment of localization	gi|170111|gb|AAA34029.1|/7.7689e-33/ferredoxin-NADP oxidoreductase [Spinacia oleracea]
67883	Down	-	-	-	gi|300678122|gb|ADK27329.1|/1.12621e-07/plastid glutamine synthetase [Vigna radiata]
68069	Down	-	-	-	-
68124	Down	GO:0009526//plastid envelope	GO:0008171//O-methyltransferase activity	GO:0006779//porphyrin biosynthetic process	gi|297734506|emb|CBI15753.3|/1.85772e-18/unnamed protein product [Vitis vinifera]
68176	Down	-	-	-	-
68212	Down	-	-	-	-
68252	Down	-	GO:0016491//oxidoreductase activity	-	gi|21217451|gb|AAM43922.1|AF469064_1/1.91799e-23/polyamine oxidase [Amaranthus hypochondriacus]
68275	Down	-	-	-	-
68820	Down	-	-	-	-
68981	Down	-	-	-	-
69163	Down	-	-	-	-
69381	Down	-	-	-	-
69531	Down	-	-	-	-
69789	Down	-	-	-	-
69800	Down	-	-	-	-
69885	Down	-	-	-	-
70007	Down	-	-	-	gi|255635109|gb|ACU17912.1|/3.85891e-08/unknown [Glycine max]
70044	Down	-	GO:0005543//phospholipid binding	-	gi|255552063|ref|XP_002517076.1|/2.58241e-12/ice binding protein, putative [Ricinus communis]
70378	Down	GO:0009526//plastid envelope;GO:0009570//chloroplast stroma;GO:0005576//extracellular region	GO:0048037//cofactor binding;GO:0008187//poly-pyrimidine tract binding	GO:0042254//ribosome biogenesis;GO:0008152//metabolic process	gi|1532135|gb|AAC49424.1|/1.32015e-24/chloroplast mRNA-binding protein CSP41 precursor [Spinacia oleracea]
70384	Down	-	-	-	-
70891	Down	-	-	-	-
71000	Down	-	-	-	-
71338	Down	GO:0043231//intracellular membrane-bounded organelle	GO:0004175//endopeptidase activity	GO:0019538//protein metabolic process	gi|297736633|emb|CBI25504.3|/6.33127e-27/unnamed protein product [Vitis vinifera]
71343	Down	-	-	-	-
71496	Down	GO:0043231//intracellular membrane-bounded organelle	GO:0003676//nucleic acid binding;GO:0001071	GO:0010468//regulation of gene expression;GO:0006351//transcription, DNA-dependent	gi|297740417|emb|CBI30599.3|/5.54228e-15/unnamed protein product [Vitis vinifera]
71517	Down	GO:0031410//cytoplasmic vesicle	GO:0008194//UDP-glycosyltransferase activity	GO:0005975//carbohydrate metabolic process	gi|224100215|ref|XP_002311789.1|/1.0077e-24/glycosyltransferase, CAZy family GT8 [Populus trichocarpa]
71635	Down	-	-	-	-
71641	Down	-	-	-	-
71652	Down	-	-	-	gi|225439771|ref|XP_002273449.1|/1.6163e-06/PREDICTED: hypothetical protein [Vitis vinifera]
71817	Down	GO:0044464//cell part	-	GO:0007047//cellular cell wall organization	gi|194740052|gb|ACF94556.1|/9.38815e-39/alpha-expansin [Stellaria longipes]
71895	Down	-	-	-	gi|21217451|gb|AAM43922.1|AF469064_1/1.96665e-20/polyamine oxidase [Amaranthus hypochondriacus]
71924	Down	-	-	-	-
71949	Down	-	GO:0008194//UDP-glycosyltransferase activity	GO:0005975//carbohydrate metabolic process	gi|15221684|ref|NP_173827.1|/1.89604e-31/LGT9; polygalacturonate 4-alpha-galacturonosyltransferase/ transferase, transferring glycosyl groups / transferase, transferring hexosyl groups [Arabidopsis thaliana]
72110	Down	-	-	-	-
72649	Down	-	-	-	-
72724	Down	GO:0016020//membrane	GO:0005488//binding;GO:0004672//protein kinase activity	-	gi|255555033|ref|XP_002518554.1|/1.07831e-10/ATP binding protein, putative [Ricinus communis]
72734	Down	GO:0043231//intracellular membrane-bounded organelle	GO:0016868//intramolecular transferase activity, phosphotransferases	GO:0044238//primary metabolic process	gi|534982|emb|CAA53507.1|/3.32879e-36/phosphoglucomutase [Spinacia oleracea]
72743	Down	-	-	-	-
72872	Down	-	-	-	-
72979	Down	-	-	-	gi|86155935|gb|ABC86705.1|/7.94148e-30/R111 [Coffea arabica]
73046	Down	GO:0016020//membrane	GO:0016491//oxidoreductase activity;GO:0004672//protein kinase activity;GO:0032559//adenyl ribonucleotide binding	GO:0006464//protein modification process;GO:0007167//enzyme linked receptor protein signaling pathway	gi|296084139|emb|CBI24527.3|/7.45026e-20/unnamed protein product [Vitis vinifera]
73204	Down	-	GO:0016647//oxidoreductase activity, acting on the CH-NH group of donors, oxygen as acceptor	GO:0008152//metabolic process	gi|21217451|gb|AAM43922.1|AF469064_1/2.23801e-24/polyamine oxidase [Amaranthus hypochondriacus]
73615	Down	-	-	-	-
73992	Down	-	-	-	-
73998	Down	GO:0043231//intracellular membrane-bounded organelle	GO:0003824//catalytic activity	-	gi|255540407|ref|XP_002511268.1|/2.22594e-32/2-deoxyglucose-6-phosphate phosphatase, putative [Ricinus communis]
74238	Down	-	-	-	-
74282	Down	-	-	-	gi|297814005|ref|XP_002874886.1|/9.10029e-10/oxidoreductase [Arabidopsis lyrata subsp. lyrata]
74294	Down	GO:0009536//plastid	GO:0043169//cation binding;GO:0019203//carbohydrate phosphatase activity	GO:0015977//carbon fixation;GO:0044238//primary metabolic process	gi|3915687|sp|P22418.2|F16P1_SPIOL/1.31408e-08/RecName: Full=Fructose-1,6-bisphosphatase, chloroplastic; Short=FBPase; AltName: Full=D-fructose-1,6-bisphosphate 1-phosphohydrolase; Flags: Precursor
75220	Down	GO:0005618//cell wall;GO:0043231//intracellular membrane-bounded organelle;GO:0005576//extracellular region	GO:0046914//transition metal ion binding;GO:0004871//signal transducer activity;GO:0016623	GO:0006950//response to stress;GO:0009755//hormone-mediated signaling pathway	gi|291042509|gb|ADD71879.1|/5.66924e-20/germin-like protein subfamily 3 member 4 precursor [Arachis hypogaea]
75418	Down	GO:0016020//membrane	-	-	gi|79322736|ref|NP_001031396.1|/1.58533e-30/unknown protein [Arabidopsis thaliana]
75762	Down	-	-	-	-
75777	Down	-	-	-	-
75843	Down	GO:0009534//chloroplast thylakoid	GO:0005488//binding	GO:0006810//transport	gi|217075502|gb|ACJ86111.1|/2.71045e-22/unknown [Medicago truncatula]
75884	Down	-	-	-	-
76500	Down	-	-	-	-
76562	Down	GO:0044464//cell part	-	-	gi|297741549|emb|CBI32681.3|/1.10136e-26/unnamed protein product [Vitis vinifera]
77016	Down	GO:0009532//plastid stroma;GO:0032991//macromolecular complex	GO:0032561//guanyl ribonucleotide binding;GO:0005515//protein binding;GO:0017111//nucleoside-triphosphatase activity	GO:0043623//cellular protein complex assembly;GO:0009658//chloroplast organization	gi|297740108|emb|CBI30290.3|/1.48727e-20/unnamed protein product [Vitis vinifera]
77207	Down	-	-	-	-
77623	Down	-	-	-	-
77761	Down	-	-	-	-
77777	Down	-	-	-	-
77938	Down	-	GO:0004497//monooxygenase activity;GO:0005506//iron ion binding	-	gi|255541808|ref|XP_002511968.1|/8.14239e-22/flavonoid 3-hydroxylase, putative [Ricinus communis]
77967	Down	-	-	-	-
79134	Down	-	-	-	-
79144	Down	-	-	-	-
79207	Down	GO:0043231//intracellular membrane-bounded organelle;GO:0031410//cytoplasmic vesicle	GO:0016209//antioxidant activity;GO:0005506//iron ion binding;GO:0003824//catalytic activity	GO:0009414//response to water deprivation;GO:0006972//hyperosmotic response;GO:0008152//metabolic process	gi|7259219|emb|CAA76374.2|/1.42614e-34/peroxidase [Spinacia oleracea]
79275	Down	GO:0043231//intracellular membrane-bounded organelle;GO:0031410//cytoplasmic vesicle	GO:0016209//antioxidant activity;GO:0005506//iron ion binding;GO:0003824//catalytic activity	GO:0009414//response to water deprivation;GO:0006972//hyperosmotic response;GO:0008152//metabolic process	gi|7259219|emb|CAA76374.2|/2.87358e-35/peroxidase [Spinacia oleracea]
79702	Down	-	-	-	-
79820	Down	-	GO:0003824//catalytic activity	GO:0008152//metabolic process	gi|296086687|emb|CBI32322.3|/1.79842e-29/unnamed protein product [Vitis vinifera]
79945	Down	GO:0009532//plastid stroma;GO:0030529//ribonucleoprotein complex	GO:0003723//RNA binding;GO:0005198//structural molecule activity	GO:0010467//gene expression;GO:0022613//ribonucleoprotein complex biogenesis	gi|116786149|gb|ABK23997.1|/3.18188e-18/unknown [Picea sitchensis]
80028	Down	-	-	-	-
80375	Down	-	GO:0008194//UDP-glycosyltransferase activity	GO:0005975//carbohydrate metabolic process	gi|18409445|ref|NP_564983.1|/1.33064e-32/LGT8 (GLUCOSYL TRANSFERASE FAMILY 8); polygalacturonate 4-alpha-galacturonosyltransferase/ transferase, transferring glycosyl groups / transferase, transferring hexosyl groups [Arabidopsis thaliana]
80639	Down	-	-	-	-
80689	Down	-	-	-	-
80699	Down	-	-	-	-
80903	Down	-	-	-	-
80981	Down	-	-	-	-
81828	Down	-	-	-	-
81884	Down	-	-	-	-
82160	Down	-	-	-	-
82619	Down	-	-	-	-
82956	Down	-	-	-	gi|255572789|ref|XP_002527327.1|/7.0379e-10/F-box/LRR-repeat protein, putative [Ricinus communis]
82982	Down	-	-	-	-
82986	Down	-	-	-	-
82998	Down	-	-	-	-
83009	Down	-	-	-	-
83028	Down	-	GO:0003824//catalytic activity	-	gi|296086687|emb|CBI32322.3|/1.97419e-20/unnamed protein product [Vitis vinifera]
83406	Down	-	-	-	-
83453	Down	GO:0009526//plastid envelope;GO:0009532//plastid stroma;GO:0009534//chloroplast thylakoid;GO:0005576//extracellular region	GO:0046914//transition metal ion binding;GO:0016836//hydro-lyase activity	GO:0006952//defense response	gi|227613|prf||1707317A/4.21688e-39/carbonic anhydrase
83714	Down	-	-	-	-
83928	Down	GO:0009536//plastid	-	-	gi|296080941|emb|CBI18663.3|/5.52021e-31/unnamed protein product [Vitis vinifera]
83958	Down	-	-	-	-
84194	Down	-	-	-	-
84228	Down	GO:0031410//cytoplasmic vesicle	-	GO:0006952//defense response;GO:0006810//transport	gi|115486998|ref|NP_001065986.1|/5.16226e-21/Os12g0115000 [Oryza sativa Japonica Group]
84385	Down	GO:0031410//cytoplasmic vesicle	GO:0016787//hydrolase activity	GO:0044238//primary metabolic process	gi|195636374|gb|ACG37655.1|/2.02706e-33/anther-specific proline-rich protein APG [Zea mays]
84733	Down	-	-	-	-
84845	Down	GO:0030529//ribonucleoprotein complex	GO:0003723//RNA binding;GO:0005198//structural molecule activity	GO:0010467//gene expression	gi|255582939|ref|XP_002532240.1|/2.8392e-11/30S ribosomal protein S20, putative [Ricinus communis]
84948	Down	GO:0043234//protein complex;GO:0009534//chloroplast thylakoid	GO:0043169//cation binding;GO:0051540	GO:0009767//photosynthetic electron transport chain	gi|255549894|ref|XP_002515998.1|/5.3421e-18/electron carrier, putative [Ricinus communis]
85084	Down	-	-	-	-
85499	Down	-	-	-	-
85539	Down	-	-	-	-
85709	Down	GO:0005618//cell wall;GO:0043231//intracellular membrane-bounded organelle	GO:0043169//cation binding;GO:0016791//phosphatase activity	GO:0055061	gi|40217506|dbj|BAD05166.1|/3.5553e-30/acid phosphatase [Phaseolus vulgaris]
85739	Down	-	-	-	-
85909	Down	GO:0030312//external encapsulating structure;GO:0009532//plastid stroma;GO:0009526//plastid envelope;GO:0005576//extracellular region	GO:0016301//kinase activity;GO:0032559//adenyl ribonucleotide binding	GO:0006007//glucose catabolic process;GO:0010038//response to metal ion;GO:0015977//carbon fixation;GO:0006950//response to stress	gi|2499497|sp|Q42961.1|PGKH_TOBAC/1.44009e-39/RecName: Full=Phosphoglycerate kinase, chloroplastic; Flags: Precursor
86033	Down	-	-	-	-
86134	Down	GO:0009526//plastid envelope;GO:0042579//microbody;GO:0009570//chloroplast stroma;GO:0030529//ribonucleoprotein complex;GO:0005576//extracellular region	GO:0048037//cofactor binding	GO:0006952//defense response;GO:0048511//rhythmic process;GO:0042254//ribosome biogenesis;GO:0009657//plastid organization;GO:0008152//metabolic process	gi|312282041|dbj|BAJ33886.1|/6.66802e-37/unnamed protein product [Thellungiella halophila]
86408	Down	GO:0043231//intracellular membrane-bounded organelle	GO:0003676//nucleic acid binding;GO:0001071	GO:0010468//regulation of gene expression;GO:0006351//transcription, DNA-dependent;GO:0006950//response to stress	gi|15222040|ref|NP_177631.1|/9.34771e-23/ORA47; DNA binding / transcription factor [Arabidopsis thaliana]
86539	Down	-	-	-	gi|297744329|emb|CBI37299.3|/6.69902e-21/unnamed protein product [Vitis vinifera]
86560	Down	-	-	-	gi|86155935|gb|ABC86705.1|/4.61775e-38/R111 [Coffea arabica]
86996	Down	-	-	-	-
87433	Down	-	-	-	gi|297744657|emb|CBI37919.3|/4.31819e-28/unnamed protein product [Vitis vinifera]
87735	Down	-	-	-	-
87790	Down	-	-	-	-
87918	Down	GO:0005618//cell wall;GO:0031410//cytoplasmic vesicle	-	GO:0000902//cell morphogenesis;GO:0009827//plant-type cell wall modification	gi|20502784|gb|AAM22625.1|AF428178_1/9.27135e-42/expansin 11 precursor [Rumex palustris]
88046	Down	GO:0005618//cell wall;GO:0005576//extracellular region;GO:0031410//cytoplasmic vesicle;GO:0009536//plastid	GO:0015926//glucosidase activity;GO:0005488//binding	GO:0000272//polysaccharide catabolic process;GO:0010038//response to metal ion	gi|297737826|emb|CBI27027.3|/8.35852e-43/unnamed protein product [Vitis vinifera]
88227	Down	-	-	-	-
88289	Down	-	GO:0005515//protein binding	-	gi|297737710|emb|CBI26911.3|/1.44369e-10/unnamed protein product [Vitis vinifera]
88415	Down	-	-	-	-
88452	Down	-	-	-	gi|118482358|gb|ABK93102.1|/1.94491e-07/unknown [Populus trichocarpa]
88482	Down	-	-	-	-
88618	Down	-	-	-	-
89394	Down	-	-	-	gi|57233444|gb|AAW48295.1|/3.76242e-11/pore-forming toxin-like protein Hfr-2 [Triticum aestivum]
89700	Down	-	-	-	-
90075	Down	-	-	-	gi|224078844|ref|XP_002305650.1|/2.86475e-19/predicted protein [Populus trichocarpa]
90368	Down	-	-	-	-
90536	Down	GO:0009526//plastid envelope	GO:0008171//O-methyltransferase activity	GO:0008213;GO:0006779//porphyrin biosynthetic process	gi|7839365|gb|AAF70243.1|AF213968_1/2.94399e-40/S-adenosyl-L-methionine Mg-protoporphyrin IX methyltranserase [Nicotiana tabacum]
91088	Down	-	-	-	-
91742	Down	GO:0043234//protein complex;GO:0005618//cell wall;GO:0043231//intracellular membrane-bounded organelle	GO:0043169//cation binding;GO:0004721//phosphoprotein phosphatase activity	GO:0006464//protein modification process;GO:0055061	gi|237847797|gb|ACR23330.1|/1.71863e-32/mitochondrial acid phosphatase [Triticum aestivum]
91826	Down	GO:0009536//plastid	GO:0004091//carboxylesterase activity	GO:0044238//primary metabolic process	gi|4103627|gb|AAD01804.1|/3.03774e-13/lipase [Dianthus caryophyllus]
91853	Down	-	-	-	-
92307	Down	-	-	-	-
92481	Down	GO:0009536//plastid	-	-	gi|255544732|ref|XP_002513427.1|/1.26742e-35/pentatricopeptide repeat-containing protein, putative [Ricinus communis]
92591	Down	-	-	-	gi|118489103|gb|ABK96358.1|/1.83259e-18/unknown [Populus trichocarpa x Populus deltoides]
92674	Down	GO:0009536//plastid	-	-	gi|195549553|gb|ACG50004.1|/2.71946e-38/salt responsive protein 2 [Solanum lycopersicum]
92960	Down	-	-	-	-
93438	Down	-	-	-	-
93531	Down	-	-	-	-
93570	Down	-	-	GO:0006350//transcription	gi|255639139|gb|ACU19869.1|/1.10187e-23/unknown [Glycine max]
93707	Down	-	-	-	-
94150	Down	-	GO:0016491//oxidoreductase activity;GO:0005506//iron ion binding	-	gi|223453048|gb|ACM89788.1|/2.62873e-17/cytochrome P450 monooxygenase CYP736B [Vitis arizonica x Vitis rupestris]
94257	Down	-	-	-	-
94322	Down	-	GO:0016706//oxidoreductase activity, acting on paired donors, with incorporation or reduction of molecular oxygen, 2-oxoglutarate as one donor, and incorporation of one atom each of oxygen into both donors	GO:0010039//response to iron ion	gi|255583202|ref|XP_002532366.1|/4.96186e-11/1-aminocyclopropane-1-carboxylate oxidase, putative [Ricinus communis]
94556	Down	-	-	-	gi|297744657|emb|CBI37919.3|/6.24134e-14/unnamed protein product [Vitis vinifera]
94708	Down	-	-	-	gi|116560836|gb|ABJ99599.1|/3.42474e-12/NBS-LRR type resistance protein [Beta vulgaris]
94852	Down	-	-	-	-
95196	Down	-	-	-	-
95314	Down	-	-	-	-
95320	Down	GO:0009532//plastid stroma;GO:0030929;GO:0005576//extracellular region	GO:0070566//adenylyltransferase activity;GO:0032559//adenyl ribonucleotide binding	GO:0009648//photoperiodism;GO:0005982//starch metabolic process;GO:0005977//glycogen metabolic process	gi|1707939|sp|P55232.1|GLGS_BETVU/8.04915e-46/RecName: Full=Glucose-1-phosphate adenylyltransferase small subunit, chloroplastic/amyloplastic; AltName: Full=ADP-glucose pyrophosphorylase; AltName: Full=ADP-glucose synthase; AltName: Full=AGPase B; AltName: Full=Alpha-D-glucose-1-phosphate adenyl transferase; Flags: Precursor
95412	Down	GO:0043234//protein complex;GO:0005618//cell wall;GO:0043231//intracellular membrane-bounded organelle	GO:0004721//phosphoprotein phosphatase activity	GO:0006464//protein modification process;GO:0055061	gi|21464654|emb|CAD30328.1|/1.74085e-32/acid phosphatase [Lupinus luteus]
95446	Down	-	-	-	-
95681	Down	-	GO:0005488//binding;GO:0035251//UDP-glucosyltransferase activity	GO:0005984//disaccharide metabolic process	gi|401115|sp|P31928.1|SPS_SPIOL/2.11109e-46/RecName: Full=Sucrose-phosphate synthase; AltName: Full=UDP-glucose-fructose-phosphate glucosyltransferase
95855	Down	-	-	-	gi|225470086|ref|XP_002270261.1|/4.39725e-36/PREDICTED: hypothetical protein [Vitis vinifera]
96247	Down	-	-	-	-
96248	Down	-	-	-	-
96524	Down	-	-	-	-
96525	Down	-	-	-	-
96741	Down	GO:0044464//cell part	GO:0016491//oxidoreductase activity;GO:0005506//iron ion binding	GO:0008152//metabolic process	gi|296089102|emb|CBI38805.3|/5.70417e-36/unnamed protein product [Vitis vinifera]
96800	Down	-	GO:0016706//oxidoreductase activity, acting on paired donors, with incorporation or reduction of molecular oxygen, 2-oxoglutarate as one donor, and incorporation of one atom each of oxygen into both donors	GO:0008152//metabolic process	gi|297746369|emb|CBI16425.3|/2.16256e-43/unnamed protein product [Vitis vinifera]
96810	Down	-	GO:0003774//motor activity;GO:0000166//nucleotide binding	-	gi|297742519|emb|CBI34668.3|/9.10685e-34/unnamed protein product [Vitis vinifera]
96882	Down	GO:0005840//ribosome;GO:0009532//plastid stroma;GO:0009526//plastid envelope;GO:0009534//chloroplast thylakoid;GO:0005576//extracellular region;GO:0044436	GO:0005488//binding;GO:0016859//cis-trans isomerase activity	GO:0006952//defense response;GO:0000097//sulfur amino acid biosynthetic process;GO:0044267//cellular protein metabolic process;GO:0009725//response to hormone stimulus;GO:0023060;GO:0009416//response to light stimulus;GO:0009743//response to carbohydrate stimulus;GO:0006605//protein targeting;GO:0006970//response to osmotic stress	gi|255548201|ref|XP_002515157.1|/1.84778e-10/peptidyl-prolyl cis-trans isomerase, putative [Ricinus communis]
96892	Down	-	-	GO:0010467//gene expression	gi|297746056|emb|CBI16112.3|/5.17118e-29/unnamed protein product [Vitis vinifera]
97044	Down	-	GO:0016837	-	gi|224032409|gb|ACN35280.1|/7.44988e-36/unknown [Zea mays]
97114	Down	-	-	-	gi|255586139|ref|XP_002533731.1|/1.49762e-44/pentatricopeptide repeat-containing protein, putative [Ricinus communis]
97231	Down	-	-	-	gi|224061276|ref|XP_002300403.1|/4.53576e-09/predicted protein [Populus trichocarpa]
97246	Down	-	-	-	-
97273	Down	-	-	-	-
97438	Down	-	-	-	-
97502	Down	-	GO:0046872//metal ion binding	-	gi|255631782|gb|ACU16258.1|/2.22783e-32/unknown [Glycine max]
97572	Down	-	-	-	-
97787	Down	-	-	-	-
98036	Down	-	-	-	-
98302	Down	-	GO:0046872//metal ion binding	-	gi|21536761|gb|AAM61093.1|/1.9428e-20/unknown [Arabidopsis thaliana]
98311	Down	-	-	-	gi|57233444|gb|AAW48295.1|/5.48779e-07/pore-forming toxin-like protein Hfr-2 [Triticum aestivum]
98453	Down	GO:0043231//intracellular membrane-bounded organelle	-	-	gi|255563999|ref|XP_002522999.1|/3.00375e-08/protein with unknown function [Ricinus communis]
98582	Down	-	-	-	gi|297741341|emb|CBI32472.3|/4.60198e-33/unnamed protein product [Vitis vinifera]
98995	Down	GO:0005618//cell wall	GO:0030234//enzyme regulator activity;GO:0004091//carboxylesterase activity	GO:0071555	gi|116519144|gb|ABJ99595.1|/2.25769e-48/pectinesterase inhibitor [Lycoris aurea]
99021	Down	-	GO:0016879//ligase activity, forming carbon-nitrogen bonds	-	gi|255590049|ref|XP_002535161.1|/9.87284e-36/glutamyl-tRNA(gln) amidotransferase subunit A, putative [Ricinus communis]
99074	Down	GO:0009536//plastid	GO:0016861//intramolecular oxidoreductase activity, interconverting aldoses and ketoses	GO:0015977//carbon fixation	gi|1351271|sp|P48496.1|TPIC_SPIOL/7.31344e-23/RecName: Full=Triosephosphate isomerase, chloroplastic; Short=TIM; Short=Triose-phosphate isomerase; Flags: Precursor
99224	Down	-	-	-	-
99336	Down	-	-	-	-
99573	Down	-	-	-	-
99609	Down	GO:0031976	GO:0016209//antioxidant activity;GO:0005488//binding;GO:0016705//oxidoreductase activity, acting on paired donors, with incorporation or reduction of molecular oxygen	GO:0008152//metabolic process;GO:0019725//cellular homeostasis	gi|75324751|sp|Q6UBI3.1|PERQ_SUASA/4.09068e-58/RecName: Full=Peroxiredoxin Q, chloroplastic; AltName: Full=Thioredoxin reductase; Flags: Precursor
99706	Down	GO:0030312//external encapsulating structure;GO:0009532//plastid stroma;GO:0009526//plastid envelope;GO:0005576//extracellular region	GO:0016301//kinase activity;GO:0032559//adenyl ribonucleotide binding	GO:0006007//glucose catabolic process;GO:0010038//response to metal ion;GO:0015977//carbon fixation;GO:0006950//response to stress	gi|1346698|sp|P29409.2|PGKH_SPIOL/2.02311e-57/RecName: Full=Phosphoglycerate kinase, chloroplastic; Flags: Precursor
99784	Down	GO:0031225//anchored to membrane	GO:0016837	GO:0009825//multidimensional cell growth;GO:0051707//response to other organism	gi|297739978|emb|CBI30160.3|/4.55959e-17/unnamed protein product [Vitis vinifera]
99850	Down	-	-	-	-
99870	Down	GO:0043231//intracellular membrane-bounded organelle	GO:0003824//catalytic activity	-	gi|255540407|ref|XP_002511268.1|/5.90001e-49/2-deoxyglucose-6-phosphate phosphatase, putative [Ricinus communis]
100045	Down	-	-	-	-
100130	Down	GO:0043231//intracellular membrane-bounded organelle	GO:0016705//oxidoreductase activity, acting on paired donors, with incorporation or reduction of molecular oxygen;GO:0016209//antioxidant activity	GO:0008152//metabolic process;GO:0019725//cellular homeostasis	gi|21912927|emb|CAC84143.2|/3.68261e-51/thioredoxin peroxidase [Nicotiana tabacum]
100274	Down	-	-	-	-
100381	Down	-	GO:0046872//metal ion binding	GO:0010468//regulation of gene expression;GO:0009743//response to carbohydrate stimulus	gi|113129056|gb|ABI30334.1|/9.12298e-18/Cys-3-His zinc finger protein [Capsicum annuum]
100439	Down	-	-	-	-
100536	Down	-	-	-	gi|297744329|emb|CBI37299.3|/1.6141e-06/unnamed protein product [Vitis vinifera]
100663	Down	-	-	-	-
101054	Down	-	GO:0005488//binding;GO:0035251//UDP-glucosyltransferase activity	GO:0005984//disaccharide metabolic process	gi|7705167|gb|AAC60545.2|/3.07374e-50/sucrose-phosphate synthase [Spinacia oleracea]
101204	Down	GO:0043231//intracellular membrane-bounded organelle;GO:0009523//photosystem II	GO:0046872//metal ion binding	GO:0044237//cellular metabolic process	gi|255582372|ref|XP_002531975.1|/5.99186e-41/Thylakoid lumenal 25.6 kDa protein, chloroplast precursor, putative [Ricinus communis]
101210	Down	-	-	GO:0009408//response to heat	gi|116788455|gb|ABK24885.1|/8.15478e-14/unknown [Picea sitchensis]
101464	Down	-	-	-	-
101580	Down	-	-	-	-
101777	Down	-	GO:0016765//transferase activity, transferring alkyl or aryl (other than methyl) groups	GO:0018130;GO:0010038//response to metal ion	gi|223588270|dbj|BAH22562.1|/2.68005e-41/nicotianamine synthase [Lotus japonicus]
102134	Down	-	-	-	-
102282	Down	-	-	-	-
102321	Down	GO:0030312//external encapsulating structure	GO:0030234//enzyme regulator activity;GO:0004091//carboxylesterase activity	GO:0071555;GO:0045229//external encapsulating structure organization	gi|8671350|emb|CAB95025.1|/2.55613e-52/pectin methylesterase [Nicotiana tabacum]
102493	Down	GO:0009532//plastid stroma;GO:0005576//extracellular region;GO:0016020//membrane	GO:0000166//nucleotide binding;GO:0016301//kinase activity	GO:0006007//glucose catabolic process;GO:0010038//response to metal ion	gi|1346698|sp|P29409.2|PGKH_SPIOL/1.15006e-44/RecName: Full=Phosphoglycerate kinase, chloroplastic; Flags: Precursor
102544	Down	-	-	-	-
102593	Down	-	-	-	gi|115464915|ref|NP_001056057.1|/3.95155e-21/Os05g0518300 [Oryza sativa Japonica Group]
102617	Down	-	-	-	-
102724	Down	-	-	-	-
102758	Down	GO:0043231//intracellular membrane-bounded organelle;GO:0009523//photosystem II	GO:0046872//metal ion binding	GO:0044237//cellular metabolic process	gi|217072084|gb|ACJ84402.1|/4.07974e-26/unknown [Medicago truncatula]
102784	Down	-	-	-	-
103031	Down	-	-	-	-
103204	Down	-	-	-	gi|255543052|ref|XP_002512589.1|/6.2644e-06/r2r3-myb transcription factor, putative [Ricinus communis]
103259	Down	-	GO:0016709//oxidoreductase activity, acting on paired donors, with incorporation or reduction of molecular oxygen, NADH or NADPH as one donor, and incorporation of one atom of oxygen;GO:0005506//iron ion binding	GO:0009411//response to UV;GO:0010208//pollen wall assembly;GO:0016129;GO:0048878//chemical homeostasis;GO:0000902//cell morphogenesis;GO:0009908//flower development	gi|224098545|ref|XP_002311214.1|/9.88597e-44/cytochrome P450 probable 6-deoxocathasterone to 6-deoxoteasterone or cathasterone to teasterone [Populus trichocarpa]
103286	Down	-	-	-	-
103579	Down	-	-	-	-
103665	Down	-	-	-	gi|255547620|ref|XP_002514867.1|/1.97736e-44/hydrolase, acting on ester bonds, putative [Ricinus communis]
103749	Down	-	-	-	-
103942	Down	-	-	-	gi|59042581|gb|AAW83819.1|/7.74702e-41/GASA2-like protein [Pelargonium zonale]
104107	Down	-	GO:0016798//hydrolase activity, acting on glycosyl bonds	-	gi|297734953|emb|CBI17187.3|/7.02966e-18/unnamed protein product [Vitis vinifera]
104402	Down	-	-	-	gi|296084652|emb|CBI25775.3|/6.29615e-27/unnamed protein product [Vitis vinifera]
104484	Down	GO:0016020//membrane	-	-	gi|255565453|ref|XP_002523717.1|/9.67718e-28/conserved hypothetical protein [Ricinus communis]
104784	Down	GO:0005618//cell wall;GO:0043231//intracellular membrane-bounded organelle;GO:0005576//extracellular region	GO:0046914//transition metal ion binding;GO:0004871//signal transducer activity;GO:0016623	GO:0006950//response to stress;GO:0009755//hormone-mediated signaling pathway	gi|119067559|gb|ABL60875.1|/1.73966e-48/germin-like protein 6 [Vitis vinifera]
105093	Down	GO:0031410//cytoplasmic vesicle	-	-	gi|61697137|gb|AAX53172.1|/2.40558e-42/peroxidase [Populus alba x Populus tremula var. glandulosa]
105187	Down	-	GO:0003824//catalytic activity;GO:0046914//transition metal ion binding	-	gi|13877765|gb|AAK43960.1|AF370145_1/1.60984e-46/unknown protein [Arabidopsis thaliana]
105325	Down	GO:0009534//chloroplast thylakoid	GO:0016859//cis-trans isomerase activity;GO:0005527//macrolide binding	GO:0044267//cellular protein metabolic process	gi|15235203|ref|NP_193718.1|/4.5299e-33/immunophilin / FKBP-type peptidyl-prolyl cis-trans isomerase family protein [Arabidopsis thaliana]
105561	Down	-	-	-	gi|297737955|emb|CBI27156.3|/1.39304e-58/unnamed protein product [Vitis vinifera]
105572	Down	-	GO:0016740//transferase activity	-	gi|255576874|ref|XP_002529323.1|/5.67324e-36/transferase, putative [Ricinus communis]
105579	Down	GO:0031410//cytoplasmic vesicle	-	-	gi|225448283|ref|XP_002271060.1|/1.47917e-68/PREDICTED: hypothetical protein [Vitis vinifera]
106003	Down	-	-	-	gi|79602205|ref|NP_973537.2|/1.9174e-42/binding / zinc ion binding [Arabidopsis thaliana]
106091	Down	GO:0009526//plastid envelope;GO:0031224//intrinsic to membrane	GO:0022891//substrate-specific transmembrane transporter activity;GO:0016628//oxidoreductase activity, acting on the CH-CH group of donors, NAD or NADP as acceptor	GO:0006810//transport;GO:0008152//metabolic process	gi|255558992|ref|XP_002520519.1|/4.39716e-34/sugar transporter, putative [Ricinus communis]
106577	Down	-	-	-	-
106856	Down	-	GO:0005488//binding	GO:0010468//regulation of gene expression;GO:0009743//response to carbohydrate stimulus	gi|291621303|dbj|BAI94489.1|/2.42107e-52/CCCH-type zinc finger protein [Dianthus caryophyllus]
107131	Down	GO:0005618//cell wall	GO:0004857//enzyme inhibitor activity	GO:0006950//response to stress;GO:0023060	gi|186976048|gb|ACD01043.1|/3.07624e-29/polygalacturonase-inhibiting protein [Polygonum sibiricum]
107334	Down	-	-	-	gi|307104402|gb|EFN52656.1|/4.86178e-06/hypothetical protein CHLNCDRAFT_58791 [Chlorella variabilis]
107753	Down	-	-	-	-
107790	Down	-	-	-	gi|297806817|ref|XP_002871292.1|/4.10078e-14/transferase family protein [Arabidopsis lyrata subsp. lyrata]
108071	Down	GO:0009532//plastid stroma;GO:0005576//extracellular region	GO:0005488//binding;GO:0016857//racemase and epimerase activity, acting on carbohydrates and derivatives	GO:0019318//hexose metabolic process	gi|255638532|gb|ACU19574.1|/5.40929e-41/unknown [Glycine max]
108075	Down	-	-	-	gi|297743826|emb|CBI36709.3|/7.31088e-38/unnamed protein product [Vitis vinifera]
108118	Down	-	GO:0016491//oxidoreductase activity	-	gi|21217451|gb|AAM43922.1|AF469064_1/3.25895e-62/polyamine oxidase [Amaranthus hypochondriacus]
108427	Down	-	-	-	-
108438	Down	-	-	-	-
108480	Down	-	GO:0003824//catalytic activity	GO:0005975//carbohydrate metabolic process	gi|34809190|gb|AAQ82628.1|/1.79902e-45/xyloglucan endotransglucosylase [Beta vulgaris subsp. vulgaris]
108579	Down	-	-	-	-
108766	Down	-	-	-	-
109015	Down	-	-	-	-
109135	Down	-	GO:0019187//beta-1,4-mannosyltransferase activity;GO:0016759//cellulose synthase activity	GO:0051707//response to other organism;GO:0009292//genetic transfer	gi|255573030|ref|XP_002527445.1|/1.41126e-70/transferase, transferring glycosyl groups, putative [Ricinus communis]
109196	Down	GO:0031410//cytoplasmic vesicle	GO:0030554//adenyl nucleotide binding;GO:0016491//oxidoreductase activity;GO:0016832//aldehyde-lyase activity	GO:0044281	gi|297742610|emb|CBI34759.3|/3.18086e-78/unnamed protein product [Vitis vinifera]
109282	Down	GO:0031224//intrinsic to membrane;GO:0031410//cytoplasmic vesicle	GO:0004871//signal transducer activity;GO:0004672//protein kinase activity;GO:0016628//oxidoreductase activity, acting on the CH-CH group of donors, NAD or NADP as acceptor;GO:0032559//adenyl ribonucleotide binding	GO:0006464//protein modification process;GO:0007167//enzyme linked receptor protein signaling pathway	gi|255554367|ref|XP_002518223.1|/1.14704e-75/receptor protein kinase, putative [Ricinus communis]
109397	Down	-	-	-	-
109524	Down	-	-	-	-
109681	Down	GO:0009526//plastid envelope;GO:0009570//chloroplast stroma;GO:0005576//extracellular region	GO:0048037//cofactor binding;GO:0008187//poly-pyrimidine tract binding	GO:0042254//ribosome biogenesis;GO:0008152//metabolic process	gi|1532135|gb|AAC49424.1|/1.34507e-101/chloroplast mRNA-binding protein CSP41 precursor [Spinacia oleracea]
109690	Down	-	-	-	gi|498926|emb|CAA52872.1|/5.46756e-26/glucan endo-1,3-beta-D-glucosidase [Solanum lycopersicum]
109745	Down	-	GO:0005488//binding;GO:0035251//UDP-glucosyltransferase activity	GO:0005984//disaccharide metabolic process	gi|401115|sp|P31928.1|SPS_SPIOL/2.39801e-106/RecName: Full=Sucrose-phosphate synthase; AltName: Full=UDP-glucose-fructose-phosphate glucosyltransferase
109816	Down	-	-	-	-
109954	Down	GO:0043231//intracellular membrane-bounded organelle	-	-	gi|118488906|gb|ABK96262.1|/4.19669e-53/unknown [Populus trichocarpa x Populus deltoides]
110100	Down	-	-	-	gi|296088478|emb|CBI37469.3|/1.45865e-56/unnamed protein product [Vitis vinifera]
110296	Down	GO:0009532//plastid stroma	GO:0005515//protein binding;GO:0000166//nucleotide binding	GO:0009658//chloroplast organization	gi|255575683|ref|XP_002528741.1|/4.07552e-73/Cell division protein ftsZ, putative [Ricinus communis]
110484	Down	GO:0009532//plastid stroma;GO:0009526//plastid envelope;GO:0005576//extracellular region	GO:0005488//binding;GO:0016861//intramolecular oxidoreductase activity, interconverting aldoses and ketoses	GO:0048364//root development;GO:0006071//glycerol metabolic process;GO:0006641//triglyceride metabolic process;GO:0000003//reproduction;GO:0015977//carbon fixation;GO:0019682//glyceraldehyde-3-phosphate metabolic process;GO:0009657//plastid organization	gi|1351271|sp|P48496.1|TPIC_SPIOL/1.35802e-111/RecName: Full=Triosephosphate isomerase, chloroplastic; Short=TIM; Short=Triose-phosphate isomerase; Flags: Precursor
110520	Down	GO:0031410//cytoplasmic vesicle	-	-	gi|118486997|gb|ABK95330.1|/3.8332e-53/unknown [Populus trichocarpa]
110555	Down	-	-	-	gi|297737683|emb|CBI26884.3|/1.1649e-17/unnamed protein product [Vitis vinifera]
110606	Down	GO:0044464//cell part	-	-	gi|15224291|ref|NP_181282.1|/1.88314e-71/nodulin MtN21 family protein [Arabidopsis thaliana]
110629	Down	GO:0043231//intracellular membrane-bounded organelle	GO:0004601//peroxidase activity;GO:0004812//aminoacyl-tRNA ligase activity;GO:0005506//iron ion binding;GO:0032559//adenyl ribonucleotide binding	GO:0006418//tRNA aminoacylation for protein translation;GO:0006950//response to stress	gi|302141995|emb|CBI19198.3|/1.30124e-112/unnamed protein product [Vitis vinifera]
110755	Down	-	GO:0005488//binding;GO:0035251//UDP-glucosyltransferase activity	GO:0005984//disaccharide metabolic process	gi|7705167|gb|AAC60545.2|/1.31925e-107/sucrose-phosphate synthase [Spinacia oleracea]
110762	Down	GO:0009532//plastid stroma;GO:0005576//extracellular region	GO:0005488//binding;GO:0016857//racemase and epimerase activity, acting on carbohydrates and derivatives	GO:0019318//hexose metabolic process	gi|255638532|gb|ACU19574.1|/7.80627e-76/unknown [Glycine max]
110929	Down	-	GO:0016758//transferase activity, transferring hexosyl groups	-	gi|255545754|ref|XP_002513937.1|/2.09282e-63/UDP-glucuronosyltransferase, putative [Ricinus communis]
110954	Down	-	-	-	gi|225458671|ref|XP_002282915.1|/1.53233e-45/PREDICTED: hypothetical protein [Vitis vinifera]
111625	Down	-	GO:0003824//catalytic activity	-	gi|83853828|gb|ABC47860.1|/1.56157e-56/N-hydroxycinnamoyl/benzoyltransferase 1 [Glycine max]
111637	Down	GO:0009536//plastid	GO:0016616//oxidoreductase activity, acting on the CH-OH group of donors, NAD or NADP as acceptor	GO:0019318//hexose metabolic process	gi|3334193|sp|O24357.1|G6PDC_SPIOL/1.85219e-158/RecName: Full=Glucose-6-phosphate 1-dehydrogenase, chloroplastic; Short=G6PD; Flags: Precursor
111668	Down	GO:0009532//plastid stroma;GO:0009526//plastid envelope;GO:0005576//extracellular region	GO:0016868//intramolecular transferase activity, phosphotransferases;GO:0046872//metal ion binding	GO:0010035//response to inorganic substance;GO:0005982//starch metabolic process;GO:0019318//hexose metabolic process;GO:0009581;GO:0006950//response to stress	gi|12585295|sp|Q9SM59.1|PGMP_PEA/6.93964e-153/RecName: Full=Phosphoglucomutase, chloroplastic; Short=PGM; AltName: Full=Glucose phosphomutase; Flags: Precursor
111689	Down	-	-	-	gi|255557544|ref|XP_002519802.1|/2.08114e-88/conserved hypothetical protein [Ricinus communis]
111695	Down	-	GO:0003824//catalytic activity	GO:0008152//metabolic process	gi|21217451|gb|AAM43922.1|AF469064_1/5.15582e-87/polyamine oxidase [Amaranthus hypochondriacus]
111769	Down	GO:0009536//plastid	GO:0070566//adenylyltransferase activity;GO:0032559//adenyl ribonucleotide binding	GO:0005982//starch metabolic process;GO:0005977//glycogen metabolic process	gi|1707939|sp|P55232.1|GLGS_BETVU/1.12381e-169/RecName: Full=Glucose-1-phosphate adenylyltransferase small subunit, chloroplastic/amyloplastic; AltName: Full=ADP-glucose pyrophosphorylase; AltName: Full=ADP-glucose synthase; AltName: Full=AGPase B; AltName: Full=Alpha-D-glucose-1-phosphate adenyl transferase; Flags: Precursor
111781	Down	GO:0009532//plastid stroma	GO:0016798//hydrolase activity, acting on glycosyl bonds;GO:0043167//ion binding;GO:0016758//transferase activity, transferring hexosyl groups	GO:0009250//glucan biosynthetic process	gi|1345570|emb|CAA56319.1|/1.13006e-169/starch branching enzyme I [Pisum sativum]
111827	Down	GO:0043231//intracellular membrane-bounded organelle	-	-	gi|255563999|ref|XP_002522999.1|/4.07838e-114/protein with unknown function [Ricinus communis]
111962	Down	GO:0009536//plastid	GO:0034062//RNA polymerase activity;GO:0003676//nucleic acid binding	GO:0010467//gene expression	gi|62750823|emb|CAC80138.1|/1.16709e-178/DNA-dependent RNA polymerase [Spinacia oleracea]
112032	Down	GO:0043231//intracellular membrane-bounded organelle	GO:0008252//nucleotidase activity;GO:0043169//cation binding	-	gi|255556600|ref|XP_002519334.1|/3.48685e-165/cytosolic purine 5-nucleotidase, putative [Ricinus communis]
112192	Down	GO:0009536//plastid	GO:0048037//cofactor binding;GO:0016758//transferase activity, transferring hexosyl groups	GO:0006950//response to stress;GO:0044238//primary metabolic process;GO:0010038//response to metal ion	gi|255558824|ref|XP_002520435.1|/0/glycogen phosphorylase, putative [Ricinus communis]
112225	Down	-	GO:0004674//protein serine/threonine kinase activity;GO:0032559//adenyl ribonucleotide binding	GO:0006952//defense response;GO:0006464//protein modification process;GO:0010033//response to organic substance;GO:0008219//cell death	gi|296085448|emb|CBI29180.3|/7.53183e-117/unnamed protein product [Vitis vinifera]
112265	Down	-	-	-	gi|116560864|gb|ABJ99600.1|/1.48759e-46/NBS-LRR type resistance protein [Beta vulgaris]
112446	Down	GO:0016020//membrane	GO:0005488//binding;GO:0004672//protein kinase activity	-	gi|255555031|ref|XP_002518553.1|/0/ATP binding protein, putative [Ricinus communis]
