# Supplementary material for: De Novo Foliar Transcriptome of Chenopodium amaranticolor and Analysis of Its Gene Expression During Virus-Induced Hypersensitive Response
Source: PLoS One. 2012 Sep 28;7(9):e45953. doi: 10.1371/journal.pone.0045953 (PMC3461033; doi:10.1371/journal.pone.0045953)
Supplement: Table S10 — Common genes between the early-TMV-inducible genes and the early-CMV-inducible genes. (XLS) [file pone.0045953.s013.xls]

## Sheet: Sheet1
Supplementary Table S10. Common genes between the early-TMV-inducible genes and the early-CMV-inducible genes.
GeneID	Up-Down-Regulation (TMV-6h/Healthy Leaves vs. CMV-6h/Healthy Leaves)	GO Component	GO Function	GO Process	Blast nr
7	Up	-	-	-	gi|217331222|gb|ACK38253.1|/2.37652e-26/pathogenesis-related protein [Tamarix hispida]
78	Up	GO:0009536//plastid	GO:0008483//transaminase activity	GO:0006520//cellular amino acid metabolic process	gi|302142143|emb|CBI19346.3|/5.30808e-22/unnamed protein product [Vitis vinifera]
116	Up	-	-	-	-
142	Up	-	-	-	-
180	Up	-	GO:0004497//monooxygenase activity;GO:0005506//iron ion binding	-	gi|297733673|emb|CBI14920.3|/2.57319e-51/unnamed protein product [Vitis vinifera]
222	Up	-	-	-	gi|297741575|emb|CBI32707.3|/3.10705e-35/unnamed protein product [Vitis vinifera]
274	Up	-	-	-	gi|297737101|emb|CBI26302.3|/2.31408e-26/unnamed protein product [Vitis vinifera]
304	Up	-	-	-	-
313	Up	GO:0005840//ribosome;GO:0043231//intracellular membrane-bounded organelle	GO:0019842//vitamin binding;GO:0004672//protein kinase activity;GO:0046914//transition metal ion binding;GO:0016421//CoA carboxylase activity;GO:0032559//adenyl ribonucleotide binding	GO:0006551//leucine metabolic process;GO:0006464//protein modification process	gi|255567518|ref|XP_002524738.1|/2.13553e-43/acetyl-CoA carboxylase, putative [Ricinus communis]
324	Up	-	GO:0016405//CoA-ligase activity	-	gi|255541886|ref|XP_002512007.1|/3.83352e-138/acetyl-CoA synthetase, putative [Ricinus communis]
448	Up	GO:0043231//intracellular membrane-bounded organelle	GO:0046914//transition metal ion binding	GO:0006351//transcription, DNA-dependent;GO:0009653//anatomical structure morphogenesis	gi|6560748|gb|AAF16748.1|AC010155_1/3.20995e-74/F3M18.1 [Arabidopsis thaliana]
838	Up	-	-	-	-
885	Up	GO:0043231//intracellular membrane-bounded organelle	GO:0016620//oxidoreductase activity, acting on the aldehyde or oxo group of donors, NAD or NADP as acceptor	GO:0009081//branched chain family amino acid metabolic process	gi|118488900|gb|ABK96259.1|/2.03487e-25/unknown [Populus trichocarpa x Populus deltoides]
901	Up	GO:0031980//mitochondrial lumen	GO:0003995//acyl-CoA dehydrogenase activity;GO:0032559//adenyl ribonucleotide binding	GO:0008152//metabolic process	gi|255570831|ref|XP_002526368.1|/2.26469e-24/acyl-CoA dehydrogenase, putative [Ricinus communis]
956	Up	-	GO:0017016//Ras GTPase binding	-	gi|99646741|emb|CAK22423.1|/1.13613e-44/regulator of chromosome condensation family protein [Beta vulgaris]
1004	Up	-	-	-	-
1294	Up	GO:0005777//peroxisome	GO:0030554//adenyl nucleotide binding;GO:0016634	GO:0009062//fatty acid catabolic process	gi|297797531|ref|XP_002866650.1|/1.32768e-173/acyl-CoA oxidase [Arabidopsis lyrata subsp. lyrata]
1610	Up	GO:0043231//intracellular membrane-bounded organelle	GO:0005249//voltage-gated potassium channel activity;GO:0005221//intracellular cyclic nucleotide activated cation channel activity;GO:0005515//protein binding	GO:0006810//transport;GO:0023033;GO:0033554//cellular response to stress	gi|51989582|gb|AAU21294.1|/1.70037e-33/DND1-like protein [Solanum tuberosum]
1684	Up	GO:0005618//cell wall	GO:0015926//glucosidase activity	GO:0044238//primary metabolic process	gi|255548487|ref|XP_002515300.1|/5.10101e-73/Beta-glucosidase, putative [Ricinus communis]
1719	Up	-	GO:0005506//iron ion binding;GO:0003824//catalytic activity;GO:0016209//antioxidant activity	GO:0008152//metabolic process;GO:0006950//response to stress	gi|302143446|emb|CBI22007.3|/1.47584e-61/unnamed protein product [Vitis vinifera]
2118	Up	GO:0008287//protein serine/threonine phosphatase complex;GO:0044424//intracellular part	GO:0046872//metal ion binding;GO:0004722//protein serine/threonine phosphatase activity	GO:0006971//hypotonic response;GO:0006875//cellular metal ion homeostasis;GO:0009593//detection of chemical stimulus	gi|255564701|ref|XP_002523345.1|/5.08139e-68/calcineurin B, putative [Ricinus communis]
2137	Up	-	-	-	gi|220702721|gb|ACL81159.1|/1.87809e-14/putative auxin/aluminum-responsive protein [Mirabilis jalapa]
2179	Up	-	-	GO:0019725//cellular homeostasis	gi|269315890|gb|ACZ37071.1|/2.49803e-31/thioredoxin h7 [Medicago truncatula]
2281	Up	GO:0042598//vesicular fraction;GO:0043231//intracellular membrane-bounded organelle;GO:0044425//membrane part	GO:0016709//oxidoreductase activity, acting on paired donors, with incorporation or reduction of molecular oxygen, NADH or NADPH as one donor, and incorporation of one atom of oxygen;GO:0005506//iron ion binding	GO:0009607//response to biotic stimulus	gi|255540459|ref|XP_002511294.1|/1.55976e-39/cytochrome P450, putative [Ricinus communis]
2286	Up	-	-	-	-
2399	Up	-	GO:0016787//hydrolase activity	-	gi|82697959|gb|ABB89014.1|/2.61014e-20/CXE carboxylesterase [Actinidia arguta]
2534	Up	GO:0009526//plastid envelope;GO:0005840//ribosome;GO:0016020//membrane	GO:0016747//transferase activity, transferring acyl groups other than amino-acyl groups;GO:0005488//binding	GO:0003006//reproductive developmental process	gi|296081152|emb|CBI18178.3|/2.58471e-79/unnamed protein product [Vitis vinifera]
3390	Up	-	-	-	-
3501	Up	GO:0005618//cell wall;GO:0043231//intracellular membrane-bounded organelle;GO:0005576//extracellular region	GO:0004553//hydrolase activity, hydrolyzing O-glycosyl compounds	GO:0000272//polysaccharide catabolic process	gi|297833858|ref|XP_002884811.1|/1.99451e-32/alpha-L-arabinofuranosidase [Arabidopsis lyrata subsp. lyrata]
3778	Up	GO:0031410//cytoplasmic vesicle	GO:0004553//hydrolase activity, hydrolyzing O-glycosyl compounds	GO:0019566//arabinose metabolic process	gi|217074794|gb|ACJ85757.1|/8.30161e-43/unknown [Medicago truncatula]
3856	Up	GO:0043231//intracellular membrane-bounded organelle	GO:0005515//protein binding	GO:0010468//regulation of gene expression;GO:0009755//hormone-mediated signaling pathway	gi|297743183|emb|CBI36050.3|/1.43622e-39/unnamed protein product [Vitis vinifera]
3923	Up	-	GO:0003824//catalytic activity	GO:0019941//modification-dependent protein catabolic process	gi|255555596|ref|XP_002518834.1|/1.38787e-42/ubiquitin-protein ligase, putative [Ricinus communis]
4086	Up	-	-	-	gi|297734047|emb|CBI15294.3|/1.93845e-159/unnamed protein product [Vitis vinifera]
4270	Up	GO:0043234//protein complex;GO:0043231//intracellular membrane-bounded organelle	GO:0043169//cation binding;GO:0004721//phosphoprotein phosphatase activity	GO:0006464//protein modification process	gi|296081295|emb|CBI17739.3|/8.85887e-74/unnamed protein product [Vitis vinifera]
4389	Up	GO:0005618//cell wall;GO:0043231//intracellular membrane-bounded organelle	GO:0004091//carboxylesterase activity	GO:0071555;GO:0005976//polysaccharide metabolic process	gi|110289066|gb|ABG66073.1|/5.06005e-24/Pectinesterase family protein, expressed [Oryza sativa Japonica Group]
4405	Up	-	-	-	gi|297745234|emb|CBI40314.3|/1.0933e-100/unnamed protein product [Vitis vinifera]
4424	Up	GO:0043231//intracellular membrane-bounded organelle	GO:0004175//endopeptidase activity	GO:0019538//protein metabolic process	gi|297737770|emb|CBI26971.3|/3.79199e-102/unnamed protein product [Vitis vinifera]
4430	Up	GO:0016020//membrane	GO:0016616//oxidoreductase activity, acting on the CH-OH group of donors, NAD or NADP as acceptor	GO:0008152//metabolic process;GO:0006950//response to stress	gi|297745217|emb|CBI40297.3|/7.69371e-47/unnamed protein product [Vitis vinifera]
4440	Up	GO:0043231//intracellular membrane-bounded organelle	GO:0016624//oxidoreductase activity, acting on the aldehyde or oxo group of donors, disulfide as acceptor	GO:0008152//metabolic process	gi|312281515|dbj|BAJ33623.1|/1.34993e-45/unnamed protein product [Thellungiella halophila]
4480	Up	-	-	-	-
4619	Up	-	-	-	-
4625	Up	-	-	-	gi|225429544|ref|XP_002279406.1|/2.85551e-06/PREDICTED: hypothetical protein [Vitis vinifera]
4759	Up	-	-	-	gi|224100025|ref|XP_002311715.1|/4.89989e-11/f-box family protein [Populus trichocarpa]
4851	Up	GO:0030312//external encapsulating structure;GO:0043234//protein complex	GO:0030246//carbohydrate binding;GO:0043167//ion binding;GO:0015925	GO:0044238//primary metabolic process	gi|18328|emb|CAA40459.1|/4.10031e-18/CARSR12 [Dianthus caryophyllus]
4868	Up	-	GO:0016647//oxidoreductase activity, acting on the CH-NH group of donors, oxygen as acceptor	GO:0006760//folic acid and derivative metabolic process	gi|15224169|ref|NP_180034.1|/1.9901e-97/sarcosine oxidase family protein [Arabidopsis thaliana]
4967	Up	GO:0043231//intracellular membrane-bounded organelle;GO:0016020//membrane	GO:0046914//transition metal ion binding;GO:0008483//transaminase activity;GO:0048037//cofactor binding	GO:0006527//arginine catabolic process;GO:0010038//response to metal ion	gi|217074458|gb|ACJ85589.1|/2.86457e-35/unknown [Medicago truncatula]
5019	Up	GO:0043231//intracellular membrane-bounded organelle;GO:0043231//intracellular membrane-bounded organelle	GO:0003676//nucleic acid binding;GO:0046914//transition metal ion binding;GO:0001071;GO:0003676//nucleic acid binding;GO:0046914//transition metal ion binding;GO:0001071	GO:0023033;GO:0010468//regulation of gene expression;GO:0010260//organ senescence;GO:0023033;GO:0010468//regulation of gene expression;GO:0010260//organ senescence	gi|297738723|emb|CBI27968.3|/6.86074e-42/unnamed protein product [Vitis vinifera]
5262	Up	-	-	-	gi|255639800|gb|ACU20193.1|/4.95206e-08/unknown [Glycine max]
5326	Up	-	-	-	-
5464	Up	-	-	-	-
5507	Up	GO:0009536//plastid;GO:0009536//plastid	GO:0045181//glutamate synthase activity, NADH or NADPH as acceptor;GO:0030554//adenyl nucleotide binding;GO:0051536//iron-sulfur cluster binding;GO:0046914//transition metal ion binding;GO:0045181//glutamate synthase activity, NADH or NADPH as acceptor;GO	GO:0040007//growth;GO:0006536//glutamate metabolic process;GO:0040007//growth;GO:0006536//glutamate metabolic process	gi|302144040|emb|CBI23145.3|/1.58186e-17/unnamed protein product [Vitis vinifera]
5514	Up	GO:0044464//cell part;GO:0044464//cell part	GO:0015198//oligopeptide transporter activity;GO:0015198//oligopeptide transporter activity	GO:0009725//response to hormone stimulus;GO:0043200//response to amino acid stimulus;GO:0006952//defense response;GO:0006857//oligopeptide transport;GO:0006972//hyperosmotic response;GO:0051707//response to other organism;GO:0009725//response to hormone s	gi|255575829|ref|XP_002528812.1|/1.07294e-34/oligopeptide transporter, putative [Ricinus communis]
5912	Up	-	-	-	-
5998	Up	-	-	-	-
6016	Up	-	-	-	-
6124	Up	GO:0009532//plastid stroma;GO:0009532//plastid stroma	GO:0043169//cation binding;GO:0016833//oxo-acid-lyase activity;GO:0016823;GO:0043169//cation binding;GO:0016833//oxo-acid-lyase activity;GO:0016823	-	gi|6831519|sp|Q05957.1|PDP_DIACA/6.20052e-30/RecName: Full=Petal death protein; AltName: Full=Citramalate lyase; AltName: Full=Oxalacetic hydrolase; AltName: Full=PSR132
6136	Up	-	-	-	-
6203	Up	-	GO:0046914//transition metal ion binding;GO:0016616//oxidoreductase activity, acting on the CH-OH group of donors, NAD or NADP as acceptor;GO:0048037//cofactor binding;GO:0016832//aldehyde-lyase activity;GO:0046914//transition metal ion binding;GO:0016616	GO:0009081//branched chain family amino acid metabolic process;GO:0006007//glucose catabolic process;GO:0009081//branched chain family amino acid metabolic process;GO:0006007//glucose catabolic process	gi|297850224|ref|XP_002892993.1|/2.32011e-45/ketose-bisphosphate aldolase class-II family protein [Arabidopsis lyrata subsp. lyrata]
6289	Up	-	GO:0016846//carbon-sulfur lyase activity;GO:0070547;GO:0048037//cofactor binding;GO:0016846//carbon-sulfur lyase activity;GO:0070547;GO:0048037//cofactor binding	GO:0044237//cellular metabolic process;GO:0044237//cellular metabolic process	gi|308196831|gb|ADO17550.1|/7.38028e-23/tyrosine aminotransferase [Perilla frutescens]
6302	Up	-	-	-	-
6332	Up	-	-	-	-
6480	Up	-	-	-	-
6617	Up	-	-	GO:0006952//defense response;GO:0006952//defense response	gi|13183177|gb|AAK15089.1|AF240006_1/2.57398e-28/7S globulin [Sesamum indicum]
6690	Up	-	GO:0004753//saccharopine dehydrogenase activity;GO:0004753//saccharopine dehydrogenase activity	GO:0008152//metabolic process;GO:0008152//metabolic process	gi|297738495|emb|CBI27740.3|/2.79801e-30/unnamed protein product [Vitis vinifera]
6708	Up	GO:0043231//intracellular membrane-bounded organelle;GO:0043231//intracellular membrane-bounded organelle	GO:0016903//oxidoreductase activity, acting on the aldehyde or oxo group of donors;GO:0016903//oxidoreductase activity, acting on the aldehyde or oxo group of donors	-	gi|255646507|gb|ACU23731.1|/1.18785e-17/unknown [Glycine max]
6868	Up	GO:0031410//cytoplasmic vesicle;GO:0031410//cytoplasmic vesicle	-	GO:0006952//defense response;GO:0006952//defense response	gi|13183177|gb|AAK15089.1|AF240006_1/6.42386e-19/7S globulin [Sesamum indicum]
7099	Up	GO:0005777//peroxisome;GO:0016020//membrane;GO:0031410//cytoplasmic vesicle;GO:0005777//peroxisome;GO:0016020//membrane;GO:0031410//cytoplasmic vesicle	GO:0046872//metal ion binding;GO:0005504//fatty acid binding;GO:0046872//metal ion binding;GO:0005504//fatty acid binding	GO:0006810//transport;GO:0010038//response to metal ion;GO:0006810//transport;GO:0010038//response to metal ion	gi|255570593|ref|XP_002526253.1|/2.11699e-16/acyl-coenzyme A binding domain containing, putative [Ricinus communis]
7156	Up	-	-	-	-
7162	Up	GO:0005840//ribosome;GO:0043231//intracellular membrane-bounded organelle;GO:0005840//ribosome;GO:0043231//intracellular membrane-bounded organelle	GO:0046914//transition metal ion binding;GO:0019842//vitamin binding;GO:0003824//catalytic activity;GO:0032559//adenyl ribonucleotide binding;GO:0046914//transition metal ion binding;GO:0019842//vitamin binding;GO:0003824//catalytic activity;GO:0032559//a	GO:0006551//leucine metabolic process;GO:0006551//leucine metabolic process	gi|297843108|ref|XP_002889435.1|/1.02879e-08/3-methylcrotonyl-CoA carboxylase 1 [Arabidopsis lyrata subsp. lyrata]
7183	Up	-	GO:0016701//oxidoreductase activity, acting on single donors with incorporation of molecular oxygen;GO:0016701//oxidoreductase activity, acting on single donors with incorporation of molecular oxygen	GO:0019852//L-ascorbic acid metabolic process;GO:0019852//L-ascorbic acid metabolic process	gi|255546251|ref|XP_002514185.1|/7.20143e-23/myoinositol oxygenase, putative [Ricinus communis]
7305	Up	-	-	-	-
7336	Up	-	-	-	gi|3643088|gb|AAC36699.1|/5.27142e-38/protein phosphatase-2C [Mesembryanthemum crystallinum]
7484	Up	-	-	-	-
7549	Up	-	-	-	gi|16648748|gb|AAL25566.1|/7.67838e-10/AT5g02020/T7H20_70 [Arabidopsis thaliana]
7599	Up	-	-	-	-
7625	Up	-	-	-	-
7746	Up	-	GO:0030246//carbohydrate binding;GO:0015925;GO:0043167//ion binding	GO:0044238//primary metabolic process	gi|18328|emb|CAA40459.1|/5.82145e-33/CARSR12 [Dianthus caryophyllus]
7802	Up	GO:0016020//membrane	GO:0004497//monooxygenase activity;GO:0005506//iron ion binding	-	gi|255540465|ref|XP_002511297.1|/1.53484e-59/cytochrome P450, putative [Ricinus communis]
8061	Up	-	-	-	-
8115	Up	-	GO:0004753//saccharopine dehydrogenase activity;GO:0004753//saccharopine dehydrogenase activity	GO:0008152//metabolic process;GO:0008152//metabolic process	gi|299482520|gb|ADJ19186.1|/1.15822e-25/lysine ketoglutarate reductase/saccharopine dehydrogenase [Triticum turgidum]
8162	Up	GO:0005576//extracellular region;GO:0030312//external encapsulating structure;GO:0005576//extracellular region;GO:0030312//external encapsulating structure	GO:0005506//iron ion binding;GO:0003824//catalytic activity;GO:0016209//antioxidant activity;GO:0005506//iron ion binding;GO:0003824//catalytic activity;GO:0016209//antioxidant activity	GO:0008152//metabolic process;GO:0006950//response to stress;GO:0008152//metabolic process;GO:0006950//response to stress	gi|28400798|emb|CAD67479.1|/1.49965e-54/peroxidase [Asparagus officinalis]
8278	Up	-	GO:0048037//cofactor binding;GO:0016616//oxidoreductase activity, acting on the CH-OH group of donors, NAD or NADP as acceptor;GO:0048037//cofactor binding;GO:0016616//oxidoreductase activity, acting on the CH-OH group of donors, NAD or NADP as acceptor	GO:0008152//metabolic process;GO:0008152//metabolic process	gi|148888525|gb|ABR15768.1|/1.97842e-28/phenylacetaldehyde reductase [Solanum lycopersicum]
8293	Up	GO:0043231//intracellular membrane-bounded organelle;GO:0043231//intracellular membrane-bounded organelle	GO:0016624//oxidoreductase activity, acting on the aldehyde or oxo group of donors, disulfide as acceptor;GO:0016624//oxidoreductase activity, acting on the aldehyde or oxo group of donors, disulfide as acceptor	GO:0008152//metabolic process;GO:0008152//metabolic process	gi|312281515|dbj|BAJ33623.1|/1.57119e-41/unnamed protein product [Thellungiella halophila]
8413	Up	-	GO:0016491//oxidoreductase activity;GO:0016491//oxidoreductase activity	-	gi|297738495|emb|CBI27740.3|/7.81259e-17/unnamed protein product [Vitis vinifera]
8489	Up	-	-	GO:0000904//cell morphogenesis involved in differentiation;GO:0000904//cell morphogenesis involved in differentiation	gi|255553969|ref|XP_002518025.1|/1.8928e-66/Gibberellin receptor GID1, putative [Ricinus communis]
8668	Up	GO:0005840//ribosome;GO:0043231//intracellular membrane-bounded organelle	GO:0016874//ligase activity;GO:0046914//transition metal ion binding;GO:0019842//vitamin binding;GO:0032559//adenyl ribonucleotide binding	GO:0006551//leucine metabolic process	gi|297843108|ref|XP_002889435.1|/6.51494e-16/3-methylcrotonyl-CoA carboxylase 1 [Arabidopsis lyrata subsp. lyrata]
9018	Up	GO:0005622//intracellular;GO:0005622//intracellular	-	-	gi|297736975|emb|CBI26176.3|/4.56183e-09/unnamed protein product [Vitis vinifera]
9072	Up	GO:0031224//intrinsic to membrane;GO:0043231//intracellular membrane-bounded organelle;GO:0031224//intrinsic to membrane;GO:0043231//intracellular membrane-bounded organelle	GO:0005249//voltage-gated potassium channel activity;GO:0005221//intracellular cyclic nucleotide activated cation channel activity;GO:0005515//protein binding;GO:0000166//nucleotide binding;GO:0005249//voltage-gated potassium channel activity;GO:0005221//	GO:0006810//transport;GO:0023033;GO:0033554//cellular response to stress;GO:0006810//transport;GO:0023033;GO:0033554//cellular response to stress	gi|255584317|ref|XP_002532894.1|/2.70768e-46/Cyclic nucleotide-gated ion channel, putative [Ricinus communis]
9073	Up	GO:0031224//intrinsic to membrane;GO:0043231//intracellular membrane-bounded organelle;GO:0031224//intrinsic to membrane;GO:0043231//intracellular membrane-bounded organelle	GO:0005249//voltage-gated potassium channel activity;GO:0005221//intracellular cyclic nucleotide activated cation channel activity;GO:0005515//protein binding;GO:0000166//nucleotide binding;GO:0005249//voltage-gated potassium channel activity;GO:0005221//	GO:0006810//transport;GO:0023033;GO:0033554//cellular response to stress;GO:0006810//transport;GO:0023033;GO:0033554//cellular response to stress	gi|255584317|ref|XP_002532894.1|/1.87141e-47/Cyclic nucleotide-gated ion channel, putative [Ricinus communis]
9325	Up	GO:0016020//membrane;GO:0016020//membrane	GO:0016616//oxidoreductase activity, acting on the CH-OH group of donors, NAD or NADP as acceptor;GO:0016616//oxidoreductase activity, acting on the CH-OH group of donors, NAD or NADP as acceptor	GO:0008152//metabolic process;GO:0006950//response to stress;GO:0008152//metabolic process;GO:0006950//response to stress	gi|225348627|gb|ACN87275.1|/2.70434e-41/short chain dehydrogenase/reductase [Nandina domestica]
9328	Up	-	-	-	-
9358	Up	GO:0043231//intracellular membrane-bounded organelle;GO:0043231//intracellular membrane-bounded organelle	GO:0005249//voltage-gated potassium channel activity;GO:0005221//intracellular cyclic nucleotide activated cation channel activity;GO:0005515//protein binding;GO:0000166//nucleotide binding;GO:0005249//voltage-gated potassium channel activity;GO:0005221//	GO:0006810//transport;GO:0023033;GO:0033554//cellular response to stress;GO:0006810//transport;GO:0023033;GO:0033554//cellular response to stress	gi|255584317|ref|XP_002532894.1|/5.14576e-21/Cyclic nucleotide-gated ion channel, putative [Ricinus communis]
9379	Up	GO:0031410//cytoplasmic vesicle;GO:0031410//cytoplasmic vesicle	GO:0005488//binding;GO:0005488//binding	-	gi|255552618|ref|XP_002517352.1|/4.85205e-16/zinc finger protein, putative [Ricinus communis]
9454	Up	-	-	-	gi|297736583|emb|CBI25454.3|/2.32592e-13/unnamed protein product [Vitis vinifera]
9591	Up	-	-	-	-
9798	Up	-	-	-	-
9877	Up	-	GO:0035251//UDP-glucosyltransferase activity;GO:0035251//UDP-glucosyltransferase activity	-	gi|296012006|gb|ADG65641.1|/4.30397e-23/glycosyltransferase [Withania somnifera]
9938	Up	-	-	-	-
9976	Up	-	GO:0046872//metal ion binding;GO:0016160//amylase activity;GO:0046872//metal ion binding;GO:0016160//amylase activity	GO:0044238//primary metabolic process;GO:0044238//primary metabolic process	gi|458456|gb|AAA16513.1|/1.82646e-96/alpha amylase precursor [Cuscuta reflexa]
10165	Up	-	-	-	-
10196	Up	-	-	-	-
10427	Up	-	-	-	-
10469	Up	-	-	-	-
10567	Up	-	-	-	gi|197312887|gb|ACH63224.1|/2.24383e-16/pathogenesis-related protein 10 [Rheum australe]
10643	Up	GO:0016023//cytoplasmic membrane-bounded vesicle;GO:0016020//membrane;GO:0016023//cytoplasmic membrane-bounded vesicle;GO:0016020//membrane	GO:0004672//protein kinase activity;GO:0042802//identical protein binding;GO:0031406//carboxylic acid binding;GO:0004672//protein kinase activity;GO:0042802//identical protein binding;GO:0031406//carboxylic acid binding	GO:0010102//lateral root morphogenesis;GO:0009725//response to hormone stimulus;GO:0006520//cellular amino acid metabolic process;GO:0008356//asymmetric cell division;GO:0003006//reproductive developmental process;GO:0010102//lateral root morphogenesis;GO	gi|255541934|ref|XP_002512031.1|/2.37625e-153/amino acid binding protein, putative [Ricinus communis]
10773	Up	GO:0031410//cytoplasmic vesicle;GO:0031410//cytoplasmic vesicle	GO:0043167//ion binding;GO:0015926//glucosidase activity;GO:0043167//ion binding;GO:0015926//glucosidase activity	GO:0044238//primary metabolic process;GO:0044238//primary metabolic process	gi|255580166|ref|XP_002530914.1|/3.01615e-164/beta-glucosidase, putative [Ricinus communis]
10779	Up	-	-	-	-
10922	Up	-	GO:0016647//oxidoreductase activity, acting on the CH-NH group of donors, oxygen as acceptor;GO:0016647//oxidoreductase activity, acting on the CH-NH group of donors, oxygen as acceptor	GO:0006760//folic acid and derivative metabolic process;GO:0006760//folic acid and derivative metabolic process	gi|296083791|emb|CBI24008.3|/1.09151e-18/unnamed protein product [Vitis vinifera]
10974	Up	-	-	-	-
11050	Up	-	-	-	-
11136	Up	-	-	-	-
11501	Up	-	-	-	gi|217331222|gb|ACK38253.1|/5.29085e-13/pathogenesis-related protein [Tamarix hispida]
11763	Up	-	GO:0046914//transition metal ion binding	-	gi|4105798|gb|AAD02556.1|/1.64795e-14/PGPD14 [Petunia x hybrida]
11773	Up	-	-	-	-
11811	Up	-	GO:0046914//transition metal ion binding;GO:0016616//oxidoreductase activity, acting on the CH-OH group of donors, NAD or NADP as acceptor;GO:0048037//cofactor binding;GO:0016832//aldehyde-lyase activity	GO:0009081//branched chain family amino acid metabolic process;GO:0006007//glucose catabolic process	gi|297734349|emb|CBI15596.3|/1.80776e-29/unnamed protein product [Vitis vinifera]
11968	Up	-	GO:0004753//saccharopine dehydrogenase activity	GO:0008152//metabolic process	gi|297738495|emb|CBI27740.3|/1.75914e-37/unnamed protein product [Vitis vinifera]
12067	Up	-	GO:0016616//oxidoreductase activity, acting on the CH-OH group of donors, NAD or NADP as acceptor;GO:0005488//binding	GO:0008152//metabolic process	gi|297746015|emb|CBI16071.3|/2.84218e-19/unnamed protein product [Vitis vinifera]
12175	Up	GO:0043231//intracellular membrane-bounded organelle	GO:0004871//signal transducer activity;GO:0019840//isoprenoid binding	GO:0009755//hormone-mediated signaling pathway	gi|75099990|sp|O80920.1|PYL4_ARATH/1.66686e-11/RecName: Full=Abscisic acid receptor PYL4; AltName: Full=ABI1-binding protein 2; AltName: Full=PYR1-like protein 4; AltName: Full=Regulatory components of ABA receptor 10
12509	Up	GO:0043231//intracellular membrane-bounded organelle;GO:0031224//intrinsic to membrane	GO:0046914//transition metal ion binding;GO:0003824//catalytic activity	GO:0006631//fatty acid metabolic process	gi|238015022|gb|ACR38546.1|/5.28965e-46/unknown [Zea mays]
12696	Up	-	-	-	-
12741	Up	-	-	-	gi|297734047|emb|CBI15294.3|/5.78405e-109/unnamed protein product [Vitis vinifera]
12779	Up	-	-	-	-
12817	Up	-	-	-	-
12827	Up	-	-	-	gi|255549724|ref|XP_002515913.1|/3.51696e-07/myoinositol oxygenase, putative [Ricinus communis]
12961	Up	-	GO:0035251//UDP-glucosyltransferase activity	-	gi|209954713|dbj|BAG80547.1|/8.18633e-52/glycosyltransferase [Lycium barbarum]
13188	Up	-	-	-	-
13285	Up	GO:0044464//cell part	-	-	gi|297834346|ref|XP_002885055.1|/4.67304e-11/nodulin MtN3 family protein [Arabidopsis lyrata subsp. lyrata]
13342	Up	-	-	-	-
13361	Up	GO:0043234//protein complex;GO:0043231//intracellular membrane-bounded organelle;GO:0044444//cytoplasmic part	GO:0019787//small conjugating protein ligase activity	GO:0032446//protein modification by small protein conjugation	gi|297746096|emb|CBI16152.3|/1.05482e-37/unnamed protein product [Vitis vinifera]
13369	Up	-	-	-	-
13427	Up	-	-	GO:0050896//response to stimulus	gi|297737805|emb|CBI27006.3|/1.38086e-29/unnamed protein product [Vitis vinifera]
13694	Up	GO:0043231//intracellular membrane-bounded organelle;GO:0030529//ribonucleoprotein complex	GO:0004674//protein serine/threonine kinase activity;GO:0032559//adenyl ribonucleotide binding	GO:0006412//translation;GO:0006970//response to osmotic stress;GO:0006464//protein modification process	gi|312282145|dbj|BAJ33938.1|/8.44133e-38/unnamed protein product [Thellungiella halophila]
13781	Up	-	-	-	-
14027	Up	-	-	-	-
14215	Up	GO:0016020//membrane;GO:0016020//membrane	GO:0004871//signal transducer activity;GO:0016301//kinase activity;GO:0032559//adenyl ribonucleotide binding;GO:0004871//signal transducer activity;GO:0016301//kinase activity;GO:0032559//adenyl ribonucleotide binding	GO:0006464//protein modification process;GO:0006464//protein modification process	gi|297739262|emb|CBI28913.3|/1.25503e-143/unnamed protein product [Vitis vinifera]
14531	Up	-	-	-	-
14591	Up	GO:0043231//intracellular membrane-bounded organelle;GO:0043231//intracellular membrane-bounded organelle	GO:0008374//O-acyltransferase activity;GO:0001071;GO:0008374//O-acyltransferase activity;GO:0001071	GO:0006351//transcription, DNA-dependent;GO:0006351//transcription, DNA-dependent	gi|297738774|emb|CBI28019.3|/4.41165e-147/unnamed protein product [Vitis vinifera]
14637	Up	-	-	-	gi|255567812|ref|XP_002524884.1|/2.58299e-27/catalytic, putative [Ricinus communis]
14642	Up	-	-	-	gi|255567812|ref|XP_002524884.1|/2.65116e-53/catalytic, putative [Ricinus communis]
14744	Up	GO:0005576//extracellular region;GO:0005618//cell wall;GO:0005576//extracellular region;GO:0005618//cell wall	GO:0015926//glucosidase activity;GO:0015926//glucosidase activity	GO:0044238//primary metabolic process;GO:0003006//reproductive developmental process;GO:0044238//primary metabolic process;GO:0003006//reproductive developmental process	gi|296083274|emb|CBI22910.3|/0/unnamed protein product [Vitis vinifera]
14756	Up	-	GO:0008374//O-acyltransferase activity;GO:0008374//O-acyltransferase activity	GO:0044238//primary metabolic process;GO:0044238//primary metabolic process	gi|297735233|emb|CBI17595.3|/3.2407e-31/unnamed protein product [Vitis vinifera]
14758	Up	GO:0030312//external encapsulating structure;GO:0043234//protein complex;GO:0030312//external encapsulating structure;GO:0043234//protein complex	GO:0030246//carbohydrate binding;GO:0043167//ion binding;GO:0015925;GO:0030246//carbohydrate binding;GO:0043167//ion binding;GO:0015925	GO:0044238//primary metabolic process;GO:0044238//primary metabolic process	gi|18328|emb|CAA40459.1|/6.29352e-67/CARSR12 [Dianthus caryophyllus]
14802	Up	-	-	-	-
14808	Up	-	-	-	-
14852	Up	-	GO:0016616//oxidoreductase activity, acting on the CH-OH group of donors, NAD or NADP as acceptor;GO:0046914//transition metal ion binding;GO:0016616//oxidoreductase activity, acting on the CH-OH group of donors, NAD or NADP as acceptor;GO:0046914//transi	GO:0008152//metabolic process;GO:0008152//metabolic process	gi|296082656|emb|CBI21661.3|/6.01052e-62/unnamed protein product [Vitis vinifera]
14939	Up	GO:0031224//intrinsic to membrane;GO:0031224//intrinsic to membrane	-	GO:0009725//response to hormone stimulus;GO:0006972//hyperosmotic response;GO:0009725//response to hormone stimulus;GO:0006972//hyperosmotic response	gi|297833314|ref|XP_002884539.1|/2.76609e-21/low temperature and salt responsive protein LTI6B [Arabidopsis lyrata subsp. lyrata]
14991	Up	GO:0016020//membrane;GO:0016020//membrane	-	-	gi|297735867|emb|CBI18621.3|/7.76827e-09/unnamed protein product [Vitis vinifera]
15037	Up	-	-	-	-
15063	Up	-	-	-	gi|40549120|gb|AAR87656.1|/5.51228e-07/small hydrophobic protein 2 [Physcomitrella patens]
15082	Up	GO:0005618//cell wall;GO:0005618//cell wall	GO:0016798//hydrolase activity, acting on glycosyl bonds;GO:0016798//hydrolase activity, acting on glycosyl bonds	GO:0044238//primary metabolic process;GO:0044238//primary metabolic process	gi|255548487|ref|XP_002515300.1|/6.6918e-09/Beta-glucosidase, putative [Ricinus communis]
15756	Up	-	-	-	-
15790	Up	-	-	-	-
15804	Up	GO:0000325//plant-type vacuole;GO:0031224//intrinsic to membrane;GO:0000325//plant-type vacuole;GO:0031224//intrinsic to membrane	GO:0005365//myo-inositol transmembrane transporter activity;GO:0005365//myo-inositol transmembrane transporter activity	GO:0015791//polyol transport;GO:0015791//polyol transport	gi|30689342|ref|NP_850393.1|/8.80411e-58/INT1 (INOSITOL TRANSPORTER 1); carbohydrate transmembrane transporter/ myo-inositol:hydrogen symporter/ sugar:hydrogen symporter [Arabidopsis thaliana]
15892	Up	GO:0031410//cytoplasmic vesicle;GO:0031410//cytoplasmic vesicle	GO:0016830//carbon-carbon lyase activity;GO:0016830//carbon-carbon lyase activity	-	gi|297742610|emb|CBI34759.3|/1.30675e-40/unnamed protein product [Vitis vinifera]
15961	Up	-	-	-	-
15985	Up	-	-	-	-
16068	Up	-	-	-	-
16410	Up	-	-	-	-
16496	Up	-	GO:0016702//oxidoreductase activity, acting on single donors with incorporation of molecular oxygen, incorporation of two atoms of oxygen;GO:0016702//oxidoreductase activity, acting on single donors with incorporation of molecular oxygen, incorporation of	GO:0006558//L-phenylalanine metabolic process;GO:0006570//tyrosine metabolic process;GO:0006558//L-phenylalanine metabolic process;GO:0006570//tyrosine metabolic process	gi|8131905|gb|AAF73132.1|AF149017_1/3.69471e-66/homogentisate 1,2-dioxygenase [Solanum lycopersicum]
16553	Up	-	GO:0004497//monooxygenase activity;GO:0005506//iron ion binding	-	gi|302142620|emb|CBI19823.3|/8.049e-22/unnamed protein product [Vitis vinifera]
16596	Up	GO:0005777//peroxisome	GO:0016747//transferase activity, transferring acyl groups other than amino-acyl groups;GO:0046912//transferase activity, transferring acyl groups, acyl groups converted into alkyl on transfer	GO:0009060//aerobic respiration;GO:0044262//cellular carbohydrate metabolic process	gi|310697396|gb|ADP06653.1|/3.88352e-36/malate synthase [Cucurbita maxima]
16608	Up	-	-	-	gi|255570661|ref|XP_002526285.1|/4.74675e-14/catalytic, putative [Ricinus communis]
16770	Up	-	GO:0016679//oxidoreductase activity, acting on diphenols and related substances as donors;GO:0016706//oxidoreductase activity, acting on paired donors, with incorporation or reduction of molecular oxygen, 2-oxoglutarate as one donor, and incorporation of	GO:0009699//phenylpropanoid biosynthetic process;GO:0007568//aging	gi|255557477|ref|XP_002519769.1|/3.2461e-129/Flavonol synthase/flavanone 3-hydroxylase, putative [Ricinus communis]
16773	Up	-	-	-	-
16818	Up	GO:0005618//cell wall	-	-	gi|118489473|gb|ABK96539.1|/1.44286e-23/unknown [Populus trichocarpa x Populus deltoides]
17011	Up	-	-	-	-
17029	Up	-	-	-	-
17210	Up	-	-	-	gi|297745553|emb|CBI40718.3|/4.89969e-40/unnamed protein product [Vitis vinifera]
17360	Up	-	-	-	-
17387	Up	-	-	-	-
17421	Up	-	-	-	-
17426	Up	-	-	-	-
17528	Up	GO:0043231//intracellular membrane-bounded organelle	-	-	gi|68685649|gb|AAY99339.1|/4.7518e-22/pol-polyprotein [Silene latifolia]
17549	Up	-	-	-	-
17658	Up	-	-	-	-
17666	Up	-	-	-	-
17742	Up	GO:0044444//cytoplasmic part	GO:0016763//transferase activity, transferring pentosyl groups	GO:0043096//purine base salvage	gi|255628449|gb|ACU14569.1|/5.62124e-84/unknown [Glycine max]
17828	Up	GO:0043231//intracellular membrane-bounded organelle	-	-	gi|255626423|gb|ACU13556.1|/1.38636e-23/unknown [Glycine max]
17908	Up	GO:0043234//protein complex;GO:0043231//intracellular membrane-bounded organelle	GO:0043169//cation binding;GO:0004721//phosphoprotein phosphatase activity	GO:0006464//protein modification process	gi|255544093|ref|XP_002513109.1|/4.66065e-16/Nucleotide pyrophosphatase/phosphodiesterase, putative [Ricinus communis]
18077	Up	GO:0030312//external encapsulating structure;GO:0016020//membrane;GO:0030312//external encapsulating structure;GO:0016020//membrane	GO:0003676//nucleic acid binding;GO:0016892;GO:0003676//nucleic acid binding;GO:0016892	GO:0009813//flavonoid biosynthetic process;GO:0009267//cellular response to starvation;GO:0023033;GO:0032502//developmental process;GO:0009813//flavonoid biosynthetic process;GO:0009267//cellular response to starvation;GO:0023033;GO:0032502//developmental	gi|113374065|dbj|BAF03593.1|/8.11136e-65/S-like RNase [Fagopyrum homotropicum]
18497	Up	-	-	-	-
18609	Up	-	GO:0016702//oxidoreductase activity, acting on single donors with incorporation of molecular oxygen, incorporation of two atoms of oxygen;GO:0016702//oxidoreductase activity, acting on single donors with incorporation of molecular oxygen, incorporation of	GO:0009072//aromatic amino acid family metabolic process;GO:0009072//aromatic amino acid family metabolic process	gi|8131905|gb|AAF73132.1|AF149017_1/2.18672e-19/homogentisate 1,2-dioxygenase [Solanum lycopersicum]
19074	Up	-	-	GO:0000302//response to reactive oxygen species;GO:0009642//response to light intensity;GO:0009408//response to heat;GO:0000302//response to reactive oxygen species;GO:0009642//response to light intensity;GO:0009408//response to heat	gi|304650665|gb|ADM47405.1|/1.27372e-57/small molecular heat shock protein [Nicotiana tabacum]
19387	Up	GO:0043231//intracellular membrane-bounded organelle;GO:0043231//intracellular membrane-bounded organelle	GO:0008080//N-acetyltransferase activity;GO:0016301//kinase activity;GO:0008080//N-acetyltransferase activity;GO:0016301//kinase activity	GO:0006525//arginine metabolic process;GO:0006525//arginine metabolic process	gi|42573209|ref|NP_974701.1|/1.64066e-35/GCN5-related N-acetyltransferase (GNAT) family protein / amino acid kinase family protein [Arabidopsis thaliana]
19439	Up	-	-	-	-
19565	Up	GO:0031225//anchored to membrane;GO:0031410//cytoplasmic vesicle;GO:0031225//anchored to membrane;GO:0031410//cytoplasmic vesicle	GO:0004553//hydrolase activity, hydrolyzing O-glycosyl compounds;GO:0043167//ion binding;GO:0004553//hydrolase activity, hydrolyzing O-glycosyl compounds;GO:0043167//ion binding	GO:0044238//primary metabolic process;GO:0044238//primary metabolic process	gi|37223500|gb|AAQ90287.1|/4.55462e-66/beta-1,3-glucanase, acidic [Coffea arabica]
19572	Up	-	-	GO:0006970//response to osmotic stress;GO:0009755//hormone-mediated signaling pathway;GO:0006970//response to osmotic stress;GO:0009755//hormone-mediated signaling pathway	gi|2654206|gb|AAC49998.1|/1.96047e-21/cold acclimation protein [Spinacia oleracea]
19577	Up	-	GO:0008169//C-methyltransferase activity;GO:0008169//C-methyltransferase activity	GO:0008202//steroid metabolic process;GO:0008202//steroid metabolic process	gi|255553506|ref|XP_002517794.1|/5.41266e-34/s-adenosyl-l-methionine:delta24-sterol-C-methyltransferase, putative [Ricinus communis]
19776	Up	GO:0005777//peroxisome;GO:0005777//peroxisome	GO:0016747//transferase activity, transferring acyl groups other than amino-acyl groups;GO:0046912//transferase activity, transferring acyl groups, acyl groups converted into alkyl on transfer;GO:0016747//transferase activity, transferring acyl groups oth	GO:0009060//aerobic respiration;GO:0044262//cellular carbohydrate metabolic process;GO:0009060//aerobic respiration;GO:0044262//cellular carbohydrate metabolic process	gi|126770|sp|P17432.1|MASY_GOSHI/4.60931e-36/RecName: Full=Malate synthase, glyoxysomal
19782	Up	GO:0044464//cell part;GO:0044464//cell part	GO:0016879//ligase activity, forming carbon-nitrogen bonds;GO:0016879//ligase activity, forming carbon-nitrogen bonds	GO:0006220//pyrimidine nucleotide metabolic process;GO:0003006//reproductive developmental process;GO:0010038//response to metal ion;GO:0006220//pyrimidine nucleotide metabolic process;GO:0003006//reproductive developmental process;GO:0010038//response to	gi|255546624|ref|XP_002514371.1|/1.2068e-66/ctp synthase, putative [Ricinus communis]
19823	Up	-	-	-	-
19885	Up	GO:0005618//cell wall;GO:0005618//cell wall	GO:0016787//hydrolase activity;GO:0016787//hydrolase activity	GO:0044238//primary metabolic process;GO:0044238//primary metabolic process	gi|257286215|dbj|BAI23204.1|/1.03987e-68/acetylcholinesterase [Salicornia europaea]
19946	Up	-	-	-	-
20151	Up	GO:0043231//intracellular membrane-bounded organelle;GO:0043231//intracellular membrane-bounded organelle	GO:0003676//nucleic acid binding;GO:0001071;GO:0016491//oxidoreductase activity;GO:0003676//nucleic acid binding;GO:0001071;GO:0016491//oxidoreductase activity	GO:0010468//regulation of gene expression;GO:0006641//triglyceride metabolic process;GO:0034285;GO:0006096//glycolysis;GO:0006351//transcription, DNA-dependent;GO:0010468//regulation of gene expression;GO:0006641//triglyceride metabolic process;GO:0034285	gi|79444413|ref|NP_191000.3|/2.17917e-72/WRI1 (WRINKLED 1); DNA binding / transcription factor [Arabidopsis thaliana]
20225	Up	-	-	-	gi|255626749|gb|ACU13719.1|/7.43325e-07/unknown [Glycine max]
20298	Up	GO:0043231//intracellular membrane-bounded organelle;GO:0043231//intracellular membrane-bounded organelle	GO:0016772//transferase activity, transferring phosphorus-containing groups;GO:0005488//binding;GO:0004871//signal transducer activity;GO:0016772//transferase activity, transferring phosphorus-containing groups;GO:0005488//binding;GO:0004871//signal trans	GO:0050789//regulation of biological process;GO:0023060;GO:0048511//rhythmic process;GO:0009755//hormone-mediated signaling pathway;GO:0006351//transcription, DNA-dependent;GO:0003006//reproductive developmental process;GO:0010017//red or far-red light si	gi|13173408|gb|AAK14395.1|AF339732_1/2.62267e-66/response regulator protein [Dianthus caryophyllus]
20307	Up	GO:0005618//cell wall;GO:0005618//cell wall	GO:0030246//carbohydrate binding;GO:0043167//ion binding;GO:0015925;GO:0030246//carbohydrate binding;GO:0043167//ion binding;GO:0015925	GO:0044238//primary metabolic process;GO:0044238//primary metabolic process	gi|61162206|dbj|BAD91084.1|/1.19293e-25/beta-D-galactosidase [Pyrus pyrifolia]
20389	Up	-	-	-	-
20442	Up	-	-	-	gi|13173408|gb|AAK14395.1|AF339732_1/1.75782e-10/response regulator protein [Dianthus caryophyllus]
20592	Up	-	GO:0003824//catalytic activity;GO:0003824//catalytic activity	-	gi|22531012|gb|AAM97010.1|/2.71589e-53/putative protein [Arabidopsis thaliana]
20652	Up	GO:0043231//intracellular membrane-bounded organelle;GO:0043231//intracellular membrane-bounded organelle	-	GO:0010468//regulation of gene expression;GO:0010468//regulation of gene expression	gi|255555701|ref|XP_002518886.1|/3.8333e-28/bhlh transcription factor, putative [Ricinus communis]
20782	Up	-	-	-	gi|15239401|ref|NP_197918.1|/2.24151e-12/unknown protein [Arabidopsis thaliana]
20899	Up	-	GO:0016407//acetyltransferase activity;GO:0016407//acetyltransferase activity	GO:0000902//cell morphogenesis;GO:0009755//hormone-mediated signaling pathway;GO:0009639//response to red or far red light;GO:0000902//cell morphogenesis;GO:0009755//hormone-mediated signaling pathway;GO:0009639//response to red or far red light	gi|255568571|ref|XP_002525259.1|/7.85203e-17/N-acetyltransferase, putative [Ricinus communis]
20984	Up	GO:0044464//cell part;GO:0044464//cell part	-	-	gi|255581166|ref|XP_002531396.1|/4.74526e-38/Major latex protein, putative [Ricinus communis]
20992	Up	-	-	-	-
21346	Up	-	-	-	-
21358	Up	-	-	-	-
21482	Up	GO:0009536//plastid;GO:0009536//plastid	GO:0005488//binding;GO:0008483//transaminase activity;GO:0005488//binding;GO:0008483//transaminase activity	GO:0008152//metabolic process;GO:0008152//metabolic process	gi|288310302|gb|ADC45390.1|/4.19134e-31/branched chain amino acid transaminase [Cucumis melo]
21677	Up	-	-	-	-
21679	Up	-	-	-	-
21862	Up	-	-	-	gi|225447663|ref|XP_002275464.1|/1.84469e-18/PREDICTED: hypothetical protein [Vitis vinifera]
21890	Up	-	-	-	-
22063	Up	GO:0043231//intracellular membrane-bounded organelle;GO:0043231//intracellular membrane-bounded organelle	-	-	gi|255570661|ref|XP_002526285.1|/1.73456e-32/catalytic, putative [Ricinus communis]
22110	Up	-	-	-	gi|63147384|gb|AAY34165.1|/1.61224e-30/At3g14910 [Arabidopsis thaliana]
22115	Up	GO:0031980//mitochondrial lumen;GO:0031980//mitochondrial lumen	GO:0003995//acyl-CoA dehydrogenase activity;GO:0032559//adenyl ribonucleotide binding;GO:0003995//acyl-CoA dehydrogenase activity;GO:0032559//adenyl ribonucleotide binding	GO:0008152//metabolic process;GO:0008152//metabolic process	gi|112005099|gb|ABH85388.1|/7.87446e-25/isovaleryl-CoA dehydrogenase [Beta vulgaris]
22132	Up	-	-	-	gi|297735994|emb|CBI23968.3|/1.82527e-18/unnamed protein product [Vitis vinifera]
22367	Up	GO:0016021//integral to membrane;GO:0071944;GO:0016021//integral to membrane;GO:0071944	GO:0016798//hydrolase activity, acting on glycosyl bonds;GO:0016758//transferase activity, transferring hexosyl groups;GO:0016798//hydrolase activity, acting on glycosyl bonds;GO:0016758//transferase activity, transferring hexosyl groups	GO:0005975//carbohydrate metabolic process;GO:0009827//plant-type cell wall modification;GO:0009888//tissue development;GO:0005975//carbohydrate metabolic process;GO:0009827//plant-type cell wall modification;GO:0009888//tissue development	gi|124109177|gb|ABM91064.1|/1.08926e-26/xyloglucan endotransglycosylase/hydrolase precursor XTH-38 [Populus tremula x Populus tremuloides]
22436	Up	-	-	-	-
22513	Up	-	-	-	gi|255538364|ref|XP_002510247.1|/2.16898e-19/conserved hypothetical protein [Ricinus communis]
22534	Up	-	-	-	-
22558	Up	-	-	-	-
22618	Up	-	-	-	gi|307135889|gb|ADN33754.1|/1.60804e-14/retrotransposon protein [Cucumis melo subsp. melo]
22684	Up	GO:0031980//mitochondrial lumen;GO:0031980//mitochondrial lumen	GO:0003995//acyl-CoA dehydrogenase activity;GO:0032559//adenyl ribonucleotide binding;GO:0003995//acyl-CoA dehydrogenase activity;GO:0032559//adenyl ribonucleotide binding	GO:0008152//metabolic process;GO:0008152//metabolic process	gi|112005099|gb|ABH85388.1|/3.50404e-25/isovaleryl-CoA dehydrogenase [Beta vulgaris]
22870	Up	GO:0005777//peroxisome;GO:0005777//peroxisome	GO:0016747//transferase activity, transferring acyl groups other than amino-acyl groups;GO:0046912//transferase activity, transferring acyl groups, acyl groups converted into alkyl on transfer;GO:0016747//transferase activity, transferring acyl groups oth	GO:0009060//aerobic respiration;GO:0044262//cellular carbohydrate metabolic process;GO:0009060//aerobic respiration;GO:0044262//cellular carbohydrate metabolic process	gi|310697396|gb|ADP06653.1|/2.4827e-66/malate synthase [Cucurbita maxima]
22977	Up	-	GO:0016829//lyase activity;GO:0016829//lyase activity	GO:0008152//metabolic process;GO:0008152//metabolic process	gi|299889067|dbj|BAJ10416.1|/4.51728e-69/1-aminocyclopropane-1-carboxylate synthase [Dianthus longicalyx]
23053	Up	GO:0000325//plant-type vacuole;GO:0031224//intrinsic to membrane;GO:0000325//plant-type vacuole;GO:0031224//intrinsic to membrane	GO:0016628//oxidoreductase activity, acting on the CH-CH group of donors, NAD or NADP as acceptor;GO:0005365//myo-inositol transmembrane transporter activity;GO:0016628//oxidoreductase activity, acting on the CH-CH group of donors, NAD or NADP as acceptor	GO:0015791//polyol transport;GO:0008152//metabolic process;GO:0015791//polyol transport;GO:0008152//metabolic process	gi|29501739|gb|AAO74897.1|/3.01491e-50/putative Na+/myo-inositol symporter [Mesembryanthemum crystallinum]
23160	Up	-	GO:0048037//cofactor binding;GO:0008483//transaminase activity;GO:0048037//cofactor binding;GO:0008483//transaminase activity	-	gi|255580991|ref|XP_002531313.1|/4.73086e-14/alanine-glyoxylate aminotransferase, putative [Ricinus communis]
23168	Up	GO:0009536//plastid;GO:0009536//plastid	GO:0046872//metal ion binding;GO:0016778;GO:0032559//adenyl ribonucleotide binding;GO:0046872//metal ion binding;GO:0016778;GO:0032559//adenyl ribonucleotide binding	GO:0009124//nucleoside monophosphate biosynthetic process;GO:0009124//nucleoside monophosphate biosynthetic process	gi|62286955|sp|Q9XG99.1|KPRS2_SPIOL/2.2629e-16/RecName: Full=Ribose-phosphate pyrophosphokinase 2, chloroplastic; AltName: Full=Phosphoribosyl pyrophosphate synthase 2; Flags: Precursor
23172	Up	-	GO:0046914//transition metal ion binding;GO:0046914//transition metal ion binding	-	gi|255565455|ref|XP_002523718.1|/5.0351e-16/zinc finger protein, putative [Ricinus communis]
23386	Up	GO:0016020//membrane;GO:0016020//membrane	-	-	gi|42563076|ref|NP_177107.2|/2.57265e-48/EXS family protein / ERD1/XPR1/SYG1 family protein [Arabidopsis thaliana]
23414	Up	-	GO:0003676//nucleic acid binding;GO:0001071;GO:0016301//kinase activity;GO:0003676//nucleic acid binding;GO:0001071;GO:0016301//kinase activity	GO:0006351//transcription, DNA-dependent;GO:0006351//transcription, DNA-dependent	gi|118486233|gb|ABK94958.1|/1.68988e-35/unknown [Populus trichocarpa]
23489	Up	-	-	-	-
23504	Up	GO:0043231//intracellular membrane-bounded organelle;GO:0031224//intrinsic to membrane;GO:0043231//intracellular membrane-bounded organelle;GO:0031224//intrinsic to membrane	GO:0005402;GO:0005402	GO:0009725//response to hormone stimulus;GO:0016049//cell growth;GO:0006810//transport;GO:0009725//response to hormone stimulus;GO:0016049//cell growth;GO:0006810//transport	gi|24417502|gb|AAN60361.1|/1.18534e-33/unknown [Arabidopsis thaliana]
23871	Up	-	-	-	-
24195	Up	-	-	-	-
24228	Up	-	-	-	-
24273	Up	-	-	-	gi|18750|emb|CAA45126.1|/7.80176e-24/soybean seed maturation polypeptides [Glycine max]
24290	Up	GO:0043231//intracellular membrane-bounded organelle	GO:0004312//fatty-acid synthase activity	GO:0008152//metabolic process	gi|255637286|gb|ACU18973.1|/3.3381e-10/unknown [Glycine max]
24385	Up	-	GO:0016301//kinase activity	GO:0006071//glycerol metabolic process;GO:0009636//response to toxin;GO:0051707//response to other organism	gi|117168061|gb|ABK32113.1|/3.50836e-26/At1g80460 [Arabidopsis thaliana]
24455	Up	-	GO:0004497//monooxygenase activity;GO:0005506//iron ion binding	-	gi|302142621|emb|CBI19824.3|/6.07566e-69/unnamed protein product [Vitis vinifera]
24730	Up	-	-	-	-
24821	Up	GO:0016023//cytoplasmic membrane-bounded vesicle;GO:0016020//membrane	GO:0004672//protein kinase activity;GO:0042802//identical protein binding;GO:0031406//carboxylic acid binding	GO:0010102//lateral root morphogenesis;GO:0009725//response to hormone stimulus;GO:0006520//cellular amino acid metabolic process;GO:0008356//asymmetric cell division;GO:0003006//reproductive developmental process	gi|255541934|ref|XP_002512031.1|/1.4996e-12/amino acid binding protein, putative [Ricinus communis]
25279	Up	GO:0009536//plastid	GO:0046872//metal ion binding;GO:0016778;GO:0032559//adenyl ribonucleotide binding	GO:0009124//nucleoside monophosphate biosynthetic process	gi|62286955|sp|Q9XG99.1|KPRS2_SPIOL/1.11823e-10/RecName: Full=Ribose-phosphate pyrophosphokinase 2, chloroplastic; AltName: Full=Phosphoribosyl pyrophosphate synthase 2; Flags: Precursor
25308	Up	-	GO:0046914//transition metal ion binding	-	gi|169908354|gb|ACB05475.1|/1.47956e-31/LIM domain protein 2b [Nicotiana tabacum]
25358	Up	GO:0005576//extracellular region	GO:0004175//endopeptidase activity	GO:0042743//hydrogen peroxide metabolic process;GO:0006952//defense response;GO:0009696//salicylic acid metabolic process	gi|255553149|ref|XP_002517617.1|/3.61976e-14/Aspartic proteinase nepenthesin-2 precursor, putative [Ricinus communis]
25385	Up	-	-	-	gi|255574712|ref|XP_002528264.1|/1.02101e-42/conserved hypothetical protein [Ricinus communis]
25670	Up	-	-	-	-
25751	Up	-	-	-	gi|15225226|ref|NP_180165.1|/6.82044e-09/ALPHA-VPE (alpha-vacuolar processing enzyme); cysteine-type endopeptidase [Arabidopsis thaliana]
25996	Up	-	GO:0003824//catalytic activity	-	gi|22531012|gb|AAM97010.1|/2.4905e-57/putative protein [Arabidopsis thaliana]
26312	Up	-	GO:0001071	GO:0009987//cellular process;GO:0009725//response to hormone stimulus;GO:0048229//gametophyte development;GO:0003006//reproductive developmental process;GO:0010467//gene expression	gi|297737772|emb|CBI26973.3|/1.34992e-43/unnamed protein product [Vitis vinifera]
26471	Up	-	GO:0016709//oxidoreductase activity, acting on paired donors, with incorporation or reduction of molecular oxygen, NADH or NADPH as one donor, and incorporation of one atom of oxygen;GO:0005506//iron ion binding	GO:0008152//metabolic process	gi|84514145|gb|ABC59081.1|/4.00254e-79/cytochrome P450 monooxygenase CYP92A29 [Medicago truncatula]
26504	Up	-	-	-	-
26512	Up	GO:0009536//plastid	GO:0016616//oxidoreductase activity, acting on the CH-OH group of donors, NAD or NADP as acceptor	GO:0008152//metabolic process	gi|225434831|ref|XP_002282554.1|/3.93221e-29/PREDICTED: hypothetical protein [Vitis vinifera]
26632	Up	-	-	-	-
26690	Up	-	-	-	gi|3064039|gb|AAC14179.1|/1.31307e-28/major latex protein homolog [Mesembryanthemum crystallinum]
26735	Up	-	-	-	-
26970	Up	-	-	-	-
27059	Up	-	-	-	-
27110	Up	-	-	-	gi|119331588|gb|ABL63120.1|/2.78147e-45/AT-hook DNA-binding protein [Catharanthus roseus]
27150	Up	-	GO:0015926//glucosidase activity	GO:0044238//primary metabolic process	gi|302143595|emb|CBI22348.3|/6.26591e-125/unnamed protein product [Vitis vinifera]
27158	Up	-	GO:0017016//Ras GTPase binding	-	gi|99646741|emb|CAK22423.1|/3.79418e-38/regulator of chromosome condensation family protein [Beta vulgaris]
27207	Up	-	-	-	-
27306	Up	-	-	-	-
27308	Up	-	-	-	-
27519	Up	-	GO:0046872//metal ion binding	-	gi|15229581|ref|NP_189053.1|/1.22142e-50/calcium-binding EF hand family protein [Arabidopsis thaliana]
27548	Up	-	GO:0046914//transition metal ion binding;GO:0016706//oxidoreductase activity, acting on paired donors, with incorporation or reduction of molecular oxygen, 2-oxoglutarate as one donor, and incorporation of one atom each of oxygen into both donors;GO:00167	GO:0008152//metabolic process	gi|115461869|ref|NP_001054534.1|/4.56018e-91/Os05g0127500 [Oryza sativa Japonica Group]
27588	Up	-	-	-	-
27624	Up	GO:0005811//lipid particle	-	GO:0006641//triglyceride metabolic process	gi|225441329|ref|XP_002276377.1|/9.65518e-21/PREDICTED: hypothetical protein isoform 2 [Vitis vinifera]
27713	Up	GO:0031410//cytoplasmic vesicle	GO:0016798//hydrolase activity, acting on glycosyl bonds	-	gi|297743881|emb|CBI36851.3|/1.19703e-74/unnamed protein product [Vitis vinifera]
27750	Up	-	GO:0046872//metal ion binding;GO:0016702//oxidoreductase activity, acting on single donors with incorporation of molecular oxygen, incorporation of two atoms of oxygen	GO:0006633//fatty acid biosynthetic process	gi|255544332|ref|XP_002513228.1|/0/lipoxygenase, putative [Ricinus communis]
28148	Up	GO:0043231//intracellular membrane-bounded organelle;GO:0016020//membrane;GO:0043231//intracellular membrane-bounded organelle;GO:0016020//membrane	-	GO:0009414//response to water deprivation;GO:0009725//response to hormone stimulus;GO:0009409//response to cold;GO:0009414//response to water deprivation;GO:0009725//response to hormone stimulus;GO:0009409//response to cold	gi|46577796|gb|AAT01418.1|/2.46091e-18/putative stress-responsive protein [Tamarix androssowii]
28164	Up	GO:0031980//mitochondrial lumen;GO:0031980//mitochondrial lumen	GO:0003995//acyl-CoA dehydrogenase activity;GO:0032559//adenyl ribonucleotide binding;GO:0003995//acyl-CoA dehydrogenase activity;GO:0032559//adenyl ribonucleotide binding	GO:0008152//metabolic process;GO:0008152//metabolic process	gi|297746230|emb|CBI16286.3|/5.85737e-20/unnamed protein product [Vitis vinifera]
28170	Up	GO:0031980//mitochondrial lumen;GO:0031980//mitochondrial lumen	GO:0003995//acyl-CoA dehydrogenase activity;GO:0032559//adenyl ribonucleotide binding;GO:0003995//acyl-CoA dehydrogenase activity;GO:0032559//adenyl ribonucleotide binding	GO:0008152//metabolic process;GO:0008152//metabolic process	gi|297746230|emb|CBI16286.3|/5.85737e-20/unnamed protein product [Vitis vinifera]
28526	Up	-	-	-	gi|255642582|gb|ACU21554.1|/5.68978e-15/unknown [Glycine max]
28804	Up	-	-	-	gi|15450373|gb|AAK96480.1|/1.14579e-07/AT4g32480/F8B4_180 [Arabidopsis thaliana]
28865	Up	GO:0043231//intracellular membrane-bounded organelle;GO:0043231//intracellular membrane-bounded organelle	GO:0016620//oxidoreductase activity, acting on the aldehyde or oxo group of donors, NAD or NADP as acceptor;GO:0016620//oxidoreductase activity, acting on the aldehyde or oxo group of donors, NAD or NADP as acceptor	GO:0009081//branched chain family amino acid metabolic process;GO:0009081//branched chain family amino acid metabolic process	gi|124359402|gb|ABD28558.2|/4.49784e-20/Aldehyde dehydrogenase [Medicago truncatula]
28924	Up	-	-	-	-
29110	Up	-	-	-	-
29169	Up	-	GO:0003824//catalytic activity;GO:0003824//catalytic activity	-	gi|115476472|ref|NP_001061832.1|/7.43108e-15/Os08g0424200 [Oryza sativa Japonica Group]
29239	Up	-	-	-	-
29506	Up	-	-	-	-
29882	Up	-	-	-	gi|255539621|ref|XP_002510875.1|/2.16087e-06/Gibberellin receptor GID1, putative [Ricinus communis]
30000	Up	-	GO:0030611//arsenate reductase activity;GO:0015036//disulfide oxidoreductase activity;GO:0030611//arsenate reductase activity;GO:0015036//disulfide oxidoreductase activity	GO:0019725//cellular homeostasis;GO:0019725//cellular homeostasis	gi|89953402|gb|ABD83294.1|/1.70423e-19/Fgenesh protein 78 [Beta vulgaris]
30065	Up	-	-	-	-
30066	Up	-	GO:0008169//C-methyltransferase activity;GO:0008169//C-methyltransferase activity	GO:0008202//steroid metabolic process;GO:0008202//steroid metabolic process	gi|1872473|gb|AAB49338.1|/1.18022e-20/delta-24-sterol methyltransferase [Triticum aestivum]
30139	Up	-	-	-	-
30266	Up	GO:0044464//cell part;GO:0044464//cell part	-	-	gi|297735218|emb|CBI17580.3|/6.7017e-16/unnamed protein product [Vitis vinifera]
30334	Up	GO:0016021//integral to membrane;GO:0071944;GO:0016021//integral to membrane;GO:0071944	GO:0016798//hydrolase activity, acting on glycosyl bonds;GO:0016798//hydrolase activity, acting on glycosyl bonds	GO:0005975//carbohydrate metabolic process;GO:0009827//plant-type cell wall modification;GO:0005975//carbohydrate metabolic process;GO:0009827//plant-type cell wall modification	gi|76786474|gb|ABA54988.1|/1.35348e-08/xyloglucan endotransglycosylase hydrolase [Apium graveolens]
30470	Up	GO:0031224//intrinsic to membrane;GO:0031224//intrinsic to membrane	GO:0005372//water transmembrane transporter activity;GO:0005372//water transmembrane transporter activity	GO:0006810//transport;GO:0006810//transport	gi|4884864|gb|AAD31846.1|AF133530_1/6.47608e-19/water channel protein MipH [Mesembryanthemum crystallinum]
30473	Up	GO:0043234//protein complex;GO:0031410//cytoplasmic vesicle;GO:0043234//protein complex;GO:0031410//cytoplasmic vesicle	GO:0030246//carbohydrate binding;GO:0043167//ion binding;GO:0015925;GO:0030246//carbohydrate binding;GO:0043167//ion binding;GO:0015925	GO:0044238//primary metabolic process;GO:0044238//primary metabolic process	gi|61162206|dbj|BAD91084.1|/3.10585e-21/beta-D-galactosidase [Pyrus pyrifolia]
30519	Up	GO:0031224//intrinsic to membrane;GO:0043231//intracellular membrane-bounded organelle;GO:0031224//intrinsic to membrane;GO:0043231//intracellular membrane-bounded organelle	GO:0005249//voltage-gated potassium channel activity;GO:0005221//intracellular cyclic nucleotide activated cation channel activity;GO:0005515//protein binding;GO:0000166//nucleotide binding;GO:0005249//voltage-gated potassium channel activity;GO:0005221//	GO:0006810//transport;GO:0023033;GO:0033554//cellular response to stress;GO:0006810//transport;GO:0023033;GO:0033554//cellular response to stress	gi|312282005|dbj|BAJ33868.1|/2.54664e-15/unnamed protein product [Thellungiella halophila]
30521	Up	-	-	-	-
30649	Up	-	-	-	-
30772	Up	-	GO:0016620//oxidoreductase activity, acting on the aldehyde or oxo group of donors, NAD or NADP as acceptor;GO:0016620//oxidoreductase activity, acting on the aldehyde or oxo group of donors, NAD or NADP as acceptor	GO:0009081//branched chain family amino acid metabolic process;GO:0009081//branched chain family amino acid metabolic process	gi|118488739|gb|ABK96180.1|/2.2258e-19/unknown [Populus trichocarpa]
30784	Up	-	-	-	-
30869	Up	-	-	-	-
30939	Up	GO:0031410//cytoplasmic vesicle;GO:0031410//cytoplasmic vesicle	GO:0016209//antioxidant activity;GO:0005506//iron ion binding;GO:0003824//catalytic activity;GO:0016209//antioxidant activity;GO:0005506//iron ion binding;GO:0003824//catalytic activity	GO:0006950//response to stress;GO:0008152//metabolic process;GO:0006950//response to stress;GO:0008152//metabolic process	gi|5453379|gb|AAD43561.1|AF155124_1/2.15586e-14/bacterial-induced peroxidase precursor [Gossypium hirsutum]
31193	Up	GO:0043231//intracellular membrane-bounded organelle;GO:0031461//cullin-RING ubiquitin ligase complex;GO:0043231//intracellular membrane-bounded organelle;GO:0031461//cullin-RING ubiquitin ligase complex	-	GO:0009314//response to radiation;GO:0060918//auxin transport;GO:0032446//protein modification by small protein conjugation;GO:0009933//meristem structural organization;GO:0019941//modification-dependent protein catabolic process;GO:0006950//response to s	gi|255575295|ref|XP_002528551.1|/1.18296e-12/F-box/leucine rich repeat protein, putative [Ricinus communis]
31412	Up	-	-	-	-
31501	Up	-	GO:0003676//nucleic acid binding;GO:0001071;GO:0016301//kinase activity;GO:0003676//nucleic acid binding;GO:0001071;GO:0016301//kinase activity	GO:0006351//transcription, DNA-dependent;GO:0006351//transcription, DNA-dependent	gi|255645201|gb|ACU23098.1|/2.01197e-12/unknown [Glycine max]
31572	Up	-	GO:0005488//binding;GO:0016616//oxidoreductase activity, acting on the CH-OH group of donors, NAD or NADP as acceptor;GO:0005488//binding;GO:0016616//oxidoreductase activity, acting on the CH-OH group of donors, NAD or NADP as acceptor	GO:0034641//cellular nitrogen compound metabolic process;GO:0006007//glucose catabolic process;GO:0034641//cellular nitrogen compound metabolic process;GO:0006007//glucose catabolic process	gi|297734349|emb|CBI15596.3|/6.68227e-16/unnamed protein product [Vitis vinifera]
31757	Up	-	-	-	-
31880	Up	GO:0031410//cytoplasmic vesicle;GO:0031410//cytoplasmic vesicle	GO:0016209//antioxidant activity;GO:0005506//iron ion binding;GO:0003824//catalytic activity;GO:0016209//antioxidant activity;GO:0005506//iron ion binding;GO:0003824//catalytic activity	GO:0006950//response to stress;GO:0008152//metabolic process;GO:0006950//response to stress;GO:0008152//metabolic process	gi|302143447|emb|CBI22008.3|/7.91647e-17/unnamed protein product [Vitis vinifera]
31974	Up	-	GO:0016624//oxidoreductase activity, acting on the aldehyde or oxo group of donors, disulfide as acceptor;GO:0016624//oxidoreductase activity, acting on the aldehyde or oxo group of donors, disulfide as acceptor	GO:0008152//metabolic process;GO:0008152//metabolic process	gi|255558474|ref|XP_002520262.1|/1.88425e-18/2-oxoisovalerate dehydrogenase, putative [Ricinus communis]
32238	Up	-	-	-	-
32732	Up	-	GO:0016616//oxidoreductase activity, acting on the CH-OH group of donors, NAD or NADP as acceptor;GO:0016616//oxidoreductase activity, acting on the CH-OH group of donors, NAD or NADP as acceptor	GO:0008152//metabolic process;GO:0010038//response to metal ion;GO:0008152//metabolic process;GO:0010038//response to metal ion	gi|255584542|ref|XP_002532998.1|/6.91506e-13/tropinone reductase, putative [Ricinus communis]
32741	Up	-	GO:0046914//transition metal ion binding;GO:0046914//transition metal ion binding	-	gi|255556848|ref|XP_002519457.1|/2.21935e-19/zinc finger protein, putative [Ricinus communis]
32802	Up	-	-	-	-
33104	Up	-	-	-	gi|226507852|ref|NP_001152224.1|/2.302e-08/O-succinylhomoserine sulfhydrylase [Zea mays]
33195	Up	-	-	-	gi|255646507|gb|ACU23731.1|/2.814e-06/unknown [Glycine max]
33309	Up	-	-	-	-
33468	Up	-	GO:0016857//racemase and epimerase activity, acting on carbohydrates and derivatives;GO:0048037//cofactor binding;GO:0000166//nucleotide binding;GO:0016857//racemase and epimerase activity, acting on carbohydrates and derivatives;GO:0048037//cofactor bind	GO:0019852//L-ascorbic acid metabolic process;GO:0006139//nucleobase, nucleoside, nucleotide and nucleic acid metabolic process;GO:0019852//L-ascorbic acid metabolic process;GO:0006139//nucleobase, nucleoside, nucleotide and nucleic acid metabolic process	gi|222160334|gb|ACM47361.1|/9.01043e-21/GDP-mannose-3',5'-epimerase [Caragana korshinskii]
33571	Up	-	-	-	-
33860	Up	GO:0031012//extracellular matrix;GO:0030312//external encapsulating structure;GO:0031012//extracellular matrix;GO:0030312//external encapsulating structure	GO:0015926//glucosidase activity;GO:0015926//glucosidase activity	GO:0000272//polysaccharide catabolic process;GO:0000272//polysaccharide catabolic process	gi|32481073|gb|AAP83934.1|/6.02986e-25/auxin-induced beta-glucosidase [Chenopodium rubrum]
33911	Up	GO:0031012//extracellular matrix;GO:0030312//external encapsulating structure;GO:0031012//extracellular matrix;GO:0030312//external encapsulating structure	GO:0015926//glucosidase activity;GO:0015926//glucosidase activity	GO:0000272//polysaccharide catabolic process;GO:0000272//polysaccharide catabolic process	gi|32481073|gb|AAP83934.1|/6.02986e-25/auxin-induced beta-glucosidase [Chenopodium rubrum]
34211	Up	-	GO:0004753//saccharopine dehydrogenase activity;GO:0004753//saccharopine dehydrogenase activity	GO:0008152//metabolic process;GO:0008152//metabolic process	gi|297738495|emb|CBI27740.3|/2.99953e-16/unnamed protein product [Vitis vinifera]
34296	Up	-	-	-	-
34647	Up	-	-	-	gi|193290377|gb|ABY65001.1|/1.03031e-08/14-3-3b protein [Gossypium hirsutum]
35037	Up	-	GO:0016624//oxidoreductase activity, acting on the aldehyde or oxo group of donors, disulfide as acceptor	GO:0008152//metabolic process	gi|283806367|dbj|BAI66425.1|/4.61416e-17/2-oxoisovalerate dehydrogenase [Triticum aestivum]
35072	Up	-	GO:0016814//hydrolase activity, acting on carbon-nitrogen (but not peptide) bonds, in cyclic amidines;GO:0046914//transition metal ion binding	-	gi|115456425|ref|NP_001051813.1|/1.02793e-16/Os03g0833900 [Oryza sativa Japonica Group]
35079	Up	-	-	-	-
35269	Up	-	-	-	-
35302	Up	-	-	-	-
35691	Up	-	GO:0016740//transferase activity	-	gi|255646819|gb|ACU23881.1|/9.31881e-10/unknown [Glycine max]
35723	Up	-	-	-	-
35763	Up	-	-	-	-
36098	Up	-	-	-	gi|297830714|ref|XP_002883239.1|/1.1008e-10/lipid-binding serum glycoprotein family protein [Arabidopsis lyrata subsp. lyrata]
36124	Up	-	-	-	gi|297735867|emb|CBI18621.3|/4.786e-06/unnamed protein product [Vitis vinifera]
36156	Up	GO:0005576//extracellular region;GO:0005618//cell wall	GO:0030246//carbohydrate binding;GO:0043167//ion binding;GO:0015925	GO:0044238//primary metabolic process;GO:0006950//response to stress	gi|183238710|gb|ACC60981.1|/2.21289e-19/beta-galactosidase 1 precursor [Petunia x hybrida]
36362	Up	GO:0005618//cell wall;GO:0043231//intracellular membrane-bounded organelle	GO:0004091//carboxylesterase activity	GO:0071555;GO:0005976//polysaccharide metabolic process	gi|124360252|gb|ABN08265.1|/1.43435e-18/Pectinesterase [Medicago truncatula]
36403	Up	-	-	-	-
36430	Up	GO:0043231//intracellular membrane-bounded organelle;GO:0016020//membrane;GO:0031410//cytoplasmic vesicle	GO:0046872//metal ion binding;GO:0016861//intramolecular oxidoreductase activity, interconverting aldoses and ketoses	GO:0019321//pentose metabolic process;GO:0006007//glucose catabolic process	gi|255583291|ref|XP_002532409.1|/9.59883e-23/Xylose isomerase, putative [Ricinus communis]
36548	Up	-	-	-	-
36890	Up	-	-	-	-
36892	Up	-	-	-	-
36943	Up	-	-	-	-
36975	Up	GO:0005618//cell wall	GO:0015926//glucosidase activity	GO:0044238//primary metabolic process	gi|32481073|gb|AAP83934.1|/3.414e-20/auxin-induced beta-glucosidase [Chenopodium rubrum]
37012	Up	GO:0043231//intracellular membrane-bounded organelle;GO:0016020//membrane	GO:0046914//transition metal ion binding;GO:0008483//transaminase activity;GO:0048037//cofactor binding	GO:0006527//arginine catabolic process;GO:0010038//response to metal ion	gi|217074458|gb|ACJ85589.1|/7.32813e-23/unknown [Medicago truncatula]
37039	Up	GO:0005576//extracellular region;GO:0005618//cell wall	GO:0004553//hydrolase activity, hydrolyzing O-glycosyl compounds	GO:0008152//metabolic process;GO:0003006//reproductive developmental process	gi|32481073|gb|AAP83934.1|/1.02793e-16/auxin-induced beta-glucosidase [Chenopodium rubrum]
37390	Up	-	GO:0015926//glucosidase activity	GO:0044238//primary metabolic process	gi|32481073|gb|AAP83934.1|/6.87898e-21/auxin-induced beta-glucosidase [Chenopodium rubrum]
37504	Up	-	-	-	-
37531	Up	-	-	-	gi|255647311|gb|ACU24122.1|/4.77204e-06/unknown [Glycine max]
37898	Up	-	-	-	-
38149	Up	-	-	-	gi|5001447|gb|AAD37017.1|/2.98901e-08/putative MtN3-like protein [Dianthus caryophyllus]
38224	Up	-	GO:0003824//catalytic activity	-	gi|118484991|gb|ABK94360.1|/3.41195e-12/unknown [Populus trichocarpa]
38596	Up	GO:0009536//plastid	GO:0005488//binding;GO:0008483//transaminase activity	GO:0006520//cellular amino acid metabolic process	gi|288310302|gb|ADC45390.1|/1.43017e-18/branched chain amino acid transaminase [Cucumis melo]
38652	Up	-	GO:0003824//catalytic activity	-	gi|255551455|ref|XP_002516773.1|/7.84761e-17/Protein SSM1, putative [Ricinus communis]
38667	Up	GO:0043231//intracellular membrane-bounded organelle	GO:0005488//binding	-	gi|302141965|emb|CBI19168.3|/5.43465e-18/unnamed protein product [Vitis vinifera]
39108	Up	GO:0019866//organelle inner membrane;GO:0031224//intrinsic to membrane;GO:0009536//plastid	GO:0022857//transmembrane transporter activity	GO:0046907//intracellular transport;GO:0043094//cellular metabolic compound salvage	gi|255573905|ref|XP_002527871.1|/8.1022e-22/mitochondrial uncoupling protein, putative [Ricinus communis]
39280	Up	GO:0043231//intracellular membrane-bounded organelle;GO:0031461//cullin-RING ubiquitin ligase complex	GO:0005488//binding;GO:0019787//small conjugating protein ligase activity	GO:0043161//proteasomal ubiquitin-dependent protein catabolic process;GO:0032446//protein modification by small protein conjugation;GO:0009408//response to heat;GO:0048522//positive regulation of cellular process;GO:0009733//response to auxin stimulus;GO:	gi|115441449|ref|NP_001045004.1|/3.28945e-23/Os01g0881900 [Oryza sativa Japonica Group]
39620	Up	GO:0044464//cell part	GO:0015604//phosphonate transmembrane transporter activity;GO:0017111//nucleoside-triphosphatase activity;GO:0032559//adenyl ribonucleotide binding	-	gi|297743362|emb|CBI36229.3|/1.92282e-23/unnamed protein product [Vitis vinifera]
39635	Up	-	-	-	gi|255567076|ref|XP_002524520.1|/5.41875e-18/rab3 gtpase-activating protein non-catalytic subunit, putative [Ricinus communis]
39659	Up	-	GO:0004713//protein tyrosine kinase activity;GO:0032559//adenyl ribonucleotide binding	GO:0006464//protein modification process	gi|255540709|ref|XP_002511419.1|/9.24299e-18/protein kinase atmrk1, putative [Ricinus communis]
39665	Up	-	GO:0003824//catalytic activity	-	gi|255551455|ref|XP_002516773.1|/4.90106e-19/Protein SSM1, putative [Ricinus communis]
39709	Up	-	-	-	-
39774	Up	-	-	-	-
40153	Up	-	-	-	-
40580	Up	-	-	-	-
40599	Up	-	-	-	-
40762	Up	GO:0031224//intrinsic to membrane;GO:0043231//intracellular membrane-bounded organelle	GO:0005249//voltage-gated potassium channel activity;GO:0005221//intracellular cyclic nucleotide activated cation channel activity;GO:0005515//protein binding;GO:0000166//nucleotide binding	GO:0006810//transport;GO:0023033;GO:0033554//cellular response to stress	gi|312282005|dbj|BAJ33868.1|/1.12988e-15/unnamed protein product [Thellungiella halophila]
40785	Up	-	GO:0016647//oxidoreductase activity, acting on the CH-NH group of donors, oxygen as acceptor	GO:0006760//folic acid and derivative metabolic process	gi|224121148|ref|XP_002330755.1|/6.62397e-16/sarcosine oxidase [Populus trichocarpa]
40968	Up	GO:0043231//intracellular membrane-bounded organelle	GO:0008169//C-methyltransferase activity	GO:0006694//steroid biosynthetic process;GO:0003006//reproductive developmental process	gi|255642541|gb|ACU21534.1|/1.73911e-24/unknown [Glycine max]
41043	Up	-	-	-	-
41055	Up	-	-	-	gi|124109177|gb|ABM91064.1|/9.26445e-10/xyloglucan endotransglycosylase/hydrolase precursor XTH-38 [Populus tremula x Populus tremuloides]
41162	Up	-	-	-	gi|224100025|ref|XP_002311715.1|/1.63154e-14/f-box family protein [Populus trichocarpa]
41178	Up	-	-	-	-
41194	Up	-	GO:0004753//saccharopine dehydrogenase activity	GO:0008152//metabolic process	gi|23193176|gb|AAN14411.1|/9.87529e-20/monofunctional lysine-ketoglutarate reductase 1 [Gossypium hirsutum]
41219	Up	GO:0005840//ribosome;GO:0043231//intracellular membrane-bounded organelle	GO:0019842//vitamin binding;GO:0004672//protein kinase activity;GO:0046914//transition metal ion binding;GO:0016421//CoA carboxylase activity;GO:0032559//adenyl ribonucleotide binding	GO:0006551//leucine metabolic process;GO:0006464//protein modification process	gi|255567518|ref|XP_002524738.1|/6.18549e-22/acetyl-CoA carboxylase, putative [Ricinus communis]
41401	Up	-	-	-	gi|224100025|ref|XP_002311715.1|/1.92728e-15/f-box family protein [Populus trichocarpa]
41405	Up	GO:0044444//cytoplasmic part	GO:0016765//transferase activity, transferring alkyl or aryl (other than methyl) groups;GO:0048037//cofactor binding;GO:0016846//carbon-sulfur lyase activity	GO:0009087//methionine catabolic process	gi|15217709|ref|NP_176647.1|/1.02193e-16/ATMGL (ARABIDOPSIS THALIANA METHIONINE GAMMA-LYASE); catalytic/ methionine gamma-lyase [Arabidopsis thaliana]
41679	Up	-	-	-	-
42226	Up	-	GO:0005488//binding;GO:0004672//protein kinase activity	GO:0008152//metabolic process	gi|255560441|ref|XP_002521235.1|/1.73804e-16/protein kinase, putative [Ricinus communis]
42414	Up	-	-	-	-
42550	Up	GO:0005840//ribosome;GO:0043231//intracellular membrane-bounded organelle	GO:0019842//vitamin binding;GO:0004672//protein kinase activity;GO:0046914//transition metal ion binding;GO:0016421//CoA carboxylase activity;GO:0032559//adenyl ribonucleotide binding	GO:0006551//leucine metabolic process;GO:0006464//protein modification process	gi|226507364|ref|NP_001147055.1|/1.01657e-24/methylcrotonoyl-CoA carboxylase subunit alpha [Zea mays]
43038	Up	GO:0043231//intracellular membrane-bounded organelle;GO:0031461//cullin-RING ubiquitin ligase complex	GO:0005488//binding;GO:0019787//small conjugating protein ligase activity	GO:0043161//proteasomal ubiquitin-dependent protein catabolic process;GO:0032446//protein modification by small protein conjugation;GO:0009408//response to heat;GO:0048522//positive regulation of cellular process;GO:0009733//response to auxin stimulus;GO:	gi|255644880|gb|ACU22940.1|/1.57662e-17/unknown [Glycine max]
43131	Up	-	-	-	gi|224107619|ref|XP_002314539.1|/1.05443e-13/f-box family protein [Populus trichocarpa]
43299	Up	GO:0030312//external encapsulating structure	GO:0043167//ion binding;GO:0015925	GO:0044238//primary metabolic process	gi|18328|emb|CAA40459.1|/4.12724e-26/CARSR12 [Dianthus caryophyllus]
43388	Up	-	GO:0030246//carbohydrate binding;GO:0015925;GO:0043167//ion binding	GO:0044238//primary metabolic process	gi|297743077|emb|CBI35944.3|/4.41982e-20/unnamed protein product [Vitis vinifera]
43428	Up	-	-	-	-
43479	Up	-	-	-	gi|224107619|ref|XP_002314539.1|/3.06793e-13/f-box family protein [Populus trichocarpa]
43523	Up	-	GO:0004753//saccharopine dehydrogenase activity	GO:0008152//metabolic process	gi|297738495|emb|CBI27740.3|/9.84632e-20/unnamed protein product [Vitis vinifera]
43549	Up	-	-	-	-
44077	Up	GO:0043231//intracellular membrane-bounded organelle	GO:0016645//oxidoreductase activity, acting on the CH-NH group of donors	GO:0006560//proline metabolic process;GO:0006536//glutamate metabolic process;GO:0006950//response to stress	gi|48525716|gb|AAT45084.1|/4.57379e-17/proline dehydrogenase [Medicago sativa]
44150	Up	-	-	-	-
44359	Up	-	GO:0016421//CoA carboxylase activity	-	gi|124264360|gb|ABM97768.1|/1.01893e-16/3-methylcrotonyl-CoA carboxylase [Solanum canense]
44499	Up	GO:0009536//plastid	GO:0008483//transaminase activity	GO:0008152//metabolic process	gi|302142143|emb|CBI19346.3|/1.24478e-06/unnamed protein product [Vitis vinifera]
44581	Up	-	-	-	-
44707	Up	-	-	-	-
44909	Up	GO:0005840//ribosome;GO:0043231//intracellular membrane-bounded organelle	GO:0016874//ligase activity;GO:0046914//transition metal ion binding	GO:0006551//leucine metabolic process	gi|238006520|gb|ACR34295.1|/9.2101e-10/unknown [Zea mays]
45073	Up	-	-	-	-
45124	Up	-	-	-	-
45144	Up	-	-	-	-
45161	Up	-	-	-	gi|217072372|gb|ACJ84546.1|/5.98743e-09/unknown [Medicago truncatula]
45261	Up	-	-	-	-
45273	Up	-	-	-	-
45300	Up	-	-	-	-
45456	Up	-	GO:0016616//oxidoreductase activity, acting on the CH-OH group of donors, NAD or NADP as acceptor;GO:0046914//transition metal ion binding	GO:0008152//metabolic process	gi|222424536|dbj|BAH20223.1|/1.20009e-17/AT5G51970 [Arabidopsis thaliana]
45517	Up	-	-	-	-
45740	Up	-	-	-	-
45838	Up	GO:0043231//intracellular membrane-bounded organelle	GO:0016620//oxidoreductase activity, acting on the aldehyde or oxo group of donors, NAD or NADP as acceptor	GO:0009081//branched chain family amino acid metabolic process	gi|124359402|gb|ABD28558.2|/9.48685e-23/Aldehyde dehydrogenase [Medicago truncatula]
45916	Up	GO:0005618//cell wall;GO:0043231//intracellular membrane-bounded organelle;GO:0005576//extracellular region	GO:0030246//carbohydrate binding;GO:0043167//ion binding;GO:0015925	GO:0006950//response to stress;GO:0044238//primary metabolic process	gi|118488890|gb|ABK96254.1|/2.4125e-26/unknown [Populus trichocarpa x Populus deltoides]
45961	Up	GO:0031224//intrinsic to membrane;GO:0031090//organelle membrane;GO:0043231//intracellular membrane-bounded organelle	-	GO:0006810//transport	gi|145572859|gb|AAT65835.2|/3.0589e-13/tonoplast intrinsic protein gamma [Salicornia herbacea]
46000	Up	-	-	-	-
46003	Up	-	-	-	-
46008	Up	-	-	-	gi|255555596|ref|XP_002518834.1|/2.96279e-08/ubiquitin-protein ligase, putative [Ricinus communis]
46168	Up	GO:0005737//cytoplasm;GO:0043231//intracellular membrane-bounded organelle	GO:0005488//binding;GO:0016615//malate dehydrogenase activity	GO:0008152//metabolic process	gi|1708924|sp|P51615.1|MAOX_VITVI/3.0589e-13/RecName: Full=NADP-dependent malic enzyme; Short=NADP-ME
46226	Up	GO:0044424//intracellular part	GO:0046914//transition metal ion binding;GO:0016701//oxidoreductase activity, acting on single donors with incorporation of molecular oxygen	GO:0006020//inositol metabolic process	gi|192338750|gb|ACF04280.1|/5.37448e-26/myo-inositol oxygenase [Eucalyptus grandis]
46380	Up	-	-	-	-
46462	Up	-	-	-	gi|296089529|emb|CBI39348.3|/2.58952e-12/unnamed protein product [Vitis vinifera]
46616	Up	GO:0043231//intracellular membrane-bounded organelle	GO:0031406//carboxylic acid binding;GO:0004713//protein tyrosine kinase activity;GO:0032559//adenyl ribonucleotide binding	GO:0006464//protein modification process	gi|255560441|ref|XP_002521235.1|/5.37448e-26/protein kinase, putative [Ricinus communis]
46719	Up	-	-	-	-
46782	Up	-	-	-	-
46889	Up	-	-	-	-
47047	Up	GO:0043231//intracellular membrane-bounded organelle	GO:0015556//C4-dicarboxylate transmembrane transporter activity	GO:0030641//regulation of cellular pH;GO:0030001//metal ion transport;GO:0015740//C4-dicarboxylate transport	gi|224086413|ref|XP_002307886.1|/8.026e-14/sodium-dicarboxylate cotransporter [Populus trichocarpa]
47096	Up	-	GO:0016814//hydrolase activity, acting on carbon-nitrogen (but not peptide) bonds, in cyclic amidines;GO:0046914//transition metal ion binding	-	gi|76160949|gb|ABA40438.1|/2.4125e-26/unknown [Solanum tuberosum]
47271	Up	-	-	-	-
47684	Up	-	-	-	gi|4884866|gb|AAD31847.1|AF133531_1/9.48082e-15/water channel protein MipI [Mesembryanthemum crystallinum]
47871	Up	GO:0005618//cell wall;GO:0031410//cytoplasmic vesicle	GO:0030246//carbohydrate binding;GO:0043167//ion binding;GO:0015925	GO:0006950//response to stress;GO:0044238//primary metabolic process	gi|308550950|gb|ADO34789.1|/2.40538e-26/beta-galactosidase STBG4 [Solanum lycopersicum]
47872	Up	GO:0005618//cell wall;GO:0031410//cytoplasmic vesicle	GO:0030246//carbohydrate binding;GO:0043167//ion binding;GO:0015925	GO:0006950//response to stress;GO:0044238//primary metabolic process	gi|308550950|gb|ADO34789.1|/2.40538e-26/beta-galactosidase STBG4 [Solanum lycopersicum]
48153	Up	GO:0005840//ribosome;GO:0043231//intracellular membrane-bounded organelle	GO:0016874//ligase activity;GO:0046914//transition metal ion binding	GO:0006551//leucine metabolic process	gi|497181|gb|AAA19157.1|/2.58187e-12/biotin-containing subunit of methylcrotonyl-CoA carboxylase [Solanum lycopersicum]
48271	Up	GO:0005840//ribosome;GO:0043231//intracellular membrane-bounded organelle	GO:0016874//ligase activity;GO:0046914//transition metal ion binding	GO:0006551//leucine metabolic process	gi|497181|gb|AAA19157.1|/2.33521e-13/biotin-containing subunit of methylcrotonyl-CoA carboxylase [Solanum lycopersicum]
48287	Up	GO:0043231//intracellular membrane-bounded organelle;GO:0016020//membrane	GO:0005249//voltage-gated potassium channel activity;GO:0005221//intracellular cyclic nucleotide activated cation channel activity;GO:0005515//protein binding	GO:0006810//transport;GO:0023033;GO:0033554//cellular response to stress	gi|60459560|gb|AAX18166.2|/1.91032e-15/CNGC2 [Gossypium hirsutum]
48298	Up	-	-	-	-
48393	Up	-	-	-	-
48768	Up	GO:0043231//intracellular membrane-bounded organelle	GO:0016620//oxidoreductase activity, acting on the aldehyde or oxo group of donors, NAD or NADP as acceptor	GO:0009081//branched chain family amino acid metabolic process	gi|124359402|gb|ABD28558.2|/2.91705e-16/Aldehyde dehydrogenase [Medicago truncatula]
49718	Up	-	-	-	gi|220702721|gb|ACL81159.1|/2.17417e-19/putative auxin/aluminum-responsive protein [Mirabilis jalapa]
49777	Up	-	GO:0016702//oxidoreductase activity, acting on single donors with incorporation of molecular oxygen, incorporation of two atoms of oxygen	GO:0006558//L-phenylalanine metabolic process;GO:0006570//tyrosine metabolic process	gi|8131905|gb|AAF73132.1|AF149017_1/9.11338e-26/homogentisate 1,2-dioxygenase [Solanum lycopersicum]
49994	Up	-	-	-	-
50125	Up	-	-	-	-
50256	Up	-	-	-	-
50367	Up	-	-	-	-
50392	Up	-	GO:0016836//hydro-lyase activity;GO:0046914//transition metal ion binding	-	gi|118486197|gb|ABK94941.1|/2.10098e-22/unknown [Populus trichocarpa]
50560	Up	-	-	-	-
50671	Up	-	-	-	gi|296087511|emb|CBI34100.3|/1.19223e-09/unnamed protein product [Vitis vinifera]
50795	Up	-	-	-	-
50978	Up	GO:0005576//extracellular region	-	GO:0006952//defense response	gi|13183177|gb|AAK15089.1|AF240006_1/1.04202e-13/7S globulin [Sesamum indicum]
51045	Up	GO:0043231//intracellular membrane-bounded organelle	GO:0046914//transition metal ion binding;GO:0030523	GO:0035337	gi|296083342|emb|CBI22978.3|/2.48019e-15/unnamed protein product [Vitis vinifera]
51111	Up	-	-	-	gi|154240639|dbj|BAF74636.1|/4.53046e-09/hydroxyphenylpyruvate dioxygenase [Coptis japonica var. dissecta]
51246	Up	GO:0043231//intracellular membrane-bounded organelle	GO:0016624//oxidoreductase activity, acting on the aldehyde or oxo group of donors, disulfide as acceptor	GO:0008152//metabolic process	gi|312281515|dbj|BAJ33623.1|/1.11073e-23/unnamed protein product [Thellungiella halophila]
51363	Up	-	GO:0005488//binding;GO:0035251//UDP-glucosyltransferase activity;GO:0019203//carbohydrate phosphatase activity	GO:0005991//trehalose metabolic process	gi|281398322|gb|ADA67991.1|/4.24316e-15/trehalose-6-phosphate synthase [Zea mays]
51664	Up	GO:0043231//intracellular membrane-bounded organelle	GO:0031406//carboxylic acid binding;GO:0004713//protein tyrosine kinase activity;GO:0032559//adenyl ribonucleotide binding	GO:0006464//protein modification process	gi|297744550|emb|CBI37812.3|/4.81798e-27/unnamed protein product [Vitis vinifera]
51738	Up	-	GO:0015926//glucosidase activity	GO:0044238//primary metabolic process	gi|255548487|ref|XP_002515300.1|/1.60389e-22/Beta-glucosidase, putative [Ricinus communis]
51739	Up	GO:0031410//cytoplasmic vesicle;GO:0043231//intracellular membrane-bounded organelle	-	-	gi|255573897|ref|XP_002527867.1|/1.11331e-15/3-beta-hydroxy-delta5-steroid dehydrogenase, putative [Ricinus communis]
51745	Up	GO:0043231//intracellular membrane-bounded organelle	GO:0031406//carboxylic acid binding;GO:0004713//protein tyrosine kinase activity;GO:0032559//adenyl ribonucleotide binding	GO:0006464//protein modification process	gi|297744550|emb|CBI37812.3|/4.81798e-27/unnamed protein product [Vitis vinifera]
51901	Up	GO:0030312//external encapsulating structure	GO:0030246//carbohydrate binding;GO:0043167//ion binding;GO:0015925	GO:0044238//primary metabolic process	gi|183238710|gb|ACC60981.1|/1.14676e-28/beta-galactosidase 1 precursor [Petunia x hybrida]
52015	Up	-	GO:0016301//kinase activity	-	gi|118486233|gb|ABK94958.1|/9.40287e-23/unknown [Populus trichocarpa]
52183	Up	GO:0005576//extracellular region;GO:0005618//cell wall	GO:0015926//glucosidase activity	GO:0044238//primary metabolic process;GO:0003006//reproductive developmental process	gi|32481073|gb|AAP83934.1|/2.64372e-25/auxin-induced beta-glucosidase [Chenopodium rubrum]
52281	Up	-	-	-	-
52498	Up	-	-	-	-
52616	Up	-	-	-	-
52805	Up	-	-	-	-
52876	Up	-	-	-	-
53402	Up	-	-	-	-
53642	Up	GO:0005576//extracellular region;GO:0030312//external encapsulating structure	GO:0005488//binding;GO:0015925	GO:0008152//metabolic process	gi|18328|emb|CAA40459.1|/2.39511e-10/CARSR12 [Dianthus caryophyllus]
53708	Up	-	-	-	-
53849	Up	-	-	-	-
54172	Up	-	-	-	-
54256	Up	GO:0009536//plastid	-	-	gi|15239021|ref|NP_199670.1|/7.91261e-22/unknown protein [Arabidopsis thaliana]
54433	Up	-	-	-	-
54506	Up	-	-	-	-
54598	Up	GO:0009536//plastid	-	-	gi|296086430|emb|CBI32019.3|/4.20819e-23/unnamed protein product [Vitis vinifera]
54903	Up	GO:0005618//cell wall	GO:0030246//carbohydrate binding;GO:0043167//ion binding;GO:0015925	GO:0044238//primary metabolic process;GO:0006950//response to stress	gi|114217395|dbj|BAF31233.1|/4.98253e-16/beta-D-galactosidase [Persea americana]
54977	Up	-	-	-	-
55293	Up	-	-	-	gi|255558466|ref|XP_002520258.1|/9.39034e-07/F-box/LRR-repeat protein, putative [Ricinus communis]
55601	Up	-	-	-	-
55611	Up	-	-	-	-
55671	Up	GO:0043231//intracellular membrane-bounded organelle;GO:0016020//membrane;GO:0031410//cytoplasmic vesicle	GO:0046872//metal ion binding;GO:0016861//intramolecular oxidoreductase activity, interconverting aldoses and ketoses	GO:0005996//monosaccharide metabolic process	gi|297735328|emb|CBI17768.3|/1.34969e-21/unnamed protein product [Vitis vinifera]
55891	Up	-	-	-	-
56085	Up	GO:0043231//intracellular membrane-bounded organelle	GO:0016624//oxidoreductase activity, acting on the aldehyde or oxo group of donors, disulfide as acceptor	GO:0008152//metabolic process	gi|193290664|gb|ACF17640.1|/5.49238e-15/putative branched-chain alpha-keto acid dehydrogenase E1 alpha subunit [Capsicum annuum]
56134	Up	GO:0044464//cell part	GO:0016879//ligase activity, forming carbon-nitrogen bonds	GO:0006220//pyrimidine nucleotide metabolic process;GO:0003006//reproductive developmental process;GO:0010038//response to metal ion	gi|115438931|ref|NP_001043745.1|/2.14982e-27/Os01g0654100 [Oryza sativa Japonica Group]
56687	Up	-	-	-	-
56924	Up	-	-	-	-
57186	Up	-	-	-	gi|255580495|ref|XP_002531072.1|/2.91033e-08/conserved hypothetical protein [Ricinus communis]
57213	Up	-	GO:0031406//carboxylic acid binding;GO:0004713//protein tyrosine kinase activity;GO:0032559//adenyl ribonucleotide binding	GO:0006464//protein modification process	gi|18420244|ref|NP_568041.1|/2.90359e-16/protein kinase family protein [Arabidopsis thaliana]
57251	Up	GO:0009536//plastid	-	GO:0019941//modification-dependent protein catabolic process	gi|21593470|gb|AAM65437.1|/1.88205e-15/F-box protein ZEITLUPE/FKF/LKP/ADAGIO family [Arabidopsis thaliana]
57284	Up	-	GO:0031406//carboxylic acid binding;GO:0004713//protein tyrosine kinase activity;GO:0032559//adenyl ribonucleotide binding	GO:0006464//protein modification process	gi|255560441|ref|XP_002521235.1|/8.70201e-29/protein kinase, putative [Ricinus communis]
57385	Up	-	GO:0031406//carboxylic acid binding;GO:0004713//protein tyrosine kinase activity;GO:0032559//adenyl ribonucleotide binding	GO:0006464//protein modification process	gi|255560441|ref|XP_002521235.1|/8.70201e-29/protein kinase, putative [Ricinus communis]
57498	Up	-	-	-	gi|194466185|gb|ACF74323.1|/2.90359e-16/unknown [Arachis hypogaea]
57656	Up	-	-	-	-
57673	Up	GO:0030312//external encapsulating structure;GO:0031410//cytoplasmic vesicle	-	-	gi|5823278|gb|AAD53089.1|AF175270_1/5.27933e-26/osmotin-like protein [Benincasa hispida]
57691	Up	GO:0005618//cell wall	GO:0005488//binding;GO:0015925	GO:0008152//metabolic process	gi|297743077|emb|CBI35944.3|/3.10222e-18/unnamed protein product [Vitis vinifera]
57698	Up	-	-	-	gi|297742092|emb|CBI33879.3|/7.92559e-06/unnamed protein product [Vitis vinifera]
57837	Up	-	-	-	-
58016	Up	GO:0043231//intracellular membrane-bounded organelle	GO:0016624//oxidoreductase activity, acting on the aldehyde or oxo group of donors, disulfide as acceptor;GO:0004738//pyruvate dehydrogenase activity	GO:0008152//metabolic process	gi|255564812|ref|XP_002523400.1|/2.14338e-27/2-oxoisovalerate dehydrogenase, putative [Ricinus communis]
58032	Up	-	-	-	-
58064	Up	-	-	-	-
58372	Up	-	-	-	-
58376	Up	-	-	-	-
58397	Up	-	-	-	-
58789	Up	-	GO:0016301//kinase activity	GO:0006950//response to stress	gi|1438881|gb|AAC49375.1|/2.45234e-23/GmCK2p [Glycine max]
59233	Up	-	-	-	-
59545	Up	-	-	-	-
59610	Up	GO:0043231//intracellular membrane-bounded organelle	GO:0008169//C-methyltransferase activity	GO:0006694//steroid biosynthetic process;GO:0003006//reproductive developmental process	gi|297736296|emb|CBI24934.3|/4.19195e-26/unnamed protein product [Vitis vinifera]
59948	Up	-	-	-	-
60080	Up	-	-	-	-
60120	Up	GO:0005618//cell wall	GO:0015926//glucosidase activity	GO:0044238//primary metabolic process	gi|255556320|ref|XP_002519194.1|/2.8118e-22/Periplasmic beta-glucosidase precursor, putative [Ricinus communis]
60383	Up	-	-	-	-
60641	Up	-	-	-	-
60958	Up	-	GO:0016301//kinase activity	GO:0006071//glycerol metabolic process	gi|40457263|gb|AAR86687.1|/1.02941e-24/glycerol kinase [Glycine max]
61086	Up	GO:0044444//cytoplasmic part	GO:0016765//transferase activity, transferring alkyl or aryl (other than methyl) groups;GO:0048037//cofactor binding;GO:0016846//carbon-sulfur lyase activity	GO:0009087//methionine catabolic process	gi|255555749|ref|XP_002518910.1|/4.17936e-26/cystathionine gamma-synthase, putative [Ricinus communis]
61330	Up	-	GO:0016616//oxidoreductase activity, acting on the CH-OH group of donors, NAD or NADP as acceptor	GO:0008152//metabolic process	gi|255641998|gb|ACU21266.1|/2.90102e-19/unknown [Glycine max]
61498	Up	-	-	-	-
61696	Up	GO:0043231//intracellular membrane-bounded organelle	GO:0016624//oxidoreductase activity, acting on the aldehyde or oxo group of donors, disulfide as acceptor	GO:0008152//metabolic process	gi|115487674|ref|NP_001066324.1|/7.14546e-18/Os12g0183100 [Oryza sativa Japonica Group]
62043	Up	-	-	-	-
62061	Up	-	-	-	-
62270	Up	GO:0031980//mitochondrial lumen	GO:0046914//transition metal ion binding;GO:0016639//oxidoreductase activity, acting on the CH-NH2 group of donors, NAD or NADP as acceptor;GO:0032559//adenyl ribonucleotide binding	GO:0009642//response to light intensity;GO:0010038//response to metal ion;GO:0019222//regulation of metabolic process;GO:0006519//cellular amino acid and derivative metabolic process;GO:0006970//response to osmotic stress	gi|15228667|ref|NP_187041.1|/2.53553e-23/GDH3 (GLUTAMATE DEHYDROGENASE 3); binding / catalytic/ oxidoreductase/ oxidoreductase, acting on the CH-NH2 group of donors, NAD or NADP as acceptor [Arabidopsis thaliana]
62318	Up	-	-	-	-
62497	Up	GO:0031224//intrinsic to membrane	GO:0015175//neutral amino acid transmembrane transporter activity	GO:0015804//neutral amino acid transport	gi|8571474|gb|AAF76897.1|AF274032_1/2.36055e-29/proline/glycine betaine transporter [Atriplex hortensis]
62800	Up	GO:0044444//cytoplasmic part;GO:0016020//membrane	GO:0005515//protein binding;GO:0016857//racemase and epimerase activity, acting on carbohydrates and derivatives;GO:0048037//cofactor binding	GO:0050896//response to stimulus;GO:0006012//galactose metabolic process;GO:0048229//gametophyte development	gi|33186647|gb|AAP97493.1|/3.19779e-18/UDP-Glc-4-epimerase [Solanum tuberosum]
63041	Up	GO:0044464//cell part	-	-	gi|297735218|emb|CBI17580.3|/1.93554e-23/unnamed protein product [Vitis vinifera]
63077	Up	-	GO:0016772//transferase activity, transferring phosphorus-containing groups	-	gi|21928129|gb|AAM78092.1|/1.63474e-30/AT4g17080/dl4570w [Arabidopsis thaliana]
63264	Up	-	-	-	gi|224100025|ref|XP_002311715.1|/9.88763e-28/f-box family protein [Populus trichocarpa]
63582	Up	GO:0043231//intracellular membrane-bounded organelle	GO:0016645//oxidoreductase activity, acting on the CH-NH group of donors	GO:0006560//proline metabolic process;GO:0006536//glutamate metabolic process;GO:0006950//response to stress	gi|169159962|gb|ACA49508.1|/3.89998e-24/proline dehydrogenase [Cucumis sativus]
63647	Up	-	GO:0016758//transferase activity, transferring hexosyl groups	-	gi|156138783|dbj|BAF75883.1|/2.70518e-09/glucosyltransferase [Dianthus caryophyllus]
63818	Up	GO:0031224//intrinsic to membrane	GO:0016491//oxidoreductase activity;GO:0005506//iron ion binding	GO:0016129	gi|144905156|dbj|BAF56235.1|/1.20868e-25/cytochrome P450 enzyme [Pisum sativum]
64318	Up	GO:0031410//cytoplasmic vesicle	-	GO:0006952//defense response	gi|13183177|gb|AAK15089.1|AF240006_1/1.43109e-18/7S globulin [Sesamum indicum]
64438	Up	-	-	-	-
64511	Up	-	-	-	-
64512	Up	GO:0043231//intracellular membrane-bounded organelle;GO:0031224//intrinsic to membrane	GO:0016628//oxidoreductase activity, acting on the CH-CH group of donors, NAD or NADP as acceptor;GO:0005402	GO:0009725//response to hormone stimulus;GO:0016049//cell growth;GO:0006810//transport;GO:0008152//metabolic process	gi|310877788|gb|ADP37125.1|/4.59298e-25/hexose transporter [Vitis vinifera]
64647	Up	GO:0043231//intracellular membrane-bounded organelle;GO:0016020//membrane	GO:0005249//voltage-gated potassium channel activity;GO:0005221//intracellular cyclic nucleotide activated cation channel activity;GO:0005515//protein binding;GO:0000166//nucleotide binding	GO:0006810//transport;GO:0023033;GO:0033554//cellular response to stress	gi|255584317|ref|XP_002532894.1|/2.88354e-19/Cyclic nucleotide-gated ion channel, putative [Ricinus communis]
64708	Up	GO:0030529//ribonucleoprotein complex;GO:0009536//plastid	GO:0005198//structural molecule activity	GO:0010467//gene expression	gi|118487882|gb|ABK95763.1|/5.24287e-29/unknown [Populus trichocarpa]
65167	Up	GO:0043231//intracellular membrane-bounded organelle	GO:0016624//oxidoreductase activity, acting on the aldehyde or oxo group of donors, disulfide as acceptor	GO:0008152//metabolic process	gi|9955517|emb|CAC05456.1|/8.34501e-27/branched-chain alpha keto-acid dehydrogenase E1 alpha subunit-like protein [Arabidopsis thaliana]
65230	Up	-	-	-	gi|255547748|ref|XP_002514931.1|/8.38381e-11/Protein AFR, putative [Ricinus communis]
65336	Up	-	-	-	-
65340	Up	-	-	-	-
65662	Up	GO:0031980//mitochondrial lumen	GO:0016421//CoA carboxylase activity;GO:0046914//transition metal ion binding	GO:0006551//leucine metabolic process	gi|14423378|gb|AAK62371.1|AF386926_1/1.29436e-19/Unknown protein [Arabidopsis thaliana]
65686	Up	-	-	-	-
65812	Up	GO:0043231//intracellular membrane-bounded organelle;GO:0031461//cullin-RING ubiquitin ligase complex	GO:0005488//binding;GO:0019787//small conjugating protein ligase activity	GO:0043161//proteasomal ubiquitin-dependent protein catabolic process;GO:0032446//protein modification by small protein conjugation;GO:0048522//positive regulation of cellular process;GO:0009733//response to auxin stimulus;GO:0048527//lateral root develop	gi|115441449|ref|NP_001045004.1|/6.82665e-29/Os01g0881900 [Oryza sativa Japonica Group]
65865	Up	-	-	-	-
65932	Up	GO:0005777//peroxisome	GO:0016747//transferase activity, transferring acyl groups other than amino-acyl groups;GO:0046912//transferase activity, transferring acyl groups, acyl groups converted into alkyl on transfer	GO:0009060//aerobic respiration;GO:0044262//cellular carbohydrate metabolic process	gi|255540321|ref|XP_002511225.1|/2.59412e-28/malate synthase, putative [Ricinus communis]
66038	Up	-	-	-	-
66073	Up	GO:0044424//intracellular part	GO:0016872//intramolecular lyase activity	GO:0006644//phospholipid metabolic process;GO:0006020//inositol metabolic process	gi|16755889|gb|AAL28131.1|AF433879_1/1.12525e-31/myo-inositol-1-phosphate synthase [Suaeda salsa]
66338	Up	-	GO:0016301//kinase activity	-	gi|255569147|ref|XP_002525542.1|/1.62863e-22/choline/ethanolamine kinase, putative [Ricinus communis]
66425	Up	-	-	-	-
66782	Up	-	-	-	-
66856	Up	-	-	-	-
66907	Up	-	-	-	gi|297733814|emb|CBI15061.3|/2.96591e-16/unnamed protein product [Vitis vinifera]
67449	Up	-	GO:0015926//glucosidase activity	GO:0044238//primary metabolic process	gi|121308314|dbj|BAF43576.1|/2.33915e-29/arabinofuranosidase/xylosidase homolog [Prunus persica]
67494	Up	-	-	-	gi|209573241|gb|ACI62768.1|/1.98481e-20/dehydration-responsive element binding protein [Krascheninnikovia arborescens]
67546	Up	-	GO:0005506//iron ion binding;GO:0003824//catalytic activity;GO:0016209//antioxidant activity	GO:0008152//metabolic process;GO:0006950//response to stress	gi|302143446|emb|CBI22007.3|/2.35003e-13/unnamed protein product [Vitis vinifera]
67578	Up	-	-	-	-
67716	Up	-	-	-	gi|111380168|gb|ABH09493.1|/1.73878e-16/RD22-like protein [Polygonum sibiricum]
67741	Up	GO:0009536//plastid	GO:0008483//transaminase activity	GO:0006520//cellular amino acid metabolic process	gi|255579513|ref|XP_002530599.1|/1.41911e-26/branched-chain amino acid aminotransferase, putative [Ricinus communis]
68280	Up	GO:0043231//intracellular membrane-bounded organelle	GO:0003824//catalytic activity	-	gi|296081830|emb|CBI20835.3|/1.51619e-28/unnamed protein product [Vitis vinifera]
68570	Up	-	-	-	-
68583	Up	-	-	-	-
68727	Up	-	-	-	-
68929	Up	-	-	-	-
69093	Up	-	GO:0016301//kinase activity	GO:0006071//glycerol metabolic process;GO:0009636//response to toxin;GO:0051707//response to other organism	gi|255553277|ref|XP_002517681.1|/1.67124e-27/glycerol kinase, putative [Ricinus communis]
69095	Up	-	-	-	-
69320	Up	-	-	-	-
69331	Up	-	GO:0005488//binding	-	gi|255556043|ref|XP_002519056.1|/6.60249e-08/rnf5, putative [Ricinus communis]
69378	Up	-	-	-	-
69430	Up	-	-	-	gi|255556043|ref|XP_002519056.1|/9.53398e-07/rnf5, putative [Ricinus communis]
69526	Up	GO:0019866//organelle inner membrane;GO:0031224//intrinsic to membrane;GO:0009536//plastid	GO:0022857//transmembrane transporter activity	GO:0046907//intracellular transport;GO:0043094//cellular metabolic compound salvage	gi|3115108|emb|CAA11757.1|/1.90188e-31/plant uncoupling mitochondrial protein [Arabidopsis thaliana]
69681	Up	GO:0043231//intracellular membrane-bounded organelle;GO:0044444//cytoplasmic part	GO:0004674//protein serine/threonine kinase activity;GO:0032559//adenyl ribonucleotide binding	GO:0048827//phyllome development;GO:0006952//defense response;GO:0005984//disaccharide metabolic process;GO:0010118//stomatal movement;GO:0006633//fatty acid biosynthetic process;GO:0006800//oxygen and reactive oxygen species metabolic process;GO:0006641/	gi|255561655|ref|XP_002521837.1|/1.72545e-32/Serine/threonine-protein kinase SAPK10, putative [Ricinus communis]
69708	Up	-	-	-	gi|118488943|gb|ABK96280.1|/5.95344e-09/unknown [Populus trichocarpa x Populus deltoides]
69767	Up	GO:0005576//extracellular region;GO:0005618//cell wall	GO:0004553//hydrolase activity, hydrolyzing O-glycosyl compounds	GO:0008152//metabolic process;GO:0003006//reproductive developmental process	gi|32481073|gb|AAP83934.1|/3.15182e-26/auxin-induced beta-glucosidase [Chenopodium rubrum]
69813	Up	-	-	-	-
70502	Up	GO:0031224//intrinsic to membrane	-	GO:0006810//transport	gi|145572859|gb|AAT65835.2|/2.49548e-15/tonoplast intrinsic protein gamma [Salicornia herbacea]
70708	Up	-	-	-	-
70731	Up	-	GO:0016616//oxidoreductase activity, acting on the CH-OH group of donors, NAD or NADP as acceptor;GO:0046914//transition metal ion binding	GO:0008152//metabolic process	gi|217072128|gb|ACJ84424.1|/2.09632e-30/unknown [Medicago truncatula]
70801	Up	-	-	-	-
70812	Up	-	-	-	-
70860	Up	-	-	-	-
71038	Up	GO:0043231//intracellular membrane-bounded organelle;GO:0016020//membrane	GO:0016491//oxidoreductase activity;GO:0005402	GO:0009725//response to hormone stimulus;GO:0016049//cell growth;GO:0006810//transport	gi|215271818|emb|CAN87006.1|/5.18742e-13/hexose transporter 1 [Hevea brasiliensis]
71270	Up	-	-	-	-
71386	Up	-	-	-	-
71475	Up	-	GO:0016645//oxidoreductase activity, acting on the CH-NH group of donors	GO:0006560//proline metabolic process;GO:0006536//glutamate metabolic process	gi|118430824|gb|ABK91948.1|/1.04281e-21/proline dehydrogenase [Actinidia deliciosa]
71537	Up	GO:0031224//intrinsic to membrane;GO:0043231//intracellular membrane-bounded organelle	-	GO:0046907//intracellular transport	gi|269784498|dbj|BAI49703.1|/3.23415e-31/uncoupling protein [Lysichiton camtschatcensis]
71631	Up	-	GO:0004753//saccharopine dehydrogenase activity	GO:0008152//metabolic process	gi|23193176|gb|AAN14411.1|/3.70894e-19/monofunctional lysine-ketoglutarate reductase 1 [Gossypium hirsutum]
71938	Up	-	-	-	-
72326	Up	-	-	-	gi|255570661|ref|XP_002526285.1|/5.00117e-24/catalytic, putative [Ricinus communis]
72427	Up	-	-	-	-
72716	Up	GO:0044424//intracellular part	GO:0046914//transition metal ion binding;GO:0050661//NADP or NADPH binding;GO:0016628//oxidoreductase activity, acting on the CH-CH group of donors, NAD or NADP as acceptor	GO:0006720//isoprenoid metabolic process;GO:0006950//response to stress	gi|226496675|ref|NP_001152093.1|/1.00227e-32/NADP-dependent oxidoreductase P2 [Zea mays]
72912	Up	GO:0009536//plastid	GO:0008483//transaminase activity	GO:0006520//cellular amino acid metabolic process	gi|288310302|gb|ADC45390.1|/1.71359e-24/branched chain amino acid transaminase [Cucumis melo]
73298	Up	-	-	-	-
73396	Up	-	-	-	gi|255627517|gb|ACU14103.1|/2.83767e-11/unknown [Glycine max]
73409	Up	-	GO:0016740//transferase activity	GO:0000902//cell morphogenesis;GO:0009755//hormone-mediated signaling pathway;GO:0009639//response to red or far red light	gi|296087329|emb|CBI33703.3|/8.49788e-16/unnamed protein product [Vitis vinifera]
73597	Up	-	-	-	-
73643	Up	-	GO:0004030//aldehyde dehydrogenase [NAD(P)+] activity	GO:0009725//response to hormone stimulus;GO:0044237//cellular metabolic process;GO:0009414//response to water deprivation;GO:0006970//response to osmotic stress	gi|297853194|ref|XP_002894478.1|/6.73848e-21/ALDH7B4 [Arabidopsis lyrata subsp. lyrata]
74107	Up	GO:0043231//intracellular membrane-bounded organelle	GO:0046914//transition metal ion binding;GO:0016812//hydrolase activity, acting on carbon-nitrogen (but not peptide) bonds, in cyclic amides	GO:0000255//allantoin metabolic process	gi|39653353|gb|AAR29343.1|/1.07001e-26/allantoinase [Robinia pseudoacacia]
74255	Up	GO:0043231//intracellular membrane-bounded organelle	GO:0003676//nucleic acid binding;GO:0001071	GO:0010468//regulation of gene expression;GO:0006351//transcription, DNA-dependent;GO:0009743//response to carbohydrate stimulus	gi|212717204|gb|ACJ37443.1|/2.92068e-16/AP2 domain-containing transcription factor 9 [Glycine max]
74480	Up	-	-	-	-
74530	Up	GO:0031980//mitochondrial lumen	GO:0003995//acyl-CoA dehydrogenase activity;GO:0032559//adenyl ribonucleotide binding	GO:0008152//metabolic process	gi|297746230|emb|CBI16286.3|/5.28169e-34/unnamed protein product [Vitis vinifera]
74759	Up	-	-	-	-
75263	Up	GO:0031224//intrinsic to membrane	-	-	gi|255646863|gb|ACU23902.1|/4.18493e-31/unknown [Glycine max]
75352	Up	-	-	-	-
75382	Up	-	-	-	gi|18395300|ref|NP_564204.1|/5.03388e-10/ALDH2B7; 3-chloroallyl aldehyde dehydrogenase/ aldehyde dehydrogenase (NAD) [Arabidopsis thaliana]
75572	Up	-	-	-	-
75703	Up	-	GO:0048037//cofactor binding;GO:0016857//racemase and epimerase activity, acting on carbohydrates and derivatives	GO:0008152//metabolic process	gi|218117843|dbj|BAH03299.1|/2.53303e-36/GDP-D-mannose-3',5'-epimerase [Prunus persica]
75795	Up	GO:0043231//intracellular membrane-bounded organelle	GO:0016620//oxidoreductase activity, acting on the aldehyde or oxo group of donors, NAD or NADP as acceptor	GO:0009081//branched chain family amino acid metabolic process	gi|307136462|gb|ADN34267.1|/1.25322e-35/methylmalonate-semialdehyde dehydrogenase [Cucumis melo subsp. melo]
75804	Up	-	-	-	gi|296082037|emb|CBI21042.3|/1.03079e-29/unnamed protein product [Vitis vinifera]
75831	Up	-	GO:0003824//catalytic activity	-	gi|297741608|emb|CBI32740.3|/6.04303e-30/unnamed protein product [Vitis vinifera]
75898	Up	-	-	-	-
76131	Up	-	-	-	-
76621	Up	GO:0044424//intracellular part	GO:0004470//malic enzyme activity;GO:0000166//nucleotide binding;GO:0043169//cation binding	GO:0043648//dicarboxylic acid metabolic process	gi|255550956|ref|XP_002516526.1|/6.44182e-35/malic enzyme, putative [Ricinus communis]
76692	Up	-	-	-	-
76921	Up	-	-	-	gi|255545744|ref|XP_002513932.1|/6.07146e-09/protein binding protein, putative [Ricinus communis]
76940	Up	-	-	-	-
77127	Up	GO:0043231//intracellular membrane-bounded organelle	GO:0004175//endopeptidase activity	GO:0019538//protein metabolic process	gi|255570661|ref|XP_002526285.1|/3.79411e-19/catalytic, putative [Ricinus communis]
77342	Up	-	-	-	-
77350	Up	-	-	-	-
77402	Up	-	-	-	-
77607	Up	-	-	-	-
77627	Up	-	GO:0016616//oxidoreductase activity, acting on the CH-OH group of donors, NAD or NADP as acceptor	GO:0008152//metabolic process	gi|255641998|gb|ACU21266.1|/2.29463e-16/unknown [Glycine max]
77674	Up	GO:0005840//ribosome;GO:0009536//plastid	GO:0019842//vitamin binding;GO:0004672//protein kinase activity;GO:0046914//transition metal ion binding;GO:0016421//CoA carboxylase activity;GO:0032559//adenyl ribonucleotide binding	GO:0006631//fatty acid metabolic process;GO:0006551//leucine metabolic process	gi|550452|gb|AAA53140.1|/1.13618e-23/3-methylcrotonyl-CoA carboxylase, biotin-carrier domain [Glycine max]
77742	Up	-	-	-	-
77752	Up	-	-	-	-
77822	Up	GO:0009536//plastid	GO:0046872//metal ion binding;GO:0016778;GO:0032559//adenyl ribonucleotide binding	GO:0009124//nucleoside monophosphate biosynthetic process	gi|62286955|sp|Q9XG99.1|KPRS2_SPIOL/2.28932e-24/RecName: Full=Ribose-phosphate pyrophosphokinase 2, chloroplastic; AltName: Full=Phosphoribosyl pyrophosphate synthase 2; Flags: Precursor
78152	Up	-	-	-	-
78163	Up	GO:0044444//cytoplasmic part	GO:0016765//transferase activity, transferring alkyl or aryl (other than methyl) groups;GO:0048037//cofactor binding;GO:0016846//carbon-sulfur lyase activity	GO:0009087//methionine catabolic process	gi|255555749|ref|XP_002518910.1|/2.44026e-34/cystathionine gamma-synthase, putative [Ricinus communis]
78359	Up	-	-	-	gi|297735218|emb|CBI17580.3|/4.05041e-13/unnamed protein product [Vitis vinifera]
78446	Up	-	-	-	-
78652	Up	GO:0005840//ribosome;GO:0043231//intracellular membrane-bounded organelle	GO:0046914//transition metal ion binding;GO:0003824//catalytic activity	GO:0006551//leucine metabolic process	gi|255567518|ref|XP_002524738.1|/2.53702e-15/acetyl-CoA carboxylase, putative [Ricinus communis]
78684	Up	-	-	-	gi|220702721|gb|ACL81159.1|/1.8626e-34/putative auxin/aluminum-responsive protein [Mirabilis jalapa]
78749	Up	GO:0031410//cytoplasmic vesicle	GO:0046872//metal ion binding;GO:0003824//catalytic activity	-	gi|115435168|ref|NP_001042342.1|/1.75287e-24/Os01g0205900 [Oryza sativa Japonica Group]
78784	Up	-	GO:0016702//oxidoreductase activity, acting on single donors with incorporation of molecular oxygen, incorporation of two atoms of oxygen	GO:0006558//L-phenylalanine metabolic process;GO:0006570//tyrosine metabolic process	gi|255554698|ref|XP_002518387.1|/3.51271e-33/homogentisate 1,2-dioxygenase, putative [Ricinus communis]
79015	Up	GO:0031224//intrinsic to membrane	-	-	gi|255645402|gb|ACU23197.1|/1.02525e-32/unknown [Glycine max]
79033	Up	-	-	-	-
79116	Up	GO:0043231//intracellular membrane-bounded organelle;GO:0044444//cytoplasmic part	GO:0004674//protein serine/threonine kinase activity;GO:0032559//adenyl ribonucleotide binding	GO:0048827//phyllome development;GO:0006952//defense response;GO:0005984//disaccharide metabolic process;GO:0010118//stomatal movement;GO:0006633//fatty acid biosynthetic process;GO:0006800//oxygen and reactive oxygen species metabolic process;GO:0006641/	gi|312283171|dbj|BAJ34451.1|/7.30749e-39/unnamed protein product [Thellungiella halophila]
79316	Up	-	-	-	-
79443	Up	-	-	-	-
79487	Up	-	-	-	-
79509	Up	-	-	-	-
79520	Up	-	-	-	-
79853	Up	-	-	-	-
80093	Up	-	GO:0016407//acetyltransferase activity	GO:0000902//cell morphogenesis;GO:0009755//hormone-mediated signaling pathway;GO:0009639//response to red or far red light	gi|255568571|ref|XP_002525259.1|/1.80408e-29/N-acetyltransferase, putative [Ricinus communis]
80171	Up	-	-	-	-
80329	Up	-	-	-	-
80332	Up	GO:0031225//anchored to membrane;GO:0031410//cytoplasmic vesicle	GO:0043167//ion binding;GO:0008422//beta-glucosidase activity	GO:0044238//primary metabolic process	gi|297840795|ref|XP_002888279.1|/1.4712e-31/glycosyl hydrolase family 17 protein [Arabidopsis lyrata subsp. lyrata]
80674	Up	-	GO:0005488//binding;GO:0035251//UDP-glucosyltransferase activity;GO:0019203//carbohydrate phosphatase activity	GO:0005991//trehalose metabolic process	gi|255540727|ref|XP_002511428.1|/2.76583e-30/trehalose-6-phosphate synthase, putative [Ricinus communis]
80886	Up	-	-	-	gi|296084960|emb|CBI28375.3|/1.4316e-10/unnamed protein product [Vitis vinifera]
81118	Up	-	-	-	-
81210	Up	-	-	-	-
81310	Up	GO:0043231//intracellular membrane-bounded organelle	GO:0008170//N-methyltransferase activity	GO:0031167//rRNA methylation	gi|296081823|emb|CBI20828.3|/1.73241e-32/unnamed protein product [Vitis vinifera]
81417	Up	GO:0030312//external encapsulating structure;GO:0043234//protein complex	GO:0030246//carbohydrate binding;GO:0043167//ion binding;GO:0015925	GO:0044238//primary metabolic process	gi|18328|emb|CAA40459.1|/1.79276e-29/CARSR12 [Dianthus caryophyllus]
81449	Up	GO:0005618//cell wall	GO:0030246//carbohydrate binding;GO:0043167//ion binding;GO:0015925	GO:0044238//primary metabolic process;GO:0006950//response to stress	gi|14970839|emb|CAC44500.1|/1.36949e-37/beta-galactosidase [Fragaria x ananassa]
81463	Up	-	-	-	-
81667	Up	GO:0016023//cytoplasmic membrane-bounded vesicle;GO:0016020//membrane	GO:0004672//protein kinase activity;GO:0042802//identical protein binding;GO:0031406//carboxylic acid binding	GO:0010102//lateral root morphogenesis;GO:0009725//response to hormone stimulus;GO:0006520//cellular amino acid metabolic process;GO:0008356//asymmetric cell division;GO:0003006//reproductive developmental process	gi|255541934|ref|XP_002512031.1|/2.2626e-32/amino acid binding protein, putative [Ricinus communis]
81826	Up	GO:0043231//intracellular membrane-bounded organelle	GO:0031406//carboxylic acid binding;GO:0004713//protein tyrosine kinase activity;GO:0032559//adenyl ribonucleotide binding	GO:0006464//protein modification process	gi|255560441|ref|XP_002521235.1|/4.4055e-36/protein kinase, putative [Ricinus communis]
81947	Up	-	-	-	-
82559	Up	-	-	-	gi|297596936|ref|NP_001043247.2|/1.9166e-07/Os01g0532300 [Oryza sativa Japonica Group]
82780	Up	GO:0031980//mitochondrial lumen	GO:0003995//acyl-CoA dehydrogenase activity;GO:0032559//adenyl ribonucleotide binding	GO:0008152//metabolic process	gi|255570831|ref|XP_002526368.1|/3.83831e-40/acyl-CoA dehydrogenase, putative [Ricinus communis]
82977	Up	-	-	-	-
82999	Up	GO:0031224//intrinsic to membrane	GO:0042626//ATPase activity, coupled to transmembrane movement of substances;GO:0015604//phosphonate transmembrane transporter activity;GO:0032559//adenyl ribonucleotide binding	GO:0015893//drug transport;GO:0009725//response to hormone stimulus;GO:0046864;GO:0030001//metal ion transport;GO:0006950//response to stress	gi|255572799|ref|XP_002527332.1|/4.68802e-30/ATP-binding cassette transporter, putative [Ricinus communis]
83227	Up	-	-	-	-
83399	Up	-	-	-	gi|255560410|ref|XP_002521220.1|/8.02682e-06/proline oxidase, putative [Ricinus communis]
83477	Up	-	GO:0016491//oxidoreductase activity	GO:0008152//metabolic process;GO:0010038//response to metal ion	gi|8778545|gb|AAF79553.1|AC022464_11/6.55679e-24/F22G5.20 [Arabidopsis thaliana]
83609	Up	-	GO:0016647//oxidoreductase activity, acting on the CH-NH group of donors, oxygen as acceptor	GO:0006760//folic acid and derivative metabolic process	gi|296083791|emb|CBI24008.3|/4.25985e-15/unnamed protein product [Vitis vinifera]
83698	Up	-	GO:0035251//UDP-glucosyltransferase activity	-	gi|133874192|dbj|BAF49299.1|/4.99282e-32/putative glycosyltransferase [Clitoria ternatea]
83845	Up	-	GO:0005488//binding	GO:0009987//cellular process	gi|297745547|emb|CBI40712.3|/1.71999e-24/unnamed protein product [Vitis vinifera]
83948	Up	GO:0044424//intracellular part	GO:0016872//intramolecular lyase activity	GO:0006644//phospholipid metabolic process;GO:0006020//inositol metabolic process	gi|211906442|gb|ACJ11714.1|/2.64129e-41/Myo-inositol-1-phosphate synthase [Gossypium hirsutum]
84724	Up	-	-	-	-
84811	Up	-	GO:0046872//metal ion binding;GO:0016491//oxidoreductase activity	-	gi|255578379|ref|XP_002530056.1|/8.80548e-21/cytochrome P450, putative [Ricinus communis]
84934	Up	-	-	-	-
85141	Up	-	-	-	-
85213	Up	GO:0043231//intracellular membrane-bounded organelle;GO:0031461//cullin-RING ubiquitin ligase complex	GO:0005488//binding;GO:0019787//small conjugating protein ligase activity	GO:0043161//proteasomal ubiquitin-dependent protein catabolic process;GO:0032446//protein modification by small protein conjugation;GO:0009408//response to heat;GO:0048522//positive regulation of cellular process;GO:0009733//response to auxin stimulus;GO:	gi|255558466|ref|XP_002520258.1|/1.07141e-34/F-box/LRR-repeat protein, putative [Ricinus communis]
85347	Up	-	-	-	-
85879	Up	-	GO:0016616//oxidoreductase activity, acting on the CH-OH group of donors, NAD or NADP as acceptor;GO:0046914//transition metal ion binding	GO:0008152//metabolic process	gi|78183416|dbj|BAE47038.1|/1.94183e-44/sorbitol related enzyme [Solanum lycopersicum]
86053	Up	-	GO:0016702//oxidoreductase activity, acting on single donors with incorporation of molecular oxygen, incorporation of two atoms of oxygen	GO:0006558//L-phenylalanine metabolic process;GO:0006570//tyrosine metabolic process	gi|255554698|ref|XP_002518387.1|/2.70718e-38/homogentisate 1,2-dioxygenase, putative [Ricinus communis]
86260	Up	-	-	-	-
86381	Up	-	GO:0048037//cofactor binding;GO:0016832//aldehyde-lyase activity	GO:0006566//threonine metabolic process	gi|255561931|ref|XP_002521974.1|/2.53973e-28/l-allo-threonine aldolase, putative [Ricinus communis]
86512	Up	-	-	-	-
86536	Up	-	-	-	-
86814	Up	-	-	-	gi|78183416|dbj|BAE47038.1|/1.70597e-08/sorbitol related enzyme [Solanum lycopersicum]
86853	Up	-	-	-	-
87111	Up	-	GO:0016757//transferase activity, transferring glycosyl groups	-	gi|156138783|dbj|BAF75883.1|/3.9147e-21/glucosyltransferase [Dianthus caryophyllus]
87384	Up	-	GO:0019206//nucleoside kinase activity;GO:0032559//adenyl ribonucleotide binding	-	gi|255633486|gb|ACU17101.1|/2.81198e-11/unknown [Glycine max]
87466	Up	GO:0044444//cytoplasmic part	-	GO:0006457//protein folding;GO:0006464//protein modification process	gi|4928460|gb|AAD33596.1|AF133127_1/3.78162e-27/thioredoxin h [Hevea brasiliensis]
87480	Up	-	-	-	-
87492	Up	-	-	-	-
87493	Up	-	GO:0016405//CoA-ligase activity	-	gi|297734139|emb|CBI15386.3|/8.44413e-19/unnamed protein product [Vitis vinifera]
87753	Up	-	-	-	-
87872	Up	-	-	-	-
87902	Up	GO:0044464//cell part	-	GO:0015833//peptide transport	gi|255552447|ref|XP_002517267.1|/6.43552e-35/nitrate transporter, putative [Ricinus communis]
87945	Up	GO:0016020//membrane	-	GO:0006810//transport	gi|255547125|ref|XP_002514620.1|/1.2165e-25/ADP,ATP carrier protein, putative [Ricinus communis]
88001	Up	-	-	-	-
88009	Up	-	-	-	-
88163	Up	-	-	-	-
88178	Up	GO:0044444//cytoplasmic part	GO:0016765//transferase activity, transferring alkyl or aryl (other than methyl) groups;GO:0048037//cofactor binding;GO:0016846//carbon-sulfur lyase activity	GO:0009087//methionine catabolic process	gi|255555749|ref|XP_002518910.1|/2.1305e-38/cystathionine gamma-synthase, putative [Ricinus communis]
88217	Up	-	-	-	-
88243	Up	GO:0043231//intracellular membrane-bounded organelle	GO:0043169//cation binding;GO:0016615//malate dehydrogenase activity;GO:0000166//nucleotide binding	GO:0043648//dicarboxylic acid metabolic process	gi|259661896|emb|CAZ48524.1|/1.05736e-37/NADP-dependent malic enzyme [Isachne mauritiana]
88529	Up	-	-	-	-
88551	Up	-	-	-	gi|297736540|emb|CBI25411.3|/9.91953e-28/unnamed protein product [Vitis vinifera]
88714	Up	-	GO:0016616//oxidoreductase activity, acting on the CH-OH group of donors, NAD or NADP as acceptor;GO:0046914//transition metal ion binding	GO:0008152//metabolic process	gi|255544387|ref|XP_002513255.1|/3.50037e-41/alcohol dehydrogenase, putative [Ricinus communis]
88985	Up	-	GO:0016758//transferase activity, transferring hexosyl groups	-	gi|224140781|ref|XP_002323757.1|/3.08358e-29/predicted protein [Populus trichocarpa]
89061	Up	-	-	-	gi|255567076|ref|XP_002524520.1|/1.05981e-29/rab3 gtpase-activating protein non-catalytic subunit, putative [Ricinus communis]
89455	Up	-	-	-	gi|3643088|gb|AAC36699.1|/2.06644e-17/protein phosphatase-2C [Mesembryanthemum crystallinum]
89459	Up	-	GO:0016788//hydrolase activity, acting on ester bonds	-	gi|134105072|pdb|2O7R|A/7.06278e-26/Chain A, Plant Carboxylesterase Aecxe1 From Actinidia Eriantha With Acyl Adduct
89652	Up	GO:0043231//intracellular membrane-bounded organelle	GO:0016620//oxidoreductase activity, acting on the aldehyde or oxo group of donors, NAD or NADP as acceptor	GO:0009555//pollen development;GO:0006633//fatty acid biosynthetic process;GO:0006970//response to osmotic stress	gi|40716447|gb|AAR88762.1|/1.57855e-25/acyl CoA reductase [Hevea brasiliensis]
89727	Up	GO:0031980//mitochondrial lumen	GO:0016639//oxidoreductase activity, acting on the CH-NH2 group of donors, NAD or NADP as acceptor	GO:0006519//cellular amino acid and derivative metabolic process	gi|255568914|ref|XP_002525427.1|/2.7581e-46/glutamate dehydrogenase, putative [Ricinus communis]
89803	Up	GO:0044444//cytoplasmic part;GO:0016020//membrane	GO:0005515//protein binding;GO:0016857//racemase and epimerase activity, acting on carbohydrates and derivatives;GO:0048037//cofactor binding	GO:0050896//response to stimulus;GO:0006012//galactose metabolic process;GO:0048229//gametophyte development	gi|139001604|dbj|BAF51705.1|/5.03811e-40/UDP-galactose [Malus x domestica]
89884	Up	GO:0009536//plastid	GO:0043169//cation binding;GO:0004470//malic enzyme activity;GO:0000166//nucleotide binding	GO:0043648//dicarboxylic acid metabolic process	gi|1561774|gb|AAB08874.1|/2.41621e-42/malate dehydrogenase [Vitis vinifera]
89923	Up	GO:0043231//intracellular membrane-bounded organelle	GO:0016620//oxidoreductase activity, acting on the aldehyde or oxo group of donors, NAD or NADP as acceptor	GO:0009081//branched chain family amino acid metabolic process	gi|118486321|gb|ABK95002.1|/4.76674e-25/unknown [Populus trichocarpa]
90142	Up	-	-	-	-
90319	Up	-	-	-	-
90449	Up	-	-	-	-
90559	Up	-	-	-	gi|255642582|gb|ACU21554.1|/1.61917e-30/unknown [Glycine max]
90674	Up	GO:0005618//cell wall	GO:0030246//carbohydrate binding;GO:0043167//ion binding;GO:0015925	GO:0044238//primary metabolic process;GO:0006950//response to stress	gi|3860420|emb|CAA09467.1|/7.74736e-41/exo galactanase [Lupinus angustifolius]
90725	Up	-	-	-	-
91037	Up	GO:0042579//microbody	GO:0004180//carboxypeptidase activity	GO:0019538//protein metabolic process	gi|255547558|ref|XP_002514836.1|/1.72029e-40/serine carboxypeptidase, putative [Ricinus communis]
91064	Up	GO:0005777//peroxisome	GO:0046912//transferase activity, transferring acyl groups, acyl groups converted into alkyl on transfer	GO:0009060//aerobic respiration;GO:0044262//cellular carbohydrate metabolic process	gi|126766|sp|P13244.1|MASY_BRANA/2.92757e-48/RecName: Full=Malate synthase, glyoxysomal
91074	Up	GO:0005777//peroxisome	GO:0046912//transferase activity, transferring acyl groups, acyl groups converted into alkyl on transfer	GO:0009060//aerobic respiration;GO:0044262//cellular carbohydrate metabolic process	gi|126766|sp|P13244.1|MASY_BRANA/3.82353e-48/RecName: Full=Malate synthase, glyoxysomal
91082	Up	GO:0043231//intracellular membrane-bounded organelle;GO:0016020//membrane	GO:0046914//transition metal ion binding;GO:0008483//transaminase activity;GO:0048037//cofactor binding	GO:0006527//arginine catabolic process;GO:0010038//response to metal ion	gi|3080435|emb|CAA18752.1|/1.60641e-46/putative protein [Arabidopsis thaliana]
91107	Up	GO:0031224//intrinsic to membrane	-	-	gi|227204199|dbj|BAH56951.1|/2.58258e-20/AT4G10430 [Arabidopsis thaliana]
91113	Up	GO:0044464//cell part	-	GO:0007047//cellular cell wall organization	gi|299889031|dbj|BAJ10398.1|/4.08509e-50/alpha-expansin [Dianthus caryophyllus]
91268	Up	-	-	-	gi|300793637|tpg|DAA33876.1|/1.57044e-09/TPA: TPA_inf: aquaporin SIP1;2 [Gossypium hirsutum]
91290	Up	-	-	-	-
91349	Up	-	-	-	-
91776	Up	-	-	-	-
92363	Up	GO:0016020//membrane	-	GO:0009725//response to hormone stimulus;GO:0006950//response to stress	gi|225427874|ref|XP_002276412.1|/6.97073e-26/PREDICTED: hypothetical protein [Vitis vinifera]
92446	Up	-	-	-	-
92522	Up	-	-	-	-
92545	Up	GO:0009532//plastid stroma	-	-	gi|297742729|emb|CBI35363.3|/7.18019e-39/unnamed protein product [Vitis vinifera]
92583	Up	GO:0043231//intracellular membrane-bounded organelle;GO:0016020//membrane	GO:0046914//transition metal ion binding;GO:0008483//transaminase activity;GO:0048037//cofactor binding	GO:0006527//arginine catabolic process;GO:0010038//response to metal ion	gi|255582530|ref|XP_002532050.1|/1.82592e-42/alanine-glyoxylate aminotransferase, putative [Ricinus communis]
92630	Up	-	-	-	-
92768	Up	-	-	-	gi|118488559|gb|ABK96092.1|/2.6524e-09/unknown [Populus trichocarpa]
92843	Up	-	-	-	-
93026	Up	-	-	-	gi|255552235|ref|XP_002517162.1|/6.10063e-14/basic 7S globulin 2 precursor small subunit, putative [Ricinus communis]
93396	Up	-	GO:0016301//kinase activity	GO:0006071//glycerol metabolic process;GO:0009636//response to toxin;GO:0051707//response to other organism	gi|297839893|ref|XP_002887828.1|/4.92319e-40/At1g80460 [Arabidopsis lyrata subsp. lyrata]
93406	Up	-	-	-	-
93452	Up	GO:0005777//peroxisome	GO:0016747//transferase activity, transferring acyl groups other than amino-acyl groups;GO:0046912//transferase activity, transferring acyl groups, acyl groups converted into alkyl on transfer	GO:0009060//aerobic respiration;GO:0044262//cellular carbohydrate metabolic process	gi|126770|sp|P17432.1|MASY_GOSHI/4.18711e-23/RecName: Full=Malate synthase, glyoxysomal
93793	Up	GO:0031224//intrinsic to membrane	GO:0015291//secondary active transmembrane transporter activity;GO:0016628//oxidoreductase activity, acting on the CH-CH group of donors, NAD or NADP as acceptor	GO:0008152//metabolic process;GO:0006810//transport	gi|5881115|gb|AAD55054.1|/1.34383e-29/glucose transporter [Beta vulgaris]
94203	Up	-	GO:0030246//carbohydrate binding;GO:0043167//ion binding;GO:0015925	GO:0044238//primary metabolic process	gi|290782382|gb|ADD62393.1|/1.38742e-34/beta-galactosidase 3 [Prunus persica]
94258	Up	-	-	-	-
94324	Up	-	-	-	-
94361	Up	-	-	-	-
94487	Up	-	-	-	-
94547	Up	-	GO:0005488//binding;GO:0035251//UDP-glucosyltransferase activity;GO:0019203//carbohydrate phosphatase activity	GO:0005991//trehalose metabolic process	gi|255540727|ref|XP_002511428.1|/3.51132e-41/trehalose-6-phosphate synthase, putative [Ricinus communis]
94649	Up	GO:0031980//mitochondrial lumen	GO:0046914//transition metal ion binding;GO:0016639//oxidoreductase activity, acting on the CH-NH2 group of donors, NAD or NADP as acceptor;GO:0032559//adenyl ribonucleotide binding	GO:0009642//response to light intensity;GO:0010038//response to metal ion;GO:0019222//regulation of metabolic process;GO:0006519//cellular amino acid and derivative metabolic process;GO:0006970//response to osmotic stress	gi|255568914|ref|XP_002525427.1|/9.24977e-50/glutamate dehydrogenase, putative [Ricinus communis]
94777	Up	GO:0009536//plastid	GO:0004721//phosphoprotein phosphatase activity	-	gi|255547560|ref|XP_002514837.1|/1.62729e-46/protein phosphatase-2c, putative [Ricinus communis]
94789	Up	GO:0030312//external encapsulating structure	GO:0004175//endopeptidase activity;GO:0016628//oxidoreductase activity, acting on the CH-CH group of donors, NAD or NADP as acceptor	GO:0019538//protein metabolic process;GO:0012501//programmed cell death	gi|52546920|gb|AAU81593.1|/4.88829e-51/cysteine proteinase [Petunia x hybrida]
94792	Up	-	-	-	-
94793	Up	GO:0005840//ribosome;GO:0043231//intracellular membrane-bounded organelle	GO:0019842//vitamin binding;GO:0004672//protein kinase activity;GO:0046914//transition metal ion binding;GO:0016421//CoA carboxylase activity;GO:0032559//adenyl ribonucleotide binding	GO:0006551//leucine metabolic process;GO:0006464//protein modification process	gi|255567518|ref|XP_002524738.1|/2.97251e-40/acetyl-CoA carboxylase, putative [Ricinus communis]
94803	Up	-	-	-	-
95021	Up	-	GO:0019206//nucleoside kinase activity;GO:0032559//adenyl ribonucleotide binding	GO:0055086//nucleobase, nucleoside and nucleotide metabolic process	gi|255557206|ref|XP_002519634.1|/1.91583e-47/uridine cytidine kinase I, putative [Ricinus communis]
95023	Up	-	-	-	-
95128	Up	-	-	-	gi|255635974|gb|ACU18333.1|/2.79872e-06/unknown [Glycine max]
95394	Up	-	-	-	-
95475	Up	-	-	-	-
95501	Up	GO:0009536//plastid	GO:0046872//metal ion binding;GO:0016778;GO:0032559//adenyl ribonucleotide binding	GO:0009124//nucleoside monophosphate biosynthetic process	gi|62286955|sp|Q9XG99.1|KPRS2_SPIOL/2.57465e-52/RecName: Full=Ribose-phosphate pyrophosphokinase 2, chloroplastic; AltName: Full=Phosphoribosyl pyrophosphate synthase 2; Flags: Precursor
95669	Up	-	GO:0003824//catalytic activity	GO:0008152//metabolic process	gi|297734349|emb|CBI15596.3|/3.27968e-23/unnamed protein product [Vitis vinifera]
95854	Up	-	-	-	-
95957	Up	GO:0009536//plastid	GO:0046872//metal ion binding;GO:0016778;GO:0032559//adenyl ribonucleotide binding	GO:0009124//nucleoside monophosphate biosynthetic process	gi|62286955|sp|Q9XG99.1|KPRS2_SPIOL/1.97134e-52/RecName: Full=Ribose-phosphate pyrophosphokinase 2, chloroplastic; AltName: Full=Phosphoribosyl pyrophosphate synthase 2; Flags: Precursor
96160	Up	GO:0005618//cell wall	GO:0030246//carbohydrate binding;GO:0043167//ion binding;GO:0015925	GO:0044238//primary metabolic process;GO:0006950//response to stress	gi|114217395|dbj|BAF31233.1|/1.12602e-15/beta-D-galactosidase [Persea americana]
96259	Up	-	-	GO:0006350//transcription	gi|224113331|ref|XP_002316459.1|/4.13043e-10/AP2 domain-containing transcription factor [Populus trichocarpa]
96527	Up	-	GO:0016647//oxidoreductase activity, acting on the CH-NH group of donors, oxygen as acceptor	GO:0006760//folic acid and derivative metabolic process	gi|296083791|emb|CBI24008.3|/4.24469e-31/unnamed protein product [Vitis vinifera]
96664	Up	GO:0005777//peroxisome	GO:0030554//adenyl nucleotide binding;GO:0016634	GO:0009062//fatty acid catabolic process	gi|312282043|dbj|BAJ33887.1|/1.55147e-49/unnamed protein product [Thellungiella halophila]
96835	Up	GO:0009532//plastid stroma	-	-	gi|294460946|gb|ADE76045.1|/6.76946e-21/unknown [Picea sitchensis]
96854	Up	-	-	-	-
96857	Up	GO:0044464//cell part;GO:0043234//protein complex	GO:0030246//carbohydrate binding;GO:0043167//ion binding;GO:0015925	GO:0044238//primary metabolic process	gi|255538780|ref|XP_002510455.1|/8.77988e-45/beta-galactosidase, putative [Ricinus communis]
96964	Up	-	GO:0004091//carboxylesterase activity;GO:0004857//enzyme inhibitor activity	-	gi|60459401|gb|AAX20046.1|/7.47637e-12/DC1.2-like [Capsicum annuum]
97120	Up	-	-	-	-
97174	Up	GO:0005618//cell wall	GO:0030246//carbohydrate binding;GO:0043167//ion binding;GO:0015925	GO:0044238//primary metabolic process;GO:0006950//response to stress	gi|255572957|ref|XP_002527409.1|/3.54423e-54/beta-galactosidase, putative [Ricinus communis]
97184	Up	-	-	-	-
97291	Up	GO:0042579//microbody	GO:0008483//transaminase activity;GO:0048037//cofactor binding	GO:0010260//organ senescence;GO:0006519//cellular amino acid and derivative metabolic process	gi|255551036|ref|XP_002516566.1|/4.48346e-49/aspartate aminotransferase, putative [Ricinus communis]
97313	Up	-	-	-	-
97365	Up	-	GO:0004753//saccharopine dehydrogenase activity	GO:0008152//metabolic process	gi|23193176|gb|AAN14411.1|/5.85558e-49/monofunctional lysine-ketoglutarate reductase 1 [Gossypium hirsutum]
97396	Up	GO:0016020//membrane	-	-	gi|296089715|emb|CBI39534.3|/6.10189e-22/unnamed protein product [Vitis vinifera]
97410	Up	-	GO:0046914//transition metal ion binding;GO:0016616//oxidoreductase activity, acting on the CH-OH group of donors, NAD or NADP as acceptor;GO:0048037//cofactor binding;GO:0016832//aldehyde-lyase activity	GO:0009081//branched chain family amino acid metabolic process;GO:0006007//glucose catabolic process	gi|255579255|ref|XP_002530473.1|/2.09233e-30/Fructose-bisphosphate aldolase, putative [Ricinus communis]
97622	Up	-	GO:0005488//binding;GO:0015925	GO:0008152//metabolic process	gi|18328|emb|CAA40459.1|/2.15283e-35/CARSR12 [Dianthus caryophyllus]
97655	Up	-	GO:0004030//aldehyde dehydrogenase [NAD(P)+] activity	GO:0009725//response to hormone stimulus;GO:0044237//cellular metabolic process;GO:0009414//response to water deprivation;GO:0006970//response to osmotic stress	gi|59860157|gb|AAX09646.1|/2.28691e-45/aldehyde dehydrogenase family 7 member A1 [Euphorbia characias]
97701	Up	-	-	-	gi|19698929|gb|AAL91200.1|/6.68484e-29/unknown protein [Arabidopsis thaliana]
97868	Up	-	-	-	-
98049	Up	GO:0043231//intracellular membrane-bounded organelle	GO:0005488//binding;GO:0016645//oxidoreductase activity, acting on the CH-NH group of donors	GO:0006560//proline metabolic process;GO:0006950//response to stress	gi|49182344|gb|AAT57674.1|/6.43759e-32/proline oxidase/dehydrogenase 1 [Nicotiana tabacum]
98286	Up	-	-	-	-
98301	Up	-	-	-	-
98348	Up	-	-	-	gi|8131905|gb|AAF73132.1|AF149017_1/9.36076e-07/homogentisate 1,2-dioxygenase [Solanum lycopersicum]
98490	Up	-	GO:0004030//aldehyde dehydrogenase [NAD(P)+] activity	GO:0009725//response to hormone stimulus;GO:0044237//cellular metabolic process;GO:0009414//response to water deprivation;GO:0006970//response to osmotic stress	gi|255635433|gb|ACU18069.1|/2.87633e-48/unknown [Glycine max]
98645	Up	-	GO:0030554//adenyl nucleotide binding;GO:0046914//transition metal ion binding	-	gi|255563727|ref|XP_002522865.1|/1.02284e-40/electron transport oxidoreductase, putative [Ricinus communis]
98698	Up	GO:0016020//membrane	GO:0042887;GO:0005372//water transmembrane transporter activity	GO:0042044//fluid transport;GO:0042886//amide transport	gi|4884866|gb|AAD31847.1|AF133531_1/5.83504e-20/water channel protein MipI [Mesembryanthemum crystallinum]
98994	Up	-	GO:0008194//UDP-glycosyltransferase activity	GO:0005975//carbohydrate metabolic process	gi|224101685|ref|XP_002312381.1|/5.56726e-55/glycosyltransferase, CAZy family GT8 [Populus trichocarpa]
99002	Up	-	GO:0046914//transition metal ion binding	-	gi|255547924|ref|XP_002515019.1|/3.74298e-43/protein binding protein, putative [Ricinus communis]
99031	Up	-	-	-	gi|225461564|ref|XP_002282834.1|/6.24159e-06/PREDICTED: hypothetical protein [Vitis vinifera]
99138	Up	-	-	-	-
99186	Up	-	-	-	-
99276	Up	-	-	-	gi|296081148|emb|CBI18174.3|/7.49834e-52/unnamed protein product [Vitis vinifera]
99400	Up	-	GO:0016301//kinase activity	GO:0006950//response to stress	gi|118486233|gb|ABK94958.1|/4.27761e-31/unknown [Populus trichocarpa]
99501	Up	-	-	-	-
99550	Up	-	-	-	-
99832	Up	-	-	-	-
99926	Up	-	-	-	gi|255567076|ref|XP_002524520.1|/1.66656e-35/rab3 gtpase-activating protein non-catalytic subunit, putative [Ricinus communis]
100365	Up	GO:0009536//plastid	GO:0003824//catalytic activity	GO:0008152//metabolic process	gi|21536785|gb|AAM61117.1|/1.45651e-15/short chain alcohol dehydrogenase-like [Arabidopsis thaliana]
100615	Up	GO:0005618//cell wall	-	-	gi|171854681|dbj|BAG16530.1|/1.69469e-56/putative phosphate-induced protein [Capsicum chinense]
100747	Up	-	-	-	gi|255547748|ref|XP_002514931.1|/6.85605e-58/Protein AFR, putative [Ricinus communis]
100757	Up	-	-	-	-
100799	Up	-	-	GO:0009314//response to radiation;GO:0009725//response to hormone stimulus	gi|220702739|gb|ACL81168.1|/1.39432e-26/jasmonate resistant 1-like protein [Mirabilis jalapa]
100868	Up	-	GO:0016647//oxidoreductase activity, acting on the CH-NH group of donors, oxygen as acceptor	GO:0006760//folic acid and derivative metabolic process	gi|15224169|ref|NP_180034.1|/5.09635e-45/sarcosine oxidase family protein [Arabidopsis thaliana]
100935	Up	-	GO:0016649//oxidoreductase activity, acting on the CH-NH group of donors, quinone or similar compound as acceptor	GO:0008152//metabolic process	gi|297743836|emb|CBI36719.3|/4.1736e-31/unnamed protein product [Vitis vinifera]
100972	Up	-	-	-	gi|47824985|gb|AAT38758.1|/1.06512e-34/Putative gag-pol polyprotein, identical [Solanum demissum]
101066	Up	GO:0031410//cytoplasmic vesicle	GO:0016160//amylase activity;GO:0046872//metal ion binding	GO:0005985//sucrose metabolic process;GO:0005982//starch metabolic process	gi|115476856|ref|NP_001062024.1|/2.42983e-55/Os08g0473900 [Oryza sativa Japonica Group]
101175	Up	GO:0043231//intracellular membrane-bounded organelle;GO:0031410//cytoplasmic vesicle	GO:0005488//binding;GO:0016301//kinase activity	-	gi|296088901|emb|CBI38450.3|/2.88362e-40/unnamed protein product [Vitis vinifera]
101277	Up	-	-	-	-
101302	Up	-	-	-	-
101343	Up	-	-	-	gi|255552235|ref|XP_002517162.1|/4.61984e-17/basic 7S globulin 2 precursor small subunit, putative [Ricinus communis]
101384	Up	-	-	-	-
101515	Up	GO:0005840//ribosome;GO:0043231//intracellular membrane-bounded organelle	GO:0019842//vitamin binding;GO:0004672//protein kinase activity;GO:0046914//transition metal ion binding;GO:0016421//CoA carboxylase activity;GO:0032559//adenyl ribonucleotide binding	GO:0006551//leucine metabolic process;GO:0006464//protein modification process	gi|297843108|ref|XP_002889435.1|/1.72912e-56/3-methylcrotonyl-CoA carboxylase 1 [Arabidopsis lyrata subsp. lyrata]
101746	Up	GO:0031980//mitochondrial lumen	GO:0016421//CoA carboxylase activity;GO:0046914//transition metal ion binding	GO:0006551//leucine metabolic process	gi|297741267|emb|CBI32398.3|/1.84508e-50/unnamed protein product [Vitis vinifera]
102011	Up	-	-	-	-
102133	Up	-	-	-	gi|255574982|ref|XP_002528397.1|/2.23928e-48/conserved hypothetical protein [Ricinus communis]
102284	Up	-	GO:0004091//carboxylesterase activity	GO:0044238//primary metabolic process	gi|255548495|ref|XP_002515304.1|/2.64518e-49/triacylglycerol lipase, putative [Ricinus communis]
102285	Up	-	GO:0004091//carboxylesterase activity	GO:0044238//primary metabolic process	gi|255548495|ref|XP_002515304.1|/2.39247e-50/triacylglycerol lipase, putative [Ricinus communis]
102407	Up	-	-	-	-
102509	Up	GO:0005777//peroxisome;GO:0016020//membrane;GO:0031410//cytoplasmic vesicle	GO:0046872//metal ion binding;GO:0005504//fatty acid binding	GO:0006810//transport;GO:0010038//response to metal ion	gi|255570593|ref|XP_002526253.1|/2.5469e-52/acyl-coenzyme A binding domain containing, putative [Ricinus communis]
102633	Up	-	GO:0046872//metal ion binding;GO:0003824//catalytic activity	-	gi|307949714|gb|ADN96692.1|/3.82739e-16/peroxidase 5 [Rubia cordifolia]
102749	Up	GO:0043231//intracellular membrane-bounded organelle	GO:0046914//transition metal ion binding;GO:0016812//hydrolase activity, acting on carbon-nitrogen (but not peptide) bonds, in cyclic amides;GO:0004520//endodeoxyribonuclease activity	GO:0000255//allantoin metabolic process	gi|24745931|dbj|BAC23046.1|/9.6208e-60/putative allantoinase [Solanum tuberosum]
102763	Up	-	-	-	gi|255570661|ref|XP_002526285.1|/3.43773e-41/catalytic, putative [Ricinus communis]
103018	Up	GO:0005618//cell wall	GO:0015926//glucosidase activity	GO:0044238//primary metabolic process	gi|32481073|gb|AAP83934.1|/3.19421e-39/auxin-induced beta-glucosidase [Chenopodium rubrum]
103143	Up	-	-	-	gi|217331222|gb|ACK38253.1|/1.0022e-08/pathogenesis-related protein [Tamarix hispida]
103272	Up	-	-	-	-
103443	Up	-	GO:0016624//oxidoreductase activity, acting on the aldehyde or oxo group of donors, disulfide as acceptor	GO:0008152//metabolic process	gi|224034853|gb|ACN36502.1|/7.92254e-14/unknown [Zea mays]
103548	Up	-	-	-	gi|89953439|gb|ABD83313.1|/1.52666e-28/Fgenesh protein 60 [Beta vulgaris]
103641	Up	GO:0031224//intrinsic to membrane	GO:0016491//oxidoreductase activity;GO:0005506//iron ion binding	GO:0048878//chemical homeostasis;GO:0016129	gi|255569892|ref|XP_002525909.1|/5.18657e-69/cytochrome P450, putative [Ricinus communis]
103910	Up	-	-	-	gi|297742092|emb|CBI33879.3|/2.96029e-08/unnamed protein product [Vitis vinifera]
103951	Up	-	-	-	-
104006	Up	-	-	-	-
104099	Up	GO:0005777//peroxisome	GO:0016747//transferase activity, transferring acyl groups other than amino-acyl groups;GO:0046912//transferase activity, transferring acyl groups, acyl groups converted into alkyl on transfer	GO:0009060//aerobic respiration;GO:0044262//cellular carbohydrate metabolic process	gi|14388724|gb|AAK61849.1|/1.06556e-66/malate synthase [Metroxylon vitiense]
104275	Up	-	GO:0016758//transferase activity, transferring hexosyl groups	-	gi|302141978|emb|CBI19181.3|/8.18498e-43/unnamed protein product [Vitis vinifera]
104360	Up	GO:0016020//membrane;GO:0031410//cytoplasmic vesicle	-	-	gi|297739732|emb|CBI29914.3|/3.4339e-33/unnamed protein product [Vitis vinifera]
104365	Up	-	-	-	-
104373	Up	GO:0043231//intracellular membrane-bounded organelle	GO:0004030//aldehyde dehydrogenase [NAD(P)+] activity	GO:0008152//metabolic process	gi|115467518|ref|NP_001057358.1|/2.43252e-71/Os06g0270900 [Oryza sativa Japonica Group]
104377	Up	GO:0005576//extracellular region;GO:0005618//cell wall	GO:0015926//glucosidase activity	GO:0044238//primary metabolic process;GO:0003006//reproductive developmental process	gi|32481073|gb|AAP83934.1|/2.35947e-74/auxin-induced beta-glucosidase [Chenopodium rubrum]
104426	Up	GO:0031224//intrinsic to membrane;GO:0043231//intracellular membrane-bounded organelle;GO:0044444//cytoplasmic part	-	GO:0046620//regulation of organ growth;GO:0048316//seed development;GO:0023033;GO:0008361//regulation of cell size;GO:0010467//gene expression	gi|42563076|ref|NP_177107.2|/1.39291e-50/EXS family protein / ERD1/XPR1/SYG1 family protein [Arabidopsis thaliana]
104432	Up	-	-	-	gi|109676342|gb|ABG37653.1|/7.16011e-31/integrase [Populus trichocarpa]
104512	Up	-	-	-	-
104624	Up	-	GO:0016832//aldehyde-lyase activity;GO:0046914//transition metal ion binding;GO:0016616//oxidoreductase activity, acting on the CH-OH group of donors, NAD or NADP as acceptor;GO:0048037//cofactor binding	GO:0006007//glucose catabolic process;GO:0009081//branched chain family amino acid metabolic process	gi|297734349|emb|CBI15596.3|/5.79485e-57/unnamed protein product [Vitis vinifera]
104727	Up	-	-	-	-
104730	Up	-	-	-	-
104904	Up	-	-	-	gi|295841810|dbj|BAJ06702.1|/2.21281e-11/unnamed protein product [Solanum lycopersicum]
105042	Up	-	-	-	-
105158	Up	-	-	-	-
105207	Up	-	-	-	-
105356	Up	-	GO:0004753//saccharopine dehydrogenase activity	GO:0008152//metabolic process	gi|255550269|ref|XP_002516185.1|/3.53428e-70/aminoadipic semialdehyde synthase, putative [Ricinus communis]
105361	Up	GO:0016020//membrane	-	-	gi|15229019|ref|NP_190443.1|/1.71079e-40/nodulin MtN3 family protein [Arabidopsis thaliana]
105616	Up	GO:0044464//cell part	GO:0005275//amine transmembrane transporter activity	-	gi|255559603|ref|XP_002520821.1|/3.92884e-37/amino acid transporter, putative [Ricinus communis]
105624	Up	-	-	-	-
105649	Up	GO:0043231//intracellular membrane-bounded organelle	GO:0001071	GO:0010468//regulation of gene expression;GO:0009725//response to hormone stimulus	gi|255540091|ref|XP_002511110.1|/1.14577e-28/DNA binding protein, putative [Ricinus communis]
105676	Up	-	-	-	-
105741	Up	-	GO:0016301//kinase activity	GO:0006071//glycerol metabolic process;GO:0009636//response to toxin;GO:0051707//response to other organism	gi|40716075|gb|AAR88660.1|/1.86847e-50/glycerol kinase [Pandanus amaryllifolius]
105776	Up	-	-	-	gi|297737683|emb|CBI26884.3|/2.30177e-08/unnamed protein product [Vitis vinifera]
105806	Up	-	GO:0004871//signal transducer activity	GO:0006351//transcription, DNA-dependent;GO:0023060	gi|255646817|gb|ACU23880.1|/6.03862e-33/unknown [Glycine max]
105829	Up	-	-	-	gi|255552235|ref|XP_002517162.1|/3.42362e-20/basic 7S globulin 2 precursor small subunit, putative [Ricinus communis]
105865	Up	GO:0031980//mitochondrial lumen	GO:0003995//acyl-CoA dehydrogenase activity;GO:0032559//adenyl ribonucleotide binding	GO:0008152//metabolic process	gi|112005099|gb|ABH85388.1|/3.26265e-71/isovaleryl-CoA dehydrogenase [Beta vulgaris]
106162	Up	-	-	-	-
106337	Up	-	GO:0003824//catalytic activity	GO:0008152//metabolic process	gi|255562615|ref|XP_002522313.1|/1.68786e-60/short-chain dehydrogenase, putative [Ricinus communis]
106358	Up	-	-	-	-
106423	Up	-	-	-	-
106485	Up	GO:0042579//microbody;GO:0016020//membrane	GO:0046914//transition metal ion binding;GO:0048037//cofactor binding;GO:0008483//transaminase activity	GO:0010260//organ senescence;GO:0009064//glutamine family amino acid metabolic process;GO:0009066//aspartate family amino acid metabolic process;GO:0043648//dicarboxylic acid metabolic process	gi|312282081|dbj|BAJ33906.1|/1.07863e-78/unnamed protein product [Thellungiella halophila]
106621	Up	GO:0044464//cell part	GO:0042626//ATPase activity, coupled to transmembrane movement of substances;GO:0015604//phosphonate transmembrane transporter activity;GO:0032559//adenyl ribonucleotide binding	-	gi|255572797|ref|XP_002527331.1|/1.89349e-62/ATP-binding cassette transporter, putative [Ricinus communis]
106629	Up	-	GO:0048037//cofactor binding;GO:0016832//aldehyde-lyase activity	GO:0006566//threonine metabolic process	gi|255561931|ref|XP_002521974.1|/2.01051e-72/l-allo-threonine aldolase, putative [Ricinus communis]
106631	Up	-	-	-	-
106662	Up	-	GO:0003824//catalytic activity	GO:0008152//metabolic process	gi|255562615|ref|XP_002522313.1|/1.18966e-40/short-chain dehydrogenase, putative [Ricinus communis]
106948	Up	GO:0005576//extracellular region;GO:0005618//cell wall	GO:0015926//glucosidase activity	GO:0044238//primary metabolic process;GO:0003006//reproductive developmental process	gi|32481073|gb|AAP83934.1|/2.71866e-75/auxin-induced beta-glucosidase [Chenopodium rubrum]
106976	Up	GO:0019866//organelle inner membrane;GO:0009526//plastid envelope;GO:0031224//intrinsic to membrane	GO:0015300//solute:solute antiporter activity	GO:0006862//nucleotide transport;GO:0009987//cellular process	gi|255547125|ref|XP_002514620.1|/2.58669e-54/ADP,ATP carrier protein, putative [Ricinus communis]
107177	Up	-	-	-	gi|31879434|dbj|BAC77695.1|/1.35462e-21/salt-induced protein [Atriplex nummularia]
107263	Up	GO:0016020//membrane	-	GO:0034285;GO:0009746	gi|46577796|gb|AAT01418.1|/7.76861e-57/putative stress-responsive protein [Tamarix androssowii]
107307	Up	-	-	-	-
107395	Up	GO:0009536//plastid	GO:0016903//oxidoreductase activity, acting on the aldehyde or oxo group of donors;GO:0016744	GO:0006090//pyruvate metabolic process;GO:0006772//thiamin metabolic process;GO:0006779//porphyrin biosynthetic process;GO:0006721//terpenoid metabolic process	gi|255551595|ref|XP_002516843.1|/2.33106e-80/1-deoxyxylulose-5-phosphate synthase, putative [Ricinus communis]
107436	Up	GO:0044464//cell part	-	-	gi|211906510|gb|ACJ11748.1|/9.00298e-24/major latex-like protein [Gossypium hirsutum]
107654	Up	-	-	-	-
107731	Up	-	-	-	-
107846	Up	-	-	-	-
107864	Up	GO:0043231//intracellular membrane-bounded organelle	GO:0016624//oxidoreductase activity, acting on the aldehyde or oxo group of donors, disulfide as acceptor;GO:0004738//pyruvate dehydrogenase activity	GO:0008152//metabolic process	gi|15222731|ref|NP_175947.1|/5.90861e-85/BCDH BETA1 (BRANCHED-CHAIN ALPHA-KETO ACID DECARBOXYLASE E1 BETA SUBUNIT); 3-methyl-2-oxobutanoate dehydrogenase (2-methylpropanoyl-transferring)/ catalytic [Arabidopsis thaliana]
107868	Up	-	GO:0043169//cation binding;GO:0016791//phosphatase activity	-	gi|297741914|emb|CBI33349.3|/2.56297e-88/unnamed protein product [Vitis vinifera]
107875	Up	-	GO:0048037//cofactor binding;GO:0008483//transaminase activity	-	gi|297735576|emb|CBI18070.3|/5.72295e-80/unnamed protein product [Vitis vinifera]
107949	Up	GO:0019866//organelle inner membrane;GO:0031224//intrinsic to membrane	-	GO:0006810//transport;GO:0009987//cellular process	gi|224139144|ref|XP_002322991.1|/9.94266e-80/predicted protein [Populus trichocarpa]
107958	Up	GO:0043231//intracellular membrane-bounded organelle	GO:0016624//oxidoreductase activity, acting on the aldehyde or oxo group of donors, disulfide as acceptor	GO:0008152//metabolic process	gi|224029197|gb|ACN33674.1|/2.53428e-75/unknown [Zea mays]
108055	Up	-	-	-	gi|255574982|ref|XP_002528397.1|/6.73619e-28/conserved hypothetical protein [Ricinus communis]
108090	Up	GO:0042598//vesicular fraction	GO:0016709//oxidoreductase activity, acting on paired donors, with incorporation or reduction of molecular oxygen, NADH or NADPH as one donor, and incorporation of one atom of oxygen;GO:0046872//metal ion binding	GO:0006720//isoprenoid metabolic process	gi|255540467|ref|XP_002511298.1|/2.77813e-37/cytochrome P450, putative [Ricinus communis]
108183	Up	GO:0031224//intrinsic to membrane	GO:0015604//phosphonate transmembrane transporter activity;GO:0017111//nucleoside-triphosphatase activity;GO:0032559//adenyl ribonucleotide binding	GO:0051234//establishment of localization	gi|297743359|emb|CBI36226.3|/4.76778e-77/unnamed protein product [Vitis vinifera]
108263	Up	-	-	-	-
108295	Up	GO:0009536//plastid	GO:0046872//metal ion binding;GO:0016778;GO:0032559//adenyl ribonucleotide binding	GO:0009124//nucleoside monophosphate biosynthetic process	gi|62286955|sp|Q9XG99.1|KPRS2_SPIOL/1.15099e-33/RecName: Full=Ribose-phosphate pyrophosphokinase 2, chloroplastic; AltName: Full=Phosphoribosyl pyrophosphate synthase 2; Flags: Precursor
108296	Up	-	GO:0016616//oxidoreductase activity, acting on the CH-OH group of donors, NAD or NADP as acceptor;GO:0046914//transition metal ion binding	GO:0008152//metabolic process	gi|296082656|emb|CBI21661.3|/1.72392e-21/unnamed protein product [Vitis vinifera]
108308	Up	GO:0005618//cell wall	GO:0030246//carbohydrate binding;GO:0043167//ion binding;GO:0015925	GO:0044238//primary metabolic process;GO:0006950//response to stress	gi|297743077|emb|CBI35944.3|/4.76893e-80/unnamed protein product [Vitis vinifera]
108391	Up	-	GO:0004553//hydrolase activity, hydrolyzing O-glycosyl compounds	-	gi|74476783|gb|ABA08442.1|/3.82492e-93/neutral/alkaline invertase [Manihot esculenta]
108477	Up	-	-	-	-
108538	Up	-	-	-	-
108598	Up	-	GO:0046914//transition metal ion binding;GO:0016616//oxidoreductase activity, acting on the CH-OH group of donors, NAD or NADP as acceptor;GO:0048037//cofactor binding;GO:0016832//aldehyde-lyase activity	GO:0009081//branched chain family amino acid metabolic process;GO:0006007//glucose catabolic process	gi|297734349|emb|CBI15596.3|/5.28189e-69/unnamed protein product [Vitis vinifera]
108620	Up	-	GO:0004030//aldehyde dehydrogenase [NAD(P)+] activity	GO:0009725//response to hormone stimulus;GO:0044237//cellular metabolic process;GO:0009414//response to water deprivation;GO:0006970//response to osmotic stress	gi|59860157|gb|AAX09646.1|/1.03993e-88/aldehyde dehydrogenase family 7 member A1 [Euphorbia characias]
108727	Up	-	GO:0046914//transition metal ion binding;GO:0016706//oxidoreductase activity, acting on paired donors, with incorporation or reduction of molecular oxygen, 2-oxoglutarate as one donor, and incorporation of one atom each of oxygen into both donors	GO:0008152//metabolic process	gi|224083474|ref|XP_002307041.1|/1.40324e-77/gibberellin 20-oxidase [Populus trichocarpa]
108816	Up	GO:0005624//membrane fraction;GO:0016020//membrane;GO:0009536//plastid	GO:0005515//protein binding	GO:0009605//response to external stimulus;GO:0016044//cellular membrane organization;GO:0009607//response to biotic stimulus;GO:0033205//cell cycle cytokinesis;GO:0006810//transport	gi|255542090|ref|XP_002512109.1|/5.68282e-26/synaptosomal associated protein, putative [Ricinus communis]
108835	Up	-	-	-	-
108991	Up	-	-	-	gi|307136287|gb|ADN34114.1|/2.16795e-52/retrotransposon protein [Cucumis melo subsp. melo]
109098	Up	-	GO:0004091//carboxylesterase activity	GO:0044238//primary metabolic process	gi|297848470|ref|XP_002892116.1|/1.13822e-72/lipase class 3 family protein [Arabidopsis lyrata subsp. lyrata]
109117	Up	GO:0016020//membrane	-	-	gi|42563076|ref|NP_177107.2|/3.58786e-26/EXS family protein / ERD1/XPR1/SYG1 family protein [Arabidopsis thaliana]
109176	Up	-	-	-	-
109216	Up	GO:0016021//integral to membrane;GO:0031410//cytoplasmic vesicle;GO:0071944	GO:0016798//hydrolase activity, acting on glycosyl bonds;GO:0016758//transferase activity, transferring hexosyl groups	GO:0009888//tissue development;GO:0005975//carbohydrate metabolic process;GO:0009827//plant-type cell wall modification	gi|76786474|gb|ABA54988.1|/2.21819e-55/xyloglucan endotransglycosylase hydrolase [Apium graveolens]
109296	Up	-	-	-	-
109347	Up	-	-	-	-
109426	Up	-	-	-	gi|225428418|ref|XP_002283820.1|/1.17096e-14/PREDICTED: hypothetical protein [Vitis vinifera]
109431	Up	GO:0031980//mitochondrial lumen	GO:0016421//CoA carboxylase activity;GO:0046914//transition metal ion binding	GO:0006551//leucine metabolic process	gi|255555437|ref|XP_002518755.1|/1.2063e-96/Methylcrotonoyl-CoA carboxylase beta chain, mitochondrial precursor, putative [Ricinus communis]
109483	Up	-	-	-	-
109585	Up	-	-	-	gi|296081595|emb|CBI20600.3|/8.40974e-24/unnamed protein product [Vitis vinifera]
109605	Up	-	-	-	-
109704	Up	GO:0031224//intrinsic to membrane;GO:0043231//intracellular membrane-bounded organelle	GO:0005249//voltage-gated potassium channel activity;GO:0005221//intracellular cyclic nucleotide activated cation channel activity;GO:0005515//protein binding;GO:0000166//nucleotide binding	GO:0006810//transport;GO:0023033;GO:0033554//cellular response to stress	gi|312282005|dbj|BAJ33868.1|/4.86556e-83/unnamed protein product [Thellungiella halophila]
109707	Up	GO:0016020//membrane	-	-	gi|296084762|emb|CBI25905.3|/1.29535e-43/unnamed protein product [Vitis vinifera]
109723	Up	-	GO:0003824//catalytic activity	GO:0008152//metabolic process	gi|297850224|ref|XP_002892993.1|/9.58423e-47/ketose-bisphosphate aldolase class-II family protein [Arabidopsis lyrata subsp. lyrata]
109846	Up	-	GO:0005488//binding	-	gi|6466937|gb|AAF13073.1|AC011621_1/1.5147e-47/putative retroelement pol polyprotein [Arabidopsis thaliana]
110000	Up	GO:0044424//intracellular part	GO:0016773//phosphotransferase activity, alcohol group as acceptor;GO:0032559//adenyl ribonucleotide binding	GO:0019321//pentose metabolic process;GO:0016310//phosphorylation;GO:0010467//gene expression;GO:0019318//hexose metabolic process	gi|211906530|gb|ACJ11758.1|/2.88045e-49/arabinose kinase [Gossypium hirsutum]
110061	Up	-	-	-	gi|224144225|ref|XP_002336121.1|/6.56558e-09/predicted protein [Populus trichocarpa]
110178	Up	GO:0042579//microbody	GO:0008483//transaminase activity;GO:0048037//cofactor binding	GO:0010260//organ senescence;GO:0009064//glutamine family amino acid metabolic process;GO:0009066//aspartate family amino acid metabolic process;GO:0043648//dicarboxylic acid metabolic process	gi|115440075|ref|NP_001044317.1|/8.44718e-60/Os01g0760600 [Oryza sativa Japonica Group]
110221	Up	-	-	-	-
110332	Up	GO:0043234//protein complex;GO:0043231//intracellular membrane-bounded organelle	GO:0043169//cation binding;GO:0004721//phosphoprotein phosphatase activity	GO:0006464//protein modification process	gi|55296314|dbj|BAD68132.1|/2.83202e-98/putative diphosphonucleotide phosphatase 1 [Oryza sativa Japonica Group]
110434	Up	GO:0031224//intrinsic to membrane	GO:0004888//transmembrane receptor activity	GO:0015918//sterol transport	gi|297745553|emb|CBI40718.3|/2.30951e-87/unnamed protein product [Vitis vinifera]
110519	Up	GO:0005618//cell wall;GO:0031410//cytoplasmic vesicle	GO:0016787//hydrolase activity	GO:0044238//primary metabolic process	gi|257286215|dbj|BAI23204.1|/2.11587e-112/acetylcholinesterase [Salicornia europaea]
110595	Up	-	GO:0004091//carboxylesterase activity	GO:0006007//glucose catabolic process	gi|255541996|ref|XP_002512062.1|/3.00649e-69/6-phosphogluconolactonase, putative [Ricinus communis]
110601	Up	GO:0005618//cell wall;GO:0043231//intracellular membrane-bounded organelle;GO:0005576//extracellular region	GO:0004553//hydrolase activity, hydrolyzing O-glycosyl compounds	GO:0019566//arabinose metabolic process;GO:0000272//polysaccharide catabolic process	gi|255565362|ref|XP_002523672.1|/1.99339e-105/Alpha-N-arabinofuranosidase 1 precursor, putative [Ricinus communis]
110611	Up	GO:0005618//cell wall;GO:0043231//intracellular membrane-bounded organelle;GO:0005576//extracellular region	GO:0004553//hydrolase activity, hydrolyzing O-glycosyl compounds	GO:0019566//arabinose metabolic process;GO:0000272//polysaccharide catabolic process	gi|296882314|gb|ADH83380.1|/7.62775e-81/alpha-L-arabinofuranosidase [Medicago truncatula]
110654	Up	-	-	-	gi|255558128|ref|XP_002520092.1|/1.39752e-13/mads box protein, putative [Ricinus communis]
110671	Up	-	-	-	gi|133711974|gb|ABO36677.1|/1.35361e-08/vicilin [Pistacia vera]
110822	Up	-	-	-	-
111120	Up	-	GO:0016846//carbon-sulfur lyase activity;GO:0070547;GO:0048037//cofactor binding	GO:0044237//cellular metabolic process	gi|224117120|ref|XP_002317481.1|/3.98274e-108/aminotransferase family protein [Populus trichocarpa]
111139	Up	GO:0042579//microbody	GO:0016703;GO:0016408	GO:0009694//jasmonic acid metabolic process;GO:0009850//auxin metabolic process	gi|255565415|ref|XP_002523698.1|/1.82264e-68/AMP dependent CoA ligase, putative [Ricinus communis]
111168	Up	-	GO:0004753//saccharopine dehydrogenase activity	GO:0008152//metabolic process	gi|255550269|ref|XP_002516185.1|/1.07314e-92/aminoadipic semialdehyde synthase, putative [Ricinus communis]
111180	Up	-	-	-	gi|147794669|emb|CAN78026.1|/5.67037e-17/hypothetical protein VITISV_032464 [Vitis vinifera]
111243	Up	-	-	-	-
111322	Up	GO:0009536//plastid	GO:0046872//metal ion binding;GO:0016778;GO:0032559//adenyl ribonucleotide binding	GO:0009124//nucleoside monophosphate biosynthetic process	gi|62286955|sp|Q9XG99.1|KPRS2_SPIOL/5.64022e-31/RecName: Full=Ribose-phosphate pyrophosphokinase 2, chloroplastic; AltName: Full=Phosphoribosyl pyrophosphate synthase 2; Flags: Precursor
111409	Up	-	-	-	gi|32482806|gb|AAP84703.1|/1.62997e-81/putative xyloglucanase inhibitor [Solanum tuberosum]
111534	Up	-	-	-	-
111571	Up	-	GO:0005515//protein binding	-	gi|47558857|gb|AAT35546.1|/5.96248e-122/14-3-3 protein [Tropaeolum majus]
111626	Up	-	-	-	-
112024	Up	-	-	-	-
112043	Up	-	GO:0016832//aldehyde-lyase activity;GO:0046914//transition metal ion binding;GO:0016616//oxidoreductase activity, acting on the CH-OH group of donors, NAD or NADP as acceptor;GO:0048037//cofactor binding	GO:0006007//glucose catabolic process;GO:0009081//branched chain family amino acid metabolic process	gi|297734349|emb|CBI15596.3|/2.3604e-145/unnamed protein product [Vitis vinifera]
112045	Up	-	-	-	gi|33308026|gb|AAQ03084.1|AF401479_1/3.22772e-86/agglutinin [Amaranthus caudatus]
112067	Up	-	-	-	gi|296087699|emb|CBI34955.3|/2.47618e-57/unnamed protein product [Vitis vinifera]
112447	Up	GO:0005618//cell wall;GO:0043231//intracellular membrane-bounded organelle;GO:0005576//extracellular region;GO:0016020//membrane;GO:0031410//cytoplasmic vesicle	GO:0016787//hydrolase activity	GO:0008152//metabolic process	gi|22331076|ref|NP_566473.2|/0/subtilase family protein [Arabidopsis thaliana]
5	Down	-	GO:0004871//signal transducer activity;GO:0030246//carbohydrate binding;GO:0004713//protein tyrosine kinase activity;GO:0032559//adenyl ribonucleotide binding	GO:0006464//protein modification process;GO:0008037//cell recognition	gi|255573210|ref|XP_002527534.1|/1.43088e-83/ATP binding protein, putative [Ricinus communis]
84	Down	GO:0043231//intracellular membrane-bounded organelle	-	-	gi|118485944|gb|ABK94817.1|/1.4768e-85/unknown [Populus trichocarpa]
99	Down	-	GO:0005488//binding	GO:0032501//multicellular organismal process;GO:0048511//rhythmic process	gi|255586867|ref|XP_002534043.1|/8.7327e-56/GATA transcription factor, putative [Ricinus communis]
133	Down	-	-	-	gi|224105109|ref|XP_002313690.1|/9.12438e-31/f-box family protein [Populus trichocarpa]
281	Down	-	-	GO:0006952//defense response	gi|86155939|gb|ABC86707.1|/5.96848e-15/non-race specific disease resistance protein 1-like protein b [Coffea arabica]
302	Down	GO:0044464//cell part	-	GO:0007047//cellular cell wall organization	gi|255559687|ref|XP_002520863.1|/7.941e-118/Alpha-expansin 8 precursor, putative [Ricinus communis]
342	Down	-	GO:0004672//protein kinase activity;GO:0000166//nucleotide binding	GO:0009987//cellular process	gi|224114133|ref|XP_002316676.1|/7.60362e-50/predicted protein [Populus trichocarpa]
388	Down	-	-	-	-
679	Down	GO:0043231//intracellular membrane-bounded organelle	GO:0016868//intramolecular transferase activity, phosphotransferases	GO:0044238//primary metabolic process	gi|534982|emb|CAA53507.1|/1.63328e-43/phosphoglucomutase [Spinacia oleracea]
844	Down	GO:0009579//thylakoid;GO:0009536//plastid	GO:0016209//antioxidant activity;GO:0016491//oxidoreductase activity	-	gi|75324751|sp|Q6UBI3.1|PERQ_SUASA/6.87485e-13/RecName: Full=Peroxiredoxin Q, chloroplastic; AltName: Full=Thioredoxin reductase; Flags: Precursor
852	Down	-	-	-	-
897	Down	-	GO:0016740//transferase activity	-	gi|296087383|emb|CBI33757.3|/4.83165e-47/unnamed protein product [Vitis vinifera]
933	Down	-	-	-	-
981	Down	-	-	-	-
1078	Down	GO:0009526//plastid envelope	GO:0008171//O-methyltransferase activity	GO:0008213;GO:0006779//porphyrin biosynthetic process	gi|7839365|gb|AAF70243.1|AF213968_1/2.22614e-46/S-adenosyl-L-methionine Mg-protoporphyrin IX methyltranserase [Nicotiana tabacum]
1230	Down	GO:0031225//anchored to membrane;GO:0005576//extracellular region;GO:0005618//cell wall	-	-	gi|157273660|gb|ABV27484.1|/7.92712e-30/fasciclin-like arabinogalactan protein 13 [Gossypium hirsutum]
1441	Down	GO:0005618//cell wall;GO:0043231//intracellular membrane-bounded organelle	GO:0043169//cation binding;GO:0016791//phosphatase activity	GO:0055061	gi|116788014|gb|ABK24726.1|/1.61797e-46/unknown [Picea sitchensis]
1509	Down	-	-	-	gi|225457036|ref|XP_002282787.1|/2.99155e-38/PREDICTED: hypothetical protein [Vitis vinifera]
1531	Down	-	-	-	gi|225449861|ref|XP_002265237.1|/1.80836e-45/PREDICTED: hypothetical protein [Vitis vinifera]
1562	Down	-	GO:0042802//identical protein binding;GO:0016772//transferase activity, transferring phosphorus-containing groups	-	gi|225448439|ref|XP_002272022.1|/1.55574e-52/PREDICTED: hypothetical protein [Vitis vinifera]
1648	Down	-	-	-	gi|308811769|ref|XP_003083192.1|/2.28965e-08/unnamed protein product [Ostreococcus tauri]
1686	Down	GO:0009523//photosystem II;GO:0009532//plastid stroma;GO:0009534//chloroplast thylakoid	-	GO:0044237//cellular metabolic process	gi|255571176|ref|XP_002526538.1|/1.40875e-53/Photosystem II reaction center W protein, putative [Ricinus communis]
1692	Down	-	GO:0005506//iron ion binding;GO:0003824//catalytic activity;GO:0016209//antioxidant activity	GO:0008152//metabolic process;GO:0006950//response to stress	gi|1781326|emb|CAA71490.1|/3.88088e-133/peroxidase [Spinacia oleracea]
1778	Down	-	-	-	gi|296086804|emb|CBI32953.3|/3.66332e-14/unnamed protein product [Vitis vinifera]
1860	Down	-	-	-	gi|296080833|emb|CBI18757.3|/1.39547e-57/unnamed protein product [Vitis vinifera]
1900	Down	-	-	-	gi|296090360|emb|CBI40179.3|/2.66761e-83/unnamed protein product [Vitis vinifera]
1921	Down	GO:0031410//cytoplasmic vesicle	-	-	gi|255555345|ref|XP_002518709.1|/1.033e-45/serine-threonine protein kinase, plant-type, putative [Ricinus communis]
1936	Down	GO:0016020//membrane	-	GO:0015833//peptide transport	gi|149900506|gb|ABR32184.1|/1.10561e-18/peptide transporter [Hakea actites]
2154	Down	GO:0044464//cell part	-	GO:0010467//gene expression	gi|255574883|ref|XP_002528348.1|/2.29777e-35/o-linked n-acetylglucosamine transferase, ogt, putative [Ricinus communis]
2273	Down	-	GO:0005488//binding	GO:0032501//multicellular organismal process;GO:0048511//rhythmic process	gi|255586867|ref|XP_002534043.1|/1.06221e-13/GATA transcription factor, putative [Ricinus communis]
2313	Down	-	GO:0005488//binding;GO:0004672//protein kinase activity;GO:0004872//receptor activity	GO:0003006//reproductive developmental process	gi|255562440|ref|XP_002522226.1|/2.24426e-32/receptor kinase, putative [Ricinus communis]
2378	Down	GO:0043231//intracellular membrane-bounded organelle	GO:0004672//protein kinase activity	-	gi|223452333|gb|ACM89494.1|/8.31419e-45/kinase-like protein [Glycine max]
2380	Down	GO:0009536//plastid	GO:0016616//oxidoreductase activity, acting on the CH-OH group of donors, NAD or NADP as acceptor	GO:0019318//hexose metabolic process	gi|3334193|sp|O24357.1|G6PDC_SPIOL/9.40033e-80/RecName: Full=Glucose-6-phosphate 1-dehydrogenase, chloroplastic; Short=G6PD; Flags: Precursor
2493	Down	GO:0005618//cell wall;GO:0005576//extracellular region;GO:0044424//intracellular part	GO:0004091//carboxylesterase activity	GO:0051707//response to other organism	gi|6689892|gb|AAF23892.1|AF152172_1/2.2229e-16/pectin methyl esterase [Solanum tuberosum]
2496	Down	GO:0043231//intracellular membrane-bounded organelle	GO:0016853//isomerase activity	GO:0044267//cellular protein metabolic process	gi|255541858|ref|XP_002511993.1|/6.21621e-30/peptidyl-prolyl cis-trans isomerase B, ppib, putative [Ricinus communis]
2616	Down	GO:0031461//cullin-RING ubiquitin ligase complex	GO:0005488//binding;GO:0019787//small conjugating protein ligase activity	GO:0043161//proteasomal ubiquitin-dependent protein catabolic process;GO:0006952//defense response;GO:0051707//response to other organism;GO:0009719;GO:0023033;GO:0009611//response to wounding;GO:0009908//flower development;GO:0009639//response to red or far red light	gi|296086095|emb|CBI31536.3|/3.54778e-55/unnamed protein product [Vitis vinifera]
2678	Down	-	GO:0016301//kinase activity	-	gi|224119022|ref|XP_002331306.1|/2.74557e-25/predicted protein [Populus trichocarpa]
2821	Down	GO:0031410//cytoplasmic vesicle	-	-	gi|149391301|gb|ABR25668.1|/2.4545e-40/gpi-anchored protein [Oryza sativa Indica Group]
2896	Down	-	-	-	gi|255568824|ref|XP_002525383.1|/9.09726e-72/Polygalacturonase-1 non-catalytic subunit beta precursor, putative [Ricinus communis]
3122	Down	GO:0009536//plastid	-	GO:0006073//cellular glucan metabolic process	gi|15227650|ref|NP_181180.1|/3.43059e-06/SBE2.1 (starch branching enzyme 2.1); 1,4-alpha-glucan branching enzyme [Arabidopsis thaliana]
3263	Down	GO:0043231//intracellular membrane-bounded organelle	-	GO:0008152//metabolic process	gi|255548572|ref|XP_002515342.1|/1.09645e-80/amine oxidase, putative [Ricinus communis]
3267	Down	-	-	-	-
3392	Down	-	-	-	-
3549	Down	-	-	-	-
3551	Down	-	-	-	gi|296081248|emb|CBI17992.3|/9.73613e-20/unnamed protein product [Vitis vinifera]
3574	Down	-	-	-	gi|296084622|emb|CBI25710.3|/2.19379e-38/unnamed protein product [Vitis vinifera]
3609	Down	-	GO:0004553//hydrolase activity, hydrolyzing O-glycosyl compounds	GO:0008152//metabolic process	gi|255568727|ref|XP_002525335.1|/2.05636e-52/Glucan endo-1,3-beta-glucosidase precursor, putative [Ricinus communis]
3835	Down	GO:0009536//plastid	GO:0004091//carboxylesterase activity	GO:0044238//primary metabolic process	gi|4103627|gb|AAD01804.1|/4.79912e-119/lipase [Dianthus caryophyllus]
3921	Down	GO:0012507//ER to Golgi transport vesicle membrane	GO:0046914//transition metal ion binding	GO:0048193//Golgi vesicle transport;GO:0015031//protein transport	gi|225464936|ref|XP_002275292.1|/3.53249e-56/PREDICTED: hypothetical protein [Vitis vinifera]
4045	Down	GO:0016020//membrane;GO:0071944	GO:0016301//kinase activity	GO:0006468//protein amino acid phosphorylation	gi|296082187|emb|CBI21192.3|/1.72325e-59/unnamed protein product [Vitis vinifera]
4108	Down	-	GO:0016879//ligase activity, forming carbon-nitrogen bonds	-	gi|255563819|ref|XP_002522910.1|/2.17248e-35/glutamyl-tRNA(gln) amidotransferase subunit A, putative [Ricinus communis]
4133	Down	-	-	-	-
4306	Down	-	-	-	gi|296086687|emb|CBI32322.3|/7.24783e-56/unnamed protein product [Vitis vinifera]
4345	Down	-	GO:0000166//nucleotide binding	-	gi|116560836|gb|ABJ99599.1|/7.69407e-25/NBS-LRR type resistance protein [Beta vulgaris]
4485	Down	GO:0009526//plastid envelope;GO:0009534//chloroplast thylakoid	GO:0048037//cofactor binding	GO:0008152//metabolic process	gi|30685117|ref|NP_188519.2|/2.85598e-43/binding / catalytic/ coenzyme binding [Arabidopsis thaliana]
4539	Down	-	-	-	gi|255546357|ref|XP_002514238.1|/4.59845e-55/Lachrymatory-factor synthase precursor, putative [Ricinus communis]
4621	Down	-	-	-	-
4635	Down	GO:0005618//cell wall;GO:0031225//anchored to membrane;GO:0005576//extracellular region;GO:0031410//cytoplasmic vesicle	GO:0046914//transition metal ion binding;GO:0016682//oxidoreductase activity, acting on diphenols and related substances as donors, oxygen as acceptor	GO:0009826//unidimensional cell growth;GO:0008152//metabolic process	gi|255583640|ref|XP_002532575.1|/1.19211e-124/multicopper oxidase, putative [Ricinus communis]
4740	Down	GO:0043231//intracellular membrane-bounded organelle	-	-	gi|302143434|emb|CBI21995.3|/1.17195e-43/unnamed protein product [Vitis vinifera]
4994	Down	-	-	-	-
5035	Down	GO:0042579//microbody;GO:0042579//microbody	-	-	gi|255568241|ref|XP_002525095.1|/2.58566e-30/AT14A, putative [Ricinus communis]
5126	Down	-	-	-	-
5466	Down	GO:0009534//chloroplast thylakoid;GO:0009534//chloroplast thylakoid	-	-	gi|297808183|ref|XP_002871975.1|/2.34286e-13/DNAJ heat shock N-terminal domain-containing protein [Arabidopsis lyrata subsp. lyrata]
5528	Down	GO:0044464//cell part;GO:0044464//cell part	GO:0004673//protein histidine kinase activity;GO:0004871//signal transducer activity;GO:0032559//adenyl ribonucleotide binding;GO:0004673//protein histidine kinase activity;GO:0004871//signal transducer activity;GO:0032559//adenyl ribonucleotide binding	GO:0006468//protein amino acid phosphorylation;GO:0023060;GO:0006351//transcription, DNA-dependent;GO:0006468//protein amino acid phosphorylation;GO:0023060;GO:0006351//transcription, DNA-dependent	gi|297734988|emb|CBI17350.3|/2.11023e-88/unnamed protein product [Vitis vinifera]
5539	Down	-	-	-	gi|183988820|gb|ACC66059.1|/4.07218e-07/trypsin inhibitor [Raphanus sativus]
5898	Down	-	-	-	-
6052	Down	GO:0031410//cytoplasmic vesicle;GO:0031410//cytoplasmic vesicle	GO:0005488//binding;GO:0005488//binding	-	gi|284434483|gb|ADB85254.1|/6.16395e-80/putative disease resistance protein [Phyllostachys edulis]
6090	Down	GO:0009523//photosystem II;GO:0009532//plastid stroma;GO:0009534//chloroplast thylakoid;GO:0009523//photosystem II;GO:0009532//plastid stroma;GO:0009534//chloroplast thylakoid	GO:0046872//metal ion binding;GO:0046872//metal ion binding	GO:0044237//cellular metabolic process;GO:0044237//cellular metabolic process	gi|197691943|dbj|BAG70023.1|/1.78838e-13/16 kDa precursor protein of the oxygen-evolving complex [Salicornia europaea]
6121	Down	GO:0031224//intrinsic to membrane;GO:0031224//intrinsic to membrane	GO:0004871//signal transducer activity;GO:0004672//protein kinase activity;GO:0016628//oxidoreductase activity, acting on the CH-CH group of donors, NAD or NADP as acceptor;GO:0032559//adenyl ribonucleotide binding;GO:0004871//signal transducer activity;GO:0004672//protein kinase activity;GO:0016628//oxidoreductase activity, acting on the CH-CH group of donors, NAD or NADP as acceptor;GO:0032559/…	GO:0006464//protein modification process;GO:0007167//enzyme linked receptor protein signaling pathway;GO:0006464//protein modification process;GO:0007167//enzyme linked receptor protein signaling pathway	gi|255576770|ref|XP_002529272.1|/4.19471e-51/serine-threonine protein kinase, plant-type, putative [Ricinus communis]
6233	Down	-	GO:0046872//metal ion binding;GO:0046872//metal ion binding	-	gi|296089103|emb|CBI38806.3|/6.32276e-34/unnamed protein product [Vitis vinifera]
6319	Down	GO:0043231//intracellular membrane-bounded organelle;GO:0043231//intracellular membrane-bounded organelle	GO:0016868//intramolecular transferase activity, phosphotransferases;GO:0016868//intramolecular transferase activity, phosphotransferases	GO:0044238//primary metabolic process;GO:0044238//primary metabolic process	gi|534982|emb|CAA53507.1|/1.30668e-40/phosphoglucomutase [Spinacia oleracea]
6442	Down	-	-	-	-
6450	Down	GO:0043231//intracellular membrane-bounded organelle;GO:0043231//intracellular membrane-bounded organelle	GO:0003824//catalytic activity;GO:0003824//catalytic activity	-	gi|255540407|ref|XP_002511268.1|/2.156e-27/2-deoxyglucose-6-phosphate phosphatase, putative [Ricinus communis]
6519	Down	-	-	-	-
6549	Down	-	-	-	gi|293335916|ref|NP_001169657.1|/1.89528e-30/hypothetical protein LOC100383538 [Zea mays]
6760	Down	GO:0044444//cytoplasmic part;GO:0044444//cytoplasmic part	GO:0030247//polysaccharide binding;GO:0043167//ion binding;GO:0004133//glycogen debranching enzyme activity;GO:0016740//transferase activity;GO:0030247//polysaccharide binding;GO:0043167//ion binding;GO:0004133//glycogen debranching enzyme activity;GO:0016740//transferase activity	GO:0005982//starch metabolic process;GO:0000023//maltose metabolic process;GO:0005982//starch metabolic process;GO:0000023//maltose metabolic process	gi|255565356|ref|XP_002523669.1|/1.37719e-80/4-alpha-glucanotransferase, putative [Ricinus communis]
6852	Down	-	GO:0016491//oxidoreductase activity;GO:0016491//oxidoreductase activity	-	gi|21217451|gb|AAM43922.1|AF469064_1/2.53826e-44/polyamine oxidase [Amaranthus hypochondriacus]
6962	Down	-	-	-	-
6965	Down	GO:0016020//membrane;GO:0016020//membrane	-	-	gi|224104719|ref|XP_002313540.1|/1.78405e-48/predicted protein [Populus trichocarpa]
7028	Down	-	-	-	gi|417176|sp|P32733.1|ID5A_PROJU/9.54221e-07/RecName: Full=Kunitz-type trypsin inhibitor alpha chain
7121	Down	-	-	-	gi|30685718|ref|NP_567650.2|/5.51961e-07/unknown protein [Arabidopsis thaliana]
7215	Down	-	-	-	-
7219	Down	-	GO:0016757//transferase activity, transferring glycosyl groups;GO:0016757//transferase activity, transferring glycosyl groups	-	gi|297739627|emb|CBI29809.3|/1.76483e-46/unnamed protein product [Vitis vinifera]
7234	Down	-	GO:0016757//transferase activity, transferring glycosyl groups;GO:0016757//transferase activity, transferring glycosyl groups	-	gi|28302070|gb|AAM09514.2|AF489874_1/4.63435e-25/zeatin O-glucosyltransferase [Glycine max]
7322	Down	-	-	-	gi|255553713|ref|XP_002517897.1|/3.37393e-28/s-receptor kinase, putative [Ricinus communis]
7335	Down	-	GO:0016740//transferase activity;GO:0016740//transferase activity	-	gi|255581223|ref|XP_002531424.1|/8.03273e-56/receptor-kinase, putative [Ricinus communis]
7487	Down	-	-	-	-
7515	Down	GO:0044464//cell part;GO:0044464//cell part	-	-	gi|293335916|ref|NP_001169657.1|/3.2339e-31/hypothetical protein LOC100383538 [Zea mays]
7558	Down	GO:0016020//membrane;GO:0016020//membrane	GO:0016671//oxidoreductase activity, acting on sulfur group of donors, disulfide as acceptor;GO:0016671//oxidoreductase activity, acting on sulfur group of donors, disulfide as acceptor	GO:0008152//metabolic process;GO:0008152//metabolic process	gi|296084062|emb|CBI24450.3|/8.29286e-35/unnamed protein product [Vitis vinifera]
7613	Down	-	-	-	-
7659	Down	-	-	-	-
7835	Down	-	-	-	gi|12323815|gb|AAG51874.1|AC079678_4/1.3486e-31/unknown protein; 20090-16103 [Arabidopsis thaliana]
7904	Down	-	GO:0016491//oxidoreductase activity	-	gi|255564321|ref|XP_002523157.1|/9.10766e-23/Reticuline oxidase precursor, putative [Ricinus communis]
7968	Down	-	-	-	gi|30685718|ref|NP_567650.2|/1.93006e-27/unknown protein [Arabidopsis thaliana]
8068	Down	-	-	-	-
8306	Down	-	GO:0016758//transferase activity, transferring hexosyl groups;GO:0016758//transferase activity, transferring hexosyl groups	-	gi|255564531|ref|XP_002523261.1|/1.02179e-162/UDP-glucosyltransferase, putative [Ricinus communis]
8352	Down	-	-	-	-
8438	Down	-	GO:0004672//protein kinase activity;GO:0000166//nucleotide binding;GO:0004672//protein kinase activity;GO:0000166//nucleotide binding	-	gi|223452333|gb|ACM89494.1|/1.9118e-59/kinase-like protein [Glycine max]
8623	Down	GO:0009523//photosystem II;GO:0009532//plastid stroma;GO:0009534//chloroplast thylakoid;GO:0005576//extracellular region	GO:0046872//metal ion binding	GO:0044237//cellular metabolic process	gi|131397|sp|P12301.1|PSBQ_SPIOL/1.13526e-15/RecName: Full=Oxygen-evolving enhancer protein 3, chloroplastic; Short=OEE3; AltName: Full=16 kDa subunit of oxygen evolving system of photosystem II; AltName: Full=OEC 16 kDa subunit; Flags: Precursor
8667	Down	-	-	-	gi|13873334|dbj|BAB44155.1|/2.40366e-10/hydroxypyruvate reductase [Bruguiera gymnorhiza]
8699	Down	GO:0043231//intracellular membrane-bounded organelle	GO:0004091//carboxylesterase activity	-	gi|255586683|ref|XP_002533968.1|/2.31505e-104/Monoglyceride lipase, putative [Ricinus communis]
8825	Down	GO:0043231//intracellular membrane-bounded organelle	GO:0003676//nucleic acid binding;GO:0001071	GO:0006351//transcription, DNA-dependent	gi|116782053|gb|ABK22350.1|/9.45145e-35/unknown [Picea sitchensis]
8875	Down	GO:0043231//intracellular membrane-bounded organelle	GO:0016853//isomerase activity	-	gi|255640736|gb|ACU20652.1|/4.37254e-49/unknown [Glycine max]
8931	Down	-	GO:0016740//transferase activity	-	gi|255553269|ref|XP_002517677.1|/1.04391e-25/receptor-kinase, putative [Ricinus communis]
8944	Down	-	GO:0016301//kinase activity	-	gi|255563425|ref|XP_002522715.1|/1.44948e-34/serine-threonine protein kinase, plant-type, putative [Ricinus communis]
8995	Down	GO:0009536//plastid	GO:0048037//cofactor binding;GO:0016758//transferase activity, transferring hexosyl groups	GO:0006950//response to stress;GO:0044238//primary metabolic process;GO:0010038//response to metal ion	gi|417488|sp|P32811.1|PHSH_SOLTU/6.75259e-53/RecName: Full=Alpha-glucan phosphorylase, H isozyme; AltName: Full=Starch phosphorylase H
9031	Down	GO:0005618//cell wall;GO:0043231//intracellular membrane-bounded organelle;GO:0031410//cytoplasmic vesicle;GO:0005618//cell wall;GO:0043231//intracellular membrane-bounded organelle;GO:0031410//cytoplasmic vesicle	GO:0043169//cation binding;GO:0016791//phosphatase activity;GO:0043169//cation binding;GO:0016791//phosphatase activity	GO:0055061;GO:0055061	gi|255579861|ref|XP_002530767.1|/2.03959e-17/Purple acid phosphatase precursor, putative [Ricinus communis]
9136	Down	GO:0009536//plastid;GO:0009536//plastid	GO:0016868//intramolecular transferase activity, phosphotransferases;GO:0016868//intramolecular transferase activity, phosphotransferases	GO:0044238//primary metabolic process;GO:0044238//primary metabolic process	gi|534982|emb|CAA53507.1|/3.04696e-84/phosphoglucomutase [Spinacia oleracea]
9300	Down	GO:0005576//extracellular region;GO:0009532//plastid stroma;GO:0005576//extracellular region;GO:0009532//plastid stroma	GO:0016791//phosphatase activity;GO:0016791//phosphatase activity	-	gi|217072758|gb|ACJ84739.1|/3.3619e-20/unknown [Medicago truncatula]
9341	Down	-	-	-	-
9446	Down	GO:0043231//intracellular membrane-bounded organelle;GO:0044444//cytoplasmic part;GO:0016020//membrane;GO:0043231//intracellular membrane-bounded organelle;GO:0044444//cytoplasmic part;GO:0016020//membrane	-	GO:0003006//reproductive developmental process;GO:0003006//reproductive developmental process	gi|297844776|ref|XP_002890269.1|/5.79633e-21/At3g10110 [Arabidopsis lyrata subsp. lyrata]
9449	Down	-	-	-	-
9501	Down	-	GO:0035251//UDP-glucosyltransferase activity;GO:0035251//UDP-glucosyltransferase activity	-	gi|255555269|ref|XP_002518671.1|/2.90869e-141/UDP-glucosyltransferase, putative [Ricinus communis]
9753	Down	-	-	-	-
9867	Down	GO:0043231//intracellular membrane-bounded organelle;GO:0043231//intracellular membrane-bounded organelle	-	-	gi|18414384|ref|NP_567458.1|/2.61539e-16/VQ motif-containing protein [Arabidopsis thaliana]
9870	Down	-	-	-	gi|297741774|emb|CBI33003.3|/1.75312e-08/unnamed protein product [Vitis vinifera]
9902	Down	-	-	-	gi|298204442|emb|CBI16922.3|/2.76376e-14/unnamed protein product [Vitis vinifera]
10529	Down	-	-	-	-
10536	Down	-	GO:0016757//transferase activity, transferring glycosyl groups;GO:0016757//transferase activity, transferring glycosyl groups	-	gi|255582714|ref|XP_002532135.1|/7.8234e-75/UDP-glucosyltransferase, putative [Ricinus communis]
10784	Down	-	-	-	-
10975	Down	-	-	-	gi|297744547|emb|CBI37809.3|/4.61307e-49/unnamed protein product [Vitis vinifera]
11014	Down	-	-	-	gi|307340563|gb|ADN43443.1|/2.21584e-62/pathogenesis-related protein 1 [Vitis hybrid cultivar]
11712	Down	GO:0043231//intracellular membrane-bounded organelle	GO:0003676//nucleic acid binding	GO:0010468//regulation of gene expression	gi|110931784|gb|ABH02891.1|/1.31644e-40/MYB transcription factor MYB89 [Glycine max]
11922	Down	-	GO:0046872//metal ion binding;GO:0003824//catalytic activity	-	gi|255558332|ref|XP_002520193.1|/2.40407e-18/ubiquitin-protein ligase, putative [Ricinus communis]
11925	Down	-	-	-	gi|13877765|gb|AAK43960.1|AF370145_1/7.33543e-15/unknown protein [Arabidopsis thaliana]
11985	Down	-	-	-	gi|296085722|emb|CBI29522.3|/5.9893e-17/unnamed protein product [Vitis vinifera]
11996	Down	-	-	-	-
12147	Down	-	-	-	gi|255582687|ref|XP_002532122.1|/1.11493e-07/DNA binding protein, putative [Ricinus communis]
12385	Down	-	-	-	-
12598	Down	-	-	-	-
12631	Down	-	-	-	-
12740	Down	-	-	-	gi|242033049|ref|XP_002463919.1|/1.43801e-18/hypothetical protein SORBIDRAFT_01g008900 [Sorghum bicolor]
12774	Down	-	-	-	-
13156	Down	-	GO:0016491//oxidoreductase activity;GO:0005506//iron ion binding	-	gi|82795997|gb|ABB91776.1|/5.71526e-91/allene oxide synthase [Glycine max]
13199	Down	-	-	-	-
13246	Down	GO:0043231//intracellular membrane-bounded organelle	GO:0030246//carbohydrate binding;GO:0004672//protein kinase activity;GO:0032559//adenyl ribonucleotide binding	GO:0006464//protein modification process	gi|22329085|ref|NP_194957.2|/1.59238e-88/SD2-5 (S-DOMAIN-2 5); carbohydrate binding / kinase/ protein kinase [Arabidopsis thaliana]
13275	Down	-	GO:0003824//catalytic activity	-	gi|296084223|emb|CBI24611.3|/3.34157e-59/unnamed protein product [Vitis vinifera]
13349	Down	GO:0044464//cell part	-	-	gi|255537858|ref|XP_002509994.1|/8.89618e-46/protein binding protein, putative [Ricinus communis]
13409	Down	-	-	-	gi|291167243|gb|ADD81295.1|/9.41009e-27/linalool synthase [Actinidia polygama]
13474	Down	-	-	-	-
13503	Down	GO:0031225//anchored to membrane	GO:0016837	GO:0009825//multidimensional cell growth;GO:0051707//response to other organism	gi|255586803|ref|XP_002534016.1|/1.91624e-51/Pectate lyase precursor, putative [Ricinus communis]
13635	Down	-	-	-	gi|296090546|emb|CBI40896.3|/4.72201e-22/unnamed protein product [Vitis vinifera]
13733	Down	GO:0009532//plastid stroma	GO:0016628//oxidoreductase activity, acting on the CH-CH group of donors, NAD or NADP as acceptor;GO:0048037//cofactor binding;GO:0016836//hydro-lyase activity	GO:0009683;GO:0006568//tryptophan metabolic process;GO:0008652//cellular amino acid biosynthetic process;GO:0006970//response to osmotic stress	gi|302144077|emb|CBI23182.3|/1.23239e-60/unnamed protein product [Vitis vinifera]
13739	Down	-	-	-	gi|225462651|ref|XP_002266167.1|/2.76272e-43/PREDICTED: hypothetical protein [Vitis vinifera]
13837	Down	-	-	-	-
13978	Down	-	-	-	-
14059	Down	-	-	-	-
14073	Down	GO:0009536//plastid;GO:0009536//plastid	GO:0016667//oxidoreductase activity, acting on sulfur group of donors;GO:0030554//adenyl nucleotide binding;GO:0030234//enzyme regulator activity;GO:0016209//antioxidant activity;GO:0016667//oxidoreductase activity, acting on sulfur group of donors;GO:0030554//adenyl nucleotide binding;GO:0030234//enzyme regulator activity;GO:0016209//antioxidant activity	GO:0006801//superoxide metabolic process;GO:0015995//chlorophyll biosynthetic process;GO:0019725//cellular homeostasis;GO:0044093;GO:0010962//regulation of glucan biosynthetic process;GO:0006801//superoxide metabolic process;GO:0015995//chlorophyll biosynthetic process;GO:0019725//cellular homeostasis;GO:0044093;GO:0010962//regulation of glucan biosynthetic process	gi|111550247|gb|ABH10139.1|/1.62455e-28/NADP-thioredoxin reductase C [Medicago truncatula]
14092	Down	GO:0044464//cell part;GO:0044464//cell part	GO:0016837;GO:0016837	-	gi|157313312|gb|ABV32549.1|/1.04288e-97/pectase lyase [Prunus persica]
14366	Down	GO:0009536//plastid;GO:0009536//plastid	GO:0042578//phosphoric ester hydrolase activity;GO:0042578//phosphoric ester hydrolase activity	GO:0044238//primary metabolic process;GO:0044238//primary metabolic process	gi|3915687|sp|P22418.2|F16P1_SPIOL/1.02189e-16/RecName: Full=Fructose-1,6-bisphosphatase, chloroplastic; Short=FBPase; AltName: Full=D-fructose-1,6-bisphosphate 1-phosphohydrolase; Flags: Precursor
14380	Down	-	GO:0001071;GO:0001071	GO:0010468//regulation of gene expression;GO:0010468//regulation of gene expression	gi|118486275|gb|ABK94979.1|/3.8879e-48/unknown [Populus trichocarpa]
14514	Down	-	GO:0005488//binding;GO:0005488//binding	-	gi|255565992|ref|XP_002523984.1|/3.60482e-87/leucine-rich repeat containing protein, putative [Ricinus communis]
14658	Down	-	GO:0003824//catalytic activity;GO:0003824//catalytic activity	-	gi|3894385|gb|AAC78592.1|/1.02918e-08/Hcr2-0A [Solanum lycopersicum]
14864	Down	GO:0044464//cell part;GO:0044464//cell part	-	GO:0006810//transport;GO:0006810//transport	gi|115457188|ref|NP_001052194.1|/2.69257e-29/Os04g0186400 [Oryza sativa Japonica Group]
14877	Down	GO:0031410//cytoplasmic vesicle;GO:0031410//cytoplasmic vesicle	-	-	gi|15230349|ref|NP_188563.1|/6.77524e-16/leucine-rich repeat family protein [Arabidopsis thaliana]
14889	Down	-	-	-	gi|255559975|ref|XP_002521006.1|/4.06621e-11/Proteinase inhibitor, putative [Ricinus communis]
14978	Down	-	-	-	-
15085	Down	-	-	-	gi|225447578|ref|XP_002270154.1|/4.20662e-151/PREDICTED: hypothetical protein [Vitis vinifera]
15154	Down	GO:0044464//cell part;GO:0044464//cell part	GO:0016759//cellulose synthase activity;GO:0016759//cellulose synthase activity	-	gi|297734855|emb|CBI17089.3|/7.02128e-153/unnamed protein product [Vitis vinifera]
15156	Down	-	-	-	gi|302143434|emb|CBI21995.3|/6.04479e-40/unnamed protein product [Vitis vinifera]
15162	Down	GO:0031410//cytoplasmic vesicle;GO:0031410//cytoplasmic vesicle	-	-	gi|225459633|ref|XP_002285876.1|/5.56617e-39/PREDICTED: hypothetical protein isoform 1 [Vitis vinifera]
15302	Down	-	-	-	gi|255636495|gb|ACU18586.1|/5.35404e-52/unknown [Glycine max]
15482	Down	-	-	-	-
15587	Down	-	-	-	-
15778	Down	-	GO:0016787//hydrolase activity;GO:0016787//hydrolase activity	-	gi|255573163|ref|XP_002527511.1|/2.39788e-54/Beta-glucosidase, putative [Ricinus communis]
15787	Down	-	GO:0050737;GO:0050737	GO:0048878//chemical homeostasis;GO:0009813//flavonoid biosynthetic process;GO:0048878//chemical homeostasis;GO:0009813//flavonoid biosynthetic process	gi|50400250|sp|O23918.1|HCBT3_DIACA/1.85766e-92/RecName: Full=Anthranilate N-benzoyltransferase protein 3; AltName: Full=Anthranilate N-hydroxycinnamoyl/benzoyltransferase 3
15924	Down	-	GO:0005488//binding;GO:0004672//protein kinase activity;GO:0005488//binding;GO:0004672//protein kinase activity	-	gi|255573210|ref|XP_002527534.1|/5.56799e-99/ATP binding protein, putative [Ricinus communis]
16105	Down	-	-	-	-
16187	Down	GO:0009532//plastid stroma;GO:0009532//plastid stroma	GO:0004672//protein kinase activity;GO:0016628//oxidoreductase activity, acting on the CH-CH group of donors, NAD or NADP as acceptor;GO:0048037//cofactor binding;GO:0032559//adenyl ribonucleotide binding;GO:0016836//hydro-lyase activity;GO:0004672//protein kinase activity;GO:0016628//oxidoreductase activity, acting on the CH-CH group of donors, NAD or NADP as acceptor;GO:0048037//cofactor bindin…	GO:0009683;GO:0006568//tryptophan metabolic process;GO:0008652//cellular amino acid biosynthetic process;GO:0006970//response to osmotic stress;GO:0006464//protein modification process;GO:0009683;GO:0006568//tryptophan metabolic process;GO:0008652//cellular amino acid biosynthetic process;GO:0006970//response to osmotic stress;GO:0006464//protein modification process	gi|302144077|emb|CBI23182.3|/1.09197e-42/unnamed protein product [Vitis vinifera]
16266	Down	GO:0031410//cytoplasmic vesicle;GO:0031410//cytoplasmic vesicle	GO:0003824//catalytic activity;GO:0003824//catalytic activity	GO:0008152//metabolic process;GO:0008152//metabolic process	gi|21217451|gb|AAM43922.1|AF469064_1/7.33301e-44/polyamine oxidase [Amaranthus hypochondriacus]
16357	Down	-	GO:0016740//transferase activity;GO:0016740//transferase activity	-	gi|115485949|ref|NP_001068118.1|/4.82546e-142/Os11g0569600 [Oryza sativa Japonica Group]
16414	Down	-	-	-	gi|255574996|ref|XP_002528404.1|/2.39551e-102/pentatricopeptide repeat-containing protein, putative [Ricinus communis]
16896	Down	-	-	-	gi|255563425|ref|XP_002522715.1|/1.59012e-46/serine-threonine protein kinase, plant-type, putative [Ricinus communis]
16936	Down	-	-	-	-
17063	Down	GO:0043231//intracellular membrane-bounded organelle;GO:0044444//cytoplasmic part	-	GO:0032583//regulation of gene-specific transcription;GO:0042221//response to chemical stimulus	gi|255586184|ref|XP_002533751.1|/5.60003e-07/Chitin-inducible gibberellin-responsive protein, putative [Ricinus communis]
17092	Down	GO:0005618//cell wall;GO:0005576//extracellular region;GO:0044424//intracellular part	GO:0004091//carboxylesterase activity	GO:0051707//response to other organism	gi|2895510|gb|AAC72288.1|/4.03622e-13/putative pectin methylesterase [Arabidopsis thaliana]
17140	Down	GO:0044464//cell part	GO:0005506//iron ion binding;GO:0003824//catalytic activity;GO:0016209//antioxidant activity	GO:0008152//metabolic process;GO:0006950//response to stress	gi|224612185|gb|ACN60164.1|/3.33995e-52/cationic peroxidase [Tamarix hispida]
17194	Down	-	-	-	-
17227	Down	-	-	-	-
17229	Down	GO:0031410//cytoplasmic vesicle;GO:0043231//intracellular membrane-bounded organelle	GO:0016787//hydrolase activity	GO:0044238//primary metabolic process	gi|297803178|ref|XP_002869473.1|/1.32398e-32/GDSL-motif lipase/hydrolase family protein [Arabidopsis lyrata subsp. lyrata]
17231	Down	-	-	-	-
17310	Down	-	GO:0005488//binding;GO:0035251//UDP-glucosyltransferase activity	GO:0005984//disaccharide metabolic process	gi|401115|sp|P31928.1|SPS_SPIOL/1.23409e-06/RecName: Full=Sucrose-phosphate synthase; AltName: Full=UDP-glucose-fructose-phosphate glucosyltransferase
17414	Down	-	-	-	-
17482	Down	GO:0009536//plastid	GO:0016628//oxidoreductase activity, acting on the CH-CH group of donors, NAD or NADP as acceptor;GO:0048037//cofactor binding;GO:0016836//hydro-lyase activity	GO:0006568//tryptophan metabolic process;GO:0008652//cellular amino acid biosynthetic process	gi|302144077|emb|CBI23182.3|/2.12047e-46/unnamed protein product [Vitis vinifera]
17821	Down	-	-	-	gi|297743730|emb|CBI36613.3|/3.65524e-06/unnamed protein product [Vitis vinifera]
17860	Down	-	GO:0003824//catalytic activity	-	gi|4584556|emb|CAA53545.1|/5.54244e-43/glucan endo-1,3-beta-D-glucosidase [Beta vulgaris subsp. vulgaris]
17893	Down	-	GO:0005506//iron ion binding;GO:0003824//catalytic activity;GO:0016209//antioxidant activity	GO:0008152//metabolic process;GO:0006950//response to stress	gi|7259219|emb|CAA76374.2|/1.5472e-33/peroxidase [Spinacia oleracea]
17899	Down	-	-	-	gi|255539529|ref|XP_002510829.1|/5.16706e-13/ATP binding protein, putative [Ricinus communis]
17980	Down	-	-	-	gi|401115|sp|P31928.1|SPS_SPIOL/1.61177e-06/RecName: Full=Sucrose-phosphate synthase; AltName: Full=UDP-glucose-fructose-phosphate glucosyltransferase
18032	Down	-	-	-	gi|21322512|emb|CAD19321.1|/2.70512e-09/acid vacuolar invertase [Beta vulgaris]
18067	Down	-	-	GO:0010467//gene expression;GO:0010467//gene expression	gi|255586180|ref|XP_002533749.1|/4.08991e-95/transcription factor, putative [Ricinus communis]
18366	Down	GO:0043231//intracellular membrane-bounded organelle;GO:0043231//intracellular membrane-bounded organelle	GO:0004601//peroxidase activity;GO:0004812//aminoacyl-tRNA ligase activity;GO:0005506//iron ion binding;GO:0032559//adenyl ribonucleotide binding;GO:0004601//peroxidase activity;GO:0004812//aminoacyl-tRNA ligase activity;GO:0005506//iron ion binding;GO:0032559//adenyl ribonucleotide binding	GO:0006418//tRNA aminoacylation for protein translation;GO:0006950//response to stress;GO:0006418//tRNA aminoacylation for protein translation;GO:0006950//response to stress	gi|255545804|ref|XP_002513962.1|/1.01952e-24/L-ascorbate peroxidase, putative [Ricinus communis]
18561	Down	-	-	-	gi|15239082|ref|NP_196716.1|/4.61683e-60/binding [Arabidopsis thaliana]
18735	Down	-	GO:0005506//iron ion binding;GO:0004497//monooxygenase activity;GO:0005506//iron ion binding;GO:0004497//monooxygenase activity	GO:0008152//metabolic process;GO:0008152//metabolic process	gi|296089454|emb|CBI39273.3|/3.26743e-21/unnamed protein product [Vitis vinifera]
18776	Down	-	GO:0005488//binding;GO:0004672//protein kinase activity;GO:0005488//binding;GO:0004672//protein kinase activity	-	gi|255559000|ref|XP_002520523.1|/2.09029e-42/kinase, putative [Ricinus communis]
18863	Down	GO:0009532//plastid stroma;GO:0009526//plastid envelope;GO:0009532//plastid stroma;GO:0009526//plastid envelope	GO:0005515//protein binding;GO:0032559//adenyl ribonucleotide binding;GO:0043169//cation binding;GO:0016776//phosphotransferase activity, phosphate group as acceptor;GO:0005515//protein binding;GO:0032559//adenyl ribonucleotide binding;GO:0043169//cation binding;GO:0016776//phosphotransferase activity, phosphate group as acceptor	GO:0009209//pyrimidine ribonucleoside triphosphate biosynthetic process;GO:0007602//phototransduction;GO:0009755//hormone-mediated signaling pathway;GO:0000302//response to reactive oxygen species;GO:0009206;GO:0009209//pyrimidine ribonucleoside triphosphate biosynthetic process;GO:0007602//phototransduction;GO:0009755//hormone-mediated signaling pathway;GO:0000302//response to reactive oxygen sp…	gi|266607|sp|Q01402.1|NDK2_SPIOL/5.32571e-116/RecName: Full=Nucleoside diphosphate kinase 2, chloroplastic; AltName: Full=Nucleoside diphosphate kinase II; Short=NDK II; Short=NDP kinase II; Short=NDPK II; Contains: RecName: Full=Nucleoside diphosphate kinase 2 high molecular weight; Contains: RecName: Full=Nucleoside diphosphate kinase 2 low molecular weight; Flags: Precursor
18951	Down	-	-	-	-
19028	Down	GO:0043231//intracellular membrane-bounded organelle;GO:0043231//intracellular membrane-bounded organelle	GO:0032561//guanyl ribonucleotide binding;GO:0032561//guanyl ribonucleotide binding	-	gi|255544712|ref|XP_002513417.1|/7.38642e-121/GTP-binding protein, putative [Ricinus communis]
19175	Down	-	GO:0030246//carbohydrate binding;GO:0004672//protein kinase activity;GO:0032559//adenyl ribonucleotide binding;GO:0030246//carbohydrate binding;GO:0004672//protein kinase activity;GO:0032559//adenyl ribonucleotide binding	GO:0006464//protein modification process;GO:0008037//cell recognition;GO:0006464//protein modification process;GO:0008037//cell recognition	gi|296084622|emb|CBI25710.3|/8.03837e-82/unnamed protein product [Vitis vinifera]
19210	Down	GO:0043232;GO:0043231//intracellular membrane-bounded organelle;GO:0044444//cytoplasmic part;GO:0043232;GO:0043231//intracellular membrane-bounded organelle;GO:0044444//cytoplasmic part	-	-	gi|255559919|ref|XP_002520978.1|/5.72283e-36/single-stranded DNA-binding protein, ssb, putative [Ricinus communis]
19264	Down	-	-	-	-
19354	Down	-	-	-	-
19644	Down	GO:0043231//intracellular membrane-bounded organelle;GO:0043231//intracellular membrane-bounded organelle	GO:0004553//hydrolase activity, hydrolyzing O-glycosyl compounds;GO:0004553//hydrolase activity, hydrolyzing O-glycosyl compounds	GO:0044238//primary metabolic process;GO:0044238//primary metabolic process	gi|18072855|emb|CAC81825.1|/6.09414e-137/beta-fructofuranosidase [Beta vulgaris]
19662	Down	-	GO:0005488//binding;GO:0005488//binding	-	gi|255586327|ref|XP_002533814.1|/4.19646e-32/RING-H2 finger protein ATL1M, putative [Ricinus communis]
19712	Down	-	GO:0005488//binding;GO:0004672//protein kinase activity;GO:0005488//binding;GO:0004672//protein kinase activity	GO:0009987//cellular process;GO:0009987//cellular process	gi|224057541|ref|XP_002299258.1|/2.92867e-24/predicted protein [Populus trichocarpa]
19761	Down	-	GO:0046872//metal ion binding;GO:0016702//oxidoreductase activity, acting on single donors with incorporation of molecular oxygen, incorporation of two atoms of oxygen;GO:0046872//metal ion binding;GO:0016702//oxidoreductase activity, acting on single donors with incorporation of molecular oxygen, incorporation of two atoms of oxygen	GO:0006633//fatty acid biosynthetic process;GO:0006633//fatty acid biosynthetic process	gi|32454712|gb|AAP83137.1|/0/lipoxygenase [Nicotiana attenuata]
19792	Down	-	-	-	-
19934	Down	-	GO:0016837;GO:0016837	-	gi|291621315|dbj|BAI94495.1|/4.07125e-26/pectate lyase [Dianthus caryophyllus]
19963	Down	-	GO:0046914//transition metal ion binding;GO:0016702//oxidoreductase activity, acting on single donors with incorporation of molecular oxygen, incorporation of two atoms of oxygen;GO:0046914//transition metal ion binding;GO:0016702//oxidoreductase activity, acting on single donors with incorporation of molecular oxygen, incorporation of two atoms of oxygen	GO:0006633//fatty acid biosynthetic process;GO:0006633//fatty acid biosynthetic process	gi|255547812|ref|XP_002514963.1|/7.21673e-07/lipoxygenase, putative [Ricinus communis]
20074	Down	-	-	-	gi|224093296|ref|XP_002309871.1|/4.06521e-06/predicted protein [Populus trichocarpa]
20138	Down	-	-	-	gi|242346681|gb|ACS92509.1|/6.14499e-18/Kunitz-type protease inhibitor KPI-D2.3 [Populus trichocarpa]
20166	Down	-	-	-	gi|225465935|ref|XP_002268506.1|/1.54724e-06/PREDICTED: hypothetical protein [Vitis vinifera]
20200	Down	GO:0009526//plastid envelope;GO:0009526//plastid envelope	GO:0008171//O-methyltransferase activity;GO:0008171//O-methyltransferase activity	GO:0006779//porphyrin biosynthetic process;GO:0006779//porphyrin biosynthetic process	gi|7839365|gb|AAF70243.1|AF213968_1/6.33602e-19/S-adenosyl-L-methionine Mg-protoporphyrin IX methyltranserase [Nicotiana tabacum]
20503	Down	GO:0043231//intracellular membrane-bounded organelle;GO:0043231//intracellular membrane-bounded organelle	GO:0008252//nucleotidase activity;GO:0008252//nucleotidase activity	-	gi|297736818|emb|CBI26019.3|/5.91883e-88/unnamed protein product [Vitis vinifera]
20559	Down	-	GO:0046872//metal ion binding;GO:0016491//oxidoreductase activity;GO:0046872//metal ion binding;GO:0016491//oxidoreductase activity	-	gi|255641226|gb|ACU20890.1|/9.64555e-80/unknown [Glycine max]
20622	Down	GO:0005618//cell wall;GO:0005618//cell wall	-	GO:0000902//cell morphogenesis;GO:0009827//plant-type cell wall modification;GO:0000902//cell morphogenesis;GO:0009827//plant-type cell wall modification	gi|20502784|gb|AAM22625.1|AF428178_1/4.02531e-83/expansin 11 precursor [Rumex palustris]
20689	Down	-	-	-	gi|255635441|gb|ACU18073.1|/4.90732e-29/unknown [Glycine max]
20934	Down	-	GO:0005488//binding;GO:0005488//binding	-	gi|225469902|ref|XP_002268760.1|/1.48457e-42/PREDICTED: hypothetical protein [Vitis vinifera]
20943	Down	GO:0043231//intracellular membrane-bounded organelle;GO:0043231//intracellular membrane-bounded organelle	GO:0016209//antioxidant activity;GO:0005506//iron ion binding;GO:0003824//catalytic activity;GO:0016209//antioxidant activity;GO:0005506//iron ion binding;GO:0003824//catalytic activity	GO:0009414//response to water deprivation;GO:0006972//hyperosmotic response;GO:0008152//metabolic process;GO:0009414//response to water deprivation;GO:0006972//hyperosmotic response;GO:0008152//metabolic process	gi|7259219|emb|CAA76374.2|/1.06207e-52/peroxidase [Spinacia oleracea]
20957	Down	-	-	-	gi|302172165|gb|ADK97920.1|/2.36544e-29/LuxR family transcriptional regulator [Schiedea globosa]
20969	Down	-	GO:0005506//iron ion binding;GO:0003824//catalytic activity;GO:0016209//antioxidant activity;GO:0005506//iron ion binding;GO:0003824//catalytic activity;GO:0016209//antioxidant activity	GO:0008152//metabolic process;GO:0006950//response to stress;GO:0008152//metabolic process;GO:0006950//response to stress	gi|251826416|gb|ACT21094.1|/1.92589e-94/peroxidase [Camellia oleifera]
20993	Down	-	-	-	gi|297739025|emb|CBI28514.3|/1.06012e-29/unnamed protein product [Vitis vinifera]
21007	Down	-	-	-	gi|255555345|ref|XP_002518709.1|/1.12839e-31/serine-threonine protein kinase, plant-type, putative [Ricinus communis]
21025	Down	GO:0009536//plastid;GO:0009536//plastid	GO:0048037//cofactor binding;GO:0016758//transferase activity, transferring hexosyl groups;GO:0048037//cofactor binding;GO:0016758//transferase activity, transferring hexosyl groups	GO:0006950//response to stress;GO:0044238//primary metabolic process;GO:0010038//response to metal ion;GO:0006950//response to stress;GO:0044238//primary metabolic process;GO:0010038//response to metal ion	gi|255558824|ref|XP_002520435.1|/9.08918e-105/glycogen phosphorylase, putative [Ricinus communis]
21243	Down	-	-	-	-
21370	Down	-	-	-	-
21465	Down	-	-	-	-
21549	Down	-	GO:0016740//transferase activity;GO:0016740//transferase activity	-	gi|56409840|emb|CAI30145.1|/7.77868e-49/glycosyltransferase [Medicago truncatula]
21567	Down	GO:0016020//membrane;GO:0016020//membrane	-	-	gi|296082909|emb|CBI22210.3|/1.79461e-117/unnamed protein product [Vitis vinifera]
21616	Down	GO:0019866//organelle inner membrane;GO:0043231//intracellular membrane-bounded organelle;GO:0031224//intrinsic to membrane;GO:0019866//organelle inner membrane;GO:0043231//intracellular membrane-bounded organelle;GO:0031224//intrinsic to membrane	GO:0005506//iron ion binding;GO:0015002//heme-copper terminal oxidase activity;GO:0005506//iron ion binding;GO:0015002//heme-copper terminal oxidase activity	GO:0051234//establishment of localization;GO:0022900//electron transport chain;GO:0051234//establishment of localization;GO:0022900//electron transport chain	gi|157102082|gb|ABV23661.1|/8.00049e-36/cytochrome oxidase subunit 2 [Boehmeria nivea]
21710	Down	GO:0031410//cytoplasmic vesicle;GO:0031410//cytoplasmic vesicle	GO:0004553//hydrolase activity, hydrolyzing O-glycosyl compounds;GO:0004553//hydrolase activity, hydrolyzing O-glycosyl compounds	GO:0044238//primary metabolic process;GO:0044238//primary metabolic process	gi|255573163|ref|XP_002527511.1|/1.99105e-70/Beta-glucosidase, putative [Ricinus communis]
21770	Down	-	-	-	-
21934	Down	-	GO:0003676//nucleic acid binding;GO:0003676//nucleic acid binding	GO:0010468//regulation of gene expression;GO:0010468//regulation of gene expression	gi|255646760|gb|ACU23853.1|/1.13672e-38/unknown [Glycine max]
21978	Down	-	GO:0016740//transferase activity;GO:0016740//transferase activity	-	gi|255558508|ref|XP_002520279.1|/5.977e-106/ATP binding protein, putative [Ricinus communis]
22305	Down	-	-	-	gi|297733660|emb|CBI14907.3|/2.13778e-06/unnamed protein product [Vitis vinifera]
22325	Down	GO:0031976;GO:0031976	GO:0016209//antioxidant activity;GO:0005488//binding;GO:0016705//oxidoreductase activity, acting on paired donors, with incorporation or reduction of molecular oxygen;GO:0016209//antioxidant activity;GO:0005488//binding;GO:0016705//oxidoreductase activity, acting on paired donors, with incorporation or reduction of molecular oxygen	GO:0008152//metabolic process;GO:0019725//cellular homeostasis;GO:0008152//metabolic process;GO:0019725//cellular homeostasis	gi|75324751|sp|Q6UBI3.1|PERQ_SUASA/2.75645e-22/RecName: Full=Peroxiredoxin Q, chloroplastic; AltName: Full=Thioredoxin reductase; Flags: Precursor
22457	Down	-	-	-	-
22477	Down	-	-	-	gi|116560836|gb|ABJ99599.1|/8.05574e-41/NBS-LRR type resistance protein [Beta vulgaris]
22541	Down	-	-	-	-
22690	Down	-	-	-	-
22735	Down	GO:0009536//plastid;GO:0009536//plastid	GO:0070566//adenylyltransferase activity;GO:0032559//adenyl ribonucleotide binding;GO:0070566//adenylyltransferase activity;GO:0032559//adenyl ribonucleotide binding	GO:0005982//starch metabolic process;GO:0005977//glycogen metabolic process;GO:0005982//starch metabolic process;GO:0005977//glycogen metabolic process	gi|255567204|ref|XP_002524583.1|/7.78607e-33/glucose-1-phosphate adenylyltransferase, putative [Ricinus communis]
22940	Down	GO:0016020//membrane;GO:0044426;GO:0016020//membrane;GO:0044426	GO:0016301//kinase activity;GO:0016301//kinase activity	GO:0007275//multicellular organismal development;GO:0006468//protein amino acid phosphorylation;GO:0009856//pollination;GO:0007275//multicellular organismal development;GO:0006468//protein amino acid phosphorylation;GO:0009856//pollination	gi|296082187|emb|CBI21192.3|/0/unnamed protein product [Vitis vinifera]
22966	Down	-	-	-	gi|296088987|emb|CBI38690.3|/1.09062e-08/unnamed protein product [Vitis vinifera]
23150	Down	GO:0031410//cytoplasmic vesicle;GO:0030312//external encapsulating structure;GO:0031410//cytoplasmic vesicle;GO:0030312//external encapsulating structure	GO:0004175//endopeptidase activity;GO:0005515//protein binding;GO:0004175//endopeptidase activity;GO:0005515//protein binding	GO:0019538//protein metabolic process;GO:0044092;GO:0019538//protein metabolic process;GO:0044092	gi|297803036|ref|XP_002869402.1|/1.06803e-58/subtilase family protein [Arabidopsis lyrata subsp. lyrata]
23542	Down	-	GO:0043167//ion binding;GO:0008422//beta-glucosidase activity;GO:0043167//ion binding;GO:0008422//beta-glucosidase activity	GO:0044238//primary metabolic process;GO:0044238//primary metabolic process	gi|255568727|ref|XP_002525335.1|/6.96658e-45/Glucan endo-1,3-beta-glucosidase precursor, putative [Ricinus communis]
23563	Down	-	-	-	gi|255556713|ref|XP_002519390.1|/4.1441e-29/ferric-chelate reductase, putative [Ricinus communis]
23573	Down	-	-	-	-
23586	Down	-	GO:0016879//ligase activity, forming carbon-nitrogen bonds;GO:0016879//ligase activity, forming carbon-nitrogen bonds	-	gi|255563819|ref|XP_002522910.1|/1.79083e-37/glutamyl-tRNA(gln) amidotransferase subunit A, putative [Ricinus communis]
23837	Down	-	-	-	-
23904	Down	-	-	-	gi|3913898|sp|P81366.1|IDE3_ERYVA/6.03133e-09/RecName: Full=Trypsin inhibitor DE-3; AltName: Full=ETIA
23907	Down	GO:0031410//cytoplasmic vesicle;GO:0043231//intracellular membrane-bounded organelle;GO:0031410//cytoplasmic vesicle;GO:0043231//intracellular membrane-bounded organelle	-	-	gi|296089504|emb|CBI39323.3|/4.69464e-25/unnamed protein product [Vitis vinifera]
23974	Down	-	GO:0004672//protein kinase activity;GO:0032559//adenyl ribonucleotide binding;GO:0004672//protein kinase activity;GO:0032559//adenyl ribonucleotide binding	GO:0006464//protein modification process;GO:0006464//protein modification process	gi|110083393|dbj|BAE97401.1|/3.64e-52/mitogen-activated protein kinase 2 [Nicotiana tabacum]
24063	Down	-	-	-	gi|116779347|gb|ABK21248.1|/5.3374e-25/unknown [Picea sitchensis]
24076	Down	-	GO:0016811//hydrolase activity, acting on carbon-nitrogen (but not peptide) bonds, in linear amides	GO:0009057//macromolecule catabolic process	gi|83282998|gb|ABC01060.1|/2.2987e-108/L-asparaginase 2 [Phaseolus vulgaris]
24113	Down	-	-	-	-
24123	Down	-	GO:0005488//binding	-	gi|255565990|ref|XP_002523983.1|/1.72694e-11/Disease resistance protein RGA2, putative [Ricinus communis]
24135	Down	-	-	-	gi|297741341|emb|CBI32472.3|/1.94988e-28/unnamed protein product [Vitis vinifera]
24145	Down	-	-	-	gi|297741357|emb|CBI32488.3|/5.77998e-28/unnamed protein product [Vitis vinifera]
24322	Down	GO:0043231//intracellular membrane-bounded organelle	GO:0004553//hydrolase activity, hydrolyzing O-glycosyl compounds	GO:0044238//primary metabolic process	gi|18072855|emb|CAC81825.1|/7.04363e-108/beta-fructofuranosidase [Beta vulgaris]
24360	Down	GO:0044436;GO:0009534//chloroplast thylakoid;GO:0009532//plastid stroma	-	-	gi|255572525|ref|XP_002527197.1|/7.88424e-43/Thylakoid lumenal 16.5 kDa protein, chloroplast precursor, putative [Ricinus communis]
24376	Down	-	-	GO:0009628//response to abiotic stimulus;GO:0042221//response to chemical stimulus;GO:0008152//metabolic process;GO:0006950//response to stress	gi|226427139|gb|ACO54859.1|/1.74304e-16/zinc finger protein ZF2 [Cicer arietinum]
24833	Down	-	-	-	-
24834	Down	-	-	-	gi|15218888|ref|NP_171863.1|/3.5694e-21/ankyrin repeat family protein [Arabidopsis thaliana]
24873	Down	-	-	-	gi|15230349|ref|NP_188563.1|/4.32249e-47/leucine-rich repeat family protein [Arabidopsis thaliana]
24953	Down	-	-	-	-
25274	Down	-	-	-	gi|255585271|ref|XP_002533335.1|/1.65381e-21/Protein MLO, putative [Ricinus communis]
25318	Down	GO:0044444//cytoplasmic part	GO:0004553//hydrolase activity, hydrolyzing O-glycosyl compounds	-	gi|222424455|dbj|BAH20183.1|/1.58984e-32/AT4G34860 [Arabidopsis thaliana]
25344	Down	-	-	-	-
25361	Down	-	-	-	gi|89953439|gb|ABD83313.1|/7.70172e-09/Fgenesh protein 60 [Beta vulgaris]
25523	Down	-	-	-	gi|255556137|ref|XP_002519103.1|/5.66592e-07/NAD dependent epimerase/dehydratase, putative [Ricinus communis]
25537	Down	-	GO:0016747//transferase activity, transferring acyl groups other than amino-acyl groups	-	gi|255571835|ref|XP_002526860.1|/4.0909e-26/Anthocyanin 5-aromatic acyltransferase, putative [Ricinus communis]
25588	Down	-	-	-	gi|255555345|ref|XP_002518709.1|/1.65894e-85/serine-threonine protein kinase, plant-type, putative [Ricinus communis]
25597	Down	GO:0009532//plastid stroma	GO:0016798//hydrolase activity, acting on glycosyl bonds;GO:0043167//ion binding;GO:0016758//transferase activity, transferring hexosyl groups	GO:0005982//starch metabolic process;GO:0009250//glucan biosynthetic process	gi|255587042|ref|XP_002534111.1|/1.76948e-131/starch branching enzyme II, putative [Ricinus communis]
25638	Down	-	-	-	gi|225441129|ref|XP_002265492.1|/0/PREDICTED: hypothetical protein [Vitis vinifera]
25650	Down	GO:0009507//chloroplast	-	-	gi|255556137|ref|XP_002519103.1|/3.12619e-12/NAD dependent epimerase/dehydratase, putative [Ricinus communis]
25663	Down	-	GO:0035251//UDP-glucosyltransferase activity	-	gi|119640450|gb|ABL85471.1|/1.80277e-45/glycosyltransferase UGT88A4 [Maclura pomifera]
25773	Down	-	GO:0005488//binding	-	gi|255577491|ref|XP_002529624.1|/3.47648e-25/leucine-rich repeat containing protein, putative [Ricinus communis]
25986	Down	-	-	-	-
26025	Down	GO:0009532//plastid stroma;GO:0005618//cell wall	GO:0016209//antioxidant activity;GO:0005488//binding;GO:0016705//oxidoreductase activity, acting on paired donors, with incorporation or reduction of molecular oxygen	GO:0006952//defense response;GO:0008152//metabolic process;GO:0019725//cellular homeostasis	gi|255575353|ref|XP_002528579.1|/1.28488e-17/peroxiredoxin, putative [Ricinus communis]
26083	Down	-	GO:0004871//signal transducer activity;GO:0004672//protein kinase activity;GO:0032559//adenyl ribonucleotide binding	GO:0006464//protein modification process	gi|224108429|ref|XP_002314844.1|/7.15441e-107/predicted protein [Populus trichocarpa]
26113	Down	-	-	-	gi|89474466|gb|ABD72960.1|/2.62009e-08/GRAS4 [Solanum lycopersicum]
26218	Down	GO:0044464//cell part	-	-	gi|297739404|emb|CBI29527.3|/7.55028e-11/unnamed protein product [Vitis vinifera]
26255	Down	-	GO:0004672//protein kinase activity;GO:0000166//nucleotide binding	-	gi|147769927|emb|CAN76446.1|/2.11016e-103/hypothetical protein VITISV_010117 [Vitis vinifera]
26261	Down	-	-	-	gi|4220515|emb|CAA22988.1|/4.02703e-36/putative protein [Arabidopsis thaliana]
26320	Down	GO:0043231//intracellular membrane-bounded organelle	GO:0016778;GO:0032559//adenyl ribonucleotide binding	GO:0042723//thiamin and derivative metabolic process;GO:0009108//coenzyme biosynthetic process	gi|255548572|ref|XP_002515342.1|/1.17215e-44/amine oxidase, putative [Ricinus communis]
26460	Down	-	-	-	gi|224111446|ref|XP_002315858.1|/7.8362e-104/predicted protein [Populus trichocarpa]
26474	Down	-	-	-	gi|8778610|gb|AAF79618.1|AC027665_19/0/F5M15.26 [Arabidopsis thaliana]
26563	Down	-	-	-	gi|225447578|ref|XP_002270154.1|/0/PREDICTED: hypothetical protein [Vitis vinifera]
26621	Down	-	-	-	-
26869	Down	-	-	-	gi|297745467|emb|CBI40547.3|/5.73496e-14/unnamed protein product [Vitis vinifera]
26878	Down	-	-	-	gi|225455794|ref|XP_002274414.1|/3.98173e-94/PREDICTED: hypothetical protein [Vitis vinifera]
26951	Down	-	-	-	gi|297745081|emb|CBI38673.3|/1.72989e-82/unnamed protein product [Vitis vinifera]
26988	Down	-	-	-	gi|255543473|ref|XP_002512799.1|/2.10669e-32/pentatricopeptide repeat-containing protein, putative [Ricinus communis]
27050	Down	-	-	-	gi|307136196|gb|ADN34034.1|/6.19659e-08/gypsy/ty3 element polyprotein [Cucumis melo subsp. melo]
27193	Down	-	GO:0016740//transferase activity	-	gi|171906256|gb|ACB56925.1|/6.44913e-17/glycosyltransferase UGT88A9 [Hieracium pilosella]
27214	Down	GO:0005618//cell wall;GO:0043231//intracellular membrane-bounded organelle	GO:0004553//hydrolase activity, hydrolyzing O-glycosyl compounds	GO:0044238//primary metabolic process	gi|21322512|emb|CAD19321.1|/2.8871e-43/acid vacuolar invertase [Beta vulgaris]
27355	Down	-	-	-	gi|225470086|ref|XP_002270261.1|/3.49704e-52/PREDICTED: hypothetical protein [Vitis vinifera]
27393	Down	-	GO:0046872//metal ion binding;GO:0003824//catalytic activity	-	gi|224382177|gb|ACN42168.1|/4.28459e-106/peroxidase 1 [Sesuvium portulacastrum]
27481	Down	GO:0031410//cytoplasmic vesicle	GO:0004672//protein kinase activity;GO:0000166//nucleotide binding	GO:0009987//cellular process	gi|302142997|emb|CBI20292.3|/4.14962e-95/unnamed protein product [Vitis vinifera]
27518	Down	-	-	-	gi|7267526|emb|CAB78008.1|/4.52263e-12/putative protein [Arabidopsis thaliana]
27583	Down	GO:0043231//intracellular membrane-bounded organelle	GO:0004091//carboxylesterase activity	GO:0050896//response to stimulus;GO:0006787	gi|30912737|sp|Q9LE89.1|CLH0_CHEAL/3.14736e-108/RecName: Full=Chlorophyllase type 0; AltName: Full=CaCLH0; AltName: Full=Chlorophyll-chlorophyllido hydrolase 0; Short=Chlase 0; Flags: Precursor
27599	Down	-	-	-	gi|255538242|ref|XP_002510186.1|/1.36793e-33/Anthranilate N-benzoyltransferase protein, putative [Ricinus communis]
27671	Down	GO:0016020//membrane	GO:0005249//voltage-gated potassium channel activity;GO:0005515//protein binding;GO:0005217//intracellular ligand-gated ion channel activity;GO:0000166//nucleotide binding	GO:0070838//divalent metal ion transport	gi|255545024|ref|XP_002513573.1|/2.92186e-97/Cyclic nucleotide-gated ion channel, putative [Ricinus communis]
27736	Down	GO:0016020//membrane	GO:0005249//voltage-gated potassium channel activity;GO:0005515//protein binding;GO:0005217//intracellular ligand-gated ion channel activity;GO:0000166//nucleotide binding	GO:0070838//divalent metal ion transport	gi|7484881|pir||T10541/1.21082e-76/cyclic nucleotide gated channel homolog F3I3.30 - Arabidopsis thaliana
27768	Down	-	-	-	gi|302143272|emb|CBI21833.3|/1.17139e-25/unnamed protein product [Vitis vinifera]
27800	Down	-	GO:0004672//protein kinase activity;GO:0000166//nucleotide binding	-	gi|297829254|ref|XP_002882509.1|/9.16407e-105/kinase family protein [Arabidopsis lyrata subsp. lyrata]
27822	Down	-	GO:0004672//protein kinase activity;GO:0000166//nucleotide binding	GO:0009987//cellular process	gi|255573210|ref|XP_002527534.1|/0/ATP binding protein, putative [Ricinus communis]
27842	Down	GO:0016020//membrane	GO:0005488//binding;GO:0004672//protein kinase activity	-	gi|223452302|gb|ACM89479.1|/0/cysteine-rich protein [Glycine max]
27918	Down	GO:0005618//cell wall	-	GO:0000902//cell morphogenesis;GO:0009827//plant-type cell wall modification	gi|40217878|gb|AAR82850.1|/3.67946e-22/expansin-2 [Petunia x hybrida]
28154	Down	-	-	-	gi|7407641|gb|AAF62171.1|/1.45026e-10/pathogenesis-related protein 1 [Betula pendula]
28310	Down	-	GO:0016491//oxidoreductase activity;GO:0005506//iron ion binding;GO:0016491//oxidoreductase activity;GO:0005506//iron ion binding	-	gi|84514139|gb|ABC59078.1|/9.40034e-10/cytochrome P450 monooxygenase CYP72A59 [Medicago truncatula]
28788	Down	GO:0043231//intracellular membrane-bounded organelle;GO:0043231//intracellular membrane-bounded organelle	GO:0003824//catalytic activity;GO:0003824//catalytic activity	-	gi|118488927|gb|ABK96272.1|/1.14645e-15/unknown [Populus trichocarpa x Populus deltoides]
29029	Down	-	-	-	-
29065	Down	-	-	-	-
29599	Down	-	-	-	-
29685	Down	GO:0009532//plastid stroma;GO:0009532//plastid stroma	GO:0043169//cation binding;GO:0019203//carbohydrate phosphatase activity;GO:0016628//oxidoreductase activity, acting on the CH-CH group of donors, NAD or NADP as acceptor;GO:0043169//cation binding;GO:0019203//carbohydrate phosphatase activity;GO:0016628//oxidoreductase activity, acting on the CH-CH group of donors, NAD or NADP as acceptor	GO:0005975//carbohydrate metabolic process;GO:0015977//carbon fixation;GO:0005975//carbohydrate metabolic process;GO:0015977//carbon fixation	gi|297740271|emb|CBI30453.3|/1.18364e-20/unnamed protein product [Vitis vinifera]
29920	Down	-	GO:0008940//nitrate reductase activity;GO:0030554//adenyl nucleotide binding;GO:0005506//iron ion binding;GO:0008940//nitrate reductase activity;GO:0030554//adenyl nucleotide binding;GO:0005506//iron ion binding	GO:0042126//nitrate metabolic process;GO:0042126//nitrate metabolic process	gi|255545540|ref|XP_002513830.1|/1.26096e-22/nitrate reductase, putative [Ricinus communis]
29981	Down	-	-	-	-
30074	Down	-	-	-	gi|224054710|ref|XP_002298353.1|/3.5618e-09/alpha-expansin family protein [Populus trichocarpa]
30151	Down	-	-	-	-
30262	Down	GO:0009534//chloroplast thylakoid;GO:0009534//chloroplast thylakoid	GO:0005515//protein binding;GO:0005515//protein binding	GO:0050896//response to stimulus;GO:0050896//response to stimulus	gi|297808183|ref|XP_002871975.1|/5.6865e-07/DNAJ heat shock N-terminal domain-containing protein [Arabidopsis lyrata subsp. lyrata]
30411	Down	-	-	-	-
30443	Down	-	-	GO:0007047//cellular cell wall organization;GO:0007047//cellular cell wall organization	gi|297744657|emb|CBI37919.3|/1.54499e-12/unnamed protein product [Vitis vinifera]
30508	Down	-	GO:0043167//ion binding;GO:0008422//beta-glucosidase activity;GO:0043167//ion binding;GO:0008422//beta-glucosidase activity	GO:0044238//primary metabolic process;GO:0044238//primary metabolic process	gi|90025015|gb|ABD85024.1|/4.49525e-12/beta-1,3-glucanase [Lilium hybrid division VII]
30582	Down	-	-	-	-
30960	Down	-	-	GO:0007047//cellular cell wall organization;GO:0007047//cellular cell wall organization	gi|297744657|emb|CBI37919.3|/1.54499e-12/unnamed protein product [Vitis vinifera]
30965	Down	GO:0031410//cytoplasmic vesicle;GO:0031410//cytoplasmic vesicle	GO:0004674//protein serine/threonine kinase activity;GO:0000166//nucleotide binding;GO:0004674//protein serine/threonine kinase activity;GO:0000166//nucleotide binding	-	gi|15241606|ref|NP_198716.1|/1.00144e-11/protein kinase family protein [Arabidopsis thaliana]
30991	Down	GO:0005576//extracellular region;GO:0042579//microbody;GO:0009536//plastid;GO:0005576//extracellular region;GO:0042579//microbody;GO:0009536//plastid	GO:0016616//oxidoreductase activity, acting on the CH-OH group of donors, NAD or NADP as acceptor;GO:0008187//poly-pyrimidine tract binding;GO:0000166//nucleotide binding;GO:0016616//oxidoreductase activity, acting on the CH-OH group of donors, NAD or NADP as acceptor;GO:0008187//poly-pyrimidine tract binding;GO:0000166//nucleotide binding	GO:0009853//photorespiration;GO:0009853//photorespiration	gi|255581842|ref|XP_002531721.1|/4.05636e-21/hydroxypyruvate reductase, putative [Ricinus communis]
31089	Down	GO:0009532//plastid stroma;GO:0009532//plastid stroma	GO:0043169//cation binding;GO:0019203//carbohydrate phosphatase activity;GO:0043169//cation binding;GO:0019203//carbohydrate phosphatase activity	GO:0005975//carbohydrate metabolic process;GO:0015977//carbon fixation;GO:0005975//carbohydrate metabolic process;GO:0015977//carbon fixation	gi|158427470|gb|ABW38330.1|/1.53695e-20/chloroplast fructose-1,6-bisphosphatase I [Fragaria x ananassa]
31321	Down	-	-	-	-
31474	Down	-	-	-	gi|1087017|gb|AAB35284.1|/4.354e-07/arabinogalactan-protein [Nicotiana alata]
31649	Down	-	-	-	-
31694	Down	-	-	-	-
31735	Down	-	-	-	-
31926	Down	-	-	-	gi|255626931|gb|ACU13810.1|/2.82218e-06/unknown [Glycine max]
31957	Down	-	-	-	-
32160	Down	-	-	-	gi|224054710|ref|XP_002298353.1|/3.55147e-09/alpha-expansin family protein [Populus trichocarpa]
32372	Down	-	-	-	-
33020	Down	GO:0043231//intracellular membrane-bounded organelle;GO:0043231//intracellular membrane-bounded organelle	GO:0016209//antioxidant activity;GO:0005506//iron ion binding;GO:0003824//catalytic activity;GO:0016209//antioxidant activity;GO:0005506//iron ion binding;GO:0003824//catalytic activity	GO:0009414//response to water deprivation;GO:0006972//hyperosmotic response;GO:0008152//metabolic process;GO:0009414//response to water deprivation;GO:0006972//hyperosmotic response;GO:0008152//metabolic process	gi|7259219|emb|CAA76374.2|/2.62163e-20/peroxidase [Spinacia oleracea]
33838	Down	GO:0009532//plastid stroma;GO:0009532//plastid stroma	GO:0043169//cation binding;GO:0019203//carbohydrate phosphatase activity;GO:0016628//oxidoreductase activity, acting on the CH-CH group of donors, NAD or NADP as acceptor;GO:0043169//cation binding;GO:0019203//carbohydrate phosphatase activity;GO:0016628//oxidoreductase activity, acting on the CH-CH group of donors, NAD or NADP as acceptor	GO:0005975//carbohydrate metabolic process;GO:0015977//carbon fixation;GO:0005975//carbohydrate metabolic process;GO:0015977//carbon fixation	gi|11242|emb|CAA41154.1|/7.371e-23/fructose-bisphosphatase [Arabidopsis thaliana]
33859	Down	-	-	-	-
34267	Down	-	-	-	-
34416	Down	-	-	-	gi|31616513|gb|AAP55714.1|/4.76385e-22/GDSL-lipase [Chenopodium rubrum]
34453	Down	GO:0009523//photosystem II;GO:0009532//plastid stroma;GO:0009534//chloroplast thylakoid;GO:0005576//extracellular region;GO:0009523//photosystem II;GO:0009532//plastid stroma;GO:0009534//chloroplast thylakoid;GO:0005576//extracellular region	GO:0046872//metal ion binding;GO:0046872//metal ion binding	GO:0044237//cellular metabolic process;GO:0044237//cellular metabolic process	gi|34810268|pdb|1NZE|A/2.21289e-19/Chain A, Crystal Structure Of Psbq Polypeptide Of Photosystem Ii From Higher Plants
34596	Down	-	-	-	-
34609	Down	-	-	-	-
35085	Down	GO:0031976	GO:0016209//antioxidant activity;GO:0005488//binding;GO:0016705//oxidoreductase activity, acting on paired donors, with incorporation or reduction of molecular oxygen	GO:0008152//metabolic process;GO:0019725//cellular homeostasis	gi|75324751|sp|Q6UBI3.1|PERQ_SUASA/2.79283e-22/RecName: Full=Peroxiredoxin Q, chloroplastic; AltName: Full=Thioredoxin reductase; Flags: Precursor
35120	Down	GO:0043231//intracellular membrane-bounded organelle	GO:0004672//protein kinase activity;GO:0019120//hydrolase activity, acting on acid halide bonds, in C-halide compounds	-	gi|255553259|ref|XP_002517672.1|/5.82341e-20/hydrolase, putative [Ricinus communis]
35146	Down	-	-	-	-
35565	Down	GO:0009527//plastid outer membrane	-	GO:0009658//chloroplast organization	gi|297737876|emb|CBI27077.3|/4.94126e-11/unnamed protein product [Vitis vinifera]
35610	Down	-	-	-	-
35641	Down	-	-	-	-
35952	Down	-	-	-	-
35963	Down	GO:0031410//cytoplasmic vesicle	GO:0004674//protein serine/threonine kinase activity;GO:0032559//adenyl ribonucleotide binding	GO:0006464//protein modification process	gi|115463169|ref|NP_001055184.1|/9.00509e-13/Os05g0318700 [Oryza sativa Japonica Group]
35982	Down	-	-	-	-
36173	Down	-	-	-	-
36216	Down	GO:0009532//plastid stroma;GO:0009526//plastid envelope;GO:0009534//chloroplast thylakoid;GO:0005576//extracellular region	GO:0046914//transition metal ion binding;GO:0016836//hydro-lyase activity	GO:0010035//response to inorganic substance;GO:0010118//stomatal movement;GO:0050832//defense response to fungus	gi|170102|gb|AAA34026.1|/2.79283e-22/carbonic anhydrase precursor [Spinacia oleracea]
36425	Down	GO:0005576//extracellular region;GO:0044424//intracellular part;GO:0030312//external encapsulating structure	GO:0030234//enzyme regulator activity;GO:0004091//carboxylesterase activity	GO:0051707//response to other organism;GO:0071555	gi|24250746|gb|AAK84485.1|/8.98423e-21/putative thermostable pectinesterase [Citrus sinensis]
36865	Down	-	-	GO:0010468//regulation of gene expression	gi|255586180|ref|XP_002533749.1|/2.98209e-16/transcription factor, putative [Ricinus communis]
37111	Down	-	-	-	-
37172	Down	-	-	-	-
37209	Down	-	-	-	-
37343	Down	GO:0009536//plastid	GO:0046872//metal ion binding;GO:0008238//exopeptidase activity	GO:0019538//protein metabolic process;GO:0010038//response to metal ion	gi|297743644|emb|CBI36527.3|/4.94126e-11/unnamed protein product [Vitis vinifera]
37505	Down	GO:0044424//intracellular part	GO:0016765//transferase activity, transferring alkyl or aryl (other than methyl) groups	-	gi|124507403|gb|ABN13680.1|/4.44582e-20/glutathione S-transferase [Salicornia brachiata]
37544	Down	-	-	-	-
37600	Down	-	-	-	-
37641	Down	-	-	-	-
38179	Down	GO:0009536//plastid	GO:0016211//ammonia ligase activity;GO:0032559//adenyl ribonucleotide binding	GO:0006541//glutamine metabolic process	gi|154017627|gb|ABL89188.2|/1.92846e-23/plastid glutamine synthetase 2 [Spinacia oleracea]
38316	Down	GO:0009532//plastid stroma	GO:0043169//cation binding;GO:0019203//carbohydrate phosphatase activity;GO:0016628//oxidoreductase activity, acting on the CH-CH group of donors, NAD or NADP as acceptor	GO:0005975//carbohydrate metabolic process;GO:0015977//carbon fixation	gi|3915687|sp|P22418.2|F16P1_SPIOL/1.3355e-24/RecName: Full=Fructose-1,6-bisphosphatase, chloroplastic; Short=FBPase; AltName: Full=D-fructose-1,6-bisphosphate 1-phosphohydrolase; Flags: Precursor
38549	Down	-	-	-	-
38711	Down	-	-	-	-
38871	Down	GO:0009536//plastid	GO:0016211//ammonia ligase activity;GO:0032559//adenyl ribonucleotide binding	GO:0006541//glutamine metabolic process	gi|154017627|gb|ABL89188.2|/1.92846e-23/plastid glutamine synthetase 2 [Spinacia oleracea]
38942	Down	-	-	-	-
39101	Down	-	-	-	-
39102	Down	-	-	-	-
39200	Down	GO:0009532//plastid stroma;GO:0009526//plastid envelope;GO:0009534//chloroplast thylakoid;GO:0005576//extracellular region	GO:0046914//transition metal ion binding;GO:0016836//hydro-lyase activity	GO:0010035//response to inorganic substance;GO:0010118//stomatal movement;GO:0050832//defense response to fungus	gi|112292669|gb|ABI14813.1|/3.88571e-24/chloroplast carbonic anhydrase [Pachysandra terminalis]
39209	Down	-	GO:0008940//nitrate reductase activity;GO:0030554//adenyl nucleotide binding;GO:0005506//iron ion binding	GO:0042126//nitrate metabolic process	gi|470678|gb|AAA18377.1|/3.28945e-23/NADH:nitrate reductase [Spinacia oleracea]
40018	Down	-	-	-	-
40096	Down	-	GO:0004672//protein kinase activity;GO:0005488//binding	-	gi|297733660|emb|CBI14907.3|/1.64013e-06/unnamed protein product [Vitis vinifera]
40118	Down	GO:0043231//intracellular membrane-bounded organelle	GO:0016209//antioxidant activity;GO:0005506//iron ion binding;GO:0003824//catalytic activity	GO:0009414//response to water deprivation;GO:0006972//hyperosmotic response;GO:0008152//metabolic process	gi|7259219|emb|CAA76374.2|/2.13216e-22/peroxidase [Spinacia oleracea]
40412	Down	-	-	-	-
40992	Down	-	-	-	-
41281	Down	GO:0016020//membrane	-	GO:0008610//lipid biosynthetic process	gi|255637351|gb|ACU19005.1|/3.29508e-07/unknown [Glycine max]
41316	Down	GO:0031410//cytoplasmic vesicle	-	-	gi|255547405|ref|XP_002514760.1|/9.565e-15/catalytic, putative [Ricinus communis]
41367	Down	-	-	-	-
41437	Down	-	-	-	-
41442	Down	-	GO:0035251//UDP-glucosyltransferase activity	GO:0006970//response to osmotic stress;GO:0006805//xenobiotic metabolic process	gi|217074892|gb|ACJ85806.1|/1.09438e-10/unknown [Medicago truncatula]
41453	Down	-	GO:0046872//metal ion binding;GO:0016491//oxidoreductase activity	-	gi|255557971|ref|XP_002520014.1|/1.63533e-06/cytochrome P450, putative [Ricinus communis]
41506	Down	-	-	-	-
41519	Down	GO:0009532//plastid stroma	GO:0046914//transition metal ion binding;GO:0016836//hydro-lyase activity	-	gi|115472|sp|P16016.2|CAHC_SPIOL/1.52354e-20/RecName: Full=Carbonic anhydrase, chloroplastic; AltName: Full=Carbonate dehydratase; Flags: Precursor
41655	Down	GO:0009536//plastid	GO:0046914//transition metal ion binding;GO:0016702//oxidoreductase activity, acting on single donors with incorporation of molecular oxygen, incorporation of two atoms of oxygen	GO:0006633//fatty acid biosynthetic process	gi|268636245|gb|ACZ17391.1|/5.23633e-21/lipoxygenase [Vitis vinifera]
41872	Down	-	-	-	-
42017	Down	-	-	-	-
42190	Down	-	-	-	-
42490	Down	-	-	-	-
42497	Down	-	-	-	-
42567	Down	GO:0005576//extracellular region;GO:0009536//plastid	GO:0016616//oxidoreductase activity, acting on the CH-OH group of donors, NAD or NADP as acceptor;GO:0008187//poly-pyrimidine tract binding;GO:0000166//nucleotide binding	GO:0043094//cellular metabolic compound salvage	gi|255639618|gb|ACU20103.1|/2.04833e-25/unknown [Glycine max]
42745	Down	-	-	-	-
42797	Down	-	GO:0030554//adenyl nucleotide binding;GO:0046993	GO:0008152//metabolic process	gi|296087496|emb|CBI34085.3|/2.50972e-15/unnamed protein product [Vitis vinifera]
42846	Down	-	-	-	gi|60459393|gb|AAX20042.1|/8.11606e-06/proline-rich protein [Capsicum annuum]
43009	Down	-	-	-	-
43147	Down	GO:0043231//intracellular membrane-bounded organelle	-	-	gi|21217451|gb|AAM43922.1|AF469064_1/5.40286e-18/polyamine oxidase [Amaranthus hypochondriacus]
43173	Down	GO:0031224//intrinsic to membrane	GO:0015291//secondary active transmembrane transporter activity	GO:0015698//inorganic anion transport	gi|220675402|emb|CAS02288.1|/5.22097e-21/phosphate transporter [Hordeum vulgare subsp. vulgare]
43547	Down	GO:0009536//plastid	GO:0070566//adenylyltransferase activity;GO:0032559//adenyl ribonucleotide binding	GO:0005982//starch metabolic process;GO:0005977//glycogen metabolic process	gi|293371443|gb|ADE44159.1|/3.61564e-22/ADP-glucose pyrophosphorylase small subunit [Solanum lycopersicum var. cerasiforme]
43571	Down	-	GO:0008146//sulfotransferase activity	-	gi|255569139|ref|XP_002525538.1|/7.81982e-09/Flavonol 4'-sulfotransferase, putative [Ricinus communis]
43642	Down	GO:0009534//chloroplast thylakoid	-	GO:0010119//regulation of stomatal movement;GO:0051592//response to calcium ion	gi|255367590|gb|ACU11587.1|/3.62403e-14/extracellular calcium sensing receptor [Liquidambar formosana]
43750	Down	GO:0009536//plastid	GO:0004091//carboxylesterase activity	GO:0044238//primary metabolic process	gi|4103627|gb|AAD01804.1|/5.77246e-20/lipase [Dianthus caryophyllus]
43975	Down	-	GO:0016798//hydrolase activity, acting on glycosyl bonds	-	gi|4584556|emb|CAA53545.1|/1.42511e-10/glucan endo-1,3-beta-D-glucosidase [Beta vulgaris subsp. vulgaris]
44080	Down	-	-	-	gi|13877765|gb|AAK43960.1|AF370145_1/5.78586e-12/unknown protein [Arabidopsis thaliana]
44161	Down	-	-	-	-
44170	Down	GO:0009536//plastid	GO:0004091//carboxylesterase activity	GO:0044238//primary metabolic process	gi|297746296|emb|CBI16352.3|/6.3822e-19/unnamed protein product [Vitis vinifera]
44187	Down	-	GO:0005506//iron ion binding;GO:0003824//catalytic activity;GO:0016209//antioxidant activity	GO:0008152//metabolic process;GO:0006950//response to stress	gi|302144060|emb|CBI23165.3|/1.01594e-16/unnamed protein product [Vitis vinifera]
44210	Down	-	-	-	gi|225427554|ref|XP_002266533.1|/6.19602e-06/PREDICTED: hypothetical protein [Vitis vinifera]
44226	Down	-	-	-	-
44571	Down	-	-	-	-
44759	Down	-	-	-	-
44916	Down	-	-	-	-
45105	Down	-	-	-	-
45115	Down	-	GO:0016787//hydrolase activity;GO:0032559//adenyl ribonucleotide binding	GO:0012501//programmed cell death;GO:0006950//response to stress	gi|116560836|gb|ABJ99599.1|/1.16238e-12/NBS-LRR type resistance protein [Beta vulgaris]
45192	Down	-	-	-	-
45333	Down	-	-	-	-
45686	Down	-	-	-	-
45750	Down	GO:0043231//intracellular membrane-bounded organelle;GO:0044444//cytoplasmic part	-	GO:0032583//regulation of gene-specific transcription;GO:0042221//response to chemical stimulus	gi|125743130|gb|ABG77970.1|/3.86056e-16/SCARECROW-like protein 1 [Pinus radiata]
46102	Down	GO:0009532//plastid stroma	GO:0043169//cation binding;GO:0019203//carbohydrate phosphatase activity;GO:0016628//oxidoreductase activity, acting on the CH-CH group of donors, NAD or NADP as acceptor	GO:0005975//carbohydrate metabolic process;GO:0015977//carbon fixation	gi|11242|emb|CAA41154.1|/5.37448e-26/fructose-bisphosphatase [Arabidopsis thaliana]
46368	Down	-	-	-	-
46431	Down	-	GO:0016787//hydrolase activity;GO:0032559//adenyl ribonucleotide binding	-	gi|255565992|ref|XP_002523984.1|/6.79441e-13/leucine-rich repeat containing protein, putative [Ricinus communis]
46535	Down	GO:0031410//cytoplasmic vesicle	GO:0004672//protein kinase activity;GO:0032559//adenyl ribonucleotide binding	GO:0006464//protein modification process	gi|296083244|emb|CBI22880.3|/2.041e-17/unnamed protein product [Vitis vinifera]
46595	Down	-	GO:0016758//transferase activity, transferring hexosyl groups	-	gi|255586549|ref|XP_002533911.1|/1.08475e-10/UDP-glucosyltransferase, putative [Ricinus communis]
46598	Down	-	-	-	-
46675	Down	-	-	-	-
47102	Down	-	-	-	-
47210	Down	-	-	-	-
47554	Down	-	-	-	-
47600	Down	GO:0005840//ribosome;GO:0009532//plastid stroma;GO:0009526//plastid envelope;GO:0005576//extracellular region;GO:0016020//membrane	GO:0005515//protein binding;GO:0000166//nucleotide binding	GO:0051084//'de novo' posttranslational protein folding;GO:0009814//defense response, incompatible interaction	gi|1762130|gb|AAB39827.1|/6.14529e-14/chaperonin-60 beta subunit [Solanum tuberosum]
47686	Down	-	-	-	-
47697	Down	-	-	-	-
47761	Down	-	-	-	-
48198	Down	-	-	-	-
48301	Down	GO:0009532//plastid stroma	GO:0043169//cation binding;GO:0019203//carbohydrate phosphatase activity;GO:0016628//oxidoreductase activity, acting on the CH-CH group of donors, NAD or NADP as acceptor	GO:0005975//carbohydrate metabolic process;GO:0015977//carbon fixation	gi|255640681|gb|ACU20625.1|/9.45886e-23/unknown [Glycine max]
48382	Down	-	-	-	-
48396	Down	-	-	-	-
48433	Down	GO:0044424//intracellular part	GO:0004470//malic enzyme activity;GO:0000166//nucleotide binding;GO:0043169//cation binding	GO:0043648//dicarboxylic acid metabolic process	gi|4206120|gb|AAD11429.1|/3.25096e-23/malate dehydrogenase [Mesembryanthemum crystallinum]
48546	Down	-	-	-	gi|297737955|emb|CBI27156.3|/9.40639e-07/unnamed protein product [Vitis vinifera]
48798	Down	GO:0043231//intracellular membrane-bounded organelle	GO:0004713//protein tyrosine kinase activity;GO:0032559//adenyl ribonucleotide binding	GO:0006464//protein modification process	gi|219884775|gb|ACL52762.1|/1.6124e-14/unknown [Zea mays]
48878	Down	-	-	-	gi|15637139|gb|AAL04436.1|/5.02393e-08/carbonic anhydrase [Beta vulgaris]
48990	Down	GO:0031224//intrinsic to membrane	-	GO:0009987//cellular process	gi|255585271|ref|XP_002533335.1|/1.28137e-11/Protein MLO, putative [Ricinus communis]
49032	Down	-	-	-	-
49106	Down	-	-	-	-
49557	Down	-	GO:0016491//oxidoreductase activity	-	gi|21217451|gb|AAM43922.1|AF469064_1/5.1869e-13/polyamine oxidase [Amaranthus hypochondriacus]
50136	Down	-	GO:0035251//UDP-glucosyltransferase activity	-	gi|170676031|dbj|BAG14302.1|/1.19024e-25/sinapate glucosyltransferase [Gomphrena globosa]
50172	Down	-	-	-	-
50226	Down	GO:0043234//protein complex;GO:0009534//chloroplast thylakoid	GO:0046906//tetrapyrrole binding	GO:0009639//response to red or far red light;GO:0006091//generation of precursor metabolites and energy	gi|15225630|ref|NP_181539.1|/4.23333e-23/LHCB4.3 (light harvesting complex PSII); chlorophyll binding [Arabidopsis thaliana]
50325	Down	GO:0009532//plastid stroma	GO:0043169//cation binding;GO:0019203//carbohydrate phosphatase activity;GO:0016628//oxidoreductase activity, acting on the CH-CH group of donors, NAD or NADP as acceptor	GO:0005975//carbohydrate metabolic process;GO:0015977//carbon fixation	gi|297740271|emb|CBI30453.3|/5.34276e-26/unnamed protein product [Vitis vinifera]
50390	Down	-	GO:0005488//binding	-	gi|39636785|gb|AAR29074.1|/5.00901e-08/blight resistance protein SH10 [Solanum tuberosum]
50450	Down	-	-	-	gi|190898646|gb|ACE97836.1|/3.71719e-11/peptidase M [Populus tremula]
50478	Down	GO:0031224//intrinsic to membrane	GO:0015291//secondary active transmembrane transporter activity	GO:0015698//inorganic anion transport	gi|224112605|ref|XP_002332753.1|/5.00068e-24/high affinity inorganic phosphate transporter [Populus trichocarpa]
50521	Down	-	-	-	-
51127	Down	GO:0031410//cytoplasmic vesicle	GO:0030246//carbohydrate binding;GO:0004713//protein tyrosine kinase activity;GO:0004674//protein serine/threonine kinase activity;GO:0032559//adenyl ribonucleotide binding	GO:0006464//protein modification process	gi|31324528|gb|AAP47579.1|/4.84355e-19/receptor kinase Lecrk [Gossypium hirsutum]
51499	Down	-	-	-	-
51518	Down	-	-	-	-
51668	Down	-	GO:0016787//hydrolase activity	GO:0009056//catabolic process;GO:0005975//carbohydrate metabolic process;GO:0043170	gi|1168935|sp|P42820.1|CHIP_BETVU/1.71759e-16/RecName: Full=Acidic endochitinase SP2; Flags: Precursor
51710	Down	-	-	-	gi|21217451|gb|AAM43922.1|AF469064_1/1.36092e-13/polyamine oxidase [Amaranthus hypochondriacus]
51797	Down	-	GO:0016757//transferase activity, transferring glycosyl groups	-	gi|255582718|ref|XP_002532137.1|/2.93656e-08/UDP-glucosyltransferase, putative [Ricinus communis]
51980	Down	-	-	-	-
52040	Down	-	-	-	gi|224074229|ref|XP_002304310.1|/1.90342e-07/predicted protein [Populus trichocarpa]
52124	Down	GO:0009536//plastid	GO:0005515//protein binding	GO:0044267//cellular protein metabolic process	gi|255577694|ref|XP_002529723.1|/1.96517e-12/heat shock protein binding protein, putative [Ricinus communis]
52132	Down	-	-	-	-
52291	Down	GO:0043234//protein complex;GO:0009534//chloroplast thylakoid	GO:0043169//cation binding;GO:0051540	GO:0009767//photosynthetic electron transport chain	gi|255629942|gb|ACU15323.1|/2.47444e-23/unknown [Glycine max]
52346	Down	-	-	-	gi|297815840|ref|XP_002875803.1|/1.04202e-13/PTAC16 [Arabidopsis lyrata subsp. lyrata]
52410	Down	-	-	-	gi|2507458|sp|P07591.2|TRXM_SPIOL/3.46885e-09/RecName: Full=Thioredoxin M-type, chloroplastic; Short=Trx-M; Contains: RecName: Full=Thioredoxin M-type Mc; Contains: RecName: Full=Thioredoxin M-type Md; Flags: Precursor
52556	Down	GO:0031410//cytoplasmic vesicle	-	-	gi|145357905|ref|NP_196717.3|/1.96062e-20/catalytic [Arabidopsis thaliana]
52714	Down	-	-	-	gi|255628509|gb|ACU14599.1|/1.07583e-18/unknown [Glycine max]
53064	Down	GO:0043227//membrane-bounded organelle	GO:0004091//carboxylesterase activity	GO:0006787	gi|30912737|sp|Q9LE89.1|CLH0_CHEAL/2.09474e-22/RecName: Full=Chlorophyllase type 0; AltName: Full=CaCLH0; AltName: Full=Chlorophyll-chlorophyllido hydrolase 0; Short=Chlase 0; Flags: Precursor
53125	Down	GO:0031461//cullin-RING ubiquitin ligase complex	GO:0005488//binding;GO:0019787//small conjugating protein ligase activity	GO:0043161//proteasomal ubiquitin-dependent protein catabolic process;GO:0006952//defense response;GO:0051707//response to other organism;GO:0009719;GO:0023033;GO:0009611//response to wounding;GO:0009908//flower development;GO:0009639//response to red or far red light	gi|148909412|gb|ABR17804.1|/6.7542e-13/unknown [Picea sitchensis]
53146	Down	-	-	-	-
53162	Down	-	-	-	-
53182	Down	-	-	-	-
53504	Down	-	-	-	-
53561	Down	-	-	-	-
53617	Down	GO:0043231//intracellular membrane-bounded organelle	GO:0001071;GO:0003677//DNA binding	GO:0006952//defense response;GO:0009700//indole phytoalexin biosynthetic process;GO:0009743//response to carbohydrate stimulus;GO:0010468//regulation of gene expression;GO:0006970//response to osmotic stress;GO:0006351//transcription, DNA-dependent	gi|197312905|gb|ACH63233.1|/7.41095e-28/WRKY protein [Rheum australe]
53725	Down	-	-	-	-
53903	Down	-	-	-	-
54062	Down	GO:0009536//plastid	GO:0016211//ammonia ligase activity;GO:0032559//adenyl ribonucleotide binding	GO:0006541//glutamine metabolic process	gi|154017627|gb|ABL89188.2|/1.59541e-30/plastid glutamine synthetase 2 [Spinacia oleracea]
54136	Down	GO:0031966//mitochondrial membrane;GO:0016021//integral to membrane;GO:0009526//plastid envelope	GO:0005488//binding;GO:0022829;GO:0005244//voltage-gated ion channel activity	GO:0051707//response to other organism;GO:0006811//ion transport	gi|1172555|sp|P42055.2|VDAC1_SOLTU/2.0182e-25/RecName: Full=Mitochondrial outer membrane protein porin of 34 kDa; AltName: Full=POM 34; AltName: Full=Voltage-dependent anion-selective channel protein; Short=VDAC
54280	Down	-	-	-	-
54298	Down	-	-	-	gi|6633822|gb|AAF19681.1|AC009519_15/2.73401e-14/F1N19.25 [Arabidopsis thaliana]
54320	Down	-	GO:0035251//UDP-glucosyltransferase activity	GO:0006970//response to osmotic stress;GO:0006805//xenobiotic metabolic process	gi|297342387|gb|ADI33725.1|/6.2841e-11/glycosyltransferase [Solanum lycopersicum]
54562	Down	-	-	-	-
54592	Down	GO:0031410//cytoplasmic vesicle	-	-	gi|293335916|ref|NP_001169657.1|/7.93099e-14/hypothetical protein LOC100383538 [Zea mays]
54642	Down	GO:0044421//extracellular region part	GO:0043167//ion binding;GO:0008422//beta-glucosidase activity	GO:0006950//response to stress;GO:0044238//primary metabolic process	gi|189047086|dbj|BAG34628.1|/3.12811e-10/beta-1,3-glucanase [Lotus japonicus]
54655	Down	GO:0043231//intracellular membrane-bounded organelle	GO:0003677//DNA binding;GO:0001071	GO:0010468//regulation of gene expression	gi|297745413|emb|CBI40493.3|/5.14072e-13/unnamed protein product [Vitis vinifera]
54847	Down	-	-	-	-
54900	Down	-	-	-	-
55030	Down	-	-	-	-
55086	Down	-	-	-	gi|285818379|gb|AAX47171.2|/6.30292e-11/SUPPRESSOR OF OVEREXPRESSION OF CONSTANS 1 a [Pisum sativum]
55218	Down	-	-	-	gi|31616513|gb|AAP55714.1|/1.10925e-07/GDSL-lipase [Chenopodium rubrum]
55349	Down	-	-	-	-
55587	Down	-	-	-	gi|2196542|gb|AAB61213.1|/1.90369e-09/glycine-rich protein [Oryza sativa Japonica Group]
55638	Down	GO:0009532//plastid stroma;GO:0009526//plastid envelope;GO:0009534//chloroplast thylakoid;GO:0034357;GO:0005576//extracellular region	GO:0008187//poly-pyrimidine tract binding;GO:0030554//adenyl nucleotide binding;GO:0009055//electron carrier activity;GO:0008937//ferredoxin reductase activity	GO:0006952//defense response;GO:0022900//electron transport chain;GO:0051234//establishment of localization	gi|255586297|ref|XP_002533800.1|/8.72815e-29/ferredoxin--NADP reductase, putative [Ricinus communis]
56032	Down	GO:0009532//plastid stroma;GO:0005618//cell wall	GO:0016209//antioxidant activity;GO:0005488//binding;GO:0016705//oxidoreductase activity, acting on paired donors, with incorporation or reduction of molecular oxygen	GO:0006952//defense response;GO:0008152//metabolic process;GO:0019725//cellular homeostasis	gi|42565527|gb|AAS21026.1|/1.59434e-22/peroxiredoxin [Hyacinthus orientalis]
56115	Down	-	-	-	gi|225466563|ref|XP_002268585.1|/7.9494e-06/PREDICTED: hypothetical protein [Vitis vinifera]
56358	Down	-	-	-	-
56405	Down	-	-	-	gi|255632858|gb|ACU16782.1|/4.66038e-06/unknown [Glycine max]
56432	Down	-	-	-	gi|118489484|gb|ABK96544.1|/1.10925e-07/unknown [Populus trichocarpa x Populus deltoides]
56653	Down	GO:0031410//cytoplasmic vesicle	-	-	gi|115462979|ref|NP_001055089.1|/7.18993e-07/Os05g0280700 [Oryza sativa Japonica Group]
56781	Down	GO:0009534//chloroplast thylakoid;GO:0031410//cytoplasmic vesicle	-	-	gi|255548874|ref|XP_002515493.1|/3.01377e-13/14 kDa proline-rich protein DC2.15 precursor, putative [Ricinus communis]
56837	Down	-	-	-	gi|255583202|ref|XP_002532366.1|/3.10942e-10/1-aminocyclopropane-1-carboxylate oxidase, putative [Ricinus communis]
57027	Down	-	-	-	-
57030	Down	GO:0043231//intracellular membrane-bounded organelle	-	-	gi|297839341|ref|XP_002887552.1|/5.11345e-21/F25A4.34 [Arabidopsis lyrata subsp. lyrata]
57229	Down	-	-	-	-
57357	Down	GO:0043231//intracellular membrane-bounded organelle	-	-	gi|21217451|gb|AAM43922.1|AF469064_1/8.16375e-19/polyamine oxidase [Amaranthus hypochondriacus]
57493	Down	GO:0005618//cell wall;GO:0043231//intracellular membrane-bounded organelle;GO:0005576//extracellular region	GO:0046914//transition metal ion binding;GO:0004871//signal transducer activity;GO:0016623	GO:0006950//response to stress;GO:0009755//hormone-mediated signaling pathway	gi|196122024|gb|ACG69486.1|/4.9413e-24/germin-like protein 10 [Glycine max]
57536	Down	-	-	-	gi|270209152|gb|ACZ64261.1|/7.65878e-09/RPM1 interacting protein 4 transcript 2 [Lactuca viminea]
57624	Down	GO:0005576//extracellular region;GO:0030312//external encapsulating structure	GO:0016798//hydrolase activity, acting on glycosyl bonds;GO:0016758//transferase activity, transferring hexosyl groups	GO:0044042//glucan metabolic process	gi|90811697|gb|ABD98046.1|/2.7051e-30/xyloglucan endotransglycosylase [Striga asiatica]
57648	Down	-	GO:0016787//hydrolase activity	-	gi|31616513|gb|AAP55714.1|/1.93861e-28/GDSL-lipase [Chenopodium rubrum]
57730	Down	GO:0031224//intrinsic to membrane	-	-	gi|226506212|ref|NP_001147134.1|/2.29532e-21/transcription regulator [Zea mays]
57847	Down	GO:0031410//cytoplasmic vesicle	GO:0016301//kinase activity;GO:0032559//adenyl ribonucleotide binding	GO:0006464//protein modification process	gi|296083399|emb|CBI23354.3|/2.71138e-22/unnamed protein product [Vitis vinifera]
57851	Down	-	-	-	-
57852	Down	-	-	-	-
58060	Down	-	GO:0003824//catalytic activity	GO:0044238//primary metabolic process	gi|302142349|emb|CBI19552.3|/6.26405e-22/unnamed protein product [Vitis vinifera]
58267	Down	-	-	-	-
58295	Down	-	-	-	gi|296081692|emb|CBI20697.3|/5.69193e-07/unnamed protein product [Vitis vinifera]
58456	Down	-	-	-	-
58490	Down	-	-	-	gi|297740842|emb|CBI31024.3|/6.29317e-06/unnamed protein product [Vitis vinifera]
58724	Down	GO:0005576//extracellular region;GO:0009532//plastid stroma	GO:0016791//phosphatase activity	-	gi|255547472|ref|XP_002514793.1|/1.34877e-13/4-nitrophenylphosphatase, putative [Ricinus communis]
58791	Down	-	GO:0016491//oxidoreductase activity;GO:0005506//iron ion binding	GO:0008152//metabolic process	gi|224063927|ref|XP_002301305.1|/2.53778e-20/cytochrome P450 [Populus trichocarpa]
59028	Down	-	GO:0003824//catalytic activity	-	gi|297814005|ref|XP_002874886.1|/4.35816e-07/oxidoreductase [Arabidopsis lyrata subsp. lyrata]
59081	Down	-	-	-	gi|255627881|gb|ACU14285.1|/1.76529e-16/unknown [Glycine max]
59155	Down	GO:0016020//membrane	GO:0046914//transition metal ion binding;GO:0003824//catalytic activity	-	gi|297739426|emb|CBI29608.3|/7.92404e-17/unnamed protein product [Vitis vinifera]
59703	Down	-	GO:0030554//adenyl nucleotide binding;GO:0046993	GO:0008152//metabolic process	gi|224056797|ref|XP_002299028.1|/1.10571e-18/predicted protein [Populus trichocarpa]
59713	Down	-	-	-	-
59773	Down	-	-	-	-
59843	Down	-	-	-	-
60032	Down	-	-	-	-
60246	Down	GO:0009536//plastid	GO:0016774//phosphotransferase activity, carboxyl group as acceptor;GO:0016616//oxidoreductase activity, acting on the CH-OH group of donors, NAD or NADP as acceptor;GO:0031406//carboxylic acid binding;GO:0032559//adenyl ribonucleotide binding	GO:0000097//sulfur amino acid biosynthetic process;GO:0006549//isoleucine metabolic process;GO:0006566//threonine metabolic process	gi|297804164|ref|XP_002869966.1|/2.79686e-30/AK-HSDH/AK-HSDH II [Arabidopsis lyrata subsp. lyrata]
60390	Down	-	-	-	-
60402	Down	-	-	-	-
60836	Down	GO:0043231//intracellular membrane-bounded organelle;GO:0016020//membrane	GO:0030554//adenyl nucleotide binding;GO:0005506//iron ion binding;GO:0008940//nitrate reductase activity	GO:0044271//cellular nitrogen compound biosynthetic process;GO:0009314//response to radiation;GO:0009608//response to symbiont;GO:0042126//nitrate metabolic process	gi|470678|gb|AAA18377.1|/4.03866e-29/NADH:nitrate reductase [Spinacia oleracea]
60903	Down	-	-	-	-
61125	Down	GO:0043231//intracellular membrane-bounded organelle	GO:0004091//carboxylesterase activity	GO:0050896//response to stimulus;GO:0006787	gi|30912737|sp|Q9LE89.1|CLH0_CHEAL/1.81287e-29/RecName: Full=Chlorophyllase type 0; AltName: Full=CaCLH0; AltName: Full=Chlorophyll-chlorophyllido hydrolase 0; Short=Chlase 0; Flags: Precursor
61140	Down	-	-	-	-
61292	Down	-	GO:0008940//nitrate reductase activity;GO:0030554//adenyl nucleotide binding;GO:0005506//iron ion binding	GO:0042126//nitrate metabolic process	gi|157932108|gb|ABW05098.1|/2.46156e-10/nitrate reductase [Beta vulgaris]
61385	Down	-	-	-	-
61607	Down	-	-	-	-
62014	Down	-	GO:0030246//carbohydrate binding;GO:0004702//receptor signaling protein serine/threonine kinase activity;GO:0004713//protein tyrosine kinase activity;GO:0032559//adenyl ribonucleotide binding	GO:0006464//protein modification process;GO:0008037//cell recognition	gi|296085448|emb|CBI29180.3|/2.45017e-26/unnamed protein product [Vitis vinifera]
62145	Down	-	-	-	gi|269980442|gb|ACZ56416.1|/4.94839e-19/ankyrin-like protein [Vitis vinifera]
62199	Down	-	-	-	-
62337	Down	-	-	-	-
62510	Down	-	-	-	-
62630	Down	-	-	GO:0010468//regulation of gene expression	gi|302399039|gb|ADL36814.1|/4.93348e-19/SCL domain class transcription factor [Malus x domestica]
62693	Down	-	-	-	-
62928	Down	-	-	-	gi|297834302|ref|XP_002885033.1|/3.66724e-06/ATPME3 [Arabidopsis lyrata subsp. lyrata]
63057	Down	-	-	-	gi|224065288|ref|XP_002301757.1|/7.87643e-17/predicted protein [Populus trichocarpa]
63124	Down	-	-	-	gi|255539593|ref|XP_002510861.1|/6.04478e-09/molybdopterin cofactor sulfurase, putative [Ricinus communis]
63520	Down	-	GO:0004871//signal transducer activity;GO:0004674//protein serine/threonine kinase activity;GO:0032559//adenyl ribonucleotide binding	GO:0006464//protein modification process	gi|24421095|dbj|BAC07504.2|/6.44333e-19/receptor-like protein kinase [Nicotiana tabacum]
63574	Down	-	-	-	-
63580	Down	-	-	-	-
63625	Down	-	-	-	-
63630	Down	GO:0009536//plastid	GO:0043169//cation binding;GO:0016491//oxidoreductase activity;GO:0019203//carbohydrate phosphatase activity	GO:0005975//carbohydrate metabolic process;GO:0015977//carbon fixation	gi|3915687|sp|P22418.2|F16P1_SPIOL/3.89722e-16/RecName: Full=Fructose-1,6-bisphosphatase, chloroplastic; Short=FBPase; AltName: Full=D-fructose-1,6-bisphosphate 1-phosphohydrolase; Flags: Precursor
63645	Down	-	-	-	-
63812	Down	GO:0043231//intracellular membrane-bounded organelle	GO:0005488//binding	-	gi|255564826|ref|XP_002523407.1|/2.20273e-27/protein binding protein, putative [Ricinus communis]
63925	Down	-	-	-	-
63933	Down	-	-	-	-
64080	Down	-	-	-	gi|166940|gb|AAA32908.1|/7.1189e-10/osmotin-like protein [Atriplex nummularia]
64093	Down	-	-	-	-
64201	Down	-	-	-	-
64305	Down	-	GO:0003677//DNA binding	GO:0010467//gene expression	gi|259121407|gb|ACV92023.1|/2.21298e-11/WRKY transcription factor 21 [(Populus tomentosa x P. bolleana) x P. tomentosa]
64432	Down	-	GO:0008940//nitrate reductase activity;GO:0030554//adenyl nucleotide binding;GO:0005506//iron ion binding	GO:0042126//nitrate metabolic process	gi|1402636|dbj|BAA13047.1|/6.61689e-32/nitrate reductase [Spinacia oleracea]
64651	Down	-	GO:0003677//DNA binding	GO:0010467//gene expression	gi|259121407|gb|ACV92023.1|/2.21298e-11/WRKY transcription factor 21 [(Populus tomentosa x P. bolleana) x P. tomentosa]
64740	Down	GO:0043231//intracellular membrane-bounded organelle	-	-	gi|15240715|ref|NP_201538.1|/7.31582e-31/unknown protein [Arabidopsis thaliana]
65076	Down	-	-	-	-
65133	Down	-	-	-	-
65251	Down	-	-	-	-
65322	Down	GO:0031410//cytoplasmic vesicle	-	-	gi|297737589|emb|CBI26790.3|/1.17342e-12/unnamed protein product [Vitis vinifera]
65338	Down	GO:0009536//plastid	GO:0043169//cation binding;GO:0016776//phosphotransferase activity, phosphate group as acceptor;GO:0032559//adenyl ribonucleotide binding	GO:0009209//pyrimidine ribonucleoside triphosphate biosynthetic process;GO:0009206	gi|266607|sp|Q01402.1|NDK2_SPIOL/2.00155e-12/RecName: Full=Nucleoside diphosphate kinase 2, chloroplastic; AltName: Full=Nucleoside diphosphate kinase II; Short=NDK II; Short=NDP kinase II; Short=NDPK II; Contains: RecName: Full=Nucleoside diphosphate kinase 2 high molecular weight; Contains: RecName: Full=Nucleoside diphosphate kinase 2 low molecular weight; Flags: Precursor
65613	Down	-	GO:0016757//transferase activity, transferring glycosyl groups	-	gi|170676031|dbj|BAG14302.1|/5.40908e-26/sinapate glucosyltransferase [Gomphrena globosa]
65745	Down	-	-	-	gi|46949200|gb|AAT07456.1|/3.74591e-27/thaumatin-like protein [Mirabilis jalapa]
65766	Down	GO:0043234//protein complex;GO:0009534//chloroplast thylakoid	-	GO:0009767//photosynthetic electron transport chain	gi|255629942|gb|ACU15323.1|/1.68928e-11/unknown [Glycine max]
65810	Down	GO:0031410//cytoplasmic vesicle	GO:0016787//hydrolase activity	GO:0044238//primary metabolic process	gi|164519779|gb|ABY59947.1|/1.08989e-26/nectar protein 1 [Jacaranda mimosifolia]
65860	Down	-	-	-	-
66236	Down	-	-	-	-
66583	Down	-	-	-	-
66610	Down	-	-	-	gi|296090291|emb|CBI40110.3|/9.59231e-07/unnamed protein product [Vitis vinifera]
66781	Down	-	GO:0035251//UDP-glucosyltransferase activity	GO:0006970//response to osmotic stress;GO:0006805//xenobiotic metabolic process	gi|297342387|gb|ADI33725.1|/1.32825e-24/glycosyltransferase [Solanum lycopersicum]
66857	Down	-	-	-	-
66977	Down	-	-	-	-
67022	Down	-	-	-	-
67069	Down	-	-	-	-
67164	Down	-	-	-	-
67275	Down	-	-	-	gi|255626931|gb|ACU13810.1|/1.92691e-07/unknown [Glycine max]
67338	Down	-	-	-	-
67503	Down	-	-	-	-
67883	Down	-	-	-	gi|300678122|gb|ADK27329.1|/1.12621e-07/plastid glutamine synthetase [Vigna radiata]
68069	Down	-	-	-	-
68103	Down	-	GO:0003676//nucleic acid binding	GO:0010468//regulation of gene expression	gi|255646760|gb|ACU23853.1|/1.61992e-30/unknown [Glycine max]
68124	Down	GO:0009526//plastid envelope	GO:0008171//O-methyltransferase activity	GO:0006779//porphyrin biosynthetic process	gi|297734506|emb|CBI15753.3|/1.85772e-18/unnamed protein product [Vitis vinifera]
68176	Down	-	-	-	-
68212	Down	-	-	-	-
68252	Down	-	GO:0016491//oxidoreductase activity	-	gi|21217451|gb|AAM43922.1|AF469064_1/1.91799e-23/polyamine oxidase [Amaranthus hypochondriacus]
68275	Down	-	-	-	-
68281	Down	GO:0031090//organelle membrane;GO:0031224//intrinsic to membrane;GO:0031410//cytoplasmic vesicle;GO:0009536//plastid	GO:0046872//metal ion binding;GO:0030246//carbohydrate binding;GO:0005515//protein binding	GO:0044267//cellular protein metabolic process	gi|255540003|ref|XP_002511066.1|/1.11841e-31/calnexin, putative [Ricinus communis]
68432	Down	-	-	-	-
68527	Down	-	-	-	gi|296081692|emb|CBI20697.3|/1.09163e-10/unnamed protein product [Vitis vinifera]
68611	Down	-	-	-	-
68653	Down	GO:0005576//extracellular region;GO:0030312//external encapsulating structure	GO:0016798//hydrolase activity, acting on glycosyl bonds;GO:0016758//transferase activity, transferring hexosyl groups	GO:0044042//glucan metabolic process	gi|255641964|gb|ACU21249.1|/8.03365e-22/unknown [Glycine max]
68717	Down	GO:0043231//intracellular membrane-bounded organelle	GO:0003677//DNA binding;GO:0001071	GO:0010468//regulation of gene expression	gi|171452368|dbj|BAG15875.1|/2.49733e-23/WRKY transcription factor [Bruguiera gymnorhiza]
68820	Down	-	-	-	-
68922	Down	-	-	-	gi|297742444|emb|CBI34593.3|/4.10686e-34/unnamed protein product [Vitis vinifera]
68981	Down	-	-	-	-
69186	Down	-	-	-	-
69322	Down	GO:0044421//extracellular region part	GO:0043167//ion binding;GO:0008422//beta-glucosidase activity	GO:0006950//response to stress;GO:0044238//primary metabolic process	gi|4584556|emb|CAA53545.1|/1.72946e-24/glucan endo-1,3-beta-D-glucosidase [Beta vulgaris subsp. vulgaris]
69390	Down	-	-	-	gi|255537005|ref|XP_002509569.1|/7.03258e-10/ankyrin repeat-containing protein, putative [Ricinus communis]
69531	Down	-	-	-	-
69789	Down	-	-	-	-
69800	Down	-	-	-	-
69885	Down	-	-	-	-
70235	Down	-	-	-	-
70286	Down	-	GO:0048037//cofactor binding	-	gi|223975809|gb|ACN32092.1|/1.32321e-16/unknown [Zea mays]
70358	Down	-	-	-	gi|297741254|emb|CBI32385.3|/5.19133e-21/unnamed protein product [Vitis vinifera]
70378	Down	GO:0009526//plastid envelope;GO:0009570//chloroplast stroma;GO:0005576//extracellular region	GO:0048037//cofactor binding;GO:0008187//poly-pyrimidine tract binding	GO:0042254//ribosome biogenesis;GO:0008152//metabolic process	gi|1532135|gb|AAC49424.1|/1.32015e-24/chloroplast mRNA-binding protein CSP41 precursor [Spinacia oleracea]
70681	Down	GO:0042598//vesicular fraction;GO:0031090//organelle membrane;GO:0043231//intracellular membrane-bounded organelle;GO:0031224//intrinsic to membrane	GO:0016709//oxidoreductase activity, acting on paired donors, with incorporation or reduction of molecular oxygen, NADH or NADPH as one donor, and incorporation of one atom of oxygen;GO:0005506//iron ion binding	GO:0003006//reproductive developmental process;GO:0008152//metabolic process	gi|84514147|gb|ABC59082.1|/1.83646e-26/cytochrome P450 monooxygenase CYP83E8 [Medicago truncatula]
70685	Down	-	GO:0016709//oxidoreductase activity, acting on paired donors, with incorporation or reduction of molecular oxygen, NADH or NADPH as one donor, and incorporation of one atom of oxygen;GO:0005506//iron ion binding	GO:0008152//metabolic process	gi|255544242|ref|XP_002513183.1|/1.84639e-18/cytochrome P450, putative [Ricinus communis]
71000	Down	-	-	-	-
71026	Down	-	-	-	-
71404	Down	-	-	-	-
71517	Down	GO:0031410//cytoplasmic vesicle	GO:0008194//UDP-glycosyltransferase activity	GO:0005975//carbohydrate metabolic process	gi|224100215|ref|XP_002311789.1|/1.0077e-24/glycosyltransferase, CAZy family GT8 [Populus trichocarpa]
71635	Down	-	-	-	-
71641	Down	-	-	-	-
71774	Down	-	-	-	-
71808	Down	GO:0009526//plastid envelope;GO:0009535//chloroplast thylakoid membrane;GO:0033178//proton-transporting two-sector ATPase complex, catalytic domain	GO:0015078//hydrogen ion transmembrane transporter activity;GO:0019829//cation-transporting ATPase activity;GO:0032559//adenyl ribonucleotide binding	GO:0006818//hydrogen transport;GO:0009767//photosynthetic electron transport chain;GO:0006754//ATP biosynthetic process	gi|755801|emb|CAA68727.1|/5.51663e-31/ATP synthase [Spinacia oleracea]
71817	Down	GO:0044464//cell part	-	GO:0007047//cellular cell wall organization	gi|194740052|gb|ACF94556.1|/9.38815e-39/alpha-expansin [Stellaria longipes]
71895	Down	-	-	-	gi|21217451|gb|AAM43922.1|AF469064_1/1.96665e-20/polyamine oxidase [Amaranthus hypochondriacus]
71949	Down	-	GO:0008194//UDP-glycosyltransferase activity	GO:0005975//carbohydrate metabolic process	gi|15221684|ref|NP_173827.1|/1.89604e-31/LGT9; polygalacturonate 4-alpha-galacturonosyltransferase/ transferase, transferring glycosyl groups / transferase, transferring hexosyl groups [Arabidopsis thaliana]
72054	Down	-	-	-	-
72301	Down	-	-	-	gi|170676031|dbj|BAG14302.1|/3.58966e-06/sinapate glucosyltransferase [Gomphrena globosa]
72641	Down	-	-	-	-
72724	Down	GO:0016020//membrane	GO:0005488//binding;GO:0004672//protein kinase activity	-	gi|255555033|ref|XP_002518554.1|/1.07831e-10/ATP binding protein, putative [Ricinus communis]
72734	Down	GO:0043231//intracellular membrane-bounded organelle	GO:0016868//intramolecular transferase activity, phosphotransferases	GO:0044238//primary metabolic process	gi|534982|emb|CAA53507.1|/3.32879e-36/phosphoglucomutase [Spinacia oleracea]
72743	Down	-	-	-	-
72872	Down	-	-	-	-
72909	Down	GO:0005576//extracellular region;GO:0009532//plastid stroma	GO:0016791//phosphatase activity	-	gi|117662227|gb|ABK55690.1|/1.4018e-26/putative p-nitrophenylphosphatase [Cucumis sativus]
72950	Down	GO:0043231//intracellular membrane-bounded organelle	GO:0046914//transition metal ion binding;GO:0000254//C-4 methylsterol oxidase activity	GO:0006694//steroid biosynthetic process;GO:0006631//fatty acid metabolic process	gi|296083580|emb|CBI23571.3|/5.52522e-15/unnamed protein product [Vitis vinifera]
73045	Down	-	-	-	gi|2507458|sp|P07591.2|TRXM_SPIOL/7.99693e-06/RecName: Full=Thioredoxin M-type, chloroplastic; Short=Trx-M; Contains: RecName: Full=Thioredoxin M-type Mc; Contains: RecName: Full=Thioredoxin M-type Md; Flags: Precursor
73046	Down	GO:0016020//membrane	GO:0016491//oxidoreductase activity;GO:0004672//protein kinase activity;GO:0032559//adenyl ribonucleotide binding	GO:0006464//protein modification process;GO:0007167//enzyme linked receptor protein signaling pathway	gi|296084139|emb|CBI24527.3|/7.45026e-20/unnamed protein product [Vitis vinifera]
73152	Down	-	-	-	-
73204	Down	-	GO:0016647//oxidoreductase activity, acting on the CH-NH group of donors, oxygen as acceptor	GO:0008152//metabolic process	gi|21217451|gb|AAM43922.1|AF469064_1/2.23801e-24/polyamine oxidase [Amaranthus hypochondriacus]
73247	Down	GO:0031410//cytoplasmic vesicle	GO:0004672//protein kinase activity;GO:0000166//nucleotide binding	-	gi|255559006|ref|XP_002520526.1|/8.23086e-11/kinase, putative [Ricinus communis]
73915	Down	-	-	-	-
73929	Down	GO:0044464//cell part	GO:0008375//acetylglucosaminyltransferase activity	GO:0006486//protein amino acid glycosylation	gi|255634863|gb|ACU17790.1|/3.67757e-27/unknown [Glycine max]
73992	Down	-	-	-	-
73998	Down	GO:0043231//intracellular membrane-bounded organelle	GO:0003824//catalytic activity	-	gi|255540407|ref|XP_002511268.1|/2.22594e-32/2-deoxyglucose-6-phosphate phosphatase, putative [Ricinus communis]
74066	Down	-	GO:0004497//monooxygenase activity;GO:0005506//iron ion binding	GO:0008152//metabolic process	gi|224085806|ref|XP_002307703.1|/1.31103e-16/cytochrome P450 [Populus trichocarpa]
74149	Down	-	-	-	-
74238	Down	-	-	-	-
74282	Down	-	-	-	gi|297814005|ref|XP_002874886.1|/9.10029e-10/oxidoreductase [Arabidopsis lyrata subsp. lyrata]
74294	Down	GO:0009536//plastid	GO:0043169//cation binding;GO:0019203//carbohydrate phosphatase activity	GO:0015977//carbon fixation;GO:0044238//primary metabolic process	gi|3915687|sp|P22418.2|F16P1_SPIOL/1.31408e-08/RecName: Full=Fructose-1,6-bisphosphatase, chloroplastic; Short=FBPase; AltName: Full=D-fructose-1,6-bisphosphate 1-phosphohydrolase; Flags: Precursor
74338	Down	GO:0043231//intracellular membrane-bounded organelle	-	-	gi|297745254|emb|CBI40334.3|/3.80569e-24/unnamed protein product [Vitis vinifera]
74657	Down	-	-	-	-
74660	Down	GO:0009527//plastid outer membrane	-	GO:0009658//chloroplast organization	gi|297737876|emb|CBI27077.3|/5.70006e-12/unnamed protein product [Vitis vinifera]
75083	Down	GO:0031410//cytoplasmic vesicle	GO:0004672//protein kinase activity;GO:0000166//nucleotide binding	-	gi|297805848|ref|XP_002870808.1|/9.34471e-23/hypothetical protein ARALYDRAFT_916421 [Arabidopsis lyrata subsp. lyrata]
75220	Down	GO:0005618//cell wall;GO:0043231//intracellular membrane-bounded organelle;GO:0005576//extracellular region	GO:0046914//transition metal ion binding;GO:0004871//signal transducer activity;GO:0016623	GO:0006950//response to stress;GO:0009755//hormone-mediated signaling pathway	gi|291042509|gb|ADD71879.1|/5.66924e-20/germin-like protein subfamily 3 member 4 precursor [Arachis hypogaea]
75305	Down	-	-	-	-
75469	Down	-	-	-	-
75777	Down	-	-	-	-
75779	Down	-	-	-	-
75785	Down	GO:0016020//membrane;GO:0031410//cytoplasmic vesicle	-	-	gi|15241364|ref|NP_196932.1|/7.39839e-12/DNA-binding storekeeper protein-related [Arabidopsis thaliana]
75843	Down	GO:0009534//chloroplast thylakoid	GO:0005488//binding	GO:0006810//transport	gi|217075502|gb|ACJ86111.1|/2.71045e-22/unknown [Medicago truncatula]
75889	Down	GO:0009536//plastid	GO:0046914//transition metal ion binding;GO:0016702//oxidoreductase activity, acting on single donors with incorporation of molecular oxygen, incorporation of two atoms of oxygen	GO:0006633//fatty acid biosynthetic process;GO:0006950//response to stress;GO:0009694//jasmonic acid metabolic process;GO:0042221//response to chemical stimulus;GO:0051707//response to other organism	gi|187960377|gb|ACD43484.1|/3.43144e-25/lipoxygenase 2 [Olea europaea]
76198	Down	GO:0043231//intracellular membrane-bounded organelle	-	-	gi|297848060|ref|XP_002891911.1|/2.21215e-32/thylakoid lumen 18.3 kDa protein [Arabidopsis lyrata subsp. lyrata]
76500	Down	-	-	-	-
76562	Down	GO:0044464//cell part	-	-	gi|297741549|emb|CBI32681.3|/1.10136e-26/unnamed protein product [Vitis vinifera]
77207	Down	-	-	-	-
77383	Down	-	GO:0004871//signal transducer activity;GO:0004674//protein serine/threonine kinase activity;GO:0032559//adenyl ribonucleotide binding	GO:0006464//protein modification process	gi|24421095|dbj|BAC07504.2|/5.28198e-29/receptor-like protein kinase [Nicotiana tabacum]
77514	Down	-	-	-	-
77569	Down	-	-	-	-
77623	Down	-	-	-	-
77967	Down	-	-	-	-
78153	Down	GO:0043231//intracellular membrane-bounded organelle;GO:0016020//membrane	GO:0032561//guanyl ribonucleotide binding	GO:0015031//protein transport	gi|297814115|ref|XP_002874941.1|/3.19448e-26/Os01g0254000 [Arabidopsis lyrata subsp. lyrata]
78216	Down	-	-	-	gi|417176|sp|P32733.1|ID5A_PROJU/3.92314e-08/RecName: Full=Kunitz-type trypsin inhibitor alpha chain
78495	Down	GO:0031410//cytoplasmic vesicle	GO:0004871//signal transducer activity;GO:0004674//protein serine/threonine kinase activity;GO:0032559//adenyl ribonucleotide binding	GO:0006464//protein modification process	gi|255540437|ref|XP_002511283.1|/2.52527e-31/BRASSINOSTEROID INSENSITIVE 1-associated receptor kinase 1 precursor, putative [Ricinus communis]
78744	Down	-	-	-	-
78843	Down	-	GO:0030246//carbohydrate binding;GO:0004672//protein kinase activity;GO:0032559//adenyl ribonucleotide binding	GO:0006464//protein modification process;GO:0008037//cell recognition	gi|224114133|ref|XP_002316676.1|/5.08825e-32/predicted protein [Populus trichocarpa]
78925	Down	-	-	-	-
78931	Down	-	-	-	gi|190688737|gb|ACE86400.1|/1.64826e-06/rp3-like disease resistance protein [Sorghum bicolor]
78947	Down	-	-	-	-
79134	Down	-	-	-	-
79138	Down	-	-	-	gi|57471999|gb|AAW51125.1|/3.41024e-20/putative alcohol acyl-transferases [Cucumis melo]
79144	Down	-	-	-	-
79207	Down	GO:0043231//intracellular membrane-bounded organelle;GO:0031410//cytoplasmic vesicle	GO:0016209//antioxidant activity;GO:0005506//iron ion binding;GO:0003824//catalytic activity	GO:0009414//response to water deprivation;GO:0006972//hyperosmotic response;GO:0008152//metabolic process	gi|7259219|emb|CAA76374.2|/1.42614e-34/peroxidase [Spinacia oleracea]
79265	Down	-	GO:0016757//transferase activity, transferring glycosyl groups	-	gi|170676031|dbj|BAG14302.1|/7.09431e-26/sinapate glucosyltransferase [Gomphrena globosa]
79275	Down	GO:0043231//intracellular membrane-bounded organelle;GO:0031410//cytoplasmic vesicle	GO:0016209//antioxidant activity;GO:0005506//iron ion binding;GO:0003824//catalytic activity	GO:0009414//response to water deprivation;GO:0006972//hyperosmotic response;GO:0008152//metabolic process	gi|7259219|emb|CAA76374.2|/2.87358e-35/peroxidase [Spinacia oleracea]
79375	Down	-	-	-	-
79584	Down	-	-	-	-
79671	Down	-	-	-	-
79702	Down	-	-	-	-
79820	Down	-	GO:0003824//catalytic activity	GO:0008152//metabolic process	gi|296086687|emb|CBI32322.3|/1.79842e-29/unnamed protein product [Vitis vinifera]
79881	Down	-	-	-	-
79945	Down	GO:0009532//plastid stroma;GO:0030529//ribonucleoprotein complex	GO:0003723//RNA binding;GO:0005198//structural molecule activity	GO:0010467//gene expression;GO:0022613//ribonucleoprotein complex biogenesis	gi|116786149|gb|ABK23997.1|/3.18188e-18/unknown [Picea sitchensis]
79968	Down	-	-	-	-
80128	Down	-	-	-	-
80390	Down	-	GO:0000166//nucleotide binding	-	gi|296090207|emb|CBI40026.3|/2.52115e-15/unnamed protein product [Vitis vinifera]
80471	Down	-	GO:0016740//transferase activity	-	gi|171906254|gb|ACB56924.1|/1.17112e-12/glycosyltransferase UGT88A8 [Hieracium pilosella]
80567	Down	-	-	-	-
80639	Down	-	-	-	-
80689	Down	-	-	-	-
80699	Down	-	-	-	-
80851	Down	-	-	-	-
80903	Down	-	-	-	-
80989	Down	-	-	-	gi|89953439|gb|ABD83313.1|/1.25124e-14/Fgenesh protein 60 [Beta vulgaris]
81300	Down	-	-	-	-
81452	Down	GO:0016020//membrane	GO:0005215//transporter activity	GO:0006810//transport	gi|195638308|gb|ACG38622.1|/3.16452e-26/inorganic phosphate transporter 1-4 [Zea mays]
81587	Down	-	-	-	-
81733	Down	-	-	-	gi|227121298|gb|ACP19339.1|/2.43425e-10/phosphate transporter [Glycine max]
81827	Down	-	-	-	gi|297738350|emb|CBI27551.3|/2.27312e-16/unnamed protein product [Vitis vinifera]
81828	Down	-	-	-	-
82160	Down	-	-	-	-
82207	Down	-	-	-	-
82260	Down	-	-	-	-
82403	Down	-	GO:0004672//protein kinase activity;GO:0005488//binding	-	gi|296081493|emb|CBI20016.3|/5.0363e-24/unnamed protein product [Vitis vinifera]
82458	Down	GO:0044464//cell part	GO:0008375//acetylglucosaminyltransferase activity	GO:0006486//protein amino acid glycosylation	gi|255578337|ref|XP_002530035.1|/2.25023e-40/acetylglucosaminyltransferase, putative [Ricinus communis]
82619	Down	-	-	-	-
82906	Down	-	-	-	gi|197312905|gb|ACH63233.1|/1.42259e-10/WRKY protein [Rheum australe]
82932	Down	-	-	-	-
82956	Down	-	-	-	gi|255572789|ref|XP_002527327.1|/7.0379e-10/F-box/LRR-repeat protein, putative [Ricinus communis]
82982	Down	-	-	-	-
82986	Down	-	-	-	-
82998	Down	-	-	-	-
83009	Down	-	-	-	-
83028	Down	-	GO:0003824//catalytic activity	-	gi|296086687|emb|CBI32322.3|/1.97419e-20/unnamed protein product [Vitis vinifera]
83211	Down	-	-	-	-
83229	Down	-	-	-	-
83238	Down	-	-	-	gi|297744329|emb|CBI37299.3|/1.32729e-08/unnamed protein product [Vitis vinifera]
83359	Down	-	GO:0016413//O-acetyltransferase activity	-	gi|255566066|ref|XP_002524021.1|/3.05282e-13/transferase, putative [Ricinus communis]
83406	Down	-	-	-	-
83416	Down	-	GO:0004553//hydrolase activity, hydrolyzing O-glycosyl compounds;GO:0005488//binding	GO:0044238//primary metabolic process	gi|192910884|gb|ACF06550.1|/2.10255e-22/beta-1,3-glucanase [Elaeis guineensis]
83431	Down	GO:0043231//intracellular membrane-bounded organelle	-	-	gi|224125350|ref|XP_002319564.1|/3.59783e-22/predicted protein [Populus trichocarpa]
83453	Down	GO:0009526//plastid envelope;GO:0009532//plastid stroma;GO:0009534//chloroplast thylakoid;GO:0005576//extracellular region	GO:0046914//transition metal ion binding;GO:0016836//hydro-lyase activity	GO:0006952//defense response	gi|227613|prf||1707317A/4.21688e-39/carbonic anhydrase
83607	Down	GO:0005576//extracellular region	GO:0004175//endopeptidase activity	GO:0042743//hydrogen peroxide metabolic process;GO:0006952//defense response;GO:0009696//salicylic acid metabolic process	gi|255566010|ref|XP_002523993.1|/2.10743e-14/Aspartic proteinase nepenthesin-1 precursor, putative [Ricinus communis]
83795	Down	-	-	-	-
83955	Down	-	-	-	-
84132	Down	-	GO:0016413//O-acetyltransferase activity	-	gi|57471999|gb|AAW51125.1|/4.99282e-32/putative alcohol acyl-transferases [Cucumis melo]
84194	Down	-	-	-	-
84228	Down	GO:0031410//cytoplasmic vesicle	-	GO:0006952//defense response;GO:0006810//transport	gi|115486998|ref|NP_001065986.1|/5.16226e-21/Os12g0115000 [Oryza sativa Japonica Group]
84654	Down	-	-	-	-
84817	Down	-	-	-	gi|270209152|gb|ACZ64261.1|/6.9932e-10/RPM1 interacting protein 4 transcript 2 [Lactuca viminea]
84845	Down	GO:0030529//ribonucleoprotein complex	GO:0003723//RNA binding;GO:0005198//structural molecule activity	GO:0010467//gene expression	gi|255582939|ref|XP_002532240.1|/2.8392e-11/30S ribosomal protein S20, putative [Ricinus communis]
84948	Down	GO:0043234//protein complex;GO:0009534//chloroplast thylakoid	GO:0043169//cation binding;GO:0051540	GO:0009767//photosynthetic electron transport chain	gi|255549894|ref|XP_002515998.1|/5.3421e-18/electron carrier, putative [Ricinus communis]
85027	Down	GO:0031224//intrinsic to membrane	GO:0015291//secondary active transmembrane transporter activity	GO:0015698//inorganic anion transport	gi|8248034|gb|AAF74025.1|AF156696_1/1.22194e-30/inorganic phosphate transporter [Nicotiana tabacum]
85081	Down	-	-	-	-
85084	Down	-	-	-	-
85178	Down	-	-	-	-
85220	Down	-	-	-	-
85499	Down	-	-	-	-
85513	Down	-	-	-	-
85539	Down	-	-	-	-
85709	Down	GO:0005618//cell wall;GO:0043231//intracellular membrane-bounded organelle	GO:0043169//cation binding;GO:0016791//phosphatase activity	GO:0055061	gi|40217506|dbj|BAD05166.1|/3.5553e-30/acid phosphatase [Phaseolus vulgaris]
85739	Down	-	-	-	-
85946	Down	-	GO:0016740//transferase activity	-	gi|255555031|ref|XP_002518553.1|/8.52128e-08/ATP binding protein, putative [Ricinus communis]
86141	Down	-	-	-	gi|89953439|gb|ABD83313.1|/8.77734e-21/Fgenesh protein 60 [Beta vulgaris]
86272	Down	GO:0005576//extracellular region;GO:0031410//cytoplasmic vesicle	GO:0046914//transition metal ion binding;GO:0016682//oxidoreductase activity, acting on diphenols and related substances as donors, oxygen as acceptor	GO:0009808//lignin metabolic process	gi|255550591|ref|XP_002516345.1|/3.56038e-14/laccase, putative [Ricinus communis]
86438	Down	-	-	-	-
86751	Down	-	-	-	-
86766	Down	-	-	-	-
86996	Down	-	-	-	-
87076	Down	GO:0044464//cell part	GO:0008375//acetylglucosaminyltransferase activity	GO:0006486//protein amino acid glycosylation	gi|296081354|emb|CBI16787.3|/1.80584e-42/unnamed protein product [Vitis vinifera]
87081	Down	-	-	-	-
87170	Down	GO:0009534//chloroplast thylakoid;GO:0009532//plastid stroma	-	-	gi|255640338|gb|ACU20457.1|/1.54298e-09/unknown [Glycine max]
87198	Down	-	-	-	-
87288	Down	-	GO:0004871//signal transducer activity;GO:0004672//protein kinase activity;GO:0032559//adenyl ribonucleotide binding	GO:0006464//protein modification process	gi|255573210|ref|XP_002527534.1|/1.38911e-26/ATP binding protein, putative [Ricinus communis]
87433	Down	-	-	-	gi|297744657|emb|CBI37919.3|/4.31819e-28/unnamed protein product [Vitis vinifera]
87737	Down	-	-	-	-
87790	Down	-	-	-	-
87823	Down	GO:0009534//chloroplast thylakoid	GO:0004871//signal transducer activity	GO:0010119//regulation of stomatal movement;GO:0051592//response to calcium ion	gi|164459314|gb|ABY57764.1|/1.2165e-25/extracellular Ca2+ sensing receptor [Nicotiana tabacum]
87918	Down	GO:0005618//cell wall;GO:0031410//cytoplasmic vesicle	-	GO:0000902//cell morphogenesis;GO:0009827//plant-type cell wall modification	gi|20502784|gb|AAM22625.1|AF428178_1/9.27135e-42/expansin 11 precursor [Rumex palustris]
87990	Down	-	-	-	gi|255647009|gb|ACU23973.1|/2.29746e-08/unknown [Glycine max]
88046	Down	GO:0005618//cell wall;GO:0005576//extracellular region;GO:0031410//cytoplasmic vesicle;GO:0009536//plastid	GO:0015926//glucosidase activity;GO:0005488//binding	GO:0000272//polysaccharide catabolic process;GO:0010038//response to metal ion	gi|297737826|emb|CBI27027.3|/8.35852e-43/unnamed protein product [Vitis vinifera]
88079	Down	GO:0043231//intracellular membrane-bounded organelle	-	-	gi|297746499|emb|CBI16555.3|/1.64416e-22/unnamed protein product [Vitis vinifera]
88120	Down	-	GO:0046914//transition metal ion binding;GO:0003677//DNA binding;GO:0001071	GO:0006351//transcription, DNA-dependent	gi|297744743|emb|CBI38005.3|/3.65098e-22/unnamed protein product [Vitis vinifera]
88227	Down	-	-	-	-
88362	Down	-	-	-	-
88415	Down	-	-	-	-
88430	Down	-	GO:0004871//signal transducer activity;GO:0004674//protein serine/threonine kinase activity;GO:0032559//adenyl ribonucleotide binding	GO:0006464//protein modification process	gi|24421095|dbj|BAC07504.2|/6.42965e-27/receptor-like protein kinase [Nicotiana tabacum]
88452	Down	-	-	-	gi|118482358|gb|ABK93102.1|/1.94491e-07/unknown [Populus trichocarpa]
88482	Down	-	-	-	-
88526	Down	-	GO:0030597	GO:0006950//response to stress;GO:0006412//translation	gi|168988690|pdb|2QET|A/1.21822e-09/Chain A, Structure Of The Mutant S211a Of The Ribosome Inactivating Protein Pdl4 From P. Dioica In Complex With Adenine
89092	Down	-	-	-	gi|296081693|emb|CBI20698.3|/5.64052e-07/unnamed protein product [Vitis vinifera]
89134	Down	-	-	-	-
89184	Down	GO:0009534//chloroplast thylakoid;GO:0009522//photosystem I	GO:0005488//binding	GO:0009765//photosynthesis, light harvesting	gi|124388816|gb|ABN10530.1|/7.0858e-26/Lhca5 protein [Gentiana lutea]
89394	Down	-	-	-	gi|57233444|gb|AAW48295.1|/3.76242e-11/pore-forming toxin-like protein Hfr-2 [Triticum aestivum]
89407	Down	-	-	-	-
89472	Down	-	GO:0016491//oxidoreductase activity;GO:0005506//iron ion binding	-	gi|296089103|emb|CBI38806.3|/4.2988e-23/unnamed protein product [Vitis vinifera]
89700	Down	-	-	-	-
89719	Down	-	GO:0005488//binding;GO:0016301//kinase activity	-	gi|255569851|ref|XP_002525889.1|/5.08506e-08/serine-threonine protein kinase, plant-type, putative [Ricinus communis]
89868	Down	GO:0016020//membrane	-	-	gi|116779537|gb|ABK21328.1|/3.28841e-15/unknown [Picea sitchensis]
90038	Down	GO:0031410//cytoplasmic vesicle	GO:0005488//binding	-	gi|297738460|emb|CBI27661.3|/2.26676e-32/unnamed protein product [Vitis vinifera]
90354	Down	-	GO:0016747//transferase activity, transferring acyl groups other than amino-acyl groups	GO:0009699//phenylpropanoid biosynthetic process	gi|12002437|gb|AAG43350.1|AF144532_1/1.80023e-21/chalcone synthase [Cochlearia danica]
90368	Down	-	-	-	-
90536	Down	GO:0009526//plastid envelope	GO:0008171//O-methyltransferase activity	GO:0008213;GO:0006779//porphyrin biosynthetic process	gi|7839365|gb|AAF70243.1|AF213968_1/2.94399e-40/S-adenosyl-L-methionine Mg-protoporphyrin IX methyltranserase [Nicotiana tabacum]
90645	Down	-	GO:0003824//catalytic activity	GO:0044238//primary metabolic process	gi|302142341|emb|CBI19544.3|/1.41518e-34/unnamed protein product [Vitis vinifera]
90669	Down	GO:0009526//plastid envelope;GO:0009534//chloroplast thylakoid	GO:0048037//cofactor binding;GO:0003824//catalytic activity	GO:0008152//metabolic process	gi|255556137|ref|XP_002519103.1|/4.26099e-31/NAD dependent epimerase/dehydratase, putative [Ricinus communis]
90718	Down	-	GO:0016747//transferase activity, transferring acyl groups other than amino-acyl groups	GO:0009699//phenylpropanoid biosynthetic process	gi|86753223|gb|ABD14741.1|/4.11361e-26/CHS1 [Buxus bodinieri]
91088	Down	-	-	-	-
91131	Down	GO:0031224//intrinsic to membrane	GO:0070011//peptidase activity, acting on L-amino acid peptides	GO:0008152//metabolic process	gi|296087729|emb|CBI34985.3|/1.41711e-18/unnamed protein product [Vitis vinifera]
91260	Down	GO:0043231//intracellular membrane-bounded organelle;GO:0031224//intrinsic to membrane	GO:0046914//transition metal ion binding;GO:0000254//C-4 methylsterol oxidase activity	GO:0006694//steroid biosynthetic process;GO:0006631//fatty acid metabolic process	gi|255537113|ref|XP_002509623.1|/4.67394e-46/C-4 methyl sterol oxidase, putative [Ricinus communis]
91296	Down	GO:0043231//intracellular membrane-bounded organelle	GO:0016740//transferase activity	-	gi|255539657|ref|XP_002510893.1|/2.85538e-19/Xyloglucan galactosyltransferase KATAMARI1, putative [Ricinus communis]
91333	Down	-	-	-	-
91587	Down	-	-	-	-
91742	Down	GO:0043234//protein complex;GO:0005618//cell wall;GO:0043231//intracellular membrane-bounded organelle	GO:0043169//cation binding;GO:0004721//phosphoprotein phosphatase activity	GO:0006464//protein modification process;GO:0055061	gi|237847797|gb|ACR23330.1|/1.71863e-32/mitochondrial acid phosphatase [Triticum aestivum]
91853	Down	-	-	-	-
91898	Down	-	-	-	-
92098	Down	-	GO:0046872//metal ion binding;GO:0016491//oxidoreductase activity	-	gi|296089454|emb|CBI39273.3|/2.74752e-14/unnamed protein product [Vitis vinifera]
92134	Down	GO:0016020//membrane	GO:0016757//transferase activity, transferring glycosyl groups	GO:0009987//cellular process	gi|255555635|ref|XP_002518853.1|/6.73606e-29/transferase, putative [Ricinus communis]
92594	Down	-	-	-	-
92609	Down	GO:0009532//plastid stroma;GO:0009526//plastid envelope	GO:0070566//adenylyltransferase activity;GO:0032559//adenyl ribonucleotide binding	GO:0005982//starch metabolic process;GO:0005977//glycogen metabolic process	gi|255552303|ref|XP_002517196.1|/2.37685e-42/glucose-1-phosphate adenylyltransferase, putative [Ricinus communis]
92617	Down	-	-	-	-
92923	Down	-	-	-	-
93146	Down	-	-	-	-
93165	Down	-	GO:0016746//transferase activity, transferring acyl groups	-	gi|49798480|gb|AAT68601.1|/1.10922e-23/benzoyl coenzyme A: benzyl alcohol benzoyl transferase [Petunia x hybrida]
93191	Down	-	-	-	-
93438	Down	-	-	-	-
93480	Down	-	-	-	-
93570	Down	-	-	GO:0006350//transcription	gi|255639139|gb|ACU19869.1|/1.10187e-23/unknown [Glycine max]
93699	Down	-	-	-	-
93707	Down	-	-	-	-
94150	Down	-	GO:0016491//oxidoreductase activity;GO:0005506//iron ion binding	-	gi|223453048|gb|ACM89788.1|/2.62873e-17/cytochrome P450 monooxygenase CYP736B [Vitis arizonica x Vitis rupestris]
94257	Down	-	-	-	-
94287	Down	-	-	-	-
94322	Down	-	GO:0016706//oxidoreductase activity, acting on paired donors, with incorporation or reduction of molecular oxygen, 2-oxoglutarate as one donor, and incorporation of one atom each of oxygen into both donors	GO:0010039//response to iron ion	gi|255583202|ref|XP_002532366.1|/4.96186e-11/1-aminocyclopropane-1-carboxylate oxidase, putative [Ricinus communis]
94393	Down	-	-	-	-
94463	Down	-	-	-	gi|86155937|gb|ABC86706.1|/1.03461e-08/non-race specific disease resistance protein 1-like protein a [Coffea arabica]
94508	Down	GO:0044464//cell part	GO:0008375//acetylglucosaminyltransferase activity	GO:0006486//protein amino acid glycosylation	gi|255578337|ref|XP_002530035.1|/6.60673e-48/acetylglucosaminyltransferase, putative [Ricinus communis]
94509	Down	-	-	-	-
94556	Down	-	-	-	gi|297744657|emb|CBI37919.3|/6.24134e-14/unnamed protein product [Vitis vinifera]
94708	Down	-	-	-	gi|116560836|gb|ABJ99599.1|/3.42474e-12/NBS-LRR type resistance protein [Beta vulgaris]
94782	Down	-	GO:0046914//transition metal ion binding;GO:0016702//oxidoreductase activity, acting on single donors with incorporation of molecular oxygen, incorporation of two atoms of oxygen	GO:0006633//fatty acid biosynthetic process	gi|4884968|gb|AAD31897.1|AF145479_1/3.63365e-38/lipoxygenase [Mesembryanthemum crystallinum]
94852	Down	-	-	-	-
94864	Down	-	GO:0030554//adenyl nucleotide binding;GO:0050136//NADH dehydrogenase (quinone) activity	GO:0008152//metabolic process	gi|255569381|ref|XP_002525658.1|/7.84057e-33/Rotenone-insensitive NADH-ubiquinone oxidoreductase, mitochondrial precursor, putative [Ricinus communis]
95249	Down	-	GO:0004672//protein kinase activity	-	gi|296088180|emb|CBI35672.3|/2.36377e-13/unnamed protein product [Vitis vinifera]
95300	Down	GO:0031224//intrinsic to membrane	GO:0015301//anion:anion antiporter activity	GO:0006811//ion transport	gi|255576974|ref|XP_002529372.1|/1.98718e-36/Boron transporter, putative [Ricinus communis]
95314	Down	-	-	-	-
95320	Down	GO:0009532//plastid stroma;GO:0030929;GO:0005576//extracellular region	GO:0070566//adenylyltransferase activity;GO:0032559//adenyl ribonucleotide binding	GO:0009648//photoperiodism;GO:0005982//starch metabolic process;GO:0005977//glycogen metabolic process	gi|1707939|sp|P55232.1|GLGS_BETVU/8.04915e-46/RecName: Full=Glucose-1-phosphate adenylyltransferase small subunit, chloroplastic/amyloplastic; AltName: Full=ADP-glucose pyrophosphorylase; AltName: Full=ADP-glucose synthase; AltName: Full=AGPase B; AltName: Full=Alpha-D-glucose-1-phosphate adenyl transferase; Flags: Precursor
95360	Down	-	-	-	gi|116560836|gb|ABJ99599.1|/2.13794e-14/NBS-LRR type resistance protein [Beta vulgaris]
95386	Down	-	-	-	-
95412	Down	GO:0043234//protein complex;GO:0005618//cell wall;GO:0043231//intracellular membrane-bounded organelle	GO:0004721//phosphoprotein phosphatase activity	GO:0006464//protein modification process;GO:0055061	gi|21464654|emb|CAD30328.1|/1.74085e-32/acid phosphatase [Lupinus luteus]
95434	Down	-	-	-	-
95681	Down	-	GO:0005488//binding;GO:0035251//UDP-glucosyltransferase activity	GO:0005984//disaccharide metabolic process	gi|401115|sp|P31928.1|SPS_SPIOL/2.11109e-46/RecName: Full=Sucrose-phosphate synthase; AltName: Full=UDP-glucose-fructose-phosphate glucosyltransferase
95826	Down	-	-	-	-
95855	Down	-	-	-	gi|225470086|ref|XP_002270261.1|/4.39725e-36/PREDICTED: hypothetical protein [Vitis vinifera]
95866	Down	-	-	-	-
95988	Down	-	GO:0016798//hydrolase activity, acting on glycosyl bonds	-	gi|296089651|emb|CBI39470.3|/3.49593e-33/unnamed protein product [Vitis vinifera]
96151	Down	-	-	-	gi|255577694|ref|XP_002529723.1|/2.87012e-11/heat shock protein binding protein, putative [Ricinus communis]
96218	Down	-	-	-	gi|224101603|ref|XP_002312349.1|/4.40276e-20/predicted protein [Populus trichocarpa]
96247	Down	-	-	-	-
96371	Down	-	-	-	-
96374	Down	-	-	-	-
96438	Down	-	-	-	-
96524	Down	-	-	-	-
96525	Down	-	-	-	-
96568	Down	-	-	-	gi|255556137|ref|XP_002519103.1|/6.57198e-08/NAD dependent epimerase/dehydratase, putative [Ricinus communis]
96577	Down	-	-	-	gi|224285250|gb|ACN40351.1|/3.61843e-06/unknown [Picea sitchensis]
96800	Down	-	GO:0016706//oxidoreductase activity, acting on paired donors, with incorporation or reduction of molecular oxygen, 2-oxoglutarate as one donor, and incorporation of one atom each of oxygen into both donors	GO:0008152//metabolic process	gi|297746369|emb|CBI16425.3|/2.16256e-43/unnamed protein product [Vitis vinifera]
96824	Down	GO:0043231//intracellular membrane-bounded organelle	GO:0003677//DNA binding;GO:0001071	GO:0010468//regulation of gene expression	gi|297745413|emb|CBI40493.3|/5.93033e-17/unnamed protein product [Vitis vinifera]
96882	Down	GO:0005840//ribosome;GO:0009532//plastid stroma;GO:0009526//plastid envelope;GO:0009534//chloroplast thylakoid;GO:0005576//extracellular region;GO:0044436	GO:0005488//binding;GO:0016859//cis-trans isomerase activity	GO:0006952//defense response;GO:0000097//sulfur amino acid biosynthetic process;GO:0044267//cellular protein metabolic process;GO:0009725//response to hormone stimulus;GO:0023060;GO:0009416//response to light stimulus;GO:0009743//response to carbohydrate stimulus;GO:0006605//protein targeting;GO:0006970//response to osmotic stress	gi|255548201|ref|XP_002515157.1|/1.84778e-10/peptidyl-prolyl cis-trans isomerase, putative [Ricinus communis]
96892	Down	-	-	GO:0010467//gene expression	gi|297746056|emb|CBI16112.3|/5.17118e-29/unnamed protein product [Vitis vinifera]
97041	Down	GO:0031410//cytoplasmic vesicle	-	-	gi|255645394|gb|ACU23193.1|/1.65401e-35/unknown [Glycine max]
97114	Down	-	-	-	gi|255586139|ref|XP_002533731.1|/1.49762e-44/pentatricopeptide repeat-containing protein, putative [Ricinus communis]
97171	Down	GO:0005576//extracellular region;GO:0009532//plastid stroma	GO:0016791//phosphatase activity	-	gi|255634458|gb|ACU17594.1|/2.08265e-46/unknown [Glycine max]
97209	Down	-	-	-	-
97227	Down	-	-	-	gi|18766893|gb|AAL79163.1|/1.84149e-10/lectin [Onobrychis arenaria subsp. arenaria]
97231	Down	-	-	-	gi|224061276|ref|XP_002300403.1|/4.53576e-09/predicted protein [Populus trichocarpa]
97233	Down	-	-	-	gi|296088918|emb|CBI38478.3|/3.24301e-15/unnamed protein product [Vitis vinifera]
97246	Down	-	-	-	-
97277	Down	GO:0016020//membrane	GO:0005488//binding	GO:0050832//defense response to fungus;GO:0033554//cellular response to stress;GO:0042742//defense response to bacterium	gi|86155939|gb|ABC86707.1|/2.09488e-14/non-race specific disease resistance protein 1-like protein b [Coffea arabica]
97438	Down	-	-	-	-
97787	Down	-	-	-	-
97844	Down	-	GO:0005488//binding;GO:0016301//kinase activity	-	gi|296082025|emb|CBI21030.3|/9.03482e-26/unnamed protein product [Vitis vinifera]
97862	Down	-	-	-	gi|46949200|gb|AAT07456.1|/1.10566e-31/thaumatin-like protein [Mirabilis jalapa]
97915	Down	GO:0043231//intracellular membrane-bounded organelle;GO:0031224//intrinsic to membrane	GO:0046914//transition metal ion binding;GO:0000254//C-4 methylsterol oxidase activity	GO:0006694//steroid biosynthetic process;GO:0006631//fatty acid metabolic process	gi|255537113|ref|XP_002509623.1|/1.58007e-54/C-4 methyl sterol oxidase, putative [Ricinus communis]
98184	Down	-	-	-	-
98205	Down	-	-	-	-
98311	Down	-	-	-	gi|57233444|gb|AAW48295.1|/5.48779e-07/pore-forming toxin-like protein Hfr-2 [Triticum aestivum]
98570	Down	-	-	-	-
98582	Down	-	-	-	gi|297741341|emb|CBI32472.3|/4.60198e-33/unnamed protein product [Vitis vinifera]
98897	Down	-	-	-	gi|59042581|gb|AAW83819.1|/1.92234e-39/GASA2-like protein [Pelargonium zonale]
98995	Down	GO:0005618//cell wall	GO:0030234//enzyme regulator activity;GO:0004091//carboxylesterase activity	GO:0071555	gi|116519144|gb|ABJ99595.1|/2.25769e-48/pectinesterase inhibitor [Lycoris aurea]
99021	Down	-	GO:0016879//ligase activity, forming carbon-nitrogen bonds	-	gi|255590049|ref|XP_002535161.1|/9.87284e-36/glutamyl-tRNA(gln) amidotransferase subunit A, putative [Ricinus communis]
99049	Down	-	-	-	-
99099	Down	-	GO:0048037//cofactor binding	-	gi|297742613|emb|CBI34762.3|/7.5332e-36/unnamed protein product [Vitis vinifera]
99165	Down	-	-	-	gi|2290780|gb|AAB65162.1|/4.15759e-26/heat shock cognate protein [Solanum commersonii]
99336	Down	-	-	-	-
99609	Down	GO:0031976	GO:0016209//antioxidant activity;GO:0005488//binding;GO:0016705//oxidoreductase activity, acting on paired donors, with incorporation or reduction of molecular oxygen	GO:0008152//metabolic process;GO:0019725//cellular homeostasis	gi|75324751|sp|Q6UBI3.1|PERQ_SUASA/4.09068e-58/RecName: Full=Peroxiredoxin Q, chloroplastic; AltName: Full=Thioredoxin reductase; Flags: Precursor
99620	Down	GO:0009536//plastid	GO:0042578//phosphoric ester hydrolase activity	GO:0044238//primary metabolic process	gi|3915687|sp|P22418.2|F16P1_SPIOL/2.04671e-17/RecName: Full=Fructose-1,6-bisphosphatase, chloroplastic; Short=FBPase; AltName: Full=D-fructose-1,6-bisphosphate 1-phosphohydrolase; Flags: Precursor
99675	Down	GO:0016020//membrane	GO:0005488//binding	GO:0050832//defense response to fungus;GO:0033554//cellular response to stress;GO:0042742//defense response to bacterium	gi|86155937|gb|ABC86706.1|/6.39946e-11/non-race specific disease resistance protein 1-like protein a [Coffea arabica]
99690	Down	-	-	-	-
99713	Down	-	-	-	-
99784	Down	GO:0031225//anchored to membrane	GO:0016837	GO:0009825//multidimensional cell growth;GO:0051707//response to other organism	gi|297739978|emb|CBI30160.3|/4.55959e-17/unnamed protein product [Vitis vinifera]
99850	Down	-	-	-	-
99870	Down	GO:0043231//intracellular membrane-bounded organelle	GO:0003824//catalytic activity	-	gi|255540407|ref|XP_002511268.1|/5.90001e-49/2-deoxyglucose-6-phosphate phosphatase, putative [Ricinus communis]
100045	Down	-	-	-	-
100130	Down	GO:0043231//intracellular membrane-bounded organelle	GO:0016705//oxidoreductase activity, acting on paired donors, with incorporation or reduction of molecular oxygen;GO:0016209//antioxidant activity	GO:0008152//metabolic process;GO:0019725//cellular homeostasis	gi|21912927|emb|CAC84143.2|/3.68261e-51/thioredoxin peroxidase [Nicotiana tabacum]
100153	Down	-	-	-	-
100261	Down	-	-	-	-
100274	Down	-	-	-	-
100439	Down	-	-	-	-
100495	Down	-	-	-	-
100536	Down	-	-	-	gi|297744329|emb|CBI37299.3|/1.6141e-06/unnamed protein product [Vitis vinifera]
100626	Down	-	GO:0016765//transferase activity, transferring alkyl or aryl (other than methyl) groups	GO:0018130	gi|89243481|gb|ABD64879.1|/1.35694e-29/nicotianamine synthase [Malus xiaojinensis]
100663	Down	-	-	-	-
100673	Down	-	-	-	gi|124152|sp|P09941.1|ID5A_ADEPA/9.11196e-10/RecName: Full=Trypsin inhibitor DE5 alpha chain
100674	Down	GO:0043231//intracellular membrane-bounded organelle;GO:0031224//intrinsic to membrane	GO:0046914//transition metal ion binding;GO:0000254//C-4 methylsterol oxidase activity	GO:0006694//steroid biosynthetic process;GO:0006631//fatty acid metabolic process	gi|226505446|ref|NP_001148698.1|/2.22607e-24/LOC100282314 [Zea mays]
100880	Down	GO:0031224//intrinsic to membrane	GO:0015291//secondary active transmembrane transporter activity;GO:0015103//inorganic anion transmembrane transporter activity	GO:0015698//inorganic anion transport;GO:0009267//cellular response to starvation	gi|165975394|gb|ABM17060.2|/2.52343e-52/sulfate transporter [Vitis vinifera]
100913	Down	GO:0043231//intracellular membrane-bounded organelle	GO:0030554//adenyl nucleotide binding;GO:0050136//NADH dehydrogenase (quinone) activity	GO:0008152//metabolic process	gi|118488127|gb|ABK95883.1|/1.58058e-54/unknown [Populus trichocarpa]
100914	Down	-	-	-	-
101027	Down	-	-	-	-
101054	Down	-	GO:0005488//binding;GO:0035251//UDP-glucosyltransferase activity	GO:0005984//disaccharide metabolic process	gi|7705167|gb|AAC60545.2|/3.07374e-50/sucrose-phosphate synthase [Spinacia oleracea]
101218	Down	GO:0016020//membrane;GO:0044426	GO:0004672//protein kinase activity;GO:0032559//adenyl ribonucleotide binding	GO:0007275//multicellular organismal development;GO:0006468//protein amino acid phosphorylation;GO:0009856//pollination	gi|296082187|emb|CBI21192.3|/4.5931e-46/unnamed protein product [Vitis vinifera]
101332	Down	-	GO:0005488//binding;GO:0004674//protein serine/threonine kinase activity	-	gi|296081493|emb|CBI20016.3|/5.26132e-29/unnamed protein product [Vitis vinifera]
101442	Down	-	-	-	-
101724	Down	GO:0043231//intracellular membrane-bounded organelle	-	-	gi|297742541|emb|CBI34690.3|/4.91211e-11/unnamed protein product [Vitis vinifera]
101742	Down	-	GO:0004672//protein kinase activity	-	gi|15234659|ref|NP_192429.1|/4.90691e-27/protein kinase family protein [Arabidopsis thaliana]
101777	Down	-	GO:0016765//transferase activity, transferring alkyl or aryl (other than methyl) groups	GO:0018130;GO:0010038//response to metal ion	gi|223588270|dbj|BAH22562.1|/2.68005e-41/nicotianamine synthase [Lotus japonicus]
102134	Down	-	-	-	-
102321	Down	GO:0030312//external encapsulating structure	GO:0030234//enzyme regulator activity;GO:0004091//carboxylesterase activity	GO:0071555;GO:0045229//external encapsulating structure organization	gi|8671350|emb|CAB95025.1|/2.55613e-52/pectin methylesterase [Nicotiana tabacum]
102493	Down	GO:0009532//plastid stroma;GO:0005576//extracellular region;GO:0016020//membrane	GO:0000166//nucleotide binding;GO:0016301//kinase activity	GO:0006007//glucose catabolic process;GO:0010038//response to metal ion	gi|1346698|sp|P29409.2|PGKH_SPIOL/1.15006e-44/RecName: Full=Phosphoglycerate kinase, chloroplastic; Flags: Precursor
102585	Down	-	-	-	gi|124360801|gb|ABN08773.1|/1.03747e-29/hypothetical protein MtrDRAFT_AC160516g6v2 [Medicago truncatula]
102617	Down	-	-	-	-
102634	Down	-	-	-	-
102724	Down	-	-	-	-
102729	Down	-	GO:0016740//transferase activity	-	gi|240255733|ref|NP_192232.4|/1.11619e-07/ATP binding / kinase/ protein kinase/ protein serine/threonine kinase/ protein tyrosine kinase/ sugar binding [Arabidopsis thaliana]
102758	Down	GO:0043231//intracellular membrane-bounded organelle;GO:0009523//photosystem II	GO:0046872//metal ion binding	GO:0044237//cellular metabolic process	gi|217072084|gb|ACJ84402.1|/4.07974e-26/unknown [Medicago truncatula]
102784	Down	-	-	-	-
102875	Down	GO:0016020//membrane;GO:0043231//intracellular membrane-bounded organelle	GO:0004497//monooxygenase activity;GO:0005506//iron ion binding	GO:0048364//root development;GO:0006568//tryptophan metabolic process;GO:0009639//response to red or far red light;GO:0042742//defense response to bacterium;GO:0019761//glucosinolate biosynthetic process;GO:0009683;GO:0052482	gi|85068656|gb|ABC69408.1|/6.5199e-08/CYP71AT2v1 [Nicotiana tabacum]
102889	Down	-	GO:0016747//transferase activity, transferring acyl groups other than amino-acyl groups	GO:0009699//phenylpropanoid biosynthetic process	gi|99923760|gb|ABF68859.1|/3.68509e-19/chalcone synthase [Cardamine acris]
103030	Down	GO:0009536//plastid	GO:0016628//oxidoreductase activity, acting on the CH-CH group of donors, NAD or NADP as acceptor	GO:0006570//tyrosine metabolic process	gi|259414643|gb|ACW82413.1|/9.29372e-39/putative arogenate dehydrogenase [Olea europaea]
103053	Down	-	-	-	-
103204	Down	-	-	-	gi|255543052|ref|XP_002512589.1|/6.2644e-06/r2r3-myb transcription factor, putative [Ricinus communis]
103248	Down	-	-	-	-
103274	Down	GO:0044464//cell part	GO:0008320//protein transmembrane transporter activity	GO:0006886//intracellular protein transport	gi|115469286|ref|NP_001058242.1|/4.4686e-20/Os06g0653900 [Oryza sativa Japonica Group]
103286	Down	-	-	-	-
103321	Down	-	GO:0008233//peptidase activity	-	gi|302142298|emb|CBI19501.3|/4.75219e-38/unnamed protein product [Vitis vinifera]
103347	Down	GO:0043231//intracellular membrane-bounded organelle;GO:0016020//membrane	GO:0030554//adenyl nucleotide binding;GO:0005506//iron ion binding;GO:0008940//nitrate reductase activity	GO:0044271//cellular nitrogen compound biosynthetic process;GO:0009314//response to radiation;GO:0009608//response to symbiont;GO:0042126//nitrate metabolic process	gi|470678|gb|AAA18377.1|/5.37452e-74/NADH:nitrate reductase [Spinacia oleracea]
103520	Down	-	-	-	-
103579	Down	-	-	-	-
103622	Down	-	-	-	-
103665	Down	-	-	-	gi|255547620|ref|XP_002514867.1|/1.97736e-44/hydrolase, acting on ester bonds, putative [Ricinus communis]
103742	Down	-	-	-	gi|212717123|gb|ACJ37403.1|/1.13328e-07/CC-NBS-LRR class disease resistance protein [Glycine max]
103749	Down	-	-	-	-
103762	Down	-	-	-	-
103806	Down	GO:0043231//intracellular membrane-bounded organelle	-	GO:0010468//regulation of gene expression	gi|255578200|ref|XP_002529968.1|/1.79845e-13/transcription factor, putative [Ricinus communis]
103942	Down	-	-	-	gi|59042581|gb|AAW83819.1|/7.74702e-41/GASA2-like protein [Pelargonium zonale]
104107	Down	-	GO:0016798//hydrolase activity, acting on glycosyl bonds	-	gi|297734953|emb|CBI17187.3|/7.02966e-18/unnamed protein product [Vitis vinifera]
104280	Down	-	GO:0004672//protein kinase activity;GO:0032559//adenyl ribonucleotide binding	GO:0006464//protein modification process	gi|255544746|ref|XP_002513434.1|/1.04169e-29/ATP binding protein, putative [Ricinus communis]
104319	Down	GO:0031224//intrinsic to membrane	GO:0015291//secondary active transmembrane transporter activity	GO:0015698//inorganic anion transport	gi|92109218|dbj|BAE93352.1|/5.86575e-41/phosphate transporter [Lotus japonicus]
104402	Down	-	-	-	gi|296084652|emb|CBI25775.3|/6.29615e-27/unnamed protein product [Vitis vinifera]
104784	Down	GO:0005618//cell wall;GO:0043231//intracellular membrane-bounded organelle;GO:0005576//extracellular region	GO:0046914//transition metal ion binding;GO:0004871//signal transducer activity;GO:0016623	GO:0006950//response to stress;GO:0009755//hormone-mediated signaling pathway	gi|119067559|gb|ABL60875.1|/1.73966e-48/germin-like protein 6 [Vitis vinifera]
105093	Down	GO:0031410//cytoplasmic vesicle	-	-	gi|61697137|gb|AAX53172.1|/2.40558e-42/peroxidase [Populus alba x Populus tremula var. glandulosa]
105187	Down	-	GO:0003824//catalytic activity;GO:0046914//transition metal ion binding	-	gi|13877765|gb|AAK43960.1|AF370145_1/1.60984e-46/unknown protein [Arabidopsis thaliana]
105325	Down	GO:0009534//chloroplast thylakoid	GO:0016859//cis-trans isomerase activity;GO:0005527//macrolide binding	GO:0044267//cellular protein metabolic process	gi|15235203|ref|NP_193718.1|/4.5299e-33/immunophilin / FKBP-type peptidyl-prolyl cis-trans isomerase family protein [Arabidopsis thaliana]
105355	Down	GO:0031224//intrinsic to membrane	GO:0015291//secondary active transmembrane transporter activity;GO:0015103//inorganic anion transmembrane transporter activity	GO:0015698//inorganic anion transport;GO:0009267//cellular response to starvation	gi|13487717|gb|AAK27688.1|/8.48379e-56/sulfate transporter 2 [Solanum lycopersicum]
105424	Down	-	GO:0043167//ion binding;GO:0008422//beta-glucosidase activity	GO:0010208//pollen wall assembly;GO:0003006//reproductive developmental process;GO:0044238//primary metabolic process	gi|296089651|emb|CBI39470.3|/7.17104e-47/unnamed protein product [Vitis vinifera]
105503	Down	-	GO:0003824//catalytic activity	-	gi|255539364|ref|XP_002510747.1|/1.15287e-20/wall-associated kinase, putative [Ricinus communis]
105561	Down	-	-	-	gi|297737955|emb|CBI27156.3|/1.39304e-58/unnamed protein product [Vitis vinifera]
105572	Down	-	GO:0016740//transferase activity	-	gi|255576874|ref|XP_002529323.1|/5.67324e-36/transferase, putative [Ricinus communis]
105579	Down	GO:0031410//cytoplasmic vesicle	-	-	gi|225448283|ref|XP_002271060.1|/1.47917e-68/PREDICTED: hypothetical protein [Vitis vinifera]
105723	Down	GO:0031225//anchored to membrane	-	-	gi|224064866|ref|XP_002301590.1|/4.76254e-46/fasciclin-like arabinogalactan protein 12.2 [Populus trichocarpa]
105732	Down	GO:0031224//intrinsic to membrane;GO:0043231//intracellular membrane-bounded organelle	-	-	gi|225430490|ref|XP_002285527.1|/7.79576e-73/PREDICTED: hypothetical protein isoform 2 [Vitis vinifera]
105789	Down	GO:0043231//intracellular membrane-bounded organelle	-	GO:0010468//regulation of gene expression	gi|255578200|ref|XP_002529968.1|/3.5429e-17/transcription factor, putative [Ricinus communis]
106003	Down	-	-	-	gi|79602205|ref|NP_973537.2|/1.9174e-42/binding / zinc ion binding [Arabidopsis thaliana]
106308	Down	-	GO:0003824//catalytic activity	-	gi|6456434|dbj|BAA86930.1|/2.15006e-31/lupeol synthase [Olea europaea]
106479	Down	-	GO:0043167//ion binding;GO:0008422//beta-glucosidase activity	GO:0044238//primary metabolic process	gi|296089651|emb|CBI39470.3|/1.04716e-65/unnamed protein product [Vitis vinifera]
106534	Down	GO:0044424//intracellular part	GO:0046872//metal ion binding;GO:0016462//pyrophosphatase activity	GO:0006793//phosphorus metabolic process	gi|255628737|gb|ACU14713.1|/1.32159e-68/unknown [Glycine max]
106577	Down	-	-	-	-
106622	Down	-	GO:0005506//iron ion binding;GO:0003824//catalytic activity;GO:0016209//antioxidant activity	GO:0008152//metabolic process;GO:0006950//response to stress	gi|14031049|gb|AAK52084.1|/1.60043e-53/peroxidase [Nicotiana tabacum]
107160	Down	-	-	-	-
107313	Down	GO:0009536//plastid	GO:0004091//carboxylesterase activity	GO:0044238//primary metabolic process	gi|297847516|ref|XP_002891639.1|/1.30776e-59/lipase class 3 family protein [Arabidopsis lyrata subsp. lyrata]
107334	Down	-	-	-	gi|307104402|gb|EFN52656.1|/4.86178e-06/hypothetical protein CHLNCDRAFT_58791 [Chlorella variabilis]
107421	Down	GO:0044464//cell part	GO:0008289//lipid binding	GO:0006952//defense response;GO:0009987//cellular process;GO:0010033//response to organic substance;GO:0009628//response to abiotic stimulus	gi|255541486|ref|XP_002511807.1|/2.08035e-12/conserved hypothetical protein [Ricinus communis]
107427	Down	-	-	-	gi|296088987|emb|CBI38690.3|/6.55567e-11/unnamed protein product [Vitis vinifera]
107790	Down	-	-	-	gi|297806817|ref|XP_002871292.1|/4.10078e-14/transferase family protein [Arabidopsis lyrata subsp. lyrata]
107821	Down	-	-	-	gi|18412539|ref|NP_567263.1|/5.01286e-12/unknown protein [Arabidopsis thaliana]
107853	Down	-	-	-	-
108071	Down	GO:0009532//plastid stroma;GO:0005576//extracellular region	GO:0005488//binding;GO:0016857//racemase and epimerase activity, acting on carbohydrates and derivatives	GO:0019318//hexose metabolic process	gi|255638532|gb|ACU19574.1|/5.40929e-41/unknown [Glycine max]
108075	Down	-	-	-	gi|297743826|emb|CBI36709.3|/7.31088e-38/unnamed protein product [Vitis vinifera]
108118	Down	-	GO:0016491//oxidoreductase activity	-	gi|21217451|gb|AAM43922.1|AF469064_1/3.25895e-62/polyamine oxidase [Amaranthus hypochondriacus]
108315	Down	-	-	-	-
108382	Down	-	-	-	-
108427	Down	-	-	-	-
108438	Down	-	-	-	-
108484	Down	-	-	-	-
108579	Down	-	-	-	-
108633	Down	GO:0044464//cell part	GO:0046914//transition metal ion binding	-	gi|297739426|emb|CBI29608.3|/3.16031e-53/unnamed protein product [Vitis vinifera]
108868	Down	-	GO:0016615//malate dehydrogenase activity;GO:0000166//nucleotide binding;GO:0043169//cation binding	GO:0043648//dicarboxylic acid metabolic process	gi|259661852|emb|CAZ48502.1|/4.65513e-76/NADP-dependent malic enzyme [Imperata cylindrica]
108919	Down	-	-	-	gi|269980442|gb|ACZ56416.1|/2.88029e-57/ankyrin-like protein [Vitis vinifera]
109015	Down	-	-	-	-
109022	Down	-	-	-	gi|118485900|gb|ABK94796.1|/6.22823e-31/unknown [Populus trichocarpa]
109135	Down	-	GO:0019187//beta-1,4-mannosyltransferase activity;GO:0016759//cellulose synthase activity	GO:0051707//response to other organism;GO:0009292//genetic transfer	gi|255573030|ref|XP_002527445.1|/1.41126e-70/transferase, transferring glycosyl groups, putative [Ricinus communis]
109196	Down	GO:0031410//cytoplasmic vesicle	GO:0030554//adenyl nucleotide binding;GO:0016491//oxidoreductase activity;GO:0016832//aldehyde-lyase activity	GO:0044281	gi|297742610|emb|CBI34759.3|/3.18086e-78/unnamed protein product [Vitis vinifera]
109230	Down	GO:0009523//photosystem II;GO:0009534//chloroplast thylakoid	GO:0046872//metal ion binding	GO:0044237//cellular metabolic process	gi|255646871|gb|ACU23906.1|/1.77374e-68/unknown [Glycine max]
109282	Down	GO:0031224//intrinsic to membrane;GO:0031410//cytoplasmic vesicle	GO:0004871//signal transducer activity;GO:0004672//protein kinase activity;GO:0016628//oxidoreductase activity, acting on the CH-CH group of donors, NAD or NADP as acceptor;GO:0032559//adenyl ribonucleotide binding	GO:0006464//protein modification process;GO:0007167//enzyme linked receptor protein signaling pathway	gi|255554367|ref|XP_002518223.1|/1.14704e-75/receptor protein kinase, putative [Ricinus communis]
109397	Down	-	-	-	-
109508	Down	-	-	-	-
109576	Down	GO:0009570//chloroplast stroma	GO:0016301//kinase activity;GO:0032559//adenyl ribonucleotide binding	GO:0006464//protein modification process	gi|297739344|emb|CBI29334.3|/1.87468e-92/unnamed protein product [Vitis vinifera]
109606	Down	-	GO:0030597	GO:0006950//response to stress;GO:0006412//translation	gi|99646720|emb|CAK22418.1|/4.04257e-18/ribosome-inactivating protein [Beta vulgaris]
109681	Down	GO:0009526//plastid envelope;GO:0009570//chloroplast stroma;GO:0005576//extracellular region	GO:0048037//cofactor binding;GO:0008187//poly-pyrimidine tract binding	GO:0042254//ribosome biogenesis;GO:0008152//metabolic process	gi|1532135|gb|AAC49424.1|/1.34507e-101/chloroplast mRNA-binding protein CSP41 precursor [Spinacia oleracea]
109745	Down	-	GO:0005488//binding;GO:0035251//UDP-glucosyltransferase activity	GO:0005984//disaccharide metabolic process	gi|401115|sp|P31928.1|SPS_SPIOL/2.39801e-106/RecName: Full=Sucrose-phosphate synthase; AltName: Full=UDP-glucose-fructose-phosphate glucosyltransferase
109890	Down	-	GO:0004497//monooxygenase activity;GO:0005506//iron ion binding	-	gi|302142615|emb|CBI19818.3|/2.35372e-64/unnamed protein product [Vitis vinifera]
109953	Down	GO:0016020//membrane	GO:0016491//oxidoreductase activity;GO:0004672//protein kinase activity;GO:0000166//nucleotide binding	GO:0008152//metabolic process	gi|224090977|ref|XP_002309132.1|/2.01268e-55/predicted protein [Populus trichocarpa]
109954	Down	GO:0043231//intracellular membrane-bounded organelle	-	-	gi|118488906|gb|ABK96262.1|/4.19669e-53/unknown [Populus trichocarpa x Populus deltoides]
110097	Down	GO:0044464//cell part	GO:0004871//signal transducer activity;GO:0004672//protein kinase activity;GO:0032559//adenyl ribonucleotide binding	GO:0006464//protein modification process	gi|255556534|ref|XP_002519301.1|/3.34719e-69/receptor serine-threonine protein kinase, putative [Ricinus communis]
110100	Down	-	-	-	gi|296088478|emb|CBI37469.3|/1.45865e-56/unnamed protein product [Vitis vinifera]
110179	Down	-	-	-	-
110226	Down	GO:0016020//membrane	GO:0005488//binding;GO:0004674//protein serine/threonine kinase activity	-	gi|296081493|emb|CBI20016.3|/6.37112e-71/unnamed protein product [Vitis vinifera]
110336	Down	-	-	-	gi|302143222|emb|CBI20517.3|/3.4318e-11/unnamed protein product [Vitis vinifera]
110520	Down	GO:0031410//cytoplasmic vesicle	-	-	gi|118486997|gb|ABK95330.1|/3.8332e-53/unknown [Populus trichocarpa]
110555	Down	-	-	-	gi|297737683|emb|CBI26884.3|/1.1649e-17/unnamed protein product [Vitis vinifera]
110606	Down	GO:0044464//cell part	-	-	gi|15224291|ref|NP_181282.1|/1.88314e-71/nodulin MtN21 family protein [Arabidopsis thaliana]
110629	Down	GO:0043231//intracellular membrane-bounded organelle	GO:0004601//peroxidase activity;GO:0004812//aminoacyl-tRNA ligase activity;GO:0005506//iron ion binding;GO:0032559//adenyl ribonucleotide binding	GO:0006418//tRNA aminoacylation for protein translation;GO:0006950//response to stress	gi|302141995|emb|CBI19198.3|/1.30124e-112/unnamed protein product [Vitis vinifera]
110682	Down	-	GO:0016301//kinase activity	-	gi|224145191|ref|XP_002325559.1|/9.07894e-37/predicted protein [Populus trichocarpa]
110685	Down	GO:0031224//intrinsic to membrane	GO:0015171//amino acid transmembrane transporter activity	GO:0006865//amino acid transport;GO:0051707//response to other organism	gi|255550966|ref|XP_002516531.1|/1.10453e-82/amino acid transporter, putative [Ricinus communis]
110738	Down	-	-	-	-
110755	Down	-	GO:0005488//binding;GO:0035251//UDP-glucosyltransferase activity	GO:0005984//disaccharide metabolic process	gi|7705167|gb|AAC60545.2|/1.31925e-107/sucrose-phosphate synthase [Spinacia oleracea]
110762	Down	GO:0009532//plastid stroma;GO:0005576//extracellular region	GO:0005488//binding;GO:0016857//racemase and epimerase activity, acting on carbohydrates and derivatives	GO:0019318//hexose metabolic process	gi|255638532|gb|ACU19574.1|/7.80627e-76/unknown [Glycine max]
110827	Down	-	GO:0016757//transferase activity, transferring glycosyl groups	-	gi|225434170|ref|XP_002275194.1|/3.36974e-58/PREDICTED: hypothetical protein [Vitis vinifera]
110885	Down	-	-	-	-
110887	Down	-	GO:0004713//protein tyrosine kinase activity;GO:0030246//carbohydrate binding;GO:0032559//adenyl ribonucleotide binding;GO:0004702//receptor signaling protein serine/threonine kinase activity	GO:0008037//cell recognition;GO:0023060;GO:0006351//transcription, DNA-dependent;GO:0006464//protein modification process	gi|255544746|ref|XP_002513434.1|/3.8773e-94/ATP binding protein, putative [Ricinus communis]
110929	Down	-	GO:0016758//transferase activity, transferring hexosyl groups	-	gi|255545754|ref|XP_002513937.1|/2.09282e-63/UDP-glucuronosyltransferase, putative [Ricinus communis]
110954	Down	-	-	-	gi|225458671|ref|XP_002282915.1|/1.53233e-45/PREDICTED: hypothetical protein [Vitis vinifera]
111166	Down	GO:0044424//intracellular part	GO:0004470//malic enzyme activity;GO:0000166//nucleotide binding;GO:0043169//cation binding	GO:0043648//dicarboxylic acid metabolic process	gi|255546341|ref|XP_002514230.1|/9.96819e-91/malic enzyme, putative [Ricinus communis]
111307	Down	-	-	-	gi|255582832|ref|XP_002532189.1|/9.6045e-38/ricin-agglutinin family protein [Ricinus communis]
111345	Down	-	-	-	-
111350	Down	-	GO:0016740//transferase activity	-	gi|302142997|emb|CBI20292.3|/9.17369e-37/unnamed protein product [Vitis vinifera]
111378	Down	GO:0016020//membrane;GO:0071944	GO:0016301//kinase activity	GO:0006468//protein amino acid phosphorylation	gi|296082187|emb|CBI21192.3|/3.75016e-38/unnamed protein product [Vitis vinifera]
111410	Down	-	GO:0005488//binding;GO:0035251//UDP-glucosyltransferase activity	GO:0005984//disaccharide metabolic process	gi|401115|sp|P31928.1|SPS_SPIOL/2.46846e-146/RecName: Full=Sucrose-phosphate synthase; AltName: Full=UDP-glucose-fructose-phosphate glucosyltransferase
111565	Down	GO:0016020//membrane	GO:0005215//transporter activity	GO:0006810//transport	gi|283806422|dbj|BAI66443.1|/1.691e-60/nodulin-26 like intrinsic protein [Hordeum vulgare subsp. vulgare]
111625	Down	-	GO:0003824//catalytic activity	-	gi|83853828|gb|ABC47860.1|/1.56157e-56/N-hydroxycinnamoyl/benzoyltransferase 1 [Glycine max]
111637	Down	GO:0009536//plastid	GO:0016616//oxidoreductase activity, acting on the CH-OH group of donors, NAD or NADP as acceptor	GO:0019318//hexose metabolic process	gi|3334193|sp|O24357.1|G6PDC_SPIOL/1.85219e-158/RecName: Full=Glucose-6-phosphate 1-dehydrogenase, chloroplastic; Short=G6PD; Flags: Precursor
111695	Down	-	GO:0003824//catalytic activity	GO:0008152//metabolic process	gi|21217451|gb|AAM43922.1|AF469064_1/5.15582e-87/polyamine oxidase [Amaranthus hypochondriacus]
111769	Down	GO:0009536//plastid	GO:0070566//adenylyltransferase activity;GO:0032559//adenyl ribonucleotide binding	GO:0005982//starch metabolic process;GO:0005977//glycogen metabolic process	gi|1707939|sp|P55232.1|GLGS_BETVU/1.12381e-169/RecName: Full=Glucose-1-phosphate adenylyltransferase small subunit, chloroplastic/amyloplastic; AltName: Full=ADP-glucose pyrophosphorylase; AltName: Full=ADP-glucose synthase; AltName: Full=AGPase B; AltName: Full=Alpha-D-glucose-1-phosphate adenyl transferase; Flags: Precursor
111775	Down	-	GO:0046872//metal ion binding;GO:0003824//catalytic activity;GO:0016209//antioxidant activity	-	gi|297739305|emb|CBI28956.3|/2.59824e-41/unnamed protein product [Vitis vinifera]
111781	Down	GO:0009532//plastid stroma	GO:0016798//hydrolase activity, acting on glycosyl bonds;GO:0043167//ion binding;GO:0016758//transferase activity, transferring hexosyl groups	GO:0009250//glucan biosynthetic process	gi|1345570|emb|CAA56319.1|/1.13006e-169/starch branching enzyme I [Pisum sativum]
111943	Down	-	-	-	-
111993	Down	GO:0009532//plastid stroma;GO:0009526//plastid envelope	GO:0070566//adenylyltransferase activity;GO:0032559//adenyl ribonucleotide binding	GO:0005982//starch metabolic process;GO:0005977//glycogen metabolic process	gi|255639628|gb|ACU20108.1|/3.86271e-177/unknown [Glycine max]
112012	Down	-	GO:0016740//transferase activity	-	gi|118486287|gb|ABK94985.1|/3.19116e-62/unknown [Populus trichocarpa]
112020	Down	-	-	-	gi|87241090|gb|ABD32948.1|/1.3345e-92/Pathogen-related protein, related [Medicago truncatula]
112032	Down	GO:0043231//intracellular membrane-bounded organelle	GO:0008252//nucleotidase activity;GO:0043169//cation binding	-	gi|255556600|ref|XP_002519334.1|/3.48685e-165/cytosolic purine 5-nucleotidase, putative [Ricinus communis]
112064	Down	-	-	-	-
112074	Down	-	-	-	gi|302143724|emb|CBI22585.3|/4.87651e-37/unnamed protein product [Vitis vinifera]
112192	Down	GO:0009536//plastid	GO:0048037//cofactor binding;GO:0016758//transferase activity, transferring hexosyl groups	GO:0006950//response to stress;GO:0044238//primary metabolic process;GO:0010038//response to metal ion	gi|255558824|ref|XP_002520435.1|/0/glycogen phosphorylase, putative [Ricinus communis]
112196	Down	-	-	-	gi|304281953|gb|ADM21191.1|/1.99996e-10/ankyrin repeat family protein [Arabidopsis thaliana]
112225	Down	-	GO:0004674//protein serine/threonine kinase activity;GO:0032559//adenyl ribonucleotide binding	GO:0006952//defense response;GO:0006464//protein modification process;GO:0010033//response to organic substance;GO:0008219//cell death	gi|296085448|emb|CBI29180.3|/7.53183e-117/unnamed protein product [Vitis vinifera]
112265	Down	-	-	-	gi|116560864|gb|ABJ99600.1|/1.48759e-46/NBS-LRR type resistance protein [Beta vulgaris]
112324	Down	-	-	-	gi|297739103|emb|CBI28754.3|/3.3638e-23/unnamed protein product [Vitis vinifera]
112335	Down	-	-	-	gi|299772997|gb|ADJ38579.1|/2.22738e-17/accelerated cell death 6 [Arabidopsis thaliana]
112364	Down	GO:0016020//membrane	GO:0046873//metal ion transmembrane transporter activity	GO:0030001//metal ion transport;GO:0006970//response to osmotic stress	gi|14030573|gb|AAK52962.1|AF367366_1/1.60947e-175/putative potassium-sodium transporter [Mesembryanthemum crystallinum]
112387	Down	-	-	-	gi|115484967|ref|NP_001067627.1|/1.37853e-15/Os11g0251400 [Oryza sativa Japonica Group]
112403	Down	-	GO:0016772//transferase activity, transferring phosphorus-containing groups	-	gi|296082187|emb|CBI21192.3|/3.12976e-74/unnamed protein product [Vitis vinifera]
112421	Down	-	-	-	gi|297740993|emb|CBI31305.3|/3.10121e-131/unnamed protein product [Vitis vinifera]
112446	Down	GO:0016020//membrane	GO:0005488//binding;GO:0004672//protein kinase activity	-	gi|255555031|ref|XP_002518553.1|/0/ATP binding protein, putative [Ricinus communis]
