# Supplementary material for: De Novo Foliar Transcriptome of Chenopodium amaranticolor and Analysis of Its Gene Expression During Virus-Induced Hypersensitive Response
Source: PLoS One. 2012 Sep 28;7(9):e45953. doi: 10.1371/journal.pone.0045953 (PMC3461033; doi:10.1371/journal.pone.0045953)
Supplement: Table S12 — Common genes among the early-TMV-inducible genes, the early-CMV-inducible genes, the late-TMV-inducible genes and the late-CMV-inducible genes. (XLS) [file pone.0045953.s015.xls]

## Sheet: Sheet1
Supplementary Table S12. Common genes among the early-TMV-inducible genes, the early-CMV-inducible genes, the late-TMV-inducible genes and the late-CMV-inducible genes.
GeneID	Up-Down-Regulation	GO Process	Gene Description
Unigene108183_CB2	Up	GO:0051234//establishment of localization	unnamed protein product [Vitis vinifera]
Unigene102284_CB2	Up	GO:0044238//primary metabolic process	triacylglycerol lipase, putative [Ricinus communis]
Unigene102285_CB2	Up	GO:0044238//primary metabolic process	triacylglycerol lipase, putative [Ricinus communis]
Unigene109098_CB2	Up	GO:0044238//primary metabolic process	lipase class 3 family protein [Arabidopsis lyrata subsp. lyrata]
Unigene76621_CB2	Up	GO:0043648//dicarboxylic acid metabolic process	malic enzyme, putative [Ricinus communis]
Unigene25358_CB2	Up	GO:0042743//hydrogen peroxide metabolic process;GO:0006952//defense response;GO:0009696//salicylic acid metabolic process	Aspartic proteinase nepenthesin-2 precursor, putative [Ricinus communis]
Unigene13361_CB2	Up	GO:0032446//protein modification by small protein conjugation	unnamed protein product [Vitis vinifera]
Unigene82999_CB2	Up	GO:0015893//drug transport;GO:0009725//response to hormone stimulus;GO:0046864;GO:0030001//metal ion transport;GO:0006950//response to stress	ATP-binding cassette transporter, putative [Ricinus communis]
Unigene3856_CB2	Up	GO:0010468//regulation of gene expression;GO:0009755//hormone-mediated signaling pathway	unnamed protein product [Vitis vinifera]
Unigene5514_CB2	Up	GO:0009725//response to hormone stimulus;GO:0043200//response to amino acid stimulus;GO:0006952//defense response;GO:0006857//oligopeptide transport;GO:0006972//hyperosmotic response;GO:0051707//response to other organism	oligopeptide transporter, putative [Ricinus communis]
Unigene64512_CB2	Up	GO:0009725//response to hormone stimulus;GO:0016049//cell growth;GO:0006810//transport;GO:0008152//metabolic process	hexose transporter [Vitis vinifera]
Unigene23504_CB2	Up	GO:0009725//response to hormone stimulus;GO:0016049//cell growth;GO:0006810//transport	unknown [Arabidopsis thaliana]
Unigene71038_CB2	Up	GO:0009725//response to hormone stimulus;GO:0016049//cell growth;GO:0006810//transport	hexose transporter 1 [Hevea brasiliensis]
Unigene14939_CB2	Up	GO:0009725//response to hormone stimulus;GO:0006972//hyperosmotic response	low temperature and salt responsive protein LTI6B [Arabidopsis lyrata subsp. lyrata]
Unigene16770_CB2	Up	GO:0009699//phenylpropanoid biosynthetic process;GO:0007568//aging	Flavonol synthase/flavanone 3-hydroxylase, putative [Ricinus communis]
Unigene62270_CB2	Up	GO:0009642//response to light intensity;GO:0010038//response to metal ion;GO:0019222//regulation of metabolic process;GO:0006519//cellular amino acid and derivative metabolic process;GO:0006970//response to osmotic stress	GDH3 (GLUTAMATE DEHYDROGENASE 3); binding / catalytic/ oxidoreductase/ oxidoreductase, acting on the CH-NH2 group of donors, NAD or NADP as acceptor [Arabidopsis thaliana]
Unigene94649_CB2	Up	GO:0009642//response to light intensity;GO:0010038//response to metal ion;GO:0019222//regulation of metabolic process;GO:0006519//cellular amino acid and derivative metabolic process;GO:0006970//response to osmotic stress	glutamate dehydrogenase, putative [Ricinus communis]
Unigene41405_CB2	Up	GO:0009087//methionine catabolic process	ATMGL (ARABIDOPSIS THALIANA METHIONINE GAMMA-LYASE); catalytic/ methionine gamma-lyase [Arabidopsis thaliana]
Unigene16596_CB2	Up	GO:0009060//aerobic respiration;GO:0044262//cellular carbohydrate metabolic process	malate synthase [Cucurbita maxima]
Unigene91064_CB2	Up	GO:0009060//aerobic respiration;GO:0044262//cellular carbohydrate metabolic process	Malate synthase, glyoxysomal [Brassica napus]
Unigene93452_CB2	Up	GO:0009060//aerobic respiration;GO:0044262//cellular carbohydrate metabolic process	Malate synthase, glyoxysomal [Gossypium hirsutum]
Unigene30066_CB2	Up	GO:0008202//steroid metabolic process	delta-24-sterol methyltransferase [Triticum aestivum]
Unigene32732_CB2	Up	GO:0008152//metabolic process;GO:0010038//response to metal ion	tropinone reductase, putative [Ricinus communis]
Unigene83477_CB2	Up	GO:0008152//metabolic process;GO:0010038//response to metal ion	F22G5.20 [Arabidopsis thaliana]
Unigene93793_CB2	Up	GO:0008152//metabolic process;GO:0006810//transport	/glucose transporter [Beta vulgaris]
Unigene22977_CB2	Up	GO:0008152//metabolic process	1-aminocyclopropane-1-carboxylate synthase [Dianthus longicalyx]
Unigene24290_CB2	Up	GO:0008152//metabolic process	unknown [Glycine max]
Unigene26512_CB2	Up	GO:0008152//metabolic process	hypothetical protein [Vitis vinifera]
Unigene77627_CB2	Up	GO:0008152//metabolic process	unknown [Glycine max]
Unigene100365_CB2	Up	GO:0008152//metabolic process	short chain alcohol dehydrogenase-like [Arabidopsis thaliana]
Unigene104373_CB2	Up	GO:0008152//metabolic process	Os06g0270900 [Oryza sativa Japonica Group]
Unigene72716_CB2	Up	GO:0006720//isoprenoid metabolic process;GO:0006950//response to stress	NADP-dependent oxidoreductase P2 [Zea mays]
Unigene59610_CB2	Up	GO:0006694//steroid biosynthetic process;GO:0003006//reproductive developmental process	unnamed protein product [Vitis vinifera]
Unigene66073_CB2	Up	GO:0006644//phospholipid metabolic process;GO:0006020//inositol metabolic process	myo-inositol-1-phosphate synthase [Suaeda salsa]
Unigene83948_CB2	Up	GO:0006644//phospholipid metabolic process;GO:0006020//inositol metabolic process	Myo-inositol-1-phosphate synthase [Gossypium hirsutum]
Unigene27750_CB2	Up	GO:0006633//fatty acid biosynthetic process	lipoxygenase, putative [Ricinus communis]
Unigene89727_CB2	Up	GO:0006519//cellular amino acid and derivative metabolic process	glutamate dehydrogenase, putative [Ricinus communis]
Unigene4270_CB2	Up	GO:0006464//protein modification process	unnamed protein product [Vitis vinifera]
Unigene17908_CB2	Up	GO:0006464//protein modification process	Nucleotide pyrophosphatase/phosphodiesterase, putative [Ricinus communis]
Unigene110332_CB2	Up	GO:0006464//protein modification process	putative diphosphonucleotide phosphatase 1 [Oryza sativa Japonica Group]
Unigene13694_CB2	Up	GO:0006412//translation;GO:0006970//response to osmotic stress;GO:0006464//protein modification process	unnamed protein product [Thellungiella halophila]
Unigene105806_CB2	Up	GO:0006351//transcription, DNA-dependent;GO:0023060	unknown [Glycine max]
Unigene19782_CB2	Up	GO:0006220//pyrimidine nucleotide metabolic process;GO:0003006//reproductive developmental process;GO:0010038//response to metal ion	ctp synthase, putative [Ricinus communis]
Unigene56134_CB2	Up	GO:0006220//pyrimidine nucleotide metabolic process;GO:0003006//reproductive developmental process;GO:0010038//response to metal ion	Os01g0654100 [Oryza sativa Japonica Group]
Unigene24385_CB2	Up	GO:0006071//glycerol metabolic process;GO:0009636//response to toxin;GO:0051707//response to other organism	At1g80460 [Arabidopsis thaliana]
Unigene69093_CB2	Up	GO:0006071//glycerol metabolic process;GO:0009636//response to toxin;GO:0051707//response to other organism	glycerol kinase, putative [Ricinus communis]
Unigene93396_CB2	Up	GO:0006071//glycerol metabolic process;GO:0009636//response to toxin;GO:0051707//response to other organism	At1g80460 [Arabidopsis lyrata subsp. lyrata]
Unigene105741_CB2	Up	GO:0006071//glycerol metabolic process;GO:0009636//response to toxin;GO:0051707//response to other organism	glycerol kinase [Pandanus amaryllifolius]
Unigene60958_CB2	Up	GO:0006071//glycerol metabolic process	glycerol kinase [Glycine max]
Unigene7_CB2	Up	-	pathogenesis-related protein [Tamarix hispida]
Unigene274_CB2	Up	-	unnamed protein product [Vitis vinifera]
Unigene1004_CB2	Up	-	-
Unigene6124_CB2	Up	-	Petal death protein; Citramalate lyase;Oxalacetic hydrolase [Dianthus caryophyllus]
Unigene6480_CB2	Up	-	-
Unigene7549_CB2	Up	-	AT5g02020/T7H20_70 [Arabidopsis thaliana]
Unigene10567_CB2	Up	-	pathogenesis-related protein 10 [Rheum australe]
Unigene13285_CB2	Up	-	nodulin MtN3 family protein [Arabidopsis lyrata subsp. lyrata]
Unigene17666_CB2	Up	-	-
Unigene24273_CB2	Up	-	soybean seed maturation polypeptides [Glycine max]
Unigene27308_CB2	Up	-	-
Unigene29110_CB2	Up	-	-
Unigene35072_CB2	Up	-	Os03g0833900 [Oryza sativa Japonica Group]
Unigene39620_CB2	Up	-	unnamed protein product [Vitis vinifera]
Unigene40599_CB2	Up	-	-
Unigene43549_CB2	Up	-	-
Unigene46000_CB2	Up	-	-
Unigene47096_CB2	Up	-	unknown [Solanum tuberosum]
Unigene50392_CB2	Up	-	unknown [Populus trichocarpa]
Unigene50795_CB2	Up	-	-
Unigene54172_CB2	Up	-	-
Unigene54598_CB2	Up	-	unnamed protein product [Vitis vinifera]
Unigene57498_CB2	Up	-	unknown [Arachis hypogaea]
Unigene64438_CB2	Up	-	-
Unigene68280_CB2	Up	-	unnamed protein product [Vitis vinifera]
Unigene69378_CB2	Up	-	-
Unigene74759_CB2	Up	-	-
Unigene75382_CB2	Up	-	ALDH2B7; 3-chloroallyl aldehyde dehydrogenase/ aldehyde dehydrogenase (NAD) [Arabidopsis thaliana]
Unigene77607_CB2	Up	-	-
Unigene77607_CB2	Up	-	-
Unigene78152_CB2	Up	-	-
Unigene79015_CB2	Up	-	unknown [Glycine max]
Unigene84724_CB2	Up	-	-
Unigene87872_CB2	Up	-	-
Unigene88001_CB2	Up	-	-
Unigene92446_CB2	Up	-	-
Unigene92522_CB2	Up	-	-
Unigene94792_CB2	Up	-	-
Unigene103143_CB2	Up	-	pathogenesis-related protein [Tamarix hispida]
Unigene103548_CB2	Up	-	Fgenesh protein 60 [Beta vulgaris]
Unigene106621_CB2	Up	-	ATP-binding cassette transporter, putative [Ricinus communis]
Unigene110654_CB2	Up	-	mads box protein, putative [Ricinus communis]
Unigene111409_CB2	Up	-	putative xyloglucanase inhibitor [Solanum tuberosum]
Unigene112045_CB2	Up	-	agglutinin [Amaranthus caudatus]
Unigene109135_CB2	Down	GO:0051707//response to other organism;GO:0009292//genetic transfer	transferase, transferring glycosyl groups, putative [Ricinus communis]
Unigene2493_CB2	Down	GO:0051707//response to other organism	pectin methyl esterase [Solanum tuberosum]
Unigene17092_CB2	Down	GO:0051707//response to other organism	putative pectin methylesterase [Arabidopsis thaliana]
Unigene36425_CB2	Down	GO:0051707//response to other organism	putative thermostable pectinesterase [Citrus sinensis]
Unigene47600_CB2	Down	GO:0051084//'de novo' posttranslational protein folding;GO:0009814//defense response, incompatible interaction	chaperonin-60 beta subunit [Solanum tuberosum]
Unigene30262_CB2	Down	GO:0050896//response to stimulus	DNAJ heat shock N-terminal domain-containing protein [Arabidopsis lyrata subsp. lyrata]
Unigene15787_CB2	Down	GO:0048878//chemical homeostasis;GO:0009813//flavonoid biosynthetic process	Anthranilate N-benzoyltransferase protein 3 [Dianthus caryophyllus]
Unigene102321_CB2	Down	GO:0045229//external encapsulating structure organization	pectin methylesterase [Nicotiana tabacum]
Unigene105325_CB2	Down	GO:0044267//cellular protein metabolic process	immunophilin / FKBP-type peptidyl-prolyl cis-trans isomerase family protein [Arabidopsis thaliana]
Unigene679_CB2	Down	GO:0044238//primary metabolic process	phosphoglucomutase [Spinacia oleracea]
Unigene3835_CB2	Down	GO:0044238//primary metabolic process	lipase [Dianthus caryophyllus]
Unigene6319_CB2	Down	GO:0044238//primary metabolic process	phosphoglucomutase [Spinacia oleracea]
Unigene9136_CB2	Down	GO:0044238//primary metabolic process	phosphoglucomutase [Spinacia oleracea]
Unigene14366_CB2	Down	GO:0044238//primary metabolic process	Fructose-1,6-bisphosphatase, chloroplastic [Spinacia oleracea]
Unigene17229_CB2	Down	GO:0044238//primary metabolic process	GDSL-motif lipase/hydrolase family protein [Arabidopsis lyrata subsp. lyrata]
Unigene19644_CB2	Down	GO:0044238//primary metabolic process	beta-fructofuranosidase [Beta vulgaris]
Unigene21710_CB2	Down	GO:0044238//primary metabolic process	Beta-glucosidase, putative [Ricinus communis]
Unigene27214_CB2	Down	GO:0044238//primary metabolic process	acid vacuolar invertase [Beta vulgaris]
Unigene43750_CB2	Down	GO:0044238//primary metabolic process	lipase [Dianthus caryophyllus]
Unigene65810_CB2	Down	GO:0044238//primary metabolic process	nectar protein 1 [Jacaranda mimosifolia]
Unigene72734_CB2	Down	GO:0044238//primary metabolic process	phosphoglucomutase [Spinacia oleracea]
Unigene1686_CB2	Down	GO:0044237//cellular metabolic process	Photosystem II reaction center W protein, putative [Ricinus communis]
Unigene102758_CB2	Down	GO:0044237//cellular metabolic process	unknown [Medicago truncatula]
Unigene70378_CB2	Down	GO:0042254//ribosome biogenesis;GO:0008152//metabolic process	chloroplast mRNA-binding protein CSP41 precursor [Spinacia oleracea]
Unigene109681_CB2	Down	GO:0042254//ribosome biogenesis;GO:0008152//metabolic process	chloroplast mRNA-binding protein CSP41 precursor [Spinacia oleracea]
Unigene23150_CB2	Down	GO:0019538//protein metabolic process	subtilase family protein [Arabidopsis lyrata subsp. lyrata]
Unigene2380_CB2	Down	GO:0019318//hexose metabolic process	Glucose-6-phosphate 1-dehydrogenase, chloroplastic [Spinacia oleracea]
Unigene108071_CB2	Down	GO:0019318//hexose metabolic process	unknown [Glycine max]
Unigene110762_CB2	Down	GO:0019318//hexose metabolic process	unknown [Glycine max]
Unigene111637_CB2	Down	GO:0019318//hexose metabolic process	Glucose-6-phosphate 1-dehydrogenase, chloroplastic [Spinacia oleracea]
Unigene74294_CB2	Down	GO:0015977//carbon fixation;GO:0044238//primary metabolic process	Fructose-1,6-bisphosphatase, chloroplastic [Spinacia oleracea]
Unigene11712_CB2	Down	GO:0010468//regulation of gene expression	MYB transcription factor MYB89 [Glycine max]
Unigene79945_CB2	Down	GO:0010467//gene expression;GO:0022613//ribonucleoprotein complex biogenesis	unknown [Picea sitchensis]
Unigene2154_CB2	Down	GO:0010467//gene expression	o-linked n-acetylglucosamine transferase, ogt, putative [Ricinus communis]
Unigene84845_CB2	Down	GO:0010467//gene expression	30S ribosomal protein S20, putative [Ricinus communis]
Unigene94322_CB2	Down	GO:0010039//response to iron ion	1-aminocyclopropane-1-carboxylate oxidase, putative [Ricinus communis]
Unigene36216_CB2	Down	GO:0010035//response to inorganic substance;GO:0010118//stomatal movement;GO:0050832//defense response to fungus	carbonic anhydrase precursor [Spinacia oleracea]
Unigene39200_CB2	Down	GO:0010035//response to inorganic substance;GO:0010118//stomatal movement;GO:0050832//defense response to fungus	chloroplast carbonic anhydrase [Pachysandra terminalis]
Unigene30991_CB2	Down	GO:0009853//photorespiration	hydroxypyruvate reductase, putative [Ricinus communis]
Unigene13503_CB2	Down	GO:0009825//multidimensional cell growth;GO:0051707//response to other organism	Pectate lyase precursor, putative [Ricinus communis]
Unigene99784_CB2	Down	GO:0009825//multidimensional cell growth;GO:0051707//response to other organism	unnamed protein product [Vitis vinifera]
Unigene52291_CB2	Down	GO:0009767//photosynthetic electron transport chain	unknown [Glycine max]
Unigene65766_CB2	Down	GO:0009767//photosynthetic electron transport chain	unknown [Glycine max]
Unigene84948_CB2	Down	GO:0009767//photosynthetic electron transport chain	electron carrier, putative [Ricinus communis]
Unigene95320_CB2	Down	GO:0009648//photoperiodism;GO:0005982//starch metabolic process;GO:0005977//glycogen metabolic process	Glucose-1-phosphate adenylyltransferase small subunit, chloroplastic/amyloplastic [Beta vulgaris]
Unigene20943_CB2	Down	GO:0009414//response to water deprivation;GO:0006972//hyperosmotic response;GO:0008152//metabolic process	peroxidase [Spinacia oleracea]
Unigene33020_CB2	Down	GO:0009414//response to water deprivation;GO:0006972//hyperosmotic response;GO:0008152//metabolic process	peroxidase [Spinacia oleracea]
Unigene40118_CB2	Down	GO:0009414//response to water deprivation;GO:0006972//hyperosmotic response;GO:0008152//metabolic process	peroxidase [Spinacia oleracea]
Unigene79207_CB2	Down	GO:0009414//response to water deprivation;GO:0006972//hyperosmotic response;GO:0008152//metabolic process	peroxidase [Spinacia oleracea]
Unigene79275_CB2	Down	GO:0009414//response to water deprivation;GO:0006972//hyperosmotic response;GO:0008152//metabolic process	peroxidase [Spinacia oleracea]
Unigene111781_CB2	Down	GO:0009250//glucan biosynthetic process	starch branching enzyme I [Pisum sativum]
Unigene18863_CB2	Down	GO:0009209//pyrimidine ribonucleoside triphosphate biosynthetic process;GO:0007602//phototransduction;GO:0009755//hormone-mediated signaling pathway;GO:0000302//response to reactive oxygen species	Nucleoside diphosphate kinase 2, chloroplastic [Spinacia oleracea]
Unigene65338_CB2	Down	GO:0009209//pyrimidine ribonucleoside triphosphate biosynthetic process	Nucleoside diphosphate kinase 2, chloroplastic [Spinacia oleracea]
Unigene22325_CB2	Down	GO:0008152//metabolic process;GO:0019725//cellular homeostasis	Peroxiredoxin Q, chloroplastic; Thioredoxin reductase [Suaeda salsa]
Unigene35085_CB2	Down	GO:0008152//metabolic process;GO:0019725//cellular homeostasis	Peroxiredoxin Q, chloroplastic; Thioredoxin reductase [Suaeda salsa]
Unigene99609_CB2	Down	GO:0008152//metabolic process;GO:0019725//cellular homeostasis	Peroxiredoxin Q, chloroplastic [Suaeda salsa]
Unigene100130_CB2	Down	GO:0008152//metabolic process;GO:0019725//cellular homeostasis	thioredoxin peroxidase [Nicotiana tabacum]
Unigene17140_CB2	Down	GO:0008152//metabolic process;GO:0006950//response to stress	cationic peroxidase [Tamarix hispida]
Unigene17893_CB2	Down	GO:0008152//metabolic process;GO:0006950//response to stress	peroxidase [Spinacia oleracea]
Unigene20969_CB2	Down	GO:0008152//metabolic process;GO:0006950//response to stress	peroxidase [Camellia oleifera]
Unigene3609_CB2	Down	GO:0008152//metabolic process	Glucan endo-1,3-beta-glucosidase precursor, putative [Ricinus communis]
Unigene16266_CB2	Down	GO:0008152//metabolic process	polyamine oxidase [Amaranthus hypochondriacus]
Unigene73204_CB2	Down	GO:0008152//metabolic process	polyamine oxidase [Amaranthus hypochondriacus]
Unigene111695_CB2	Down	GO:0008152//metabolic process	polyamine oxidase [Amaranthus hypochondriacus]
Unigene302_CB2	Down	GO:0007047//cellular cell wall organization	Alpha-expansin 8 precursor, putative [Ricinus communis]
Unigene30960_CB2	Down	GO:0007047//cellular cell wall organization	unnamed protein product [Vitis vinifera]
Unigene71817_CB2	Down	GO:0007047//cellular cell wall organization	alpha-expansin [Stellaria longipes]
Unigene55638_CB2	Down	GO:0006952//defense response;GO:0022900//electron transport chain;GO:0051234//establishment of localization	ferredoxin--NADP reductase, putative [Ricinus communis]
Unigene26025_CB2	Down	GO:0006952//defense response;GO:0008152//metabolic process;GO:0019725//cellular homeostasis	peroxiredoxin, putative [Ricinus communis]
Unigene56032_CB2	Down	GO:0006952//defense response;GO:0008152//metabolic process;GO:0019725//cellular homeostasis	peroxiredoxin [Hyacinthus orientalis]
Unigene84228_CB2	Down	GO:0006952//defense response;GO:0006810//transport	Os12g0115000 [Oryza sativa Japonica Group]
Unigene112225_CB2	Down	GO:0006952//defense response;GO:0006464//protein modification process;GO:0010033//response to organic substance;GO:0008219//cell death	unnamed protein product [Vitis vinifera]
Unigene96882_CB2	Down	GO:0006952//defense response;GO:0000097//sulfur amino acid biosynthetic process;GO:0044267//cellular protein metabolic process;GO:0009725//response to hormone stimulus;GO:0009416//response to light stimulus;GO:0009743//response to carbohydrate stimulus;GO:0006605//protein targeting;GO:0006970//response to osmotic stress	peptidyl-prolyl cis-trans isomerase, putative [Ricinus communis]
Unigene83453_CB2	Down	GO:0006952//defense response	carbonic anhydrase [Spinacia oleracea]
Unigene8995_CB2	Down	GO:0006950//response to stress;GO:0044238//primary metabolic process;GO:0010038//response to metalion	Alpha-glucan phosphorylase, H isozyme; Starch phosphorylase H [Solanum tuberosum[
Unigene21025_CB2	Down	GO:0006950//response to stress;GO:0044238//primary metabolic process;GO:0010038//response to metal ion	glycogen phosphorylase, putative [Ricinus communis]
Unigene112192_CB2	Down	GO:0006950//response to stress;GO:0044238//primary metabolic process;GO:0010038//response to metal ion	glycogen phosphorylase, putative [Ricinus communis]
Unigene57493_CB2	Down	GO:0006950//response to stress;GO:0009755//hormone-mediated signaling pathway	germin-like protein 10 [Glycine max]
Unigene75220_CB2	Down	GO:0006950//response to stress;GO:0009755//hormone-mediated signaling pathway	germin-like protein subfamily 3 member 4 precursor [Arachis hypogaea]
Unigene104784_CB2	Down	GO:0006950//response to stress;GO:0009755//hormone-mediated signaling pathway	germin-like protein 6 [Vitis vinifera]
Unigene75843_CB2	Down	GO:0006810//transport	unknown [Medicago truncatula]
Unigene1078_CB2	Down	GO:0006779//porphyrin biosynthetic process	S-adenosyl-L-methionine Mg-protoporphyrin IX methyltranserase [Nicotiana tabacum]
Unigene20200_CB2	Down	GO:0006779//porphyrin biosynthetic process	S-adenosyl-L-methionine Mg-protoporphyrin IX methyltranserase [Nicotiana tabacum]
Unigene68124_CB2	Down	GO:0006779//porphyrin biosynthetic process	unnamed protein product [Vitis vinifera]
Unigene90536_CB2	Down	GO:0006779//porphyrin biosynthetic process	S-adenosyl-L-methionine Mg-protoporphyrin IX methyltranserase [Nicotiana tabacum]
Unigene19761_CB2	Down	GO:0006633//fatty acid biosynthetic process	lipoxygenase [Nicotiana attenuata]
Unigene38871_CB2	Down	GO:0006541//glutamine metabolic process	plastid glutamine synthetase 2 [Spinacia oleracea]
Unigene54062_CB2	Down	GO:0006541//glutamine metabolic process	plastid glutamine synthetase 2 [Spinacia oleracea]
Unigene5528_CB2	Down	GO:0006468//protein amino acid phosphorylation;GO:0006468//protein amino acid phosphorylation;GO:0006351//transcription, DNA-dependent	unnamed protein product [Vitis vinifera]
Unigene91742_CB2	Down	GO:0006464//protein modification process;GO:0055061	mitochondrial acid phosphatase [Triticum aestivum]
Unigene73046_CB2	Down	GO:0006464//protein modification process;GO:0007167//enzyme linked receptor protein signaling pathway	unnamed protein product [Vitis vinifera]
Unigene109282_CB2	Down	GO:0006464//protein modification process;GO:0007167//enzyme linked receptor protein signaling pathway	receptor protein kinase, putative [Ricinus communis]
Unigene95412_CB2	Down	GO:0006464//protein modification process	acid phosphatase [Lupinus luteus]
Unigene18366_CB2	Down	GO:0006418//tRNA aminoacylation for protein translation;GO:0006950//response to stress	L-ascorbate peroxidase, putative [Ricinus communis]
Unigene3122_CB2	Down	GO:0006073//cellular glucan metabolic process	BE2.1 (starch branching enzyme 2.1); 1,4-alpha-glucan branching enzyme [Arabidopsis thaliana]
Unigene102493_CB2	Down	GO:0006007//glucose catabolic process;GO:0010038//response to metal ion	Phosphoglycerate kinase, chloroplastic [Spinacia oleracea]
Unigene17310_CB2	Down	GO:0005984//disaccharide metabolic process	Sucrose-phosphate synthase; UDP-glucose-fructose-phosphate glucosyltransferase [Spinacia oleracea]
Unigene95681_CB2	Down	GO:0005984//disaccharide metabolic process	Sucrose-phosphate synthase [spinacia oleracea]
Unigene101054_CB2	Down	GO:0005984//disaccharide metabolic process	sucrose-phosphate synthase [Spinacia oleracea]
Unigene109745_CB2	Down	GO:0005984//disaccharide metabolic process	Sucrose-phosphate synthase [Spinacia oleracea]
Unigene110755_CB2	Down	GO:0005984//disaccharide metabolic process	sucrose-phosphate synthase [Spinacia oleracea]
Unigene25597_CB2	Down	GO:0005982//starch metabolic process;GO:0009250//glucan biosynthetic process	starch branching enzyme II, putative [Ricinus communis]
Unigene22735_CB2	Down	GO:0005982//starch metabolic process;GO:0005977//glycogen metabolic process	glucose-1-phosphate adenylyltransferase, putative [Ricinus communis]
Unigene43547_CB2	Down	GO:0005982//starch metabolic process;GO:0005977//glycogen metabolic process	ADP-glucose pyrophosphorylase small subunit [Solanum lycopersicum var. cerasiforme]
Unigene111769_CB2	Down	GO:0005982//starch metabolic process;GO:0005977//glycogen metabolic process	Glucose-1-phosphate adenylyltransferase small subunit, chloroplastic/amyloplastic [Beta vulgaris]
Unigene33838_CB2	Down	GO:0005975//carbohydrate metabolic process;GO:0015977//carbon fixation	fructose-bisphosphatase [Arabidopsis thaliana]
Unigene50325_CB2	Down	GO:0005975//carbohydrate metabolic process;GO:0015977//carbon fixation	unnamed protein product [Vitis vinifera]
Unigene63630_CB2	Down	GO:0005975//carbohydrate metabolic process;GO:0015977//carbon fixation	Fructose-1,6-bisphosphatase, chloroplastic [Spinacia oleracea]
Unigene20622_CB2	Down	GO:0000902//cell morphogenesis;GO:0009827//plant-type cell wall modification	expansin 11 precursor [Rumex palustris]
Unigene27918_CB2	Down	GO:0000902//cell morphogenesis;GO:0009827//plant-type cell wall modification	expansin-2 [Petunia x hybrida]
Unigene87918_CB2	Down	GO:0000902//cell morphogenesis;GO:0009827//plant-type cell wall modification	expansin 11 precursor [Rumex palustris]
Unigene388_CB2	Down	-	-
Unigene844_CB2	Down	-	Peroxiredoxin Q, chloroplastic;Thioredoxin reductase [Suaeda salsa]
Unigene852_CB2	Down	-	-
Unigene933_CB2	Down	-	-
Unigene1921_CB2	Down	-	serine-threonine protein kinase, plant-type, putative [Ricinus communis]
Unigene2678_CB2	Down	-	predicted protein [Populus trichocarpa]
Unigene2896_CB2	Down	-	/Polygalacturonase-1 non-catalytic subunit beta precursor, putative [Ricinus communis]
Unigene3267_CB2	Down	-	-
Unigene4108_CB2	Down	-	glutamyl-tRNA(gln) amidotransferase subunit A, putative [Ricinus communis]
Unigene4306_CB2	Down	-	unnamed protein product [Vitis vinifera]
Unigene4621_CB2	Down	-	-
Unigene4994_CB2	Down	-	-
Unigene5466_CB2	Down	-	DNAJ heat shock N-terminal domain-containing protein [Arabidopsis lyrata subsp. lyrata]
Unigene5898_CB2	Down	-	-
Unigene6442_CB2	Down	-	-
Unigene6852_CB2	Down	-	polyamine oxidase [Amaranthus hypochondriacus]
Unigene6962_CB2	Down	-	-
Unigene6965_CB2	Down	-	predicted protein [Populus trichocarpa]
Unigene7121_CB2	Down	-	unknown protein [Arabidopsis thaliana]
Unigene7613_CB2	Down	-	-
Unigene7659_CB2	Down	-	-
Unigene7968_CB2	Down	-	unknown protein [Arabidopsis thaliana]
Unigene8306_CB2	Down	-	UDP-glucosyltransferase, putative [Ricinus communis]
Unigene8875_CB2	Down	-	unknown [Glycine max]
Unigene9341_CB2	Down	-	-
Unigene9449_CB2	Down	-	-
Unigene9870_CB2	Down	-	unnamed protein product [Vitis vinifera]
Unigene10975_CB2	Down	-	unnamed protein product [Vitis vinifera]
Unigene11985_CB2	Down	-	unnamed protein product [Vitis vinifera]
Unigene11996_CB2	Down	-	-
Unigene13199_CB2	Down	-	-
Unigene13349_CB2	Down	-	protein binding protein, putative [Ricinus communis]
Unigene13474_CB2	Down	-	-
Unigene14092_CB2	Down	-	pectase lyase [Prunus persica]
Unigene14658_CB2	Down	-	Hcr2-0A [Solanum lycopersicum]
Unigene14877_CB2	Down	-	leucine-rich repeat family protein [Arabidopsis thaliana]
Unigene14978_CB2	Down	-	-
Unigene15154_CB2	Down	-	unnamed protein product [Vitis vinifera]
Unigene15162_CB2	Down	-	hypothetical protein isoform 1 [Vitis vinifera]
Unigene15482_CB2	Down	-	-
Unigene15778_CB2	Down	-	Beta-glucosidase, putative [Ricinus communis]
Unigene17194_CB2	Down	-	-
Unigene17231_CB2	Down	-	-
Unigene17414_CB2	Down	-	-
Unigene17899_CB2	Down	-	ATP binding protein, putative [Ricinus communis]
Unigene17980_CB2	Down	-	Sucrose-phosphate synthase; UDP-glucose-fructose-phosphate glucosyltransferase [Spinacia oleracea]
Unigene18032_CB2	Down	-	acid vacuolar invertase [Beta vulgaris]
Unigene19264_CB2	Down	-	-
Unigene19354_CB2	Down	-	-
Unigene19934_CB2	Down	-	pectate lyase [Dianthus caryophyllus]
Unigene20138_CB2	Down	-	Kunitz-type protease inhibitor KPI-D2.3 [Populus trichocarpa]
Unigene20166_CB2	Down	-	hypothetical protein [Vitis vinifera]
Unigene20503_CB2	Down	-	unnamed protein product [Vitis vinifera]
Unigene20559_CB2	Down	-	unknown [Glycine max]
Unigene20957_CB2	Down	-	LuxR family transcriptional regulator [Schiedea globosa]
Unigene20993_CB2	Down	-	unnamed protein product [Vitis vinifera]
Unigene21007_CB2	Down	-	serine-threonine protein kinase, plant-type, putative [Ricinus communis]
Unigene21243_CB2	Down	-	-
Unigene21370_CB2	Down	-	-
Unigene22457_CB2	Down	-	-
Unigene23837_CB2	Down	-	-
Unigene24113_CB2	Down	-	-
Unigene24135_CB2	Down	-	unnamed protein product [Vitis vinifera]
Unigene24873_CB2	Down	-	leucine-rich repeat family protein [Arabidopsis thaliana]
Unigene24953_CB2	Down	-	-
Unigene25344_CB2	Down	-	-
Unigene25588_CB2	Down	-	serine-threonine protein kinase, plant-type, putative [Ricinus communis]
Unigene25638_CB2	Down	-	hypothetical protein [Vitis vinifera]
Unigene26869_CB2	Down	-	unnamed protein product [Vitis vinifera]
Unigene27355_CB2	Down	-	hypothetical protein [Vitis vinifera]
Unigene27599_CB2	Down	-	Anthranilate N-benzoyltransferase protein, putative [Ricinus communis]
Unigene28788_CB2	Down	-	unknown [Populus trichocarpa x Populus deltoides]
Unigene29981_CB2	Down	-	-
Unigene30074_CB2	Down	-	alpha-expansin family protein [Populus trichocarpa]
Unigene30411_CB2	Down	-	-
Unigene30582_CB2	Down	-	-
Unigene31321_CB2	Down	-	-
Unigene31474_CB2	Down	-	arabinogalactan-protein [Nicotiana alata]
Unigene31649_CB2	Down	-	-
Unigene31926_CB2	Down	-	unknown [Glycine max]
Unigene33859_CB2	Down	-	-
Unigene34267_CB2	Down	-	-
Unigene34609_CB2	Down	-	-
Unigene35146_CB2	Down	-	-
Unigene35610_CB2	Down	-	-
Unigene35641_CB2	Down	-	-
Unigene37111_CB2	Down	-	-
Unigene37209_CB2	Down	-	-
Unigene37505_CB2	Down	-	glutathione S-transferase [Salicornia brachiata]
Unigene37544_CB2	Down	-	-
Unigene38175_CB2	Down	-	-
Unigene38711_CB2	Down	-	-
Unigene39101_CB2	Down	-	-
Unigene40412_CB2	Down	-	-
Unigene41437_CB2	Down	-	-
Unigene41506_CB2	Down	-	-
Unigene41519_CB2	Down	-	Carbonic anhydrase, chloroplastic; Carbonate dehydratase [Spinacia oleracea]
Unigene41872_CB2	Down	-	-
Unigene42190_CB2	Down	-	-
Unigene43147_CB2	Down	-	polyamine oxidase [Amaranthus hypochondriacus]
Unigene44916_CB2	Down	-	-
Unigene45192_CB2	Down	-	-
Unigene45686_CB2	Down	-	-
Unigene46598_CB2	Down	-	-
Unigene47554_CB2	Down	-	-
Unigene47686_CB2	Down	-	-
Unigene48546_CB2	Down	-	unnamed protein product [Vitis vinifera]
Unigene48878_CB2	Down	-	carbonic anhydrase [Beta vulgaris]
Unigene49557_CB2	Down	-	polyamine oxidase [Amaranthus hypochondriacus]
Unigene50172_CB2	Down	-	-
Unigene52714_CB2	Down	-	unknown [Glycine max]
Unigene53162_CB2	Down	-	-
Unigene53561_CB2	Down	-	-
Unigene53725_CB2	Down	-	-
Unigene53903_CB2	Down	-	-
Unigene54562_CB2	Down	-	-
Unigene54847_CB2	Down	-	-
Unigene55086_CB2	Down	-	SUPPRESSOR OF OVEREXPRESSION OF CONSTANS 1 a [Pisum sativum]
Unigene55587_CB2	Down	-	glycine-rich protein [Oryza sativa Japonica Group]
Unigene56115_CB2	Down	-	hypothetical protein [Vitis vinifera]
Unigene56432_CB2	Down	-	unknown [Populus trichocarpa x Populus deltoides]
Unigene56781_CB2	Down	-	14 kDa proline-rich protein DC2.15 precursor, putative [Ricinus communis]
Unigene56837_CB2	Down	-	1-aminocyclopropane-1-carboxylate oxidase, putative [Ricinus communis]
Unigene57027_CB2	Down	-	-
Unigene57229_CB2	Down	-	-
Unigene57357_CB2	Down	-	polyamine oxidase [Amaranthus hypochondriacus]
Unigene57851_CB2	Down	-	-
Unigene57852_CB2	Down	-	-
Unigene58267_CB2	Down	-	-
Unigene58456_CB2	Down	-	-
Unigene61385_CB2	Down	-	-
Unigene61607_CB2	Down	-	-
Unigene62337_CB2	Down	-	-
Unigene62693_CB2	Down	-	-
Unigene63574_CB2	Down	-	-
Unigene65076_CB2	Down	-	-
Unigene65251_CB2	Down	-	-
Unigene66583_CB2	Down	-	-
Unigene67022_CB2	Down	-	-
Unigene67069_CB2	Down	-	-
Unigene67164_CB2	Down	-	-
Unigene67275_CB2	Down	-	unknown [Glycine max]
Unigene67883_CB2	Down	-	plastid glutamine synthetase [Vigna radiata]
Unigene68069_CB2	Down	-	-
Unigene68176_CB2	Down	-	-
Unigene68252_CB2	Down	-	polyamine oxidase [Amaranthus hypochondriacus]
Unigene68275_CB2	Down	-	-
Unigene68981_CB2	Down	-	-
Unigene69531_CB2	Down	-	-
Unigene69789_CB2	Down	-	-
Unigene69800_CB2	Down	-	-
Unigene69885_CB2	Down	-	-
Unigene71000_CB2	Down	-	-
Unigene71641_CB2	Down	-	-
Unigene71895_CB2	Down	-	polyamine oxidase [Amaranthus hypochondriacus]
Unigene72724_CB2	Down	-	ATP binding protein, putative [Ricinus communis]
Unigene72743_CB2	Down	-	-
Unigene72872_CB2	Down	-	-
Unigene73992_CB2	Down	-	-
Unigene73998_CB2	Down	-	2-deoxyglucose-6-phosphate phosphatase, putative [Ricinus communis]
Unigene74238_CB2	Down	-	-
Unigene74282_CB2	Down	-	oxidoreductase [Arabidopsis lyrata subsp. lyrata]
Unigene76500_CB2	Down	-	-
Unigene76562_CB2	Down	-	unnamed protein product [Vitis vinifera]
Unigene77207_CB2	Down	-	-
Unigene77623_CB2	Down	-	-
Unigene77967_CB2	Down	-	-
Unigene79134_CB2	Down	-	-
Unigene79144_CB2	Down	-	-
Unigene79702_CB2	Down	-	-
Unigene80639_CB2	Down	-	-
Unigene80689_CB2	Down	-	-
Unigene80699_CB2	Down	-	-
Unigene81828_CB2	Down	-	-
Unigene82619_CB2	Down	-	-
Unigene82956_CB2	Down	-	F-box/LRR-repeat protein, putative [Ricinus communis]
Unigene82982_CB2	Down	-	-
Unigene82998_CB2	Down	-	-
Unigene83009_CB2	Down	-	-
Unigene83028_CB2	Down	-	unnamed protein product [Vitis vinifera]
Unigene83406_CB2	Down	-	-
Unigene84194_CB2	Down	-	-
Unigene85084_CB2	Down	-	-
Unigene85499_CB2	Down	-	-
Unigene85539_CB2	Down	-	-
Unigene85739_CB2	Down	-	-
Unigene86996_CB2	Down	-	-
Unigene87433_CB2	Down	-	unnamed protein product [Vitis vinifera]
Unigene87790_CB2	Down	-	-
Unigene88227_CB2	Down	-	-
Unigene88452_CB2	Down	-	unknown [Populus trichocarpa]
Unigene88482_CB2	Down	-	-
Unigene89394_CB2	Down	-	pore-forming toxin-like protein Hfr-2 [Triticum aestivum]
Unigene89700_CB2	Down	-	-
Unigene90368_CB2	Down	-	-
Unigene91088_CB2	Down	-	-
Unigene91853_CB2	Down	-	-
Unigene93438_CB2	Down	-	-
Unigene93707_CB2	Down	-	-
Unigene94150_CB2	Down	-	cytochrome P450 monooxygenase CYP736B [Vitis arizonica x Vitis rupestris]
Unigene94257_CB2	Down	-	-
Unigene94556_CB2	Down	-	unnamed protein product [Vitis vinifera]
Unigene94852_CB2	Down	-	-
Unigene95855_CB2	Down	-	hypothetical protein [Vitis vinifera]
Unigene96247_CB2	Down	-	-
Unigene96524_CB2	Down	-	-
Unigene97114_CB2	Down	-	pentatricopeptide repeat-containing protein, putative [Ricinus communis]
Unigene97231_CB2	Down	-	predicted protein [Populus trichocarpa]
Unigene97246_CB2	Down	-	-
Unigene97787_CB2	Down	-	-
Unigene98311_CB2	Down	-	pore-forming toxin-like protein Hfr-2 [Triticum aestivum]
Unigene98582_CB2	Down	-	unnamed protein product [Vitis vinifera]
Unigene99021_CB2	Down	-	glutamyl-tRNA(gln) amidotransferase subunit A, putative [Ricinus communis]
Unigene99336_CB2	Down	-	-
Unigene99850_CB2	Down	-	-
Unigene99870_CB2	Down	-	2-deoxyglucose-6-phosphate phosphatase, putative [Ricinus communis]
Unigene100045_CB2	Down	-	-
Unigene100274_CB2	Down	-	-
Unigene100439_CB2	Down	-	-
Unigene100536_CB2	Down	-	unnamed protein product [Vitis vinifera]
Unigene100663_CB2	Down	-	-
Unigene102134_CB2	Down	-	-
Unigene102617_CB2	Down	-	-
Unigene102724_CB2	Down	-	-
Unigene103204_CB2	Down	-	r2r3-myb transcription factor, putative [Ricinus communis]
Unigene103286_CB2	Down	-	-
Unigene103579_CB2	Down	-	-
Unigene103665_CB2	Down	-	hydrolase, acting on ester bonds, putative [Ricinus communis]
Unigene103942_CB2	Down	-	GASA2-like protein [Pelargonium zonale]
Unigene104107_CB2	Down	-	unnamed protein product [Vitis vinifera]
Unigene104402_CB2	Down	-	unnamed protein product [Vitis vinifera]
Unigene105093_CB2	Down	-	peroxidase [Populus alba x Populus tremula var. glandulosa]
Unigene105561_CB2	Down	-	unnamed protein product [Vitis vinifera]
Unigene105579_CB2	Down	-	hypothetical protein [Vitis vinifera]
Unigene106003_CB2	Down	-	binding / zinc ion binding [Arabidopsis thaliana]
Unigene106577_CB2	Down	-	-
Unigene107334_CB2	Down	-	hypothetical protein CHLNCDRAFT_58791 [Chlorella variabilis]
Unigene107790_CB2	Down	-	transferase family protein [Arabidopsis lyrata subsp. lyrata]
Unigene108075_CB2	Down	-	unnamed protein product [Vitis vinifera]
Unigene108118_CB2	Down	-	polyamine oxidase [Amaranthus hypochondriacus]
Unigene108438_CB2	Down	-	-
Unigene108579_CB2	Down	-	-
Unigene109397_CB2	Down	-	-
Unigene109954_CB2	Down	-	unknown [Populus trichocarpa x Populus deltoides]
Unigene110100_CB2	Down	-	unnamed protein product [Vitis vinifera]
Unigene110520_CB2	Down	-	unknown [Populus trichocarpa]
Unigene110555_CB2	Down	-	unnamed protein product [Vitis vinifera]
Unigene110606_CB2	Down	-	nodulin MtN21 family protein [Arabidopsis thaliana]
Unigene110929_CB2	Down	-	UDP-glucuronosyltransferase, putative [Ricinus communis]
Unigene110954_CB2	Down	-	hypothetical protein [Vitis vinifera]
Unigene111625_CB2	Down	-	N-hydroxycinnamoyl/benzoyltransferase 1 [Glycine max]
Unigene112032_CB2	Down	-	cytosolic purine 5-nucleotidase, putative [Ricinus communis]
Unigene1441_CB2	Down	-	unknown [Picea sitchensis]
Unigene9031_CB2	Down	-	Purple acid phosphatase precursor, putative [Ricinus communis]
Unigene85709_CB2	Down	-	acid phosphatase [Phaseolus vulgaris]
Unigene98995_CB2	Down	-	pectinesterase inhibitor [Lycoris aurea]
Unigene109196_CB2	Down	-	unnamed protein product [Vitis vinifera]
