# Supplementary material for: De Novo Foliar Transcriptome of Chenopodium amaranticolor and Analysis of Its Gene Expression During Virus-Induced Hypersensitive Response
Source: PLoS One. 2012 Sep 28;7(9):e45953. doi: 10.1371/journal.pone.0045953 (PMC3461033; doi:10.1371/journal.pone.0045953)
Supplement: Table S13 — Genes showed ‘down-up’ or ‘up-down’ expression profiles during the TMV-induced HR. (XLS) [file pone.0045953.s016.xls]

## Sheet: Sheet1
									Supplementary Table S13 Genes showed ‘down-up’ or ‘up-down’ expression profiles during the TMV-induced HR.
GeneID	RawIntensity-Healthy Leaves	RawIntensity-TMV-6h	RawIntensity-TMV-28h	RPKM-Healthy Leaves	RPKM-TMV-6h	RPKM-TMV-28h	log2 Ratio(TMV-6h/Healthy Leaves)	Up-Down-Regulation (TMV-6h/Healthy Leaves)	log2 Ratio(TMV-28h/Healthy Leaves)	Up-Down-Regulation (TMV-28h/Healthy Leaves)	P-value	FDR	GO Component	GO Function	GO Process	Blast nr
Unigene28154_CB2	37	0	424	39.851	0.001	461.723	-15.28232933	Down	3.53434	Up	2.26e-11	1.36e-09	-	-	-	gi|7407641|gb|AAF62171.1|/1.45026e-10/pathogenesis-related protein 1 [Betula pendula]
Unigene58295_CB2	33	0	74	28.2086	0.001	63.9553	-14.78384635	Down	1.18093	Up	3.2e-10	1.67e-08	-	-	-	gi|296081692|emb|CBI20697.3|/5.69193e-07/unnamed protein product [Vitis vinifera]
Unigene38752_CB2	26	0	86	26.0901	0.001	87.2528	-14.67121749	Down	1.7417	Up	3.33e-08	1.3e-06	-	-	-	-
Unigene44924_CB2	21	0	75	20.0753	0.001	72.4906	-14.29313264	Down	1.85237	Up	9.18e-07	2.76e-05	-	-	-	-
Unigene79746_CB2	28	0	410	19.087	0.001	282.581	-14.22030633	Down	3.888	Up	8.83e-09	3.78e-07	-	-	-	-
Unigene30508_CB2	16	0	83	17.0061	0.001	89.1952	-14.05376714	Down	2.39091	Up	2.53e-05	0.000548068	-	GO:0043167//ion binding;GO:0008422//beta-glucosidase activity;GO:0043167//ion binding;GO:0008422//beta-glucosidase activity	GO:0044238//primary metabolic process;GO:0044238//primary metabolic process	gi|90025015|gb|ABD85024.1|/4.49525e-12/beta-1,3-glucanase [Lilium hybrid division VII]
Unigene90415_CB2	29	0	337	16.8532	0.001	198.012	-14.04073458	Down	3.5545	Up	4.55e-09	2.03e-07	-	GO:0005506//iron ion binding;GO:0003824//catalytic activity;GO:0016209//antioxidant activity	GO:0008152//metabolic process;GO:0006950//response to stress	gi|1781326|emb|CAA71490.1|/4.25112e-39/peroxidase [Spinacia oleracea]
Unigene52530_CB2	18	0	72	16.1558	0.001	65.3382	-13.97976656	Down	2.01587	Up	6.72e-06	0.000168998	-	-	-	gi|118485277|gb|ABK94498.1|/1.45306e-07/unknown [Populus trichocarpa]
Unigene90145_CB2	23	0	72	13.4632	0.001	42.6118	-13.71673215	Down	1.66223	Up	2.44e-07	8.17e-06	-	-	-	gi|225431629|ref|XP_002262838.1|/1.16577e-12/PREDICTED: hypothetical protein [Vitis vinifera]
Unigene90354_CB2	22	0	163	12.8313	0.001	96.1202	-13.64738411	Down	2.90517	Up	4.73e-07	1.5e-05	-	GO:0016747//transferase activity, transferring acyl groups other than amino-acyl groups	GO:0009699//phenylpropanoid biosynthetic process	gi|12002437|gb|AAG43350.1|AF144532_1/1.80023e-21/chalcone synthase [Cochlearia danica]
Unigene11513_CB2	20	0	60	11.6649	0.001	35.3817	-13.50988058	Down	1.60083	Up	1.78e-06	5.07e-05	GO:0044464//cell part	GO:0005488//binding;GO:0004672//protein kinase activity	-	gi|255553269|ref|XP_002517677.1|/4.44441e-12/receptor-kinase, putative [Ricinus communis]
Unigene73633_CB2	15	0	1459	11.0153	0.001	1083.28	-13.42722554	Down	6.61975	Up	4.91e-05	0.000982592	-	-	-	-
Unigene89092_CB2	17	0	1827	10.0974	0.001	1097.18	-13.30169465	Down	6.76367	Up	1.3e-05	0.000304911	-	-	-	gi|296081693|emb|CBI20698.3|/5.64052e-07/unnamed protein product [Vitis vinifera]
Unigene90814_CB2	17	0	104	9.80889	0.001	60.6712	-13.25987448	Down	2.62885	Up	1.3e-05	0.000304846	-	-	-	-
Unigene4363_CB2	17	0	111	9.67074	0.001	63.8428	-13.23941038	Down	2.72282	Up	1.3e-05	0.000304716	-	-	-	-
Unigene90718_CB2	15	0	141	8.68593	0.001	82.5509	-13.08446394	Down	3.24853	Up	4.91e-05	0.000982053	-	GO:0016747//transferase activity, transferring acyl groups other than amino-acyl groups	GO:0009699//phenylpropanoid biosynthetic process	gi|86753223|gb|ABD14741.1|/4.11361e-26/CHS1 [Buxus bodinieri]
Unigene102810_CB2	15	0	58	6.36056	0.001	24.8662	-12.63493806	Down	1.96696	Up	4.91e-05	0.000982233	GO:0044464//cell part	-	-	gi|227121314|gb|ACP19347.1|/3.02159e-13/phosphate transporter [Glycine max]
Unigene102889_CB2	15	0	96	6.34391	0.001	41.0502	-12.63115642	Down	2.69394	Up	4.91e-05	0.000981874	-	GO:0016747//transferase activity, transferring acyl groups other than amino-acyl groups	GO:0009699//phenylpropanoid biosynthetic process	gi|99923760|gb|ABF68859.1|/3.68509e-19/chalcone synthase [Cardamine acris]
Unigene111700_CB2	24	0	679	4.39614	0.001	125.75	-12.10202231	Down	4.83818	Up	1.25e-07	4.43e-06	-	-	-	-
Unigene110690_CB2	16	0	137	3.79022	0.001	32.8128	-11.88806672	Down	3.1139	Up	2.53e-05	0.000548176	-	-	-	-
Unigene11014_CB2	16	0	210	3.73006	0.001	49.4986	-11.86498311	Down	3.73012	Up	2.53e-05	0.000548285	-	-	-	gi|307340563|gb|ADN43443.1|/2.21584e-62/pathogenesis-related protein 1 [Vitis hybrid cultivar]
Unigene112421_CB2	33	0	189	2.97015	0.001	17.199	-11.53632064	Down	2.53372	Up	3.2e-10	1.68e-08	-	-	-	gi|297740993|emb|CBI31305.3|/3.10121e-131/unnamed protein product [Vitis vinifera]
Unigene26563_CB2	36	0	213	1.92014	0.001	11.4865	-10.90699379	Down	2.58066	Up	4.38e-11	2.56e-09	-	-	-	gi|225447578|ref|XP_002270154.1|/0/PREDICTED: hypothetical protein [Vitis vinifera]
Unigene27393_CB2	116	5	388	19.6238	0.898582	66.3644	-4.44881221	Down	1.7578	Up	2.37e-05	0.000519254	-	GO:0046872//metal ion binding;GO:0003824//catalytic activity	-	gi|224382177|gb|ACN42168.1|/4.28459e-106/peroxidase 1 [Sesuvium portulacastrum]
Unigene112391_CB2	88	4	1171	9.1077	0.439793	122.535	-4.372190929	Down	3.74997	Up	4.06e-05	0.000833433	-	-	-	-
Unigene101724_CB2	73	4	180	32.1356	1.87062	80.1149	-4.102583869	Down	1.3179	Up	4.06e-05	0.000833902	GO:0043231//intracellular membrane-bounded organelle	-	-	gi|297742541|emb|CBI34690.3|/4.91211e-11/unnamed protein product [Vitis vinifera]
Unigene14059_CB2	60	4	121	20.111	1.42431	41.0058	-3.819649905	Down	1.02784	Up	4.06e-05	0.000833746	-	-	-	-
Unigene85081_CB2	93	7	637	58.9212	4.71139	408.043	-3.644563199	Down	2.79186	Up	7.48e-06	0.000185834	-	-	-	-
Unigene107427_CB2	48	4	140	16.0223	1.41842	47.2487	-3.497721811	Down	1.56019	Up	4.06e-05	0.000833284	-	-	-	gi|296088987|emb|CBI38690.3|/6.55567e-11/unnamed protein product [Vitis vinifera]
Unigene3551_CB2	55	5	146	21.886	2.11366	58.74	-3.372190929	Down	1.42434	Up	2.37e-05	0.000518734	-	-	-	gi|296081248|emb|CBI17992.3|/9.73613e-20/unnamed protein product [Vitis vinifera]
Unigene22305_CB2	147	14	668	69.8502	7.06708	320.926	-3.305076733	Down	2.1999	Up	9.14e-08	3.31e-06	-	-	-	gi|297733660|emb|CBI14907.3|/2.13778e-06/unnamed protein product [Vitis vinifera]
Unigene110887_CB2	60	6	227	13.7107	1.45654	52.4461	-3.234687405	Down	1.93553	Up	1.35e-05	0.000312997	-	GO:0004713//protein tyrosine kinase activity;GO:0030246//carbohydrate binding;GO:0032559//adenyl ribonucleotide binding;GO:0004702//receptor signaling protein serine/threonine kinase activity	GO:0008037//cell recognition;GO:0023060;GO:0006351//transcription, DNA-dependent;GO:0006464//protein modification process	gi|255544746|ref|XP_002513434.1|/3.8773e-94/ATP binding protein, putative [Ricinus communis]
Unigene103321_CB2	49	5	159	20.3505	2.20603	66.7659	-3.205541059	Down	1.71404	Up	2.37e-05	0.00051844	-	GO:0008233//peptidase activity	-	gi|302142298|emb|CBI19501.3|/4.75219e-38/unnamed protein product [Vitis vinifera]
Unigene100914_CB2	49	5	123	22.1747	2.40377	56.2787	-3.205541059	Down	1.34368	Up	2.37e-05	0.000518336	-	-	-	-
Unigene101027_CB2	39	4	120	17.5999	1.91764	54.7527	-3.198161529	Down	1.63736	Up	4.07e-05	0.000833989	-	-	-	-
Unigene110160_CB2	37	4	139	9.54897	1.09667	36.27	-3.122212675	Down	1.92536	Up	4.08e-05	0.00083554	-	-	-	gi|297736966|emb|CBI26167.3|/1.53587e-69/unnamed protein product [Vitis vinifera]
Unigene87288_CB2	36	4	135	22.1144	2.61033	83.8465	-3.082684311	Down	1.92276	Up	4.09e-05	0.000836875	-	GO:0004871//signal transducer activity;GO:0004672//protein kinase activity;GO:0032559//adenyl ribonucleotide binding	GO:0006464//protein modification process	gi|255573210|ref|XP_002527534.1|/1.38911e-26/ATP binding protein, putative [Ricinus communis]
Unigene79138_CB2	62	7	186	42.4433	5.0907	128.738	-3.059600698	Down	1.60083	Up	7.48e-06	0.00018575	-	-	-	gi|57471999|gb|AAW51125.1|/3.41024e-20/putative alcohol acyl-transferases [Cucumis melo]
Unigene16896_CB2	35	4	212	6.20696	0.753586	38.0123	-3.042042327	Down	2.61451	Up	4.11e-05	0.000840507	-	-	-	gi|255563425|ref|XP_002522715.1|/1.59012e-46/serine-threonine protein kinase, plant-type, putative [Ricinus communis]
Unigene81547_CB2	52	6	182	34.5721	4.23776	122.341	-3.028236527	Down	1.82323	Up	1.35e-05	0.000312947	GO:0031224//intrinsic to membrane;GO:0031410//cytoplasmic vesicle	GO:0004871//signal transducer activity;GO:0004713//protein tyrosine kinase activity;GO:0016628//oxidoreductase activity, acting on the CH-CH group of donors, NAD or NADP as acceptor;GO:0032559//adenyl ribonucleotide binding	GO:0006464//protein modification process	gi|255576770|ref|XP_002529272.1|/1.84936e-26/serine-threonine protein kinase, plant-type, putative [Ricinus communis]
Unigene63520_CB2	66	8	426	53.8527	6.93451	351.44	-2.957153429	Down	2.70619	Up	4.1e-06	0.000108464	-	GO:0004871//signal transducer activity;GO:0004674//protein serine/threonine kinase activity;GO:0032559//adenyl ribonucleotide binding	GO:0006464//protein modification process	gi|24421095|dbj|BAC07504.2|/6.44333e-19/receptor-like protein kinase [Nicotiana tabacum]
Unigene74338_CB2	40	5	312	29.1096	3.86552	229.567	-2.91275931	Down	2.97935	Up	2.38e-05	0.000520728	GO:0043231//intracellular membrane-bounded organelle	-	-	gi|297745254|emb|CBI40334.3|/3.80569e-24/unnamed protein product [Vitis vinifera]
Unigene28991_CB2	32	4	166	34.2375	4.54647	179.572	-2.91275931	Down	2.39091	Up	4.32e-05	0.000877687	-	GO:0048037//cofactor binding;GO:0016616//oxidoreductase activity, acting on the CH-OH group of donors, NAD or NADP as acceptor;GO:0048037//cofactor binding;GO:0016616//oxidoreductase activity, acting on the CH-OH group of donors, NAD or NADP as acceptor	GO:0008152//metabolic process;GO:0008152//metabolic process	gi|296086569|emb|CBI32204.3|/5.49823e-18/unnamed protein product [Vitis vinifera]
Unigene64608_CB2	38	5	186	30.6961	4.29073	151.911	-2.838758728	Down	2.3071	Up	2.41e-05	0.000525547	-	-	-	gi|15233070|ref|NP_191686.1|/9.91059e-20/unknown protein [Arabidopsis thaliana]
Unigene75083_CB2	53	7	107	38.2258	5.36341	78.0266	-2.833324842	Down	1.02942	Up	7.49e-06	0.000185751	GO:0031410//cytoplasmic vesicle	GO:0004672//protein kinase activity;GO:0000166//nucleotide binding	-	gi|297805848|ref|XP_002870808.1|/9.34471e-23/hypothetical protein ARALYDRAFT_916421 [Arabidopsis lyrata subsp. lyrata]
Unigene22081_CB2	30	4	257	3.2682	0.462924	28.3073	-2.819649905	Down	3.11461	Up	4.84e-05	0.000971171	GO:0031410//cytoplasmic vesicle;GO:0031410//cytoplasmic vesicle	GO:0030246//carbohydrate binding;GO:0004672//protein kinase activity;GO:0032559//adenyl ribonucleotide binding;GO:0030246//carbohydrate binding;GO:0004672//protein kinase activity;GO:0032559//adenyl ribonucleotide binding	GO:0006464//protein modification process;GO:0006464//protein modification process	gi|255577979|ref|XP_002529861.1|/2.25105e-169/receptor protein kinase zmpk1, putative [Ricinus communis]
Unigene46561_CB2	30	4	262	28.3435	4.01472	250.272	-2.819649905	Down	3.1424	Up	4.84e-05	0.000970814	-	-	-	-
Unigene96438_CB2	106	15	267	54.5388	8.19885	138.896	-2.733789169	Down	1.34865	Up	4.75e-08	1.81e-06	-	-	-	-
Unigene9753_CB2	41	6	171	8.01923	1.2467	33.8161	-2.685348814	Down	2.07617	Up	1.38e-05	0.000319065	-	-	-	-
Unigene89472_CB2	116	17	697	68.6474	10.6875	417.039	-2.683277464	Down	2.60291	Up	1.27e-08	5.32e-07	-	GO:0016491//oxidoreductase activity;GO:0005506//iron ion binding	-	gi|296089103|emb|CBI38806.3|/4.2988e-23/unnamed protein product [Vitis vinifera]
Unigene10190_CB2	34	5	229	19.0728	2.97967	129.882	-2.678294056	Down	2.76761	Up	2.71e-05	0.000580133	GO:0005576//extracellular region;GO:0030312//external encapsulating structure;GO:0005576//extracellular region;GO:0030312//external encapsulating structure	GO:0016798//hydrolase activity, acting on glycosyl bonds;GO:0016758//transferase activity, transferring hexosyl groups;GO:0016798//hydrolase activity, acting on glycosyl bonds;GO:0016758//transferase activity, transferring hexosyl groups	GO:0044042//glucan metabolic process;GO:0044042//glucan metabolic process	gi|187372994|gb|ACD03231.1|/2.40137e-18/xyloglucan endotransglucosylase/hydrolase 7 [Malus x domestica]
Unigene68527_CB2	60	9	623	46.6033	7.42626	489.251	-2.649724904	Down	3.39207	Up	2.22e-06	6.21e-05	-	-	-	gi|296081692|emb|CBI20697.3|/1.09163e-10/unnamed protein product [Vitis vinifera]
Unigene31957_CB2	66	10	365	69.2392	11.1448	387.15	-2.635225334	Down	2.48323	Up	1.19e-06	3.49e-05	-	-	-	-
Unigene57624_CB2	98	15	512	84.2165	13.6938	444.856	-2.620578558	Down	2.40116	Up	4.75e-08	1.81e-06	GO:0005576//extracellular region;GO:0030312//external encapsulating structure	GO:0016798//hydrolase activity, acting on glycosyl bonds;GO:0016758//transferase activity, transferring hexosyl groups	GO:0044042//glucan metabolic process	gi|90811697|gb|ABD98046.1|/2.7051e-30/xyloglucan endotransglycosylase [Striga asiatica]
Unigene42797_CB2	39	6	90	37.9564	6.20346	88.5608	-2.613199028	Down	1.22232	Up	1.43e-05	0.000330422	-	GO:0030554//adenyl nucleotide binding;GO:0046993	GO:0008152//metabolic process	gi|296087496|emb|CBI34085.3|/2.50972e-15/unnamed protein product [Vitis vinifera]
Unigene108996_CB2	32	5	112	9.39975	1.56027	33.2631	-2.590831215	Down	1.82323	Up	3.35e-05	0.00070334	-	GO:0016787//hydrolase activity;GO:0005488//binding	-	gi|255578636|ref|XP_002530179.1|/2.78279e-47/Disease resistance protein RPM1, putative [Ricinus communis]
Unigene94369_CB2	32	5	106	17.2905	2.87005	57.9084	-2.590831215	Down	1.74379	Up	3.35e-05	0.000703475	-	GO:0016491//oxidoreductase activity;GO:0005506//iron ion binding	-	gi|84514139|gb|ABC59078.1|/1.06323e-29/cytochrome P450 monooxygenase CYP72A59 [Medicago truncatula]
Unigene50465_CB2	61	10	185	55.6783	9.69656	170.728	-2.521568553	Down	1.61652	Up	1.19e-06	3.49e-05	GO:0031224//intrinsic to membrane	GO:0015291//secondary active transmembrane transporter activity	GO:0015698//inorganic anion transport	gi|15225748|ref|NP_180842.1|/2.74217e-14/PHT5; inorganic phosphate transmembrane transporter/ phosphate transmembrane transporter [Arabidopsis thaliana]
Unigene26083_CB2	79	13	196	12.6744	2.21567	31.7932	-2.51610034	Down	1.3268	Up	1.75e-07	6.01e-06	-	GO:0004871//signal transducer activity;GO:0004672//protein kinase activity;GO:0032559//adenyl ribonucleotide binding	GO:0006464//protein modification process	gi|224108429|ref|XP_002314844.1|/7.15441e-107/predicted protein [Populus trichocarpa]
Unigene78495_CB2	66	11	415	45.5677	8.06804	289.694	-2.497721811	Down	2.66845	Up	6.32e-07	1.95e-05	GO:0031410//cytoplasmic vesicle	GO:0004871//signal transducer activity;GO:0004674//protein serine/threonine kinase activity;GO:0032559//adenyl ribonucleotide binding	GO:0006464//protein modification process	gi|255540437|ref|XP_002511283.1|/2.52527e-31/BRASSINOSTEROID INSENSITIVE 1-associated receptor kinase 1 precursor, putative [Ricinus communis]
Unigene25274_CB2	90	15	225	31.3367	5.54836	79.2084	-2.497721811	Down	1.3378	Up	4.75e-08	1.81e-06	-	-	-	gi|255585271|ref|XP_002533335.1|/1.65381e-21/Protein MLO, putative [Ricinus communis]
Unigene89134_CB2	42	7	1498	24.9465	4.41693	899.601	-2.497721811	Down	5.17238	Up	8.1e-06	0.000199539	-	-	-	-
Unigene9868_CB2	59	10	131	7.86463	1.41608	17.6553	-2.473474264	Down	1.16665	Up	1.19e-06	3.49e-05	GO:0016020//membrane;GO:0016020//membrane	GO:0008324//cation transmembrane transporter activity;GO:0008324//cation transmembrane transporter activity	GO:0030001//metal ion transport;GO:0030001//metal ion transport	gi|224109078|ref|XP_002315075.1|/8.45674e-100/ZIP transporter [Populus trichocarpa]
Unigene73152_CB2	41	7	85	30.2461	5.48586	63.3989	-2.462956392	Down	1.06771	Up	8.52e-06	0.000208587	-	-	-	-
Unigene29599_CB2	41	7	180	43.8668	7.95632	194.716	-2.462956392	Down	2.15017	Up	8.52e-06	0.00020854	-	-	-	-
Unigene93165_CB2	98	17	322	54.2216	9.99211	180.127	-2.440006313	Down	1.73208	Up	1.27e-08	5.31e-07	-	GO:0016746//transferase activity, transferring acyl groups	-	gi|49798480|gb|AAT68601.1|/1.10922e-23/benzoyl coenzyme A: benzyl alcohol benzoyl transferase [Petunia x hybrida]
Unigene43881_CB2	46	8	92	44.5011	8.22176	89.9867	-2.436321266	Down	1.01587	Up	4.36e-06	0.000114261	-	-	-	-
Unigene58800_CB2	50	9	125	42.5153	8.1298	107.464	-2.386690498	Down	1.3378	Up	2.33e-06	6.48e-05	-	GO:0004674//protein serine/threonine kinase activity;GO:0000166//nucleotide binding	GO:0009987//cellular process	gi|296088180|emb|CBI35672.3|/4.9633e-19/unnamed protein product [Vitis vinifera]
Unigene45750_CB2	44	8	94	41.8151	8.07667	90.3204	-2.372190929	Down	1.11103	Up	4.82e-06	0.000125203	GO:0043231//intracellular membrane-bounded organelle;GO:0044444//cytoplasmic part	-	GO:0032583//regulation of gene-specific transcription;GO:0042221//response to chemical stimulus	gi|125743130|gb|ABG77970.1|/3.86056e-16/SCARECROW-like protein 1 [Pinus radiata]
Unigene77383_CB2	71	13	493	49.8723	9.70078	350.127	-2.362066711	Down	2.81157	Up	1.75e-07	6.02e-06	-	GO:0004871//signal transducer activity;GO:0004674//protein serine/threonine kinase activity;GO:0032559//adenyl ribonucleotide binding	GO:0006464//protein modification process	gi|24421095|dbj|BAC07504.2|/5.28198e-29/receptor-like protein kinase [Nicotiana tabacum]
Unigene26474_CB2	60	11	794	1.88077	0.366302	25.1642	-2.360218287	Down	3.74198	Up	6.38e-07	1.97e-05	-	-	-	gi|8778610|gb|AAF79618.1|AC027665_19/0/F5M15.26 [Arabidopsis thaliana]
Unigene41655_CB2	60	11	138	59.1067	11.5117	137.449	-2.360218287	Down	1.21751	Up	6.38e-07	1.97e-05	GO:0009536//plastid	GO:0046914//transition metal ion binding;GO:0016702//oxidoreductase activity, acting on single donors with incorporation of molecular oxygen, incorporation of two atoms of oxygen	GO:0006633//fatty acid biosynthetic process	gi|268636245|gb|ACZ17391.1|/5.23633e-21/lipoxygenase [Vitis vinifera]
Unigene105355_CB2	70	13	251	26.4231	5.21304	95.7937	-2.341602609	Down	1.85813	Up	1.75e-07	6.02e-06	GO:0031224//intrinsic to membrane	GO:0015291//secondary active transmembrane transporter activity;GO:0015103//inorganic anion transmembrane transporter activity	GO:0015698//inorganic anion transport;GO:0009267//cellular response to starvation	gi|13487717|gb|AAK27688.1|/8.48379e-56/sulfate transporter 2 [Solanum lycopersicum]
Unigene18174_CB2	48	9	220	10.2849	2.04862	47.6605	-2.327796809	Down	2.21227	Up	2.51e-06	6.96e-05	-	-	-	gi|1076557|pir||S54157/6.20777e-24/extensin-like protein - cowpea (fragment)
Unigene84132_CB2	64	12	247	41.1941	8.20538	160.742	-2.327796809	Down	1.96424	Up	3.36e-07	1.1e-05	-	GO:0016413//O-acetyltransferase activity	-	gi|57471999|gb|AAW51125.1|/4.99282e-32/putative alcohol acyl-transferases [Cucumis melo]
Unigene105503_CB2	32	6	431	11.995	2.38927	163.345	-2.327796809	Down	3.76742	Up	4.56e-05	0.000921304	-	GO:0003824//catalytic activity	-	gi|255539364|ref|XP_002510747.1|/1.15287e-20/wall-associated kinase, putative [Ricinus communis]
Unigene68653_CB2	42	8	305	32.6223	6.60112	239.521	-2.305076733	Down	2.87622	Up	6.06e-06	0.000153722	GO:0005576//extracellular region;GO:0030312//external encapsulating structure	GO:0016798//hydrolase activity, acting on glycosyl bonds;GO:0016758//transferase activity, transferring hexosyl groups	GO:0044042//glucan metabolic process	gi|255641964|gb|ACU21249.1|/8.03365e-22/unknown [Glycine max]
Unigene92134_CB2	68	13	145	38.2786	7.77414	82.5264	-2.299782433	Down	1.10832	Up	1.76e-07	6.04e-06	GO:0016020//membrane	GO:0016757//transferase activity, transferring glycosyl groups	GO:0009987//cellular process	gi|255555635|ref|XP_002518853.1|/6.73606e-29/transferase, putative [Ricinus communis]
Unigene74149_CB2	94	18	232	68.7171	13.9788	171.476	-2.29742316	Down	1.31926	Up	6.56e-09	2.87e-07	-	-	-	-
Unigene58791_CB2	98	19	712	83.33	17.1629	612.115	-2.279541641	Down	2.8769	Up	3.37e-09	1.54e-07	-	GO:0016491//oxidoreductase activity;GO:0005506//iron ion binding	GO:0008152//metabolic process	gi|224063927|ref|XP_002301305.1|/2.53778e-20/cytochrome P450 [Populus trichocarpa]
Unigene40096_CB2	61	12	386	60.4604	12.6353	386.818	-2.258534147	Down	2.67759	Up	3.46e-07	1.13e-05	-	GO:0004672//protein kinase activity;GO:0005488//binding	-	gi|297733660|emb|CBI14907.3|/1.64013e-06/unnamed protein product [Vitis vinifera]
Unigene105789_CB2	61	12	159	22.5001	4.70217	59.2966	-2.258534147	Down	1.39802	Up	3.46e-07	1.13e-05	GO:0043231//intracellular membrane-bounded organelle	-	GO:0010468//regulation of gene expression	gi|255578200|ref|XP_002529968.1|/3.5429e-17/transcription factor, putative [Ricinus communis]
Unigene6233_CB2	71	14	522	24.7746	5.18965	184.16	-2.255151507	Down	2.89403	Up	9.22e-08	3.33e-06	-	GO:0046872//metal ion binding;GO:0046872//metal ion binding	-	gi|296089103|emb|CBI38806.3|/6.32276e-34/unnamed protein product [Vitis vinifera]
Unigene10529_CB2	81	16	235	29.8772	6.26956	87.6397	-2.252609313	Down	1.55254	Up	2.47e-08	9.83e-07	-	-	-	-
Unigene77141_CB2	81	16	346	56.8966	11.9394	245.728	-2.252609313	Down	2.11065	Up	2.47e-08	9.84e-07	-	GO:0004871//signal transducer activity;GO:0004674//protein serine/threonine kinase activity;GO:0032559//adenyl ribonucleotide binding	GO:0006464//protein modification process	gi|24421095|dbj|BAC07504.2|/4.94378e-27/receptor-like protein kinase [Nicotiana tabacum]
Unigene80390_CB2	40	8	119	27.039	5.74491	81.331	-2.234687405	Down	1.58876	Up	9.38e-06	0.000227401	-	GO:0000166//nucleotide binding	-	gi|296090207|emb|CBI40026.3|/2.52115e-15/unnamed protein product [Vitis vinifera]
Unigene54642_CB2	35	7	547	30.8991	6.56505	488.251	-2.234687405	Down	3.98199	Up	2.89e-05	0.000614658	GO:0044421//extracellular region part	GO:0043167//ion binding;GO:0008422//beta-glucosidase activity	GO:0006950//response to stress;GO:0044238//primary metabolic process	gi|189047086|dbj|BAG34628.1|/3.12811e-10/beta-1,3-glucanase [Lotus japonicus]
Unigene133_CB2	65	13	755	9.42665	2.00285	110.705	-2.234687405	Down	3.55384	Up	1.8e-07	6.17e-06	-	-	-	gi|224105109|ref|XP_002313690.1|/9.12438e-31/f-box family protein [Populus trichocarpa]
Unigene2775_CB2	50	10	244	5.87484	1.24821	28.9864	-2.234687405	Down	2.30275	Up	1.52e-06	4.35e-05	-	-	-	gi|296081248|emb|CBI17992.3|/3.56001e-89/unnamed protein product [Vitis vinifera]
Unigene50885_CB2	39	8	97	35.5976	7.75725	89.517	-2.198161529	Down	1.33038	Up	1.27e-05	0.000298462	-	-	-	-
Unigene69322_CB2	78	16	1349	60.0073	13.0765	1049.3	-2.198161529	Down	4.12814	Up	2.49e-08	9.89e-07	GO:0044421//extracellular region part	GO:0043167//ion binding;GO:0008422//beta-glucosidase activity	GO:0006950//response to stress;GO:0044238//primary metabolic process	gi|4584556|emb|CAA53545.1|/1.72946e-24/glucan endo-1,3-beta-D-glucosidase [Beta vulgaris subsp. vulgaris]
Unigene78947_CB2	112	23	603	76.998	16.7977	419.137	-2.196552276	Down	2.44453	Up	2.33e-10	1.24e-08	-	-	-	-
Unigene53692_CB2	34	7	236	30.1812	6.60112	211.811	-2.192867229	Down	2.81105	Up	4.25e-05	0.000865388	GO:0031410//cytoplasmic vesicle	GO:0004871//signal transducer activity;GO:0004674//protein serine/threonine kinase activity;GO:0032559//adenyl ribonucleotide binding	GO:0006464//protein modification process	gi|255540437|ref|XP_002511283.1|/7.19476e-15/BRASSINOSTEROID INSENSITIVE 1-associated receptor kinase 1 precursor, putative [Ricinus communis]
Unigene35963_CB2	53	11	106	54.1936	11.9489	109.586	-2.181248146	Down	1.01587	Up	8.49e-07	2.57e-05	GO:0031410//cytoplasmic vesicle	GO:0004674//protein serine/threonine kinase activity;GO:0032559//adenyl ribonucleotide binding	GO:0006464//protein modification process	gi|115463169|ref|NP_001055184.1|/9.00509e-13/Os05g0318700 [Oryza sativa Japonica Group]
Unigene68611_CB2	201	42	1120	156.121	34.6559	879.552	-2.171493578	Down	2.4941	Up	9.77e-14	8.96e-12	-	-	-	-
Unigene98184_CB2	43	9	86	21.1799	4.70934	42.8284	-2.169099063	Down	1.01587	Up	5.7e-06	0.000145874	-	-	-	-
Unigene38712_CB2	38	8	82	38.1318	8.52816	83.1946	-2.160686823	Down	1.1255	Up	1.81e-05	0.000409092	GO:0005618//cell wall;GO:0043231//intracellular membrane-bounded organelle;GO:0031224//intrinsic to membrane	GO:0004576//oligosaccharyl transferase activity	GO:0006464//protein modification process	gi|118488320|gb|ABK95979.1|/8.12101e-14/unknown [Populus trichocarpa]
Unigene64080_CB2	71	15	353	57.6414	12.9369	289.753	-2.155615834	Down	2.32965	Up	4.98e-08	1.88e-06	-	-	-	gi|166940|gb|AAA32908.1|/7.1189e-10/osmotin-like protein [Atriplex nummularia]
Unigene112387_CB2	123	26	424	12.7382	2.86049	44.3964	-2.154834097	Down	1.80128	Up	3.16e-11	1.89e-09	-	-	-	gi|115484967|ref|NP_001067627.1|/1.37853e-15/Os11g0251400 [Oryza sativa Japonica Group]
Unigene7322_CB2	66	14	191	10.5677	2.38138	30.9207	-2.149798507	Down	1.54891	Up	1.01e-07	3.61e-06	-	-	-	gi|255553713|ref|XP_002517897.1|/3.37393e-28/s-receptor kinase, putative [Ricinus communis]
Unigene18479_CB2	37	8	126	9.21056	2.11561	31.7127	-2.122212675	Down	1.7837	Up	2.69e-05	0.000575815	-	-	-	-
Unigene94508_CB2	143	31	494	77.0094	17.735	268.975	-2.118434336	Down	1.80437	Up	1.34e-12	9.51e-11	GO:0044464//cell part	GO:0008375//acetylglucosaminyltransferase activity	GO:0006486//protein amino acid glycosylation	gi|255578337|ref|XP_002530035.1|/6.60673e-48/acetylglucosaminyltransferase, putative [Ricinus communis]
Unigene105424_CB2	184	40	718	69.1319	15.9655	272.749	-2.114393171	Down	1.98015	Up	8.39e-14	7.79e-12	-	GO:0043167//ion binding;GO:0008422//beta-glucosidase activity	GO:0010208//pollen wall assembly;GO:0003006//reproductive developmental process;GO:0044238//primary metabolic process	gi|296089651|emb|CBI39470.3|/7.17104e-47/unnamed protein product [Vitis vinifera]
Unigene84701_CB2	46	10	202	29.2586	6.75705	129.905	-2.114393171	Down	2.15052	Up	3.46e-06	9.33e-05	-	-	-	gi|297734110|emb|CBI15357.3|/3.6824e-35/unnamed protein product [Vitis vinifera]
Unigene82697_CB2	55	12	197	35.9745	8.33826	130.28	-2.109156523	Down	1.85656	Up	5.65e-07	1.77e-05	-	GO:0046914//transition metal ion binding;GO:0016702//oxidoreductase activity, acting on single donors with incorporation of molecular oxygen, incorporation of two atoms of oxygen	GO:0006633//fatty acid biosynthetic process	gi|213876486|gb|ACJ54281.1|/6.32138e-35/lipoxygenase [Camellia sinensis]
Unigene84817_CB2	73	16	151	46.4321	10.8113	97.1069	-2.102583869	Down	1.06445	Up	2.71e-08	1.07e-06	-	-	-	gi|270209152|gb|ACZ64261.1|/6.9932e-10/RPM1 interacting protein 4 transcript 2 [Lactuca viminea]
Unigene17818_CB2	41	9	134	10.7356	2.50351	35.4753	-2.100386313	Down	1.72441	Up	1.13e-05	0.000268928	-	-	-	-
Unigene3653_CB2	45	10	155	14.035	3.3133	48.8775	-2.082684311	Down	1.80014	Up	4.85e-06	0.000125896	-	-	-	gi|224115314|ref|XP_002317001.1|/1.19941e-06/predicted protein [Populus trichocarpa]
Unigene47785_CB2	36	8	82	33.6191	7.93661	77.4238	-2.082684311	Down	1.2035	Up	4.09e-05	0.000836407	-	-	-	gi|296084773|emb|CBI14796.3|/8.04463e-06/unnamed protein product [Vitis vinifera]
Unigene6334_CB2	49	11	97	21.3955	5.10249	42.823	-2.068037535	Down	1.00107	Up	2.11e-06	5.91e-05	-	GO:0046914//transition metal ion binding;GO:0016702//oxidoreductase activity, acting on single donors with incorporation of molecular oxygen, incorporation of two atoms of oxygen;GO:0046914//transition metal ion binding;GO:0016702//oxidoreductase activity, acting on single donors with incorporation of molecular oxygen, incorporation of two atoms of oxygen	GO:0006633//fatty acid biosynthetic process;GO:0048527//lateral root development;GO:0006633//fatty acid biosynthetic process;GO:0048527//lateral root development	gi|296088357|emb|CBI36802.3|/6.77526e-53/unnamed protein product [Vitis vinifera]
Unigene8438_CB2	89	20	331	25.8609	6.17371	97.2434	-2.066564646	Down	1.91083	Up	1.8e-09	8.56e-08	-	GO:0004672//protein kinase activity;GO:0000166//nucleotide binding;GO:0004672//protein kinase activity;GO:0000166//nucleotide binding	-	gi|223452333|gb|ACM89494.1|/1.9118e-59/kinase-like protein [Glycine max]
Unigene66977_CB2	151	34	432	119.001	28.4653	344.221	-2.063701208	Down	1.53235	Up	2.9e-13	2.37e-11	-	-	-	-
Unigene16187_CB2	48	11	99	21.4221	5.21525	44.6718	-2.038290192	Down	1.06027	Up	2.99e-06	8.17e-05	GO:0009532//plastid stroma;GO:0009532//plastid stroma	GO:0004672//protein kinase activity;GO:0016628//oxidoreductase activity, acting on the CH-CH group of donors, NAD or NADP as acceptor;GO:0048037//cofactor binding;GO:0032559//adenyl ribonucleotide binding;GO:0016836//hydro-lyase activity;GO:0004672//protein kinase activity;GO:0016628//oxidoreductase activity, acting on the CH-CH group of donors, NAD or NADP as acceptor;GO:0048037//cofactor bindin…	GO:0009683;GO:0006568//tryptophan metabolic process;GO:0008652//cellular amino acid biosynthetic process;GO:0006970//response to osmotic stress;GO:0006464//protein modification process;GO:0009683;GO:0006568//tryptophan metabolic process;GO:0008652//cellular amino acid biosynthetic process;GO:0006970//response to osmotic stress;GO:0006464//protein modification process	gi|302144077|emb|CBI23182.3|/1.09197e-42/unnamed protein product [Vitis vinifera]
Unigene103520_CB2	39	9	113	16.0734	3.94047	47.0868	-2.028236527	Down	1.55065	Up	2.57e-05	0.000554143	-	-	-	-
Unigene85178_CB2	52	12	215	32.9452	8.07667	137.723	-2.028236527	Down	2.06362	Up	1.28e-06	3.73e-05	-	-	-	-
Unigene83359_CB2	99	23	367	64.234	15.8533	240.754	-2.018553974	Down	1.90615	Up	2.45e-10	1.3e-08	-	GO:0016413//O-acetyltransferase activity	-	gi|255566066|ref|XP_002524021.1|/3.05282e-13/transferase, putative [Ricinus communis]
Unigene83416_CB2	64	15	887	41.525	10.3391	581.877	-2.005868714	Down	3.80866	Up	1.1e-07	3.94e-06	-	GO:0004553//hydrolase activity, hydrolyzing O-glycosyl compounds;GO:0005488//binding	GO:0044238//primary metabolic process	gi|192910884|gb|ACF06550.1|/2.10255e-22/beta-1,3-glucanase [Elaeis guineensis]
Unigene43173_CB2	98	23	210	94.8066	23.6376	205.404	-2.003907198	Down	1.11541	Up	2.52e-10	1.33e-08	GO:0031224//intrinsic to membrane	GO:0015291//secondary active transmembrane transporter activity	GO:0015698//inorganic anion transport	gi|220675402|emb|CAS02288.1|/5.22097e-21/phosphate transporter [Hordeum vulgare subsp. vulgare]
Unigene81733_CB2	51	12	114	33.7683	8.44078	76.3171	-2.000222151	Down	1.17634	Up	1.85e-06	5.23e-05	-	-	-	gi|227121298|gb|ACP19339.1|/2.43425e-10/phosphate transporter [Glycine max]
Unigene1091_CB2	55	13	128	19.9679	5.01389	46.9847	-1.993679305	Down	1.23451	Up	7.84e-07	2.38e-05	GO:0031224//intrinsic to membrane	GO:0005275//amine transmembrane transporter activity	GO:0015837//amine transport	gi|296082588|emb|CBI21593.3|/1.31558e-75/unnamed protein product [Vitis vinifera]
Unigene33985_CB2	38	9	187	39.3539	9.90168	195.805	-1.990761822	Down	2.31484	Up	3.97e-05	0.000818206	-	-	GO:0006950//response to stress;GO:0009699//phenylpropanoid biosynthetic process;GO:0006950//response to stress;GO:0009699//phenylpropanoid biosynthetic process	gi|71040679|gb|AAZ20288.1|/5.83693e-12/disease resistance-responsive family protein [Arachis hypogaea]
Unigene52284_CB2	38	9	275	34.2973	8.6294	250.95	-1.990761822	Down	2.87123	Up	3.97e-05	0.000817898	GO:0044427//chromosomal part;GO:0043231//intracellular membrane-bounded organelle	GO:0016616//oxidoreductase activity, acting on the CH-OH group of donors, NAD or NADP as acceptor;GO:0048037//cofactor binding	GO:0006325//chromatin organization;GO:0008152//metabolic process	gi|297736314|emb|CBI24952.3|/3.13018e-18/unnamed protein product [Vitis vinifera]
Unigene5_CB2	59	14	205	15.2267	3.83835	53.4917	-1.988047437	Down	1.81271	Up	3.37e-07	1.1e-05	-	GO:0004871//signal transducer activity;GO:0030246//carbohydrate binding;GO:0004713//protein tyrosine kinase activity;GO:0032559//adenyl ribonucleotide binding	GO:0006464//protein modification process;GO:0008037//cell recognition	gi|255573210|ref|XP_002527534.1|/1.43088e-83/ATP binding protein, putative [Ricinus communis]
Unigene15924_CB2	41	10	179	6.51957	1.68926	28.7784	-1.94838322	Down	2.14214	Up	2.49e-05	0.00054021	-	GO:0005488//binding;GO:0004672//protein kinase activity;GO:0005488//binding;GO:0004672//protein kinase activity	-	gi|255573210|ref|XP_002527534.1|/5.56799e-99/ATP binding protein, putative [Ricinus communis]
Unigene77514_CB2	45	11	251	31.4724	8.17282	177.488	-1.945180788	Down	2.49556	Up	1.01e-05	0.000242477	-	-	-	-
Unigene55030_CB2	143	35	428	125.559	32.6469	379.956	-1.94334763	Down	1.59747	Up	1.96e-13	1.67e-11	-	-	-	-
Unigene34596_CB2	65	16	166	67.3159	17.603	173.816	-1.935127123	Down	1.36854	Up	1.25e-07	4.41e-06	-	-	-	-
Unigene44210_CB2	130	32	584	125.015	32.6913	567.82	-1.935127123	Down	2.18333	Up	8.16e-13	6.01e-11	-	-	-	gi|225427554|ref|XP_002266533.1|/6.19602e-06/PREDICTED: hypothetical protein [Vitis vinifera]
Unigene100880_CB2	89	22	425	40.3896	10.6063	195.005	-1.929061122	Down	2.27146	Up	9.07e-10	4.47e-08	GO:0031224//intrinsic to membrane	GO:0015291//secondary active transmembrane transporter activity;GO:0015103//inorganic anion transmembrane transporter activity	GO:0015698//inorganic anion transport;GO:0009267//cellular response to starvation	gi|165975394|gb|ABM17060.2|/2.52343e-52/sulfate transporter [Vitis vinifera]
Unigene101332_CB2	97	24	210	43.2905	11.3787	94.7584	-1.927709651	Down	1.1302	Up	1.95e-10	1.05e-08	-	GO:0005488//binding;GO:0004674//protein serine/threonine kinase activity	-	gi|296081493|emb|CBI20016.3|/5.26132e-29/unnamed protein product [Vitis vinifera]
Unigene65745_CB2	169	42	1392	134.499	35.5095	1120.08	-1.921321323	Down	3.05794	Up	9.77e-14	8.98e-12	-	-	-	gi|46949200|gb|AAT07456.1|/3.74591e-27/thaumatin-like protein [Mirabilis jalapa]
Unigene27822_CB2	132	33	1097	11.7368	3.1171	98.6186	-1.91275931	Down	3.07083	Up	5.06e-13	3.89e-11	-	GO:0004672//protein kinase activity;GO:0000166//nucleotide binding	GO:0009987//cellular process	gi|255573210|ref|XP_002527534.1|/0/ATP binding protein, putative [Ricinus communis]
Unigene26621_CB2	64	16	127	6.5276	1.73363	13.0965	-1.91275931	Down	1.00456	Up	1.82e-07	6.23e-06	-	-	-	-
Unigene43975_CB2	92	23	1557	89.0021	23.6376	1522.93	-1.91275931	Down	4.09686	Up	5.22e-10	2.65e-08	-	GO:0016798//hydrolase activity, acting on glycosyl bonds	-	gi|4584556|emb|CAA53545.1|/1.42511e-10/glucan endo-1,3-beta-D-glucosidase [Beta vulgaris subsp. vulgaris]
Unigene96374_CB2	52	13	128	26.8403	7.12837	66.7994	-1.91275931	Down	1.31543	Up	2.57e-06	7.1e-05	-	-	-	-
Unigene19662_CB2	132	33	285	43.4332	11.5352	94.8135	-1.91275931	Down	1.1263	Up	5.06e-13	3.89e-11	-	GO:0005488//binding;GO:0005488//binding	-	gi|255586327|ref|XP_002533814.1|/4.19646e-32/RING-H2 finger protein ATL1M, putative [Ricinus communis]
Unigene101218_CB2	275	69	674	123.413	32.8956	305.819	-1.907522662	Down	1.30919	Up	0	0	GO:0016020//membrane;GO:0044426	GO:0004672//protein kinase activity;GO:0032559//adenyl ribonucleotide binding	GO:0007275//multicellular organismal development;GO:0006468//protein amino acid phosphorylation;GO:0009856//pollination	gi|296082187|emb|CBI21192.3|/4.5931e-46/unnamed protein product [Vitis vinifera]
Unigene1648_CB2	107	27	454	22.0776	5.91825	94.7111	-1.899338794	Down	2.10095	Up	2.89e-11	1.74e-09	-	-	-	gi|308811769|ref|XP_003083192.1|/2.28965e-08/unnamed protein product [Ostreococcus tauri]
Unigene18929_CB2	55	14	150	32.3116	8.73749	89.0975	-1.886764101	Down	1.46333	Up	1.6e-06	4.59e-05	-	-	-	-
Unigene82403_CB2	43	11	88	28.2399	7.67448	58.4325	-1.879592446	Down	1.04904	Up	2.41e-05	0.000525359	-	GO:0004672//protein kinase activity;GO:0005488//binding	-	gi|296081493|emb|CBI20016.3|/5.0363e-24/unnamed protein product [Vitis vinifera]
Unigene97862_CB2	101	26	658	50.2073	13.7303	330.712	-1.870531074	Down	2.7196	Up	1.06e-10	5.92e-09	-	-	-	gi|46949200|gb|AAT07456.1|/1.10566e-31/thaumatin-like protein [Mirabilis jalapa]
Unigene111350_CB2	62	16	213	12.6472	3.46726	43.93	-1.86695562	Down	1.79639	Up	4.09e-07	1.32e-05	-	GO:0016740//transferase activity	-	gi|302142997|emb|CBI20292.3|/9.17369e-37/unnamed protein product [Vitis vinifera]
Unigene87081_CB2	62	16	529	38.086	10.4413	328.554	-1.86695562	Down	3.1088	Up	4.09e-07	1.31e-05	-	-	-	-
Unigene50371_CB2	54	14	414	49.2889	13.5752	382.062	-1.86029189	Down	2.95447	Up	2.45e-06	6.81e-05	-	GO:0048037//cofactor binding;GO:0016616//oxidoreductase activity, acting on the CH-OH group of donors, NAD or NADP as acceptor	GO:0008152//metabolic process	gi|148888525|gb|ABR15768.1|/3.1395e-18/phenylacetaldehyde reductase [Solanum lycopersicum]
Unigene951_CB2	50	13	125	13.6682	3.77526	34.5485	-1.856175782	Down	1.3378	Up	6.05e-06	0.000153618	-	-	-	gi|224069585|ref|XP_002303005.1|/1.78547e-45/predicted protein [Populus trichocarpa]
Unigene89868_CB2	119	31	338	69.9106	19.3473	200.766	-1.853380763	Down	1.52193	Up	3.41e-12	2.28e-10	GO:0016020//membrane	-	-	gi|116779537|gb|ABK21328.1|/3.28841e-15/unknown [Picea sitchensis]
Unigene26255_CB2	46	12	161	2.59486	0.719117	9.18248	-1.851358765	Down	1.82323	Up	1.5e-05	0.000344147	-	GO:0004672//protein kinase activity;GO:0000166//nucleotide binding	-	gi|147769927|emb|CAN76446.1|/2.11016e-103/hypothetical protein VITISV_010117 [Vitis vinifera]
Unigene40992_CB2	46	12	158	45.3151	12.5582	157.369	-1.851358765	Down	1.79609	Up	1.5e-05	0.000344074	-	-	-	-
Unigene111345_CB2	42	11	120	8.58917	2.38977	24.812	-1.845645114	Down	1.53044	Up	3.73e-05	0.000774468	-	-	-	-
Unigene83575_CB2	42	11	117	27.1418	7.55168	76.4457	-1.845645114	Down	1.49392	Up	3.73e-05	0.000774762	-	-	-	-
Unigene51797_CB2	80	21	605	72.2048	20.1353	552.089	-1.842369982	Down	2.93474	Up	1.11e-08	4.69e-07	-	GO:0016757//transferase activity, transferring glycosyl groups	-	gi|255582718|ref|XP_002532137.1|/2.93656e-08/UDP-glucosyltransferase, putative [Ricinus communis]
Unigene1562_CB2	49	13	220	9.08881	2.56163	41.2583	-1.827029436	Down	2.18252	Up	9.32e-06	0.000226463	-	GO:0042802//identical protein binding;GO:0016772//transferase activity, transferring phosphorus-containing groups	-	gi|225448439|ref|XP_002272022.1|/1.55574e-52/PREDICTED: hypothetical protein [Vitis vinifera]
Unigene88430_CB2	124	33	721	74.4729	21.0549	437.814	-1.822561501	Down	2.55553	Up	1.75e-12	1.21e-10	-	GO:0004871//signal transducer activity;GO:0004674//protein serine/threonine kinase activity;GO:0032559//adenyl ribonucleotide binding	GO:0006464//protein modification process	gi|24421095|dbj|BAC07504.2|/6.42965e-27/receptor-like protein kinase [Nicotiana tabacum]
Unigene110682_CB2	45	12	458	10.6757	3.0243	109.856	-1.819649905	Down	3.36322	Up	2.32e-05	0.000508203	-	GO:0016301//kinase activity	-	gi|224145191|ref|XP_002325559.1|/9.07894e-37/predicted protein [Populus trichocarpa]
Unigene46675_CB2	63	17	350	59.5215	17.0626	334.333	-1.802576392	Down	2.4898	Up	5.94e-07	1.85e-05	-	-	-	-
Unigene58490_CB2	96	26	236	81.6294	23.4861	202.892	-1.797282092	Down	1.31355	Up	6.9e-10	3.46e-08	-	-	-	gi|297740842|emb|CBI31024.3|/6.29317e-06/unnamed protein product [Vitis vinifera]
Unigene906_CB2	48	13	109	27.9956	8.0548	64.2767	-1.797282092	Down	1.19909	Up	1.44e-05	0.000331004	-	-	-	-
Unigene73241_CB2	48	13	129	35.41	10.188	96.2172	-1.797282092	Down	1.44214	Up	1.44e-05	0.000330864	-	-	-	-
Unigene46535_CB2	66	18	150	62.3558	18.0662	143.285	-1.787228428	Down	1.2003	Up	3.7e-07	1.2e-05	GO:0031410//cytoplasmic vesicle	GO:0004672//protein kinase activity;GO:0032559//adenyl ribonucleotide binding	GO:0006464//protein modification process	gi|296083244|emb|CBI22880.3|/2.041e-17/unnamed protein product [Vitis vinifera]
Unigene19175_CB2	69	19	242	15.3125	4.47933	54.2989	-1.773356253	Down	1.82621	Up	2.31e-07	7.77e-06	-	GO:0030246//carbohydrate binding;GO:0004672//protein kinase activity;GO:0032559//adenyl ribonucleotide binding;GO:0030246//carbohydrate binding;GO:0004672//protein kinase activity;GO:0032559//adenyl ribonucleotide binding	GO:0006464//protein modification process;GO:0008037//cell recognition;GO:0006464//protein modification process;GO:0008037//cell recognition	gi|296084622|emb|CBI25710.3|/8.03837e-82/unnamed protein product [Vitis vinifera]
Unigene15603_CB2	47	13	246	10.2197	3.00293	54.0821	-1.766908443	Down	2.4038	Up	2.21e-05	0.000487877	GO:0031410//cytoplasmic vesicle;GO:0016020//membrane;GO:0031410//cytoplasmic vesicle;GO:0016020//membrane	GO:0004674//protein serine/threonine kinase activity;GO:0004871//signal transducer activity;GO:0000166//nucleotide binding;GO:0004674//protein serine/threonine kinase activity;GO:0004871//signal transducer activity;GO:0000166//nucleotide binding	GO:0000902//cell morphogenesis;GO:0048528//post-embryonic root development;GO:0006464//protein modification process;GO:0000902//cell morphogenesis;GO:0048528//post-embryonic root development;GO:0006464//protein modification process	gi|225459699|ref|XP_002284688.1|/6.72273e-63/PREDICTED: hypothetical protein [Vitis vinifera]
Unigene111565_CB2	94	26	202	17.9935	5.28715	39.0945	-1.766908443	Down	1.11949	Up	1.58e-09	7.6e-08	GO:0016020//membrane	GO:0005215//transporter activity	GO:0006810//transport	gi|283806422|dbj|BAI66443.1|/1.691e-60/nodulin-26 like intrinsic protein [Hordeum vulgare subsp. vulgare]
Unigene110097_CB2	54	15	303	14.0712	4.15232	79.8285	-1.760756216	Down	2.50416	Up	5.53e-06	0.000141739	GO:0044464//cell part	GO:0004871//signal transducer activity;GO:0004672//protein kinase activity;GO:0032559//adenyl ribonucleotide binding	GO:0006464//protein modification process	gi|255556534|ref|XP_002519301.1|/3.34719e-69/receptor serine-threonine protein kinase, putative [Ricinus communis]
Unigene95988_CB2	140	39	553	72.9618	21.5921	291.387	-1.756640108	Down	1.99772	Up	2.88e-13	2.36e-11	-	GO:0016798//hydrolase activity, acting on glycosyl bonds	-	gi|296089651|emb|CBI39470.3|/3.49593e-33/unnamed protein product [Vitis vinifera]
Unigene7558_CB2	49	14	114	25.4545	7.72607	59.8758	-1.720114232	Down	1.23405	Up	2.09e-05	0.000464118	GO:0016020//membrane;GO:0016020//membrane	GO:0016671//oxidoreductase activity, acting on sulfur group of donors, disulfide as acceptor;GO:0016671//oxidoreductase activity, acting on sulfur group of donors, disulfide as acceptor	GO:0008152//metabolic process;GO:0008152//metabolic process	gi|296084062|emb|CBI24450.3|/8.29286e-35/unnamed protein product [Vitis vinifera]
Unigene78744_CB2	52	15	109	35.9018	11.0019	76.0883	-1.706308432	Down	1.08362	Up	1.29e-05	0.000302486	-	-	-	-
Unigene77881_CB2	52	15	175	36.2113	11.0967	123.213	-1.706308432	Down	1.76664	Up	1.29e-05	0.000302551	-	-	-	-
Unigene91131_CB2	83	24	593	47.72	14.6587	344.711	-1.70283624	Down	2.85272	Up	3.29e-08	1.29e-06	GO:0031224//intrinsic to membrane	GO:0070011//peptidase activity, acting on L-amino acid peptides	GO:0008152//metabolic process	gi|296087729|emb|CBI34985.3|/1.41711e-18/unnamed protein product [Vitis vinifera]
Unigene85027_CB2	159	46	481	100.736	30.9606	308.114	-1.702080309	Down	1.61288	Up	9.37e-14	8.66e-12	GO:0031224//intrinsic to membrane	GO:0015291//secondary active transmembrane transporter activity	GO:0015698//inorganic anion transport	gi|8248034|gb|AAF74025.1|AF156696_1/1.22194e-30/inorganic phosphate transporter [Nicotiana tabacum]
Unigene94393_CB2	138	40	509	74.5653	22.9604	278.07	-1.699355672	Down	1.89887	Up	1.06e-12	7.64e-11	-	-	-	-
Unigene94509_CB2	124	36	272	66.7774	20.5955	148.1	-1.697030619	Down	1.14914	Up	1.46e-11	9.04e-10	-	-	-	-
Unigene10536_CB2	275	80	2317	46.8655	14.4835	399.231	-1.694119023	Down	3.09063	Up	0	0	-	GO:0016757//transferase activity, transferring glycosyl groups;GO:0016757//transferase activity, transferring glycosyl groups	-	gi|255582714|ref|XP_002532135.1|/7.8234e-75/UDP-glucosyltransferase, putative [Ricinus communis]
Unigene73929_CB2	213	62	582	155.71	48.1494	430.168	-1.69327262	Down	1.46604	Up	0	0	GO:0044464//cell part	GO:0008375//acetylglucosaminyltransferase activity	GO:0006486//protein amino acid glycosylation	gi|255634863|gb|ACU17790.1|/3.67757e-27/unknown [Glycine max]
Unigene14514_CB2	72	21	645	11.726	3.63328	106.207	-1.690366889	Down	3.1791	Up	3.15e-07	1.04e-05	-	GO:0005488//binding;GO:0005488//binding	-	gi|255565992|ref|XP_002523984.1|/3.60482e-87/leucine-rich repeat containing protein, putative [Ricinus communis]
Unigene51127_CB2	54	16	184	49.012	15.4273	168.851	-1.667646812	Down	1.78455	Up	1.21e-05	0.00028541	GO:0031410//cytoplasmic vesicle	GO:0030246//carbohydrate binding;GO:0004713//protein tyrosine kinase activity;GO:0004674//protein serine/threonine kinase activity;GO:0032559//adenyl ribonucleotide binding	GO:0006464//protein modification process	gi|31324528|gb|AAP47579.1|/4.84355e-19/receptor kinase Lecrk [Gossypium hirsutum]
Unigene53146_CB2	47	14	125	41.9516	13.2752	112.808	-1.659993239	Down	1.42707	Up	4.86e-05	0.00097363	-	-	-	-
Unigene6841_CB2	47	14	219	13.831	4.3767	65.1596	-1.659993239	Down	2.23607	Up	4.86e-05	0.000973273	-	GO:0016301//kinase activity;GO:0016301//kinase activity	-	gi|297736571|emb|CBI25442.3|/1.62276e-15/unnamed protein product [Vitis vinifera]
Unigene26460_CB2	221	66	516	14.7235	4.67114	34.7572	-1.65626775	Down	1.2392	Up	0	0	-	-	-	gi|224111446|ref|XP_002315858.1|/7.8362e-104/predicted protein [Populus trichocarpa]
Unigene83607_CB2	184	55	976	118.907	37.7584	637.701	-1.654961552	Down	2.42305	Up	0	0	GO:0005576//extracellular region	GO:0004175//endopeptidase activity	GO:0042743//hydrogen peroxide metabolic process;GO:0006952//defense response;GO:0009696//salicylic acid metabolic process	gi|255566010|ref|XP_002523993.1|/2.10743e-14/Aspartic proteinase nepenthesin-1 precursor, putative [Ricinus communis]
Unigene53617_CB2	107	32	602	94.982	30.1766	540.296	-1.654226296	Down	2.50802	Up	7.47e-10	3.73e-08	GO:0043231//intracellular membrane-bounded organelle	GO:0001071;GO:0003677//DNA binding	GO:0006952//defense response;GO:0009700//indole phytoalexin biosynthetic process;GO:0009743//response to carbohydrate stimulus;GO:0010468//regulation of gene expression;GO:0006970//response to osmotic stress;GO:0006351//transcription, DNA-dependent	gi|197312905|gb|ACH63233.1|/7.41095e-28/WRKY protein [Rheum australe]
Unigene73194_CB2	70	21	1111	51.6396	16.4576	828.661	-1.649724904	Down	4.00423	Up	7.21e-07	2.21e-05	-	-	-	-
Unigene71404_CB2	60	18	122	45.2967	14.4361	93.1222	-1.649724904	Down	1.03972	Up	4.61e-06	0.000120181	-	-	-	-
Unigene24063_CB2	103	31	461	32.7569	10.4734	148.233	-1.645063527	Down	2.17799	Up	1.8e-09	8.56e-08	-	-	-	gi|116779347|gb|ABK21248.1|/5.3374e-25/unknown [Picea sitchensis]
Unigene27736_CB2	63	19	343	8.92822	2.86049	49.1469	-1.64211172	Down	2.46066	Up	2.85e-06	7.8e-05	GO:0016020//membrane	GO:0005249//voltage-gated potassium channel activity;GO:0005515//protein binding;GO:0005217//intracellular ligand-gated ion channel activity;GO:0000166//nucleotide binding	GO:0070838//divalent metal ion transport	gi|7484881|pir||T10541/1.21082e-76/cyclic nucleotide gated channel homolog F3I3.30 - Arabidopsis thaliana
Unigene51668_CB2	63	19	242	56.8613	18.2176	220.836	-1.64211172	Down	1.95746	Up	2.85e-06	7.8e-05	-	GO:0016787//hydrolase activity	GO:0009056//catabolic process;GO:0005975//carbohydrate metabolic process;GO:0043170	gi|1168935|sp|P42820.1|CHIP_BETVU/1.71759e-16/RecName: Full=Acidic endochitinase SP2; Flags: Precursor
Unigene6950_CB2	56	17	136	23.998	7.73925	58.9257	-1.632651391	Down	1.29598	Up	1.13e-05	0.000268028	-	-	-	-
Unigene34048_CB2	85	26	305	88.0285	28.6049	319.361	-1.621710528	Down	1.85915	Up	6.59e-08	2.44e-06	-	-	-	-
Unigene107421_CB2	85	26	1069	28.3728	9.21975	360.777	-1.621710528	Down	3.66853	Up	6.59e-08	2.44e-06	GO:0044464//cell part	GO:0008289//lipid binding	GO:0006952//defense response;GO:0009987//cellular process;GO:0010033//response to organic substance;GO:0009628//response to abiotic stimulus	gi|255541486|ref|XP_002511807.1|/2.08035e-12/conserved hypothetical protein [Ricinus communis]
Unigene94782_CB2	75	23	300	40.1221	13.0711	162.264	-1.618016044	Down	2.01587	Up	4.16e-07	1.33e-05	-	GO:0046914//transition metal ion binding;GO:0016702//oxidoreductase activity, acting on single donors with incorporation of molecular oxygen, incorporation of two atoms of oxygen	GO:0006633//fatty acid biosynthetic process	gi|4884968|gb|AAD31897.1|AF145479_1/3.63365e-38/lipoxygenase [Mesembryanthemum crystallinum]
Unigene45105_CB2	101	31	491	96.5525	31.4823	474.572	-1.616774482	Down	2.29724	Up	4.06e-09	1.83e-07	-	-	-	-
Unigene102634_CB2	142	44	516	60.531	19.9253	222.391	-1.603074811	Down	1.87735	Up	3.92e-12	2.6e-10	-	-	-	-
Unigene14864_CB2	132	41	272	38.4247	12.6789	80.054	-1.599601425	Down	1.05894	Up	2.38e-11	1.44e-09	GO:0044464//cell part;GO:0044464//cell part	-	GO:0006810//transport;GO:0006810//transport	gi|115457188|ref|NP_001052194.1|/2.69257e-29/Os04g0186400 [Oryza sativa Japonica Group]
Unigene49481_CB2	67	21	195	61.8537	20.5955	182.013	-1.586531078	Down	1.55711	Up	2.44e-06	6.79e-05	-	-	-	gi|15224373|ref|NP_181318.1|/4.10983e-10/DC1 domain-containing protein [Arabidopsis thaliana]
Unigene38942_CB2	67	21	419	67.2323	22.3864	425.104	-1.586531078	Down	2.66059	Up	2.44e-06	6.78e-05	-	-	-	-
Unigene79375_CB2	54	17	137	36.9667	12.3631	94.8234	-1.580183971	Down	1.35902	Up	2.55e-05	0.000550921	-	-	-	-
Unigene106479_CB2	136	43	544	48.2899	16.2199	195.297	-1.573957396	Down	2.01587	Up	2.04e-11	1.24e-09	-	GO:0043167//ion binding;GO:0008422//beta-glucosidase activity	GO:0044238//primary metabolic process	gi|296089651|emb|CBI39470.3|/1.04716e-65/unnamed protein product [Vitis vinifera]
Unigene66610_CB2	63	20	361	49.893	16.8264	289.057	-1.568111138	Down	2.53445	Up	5.92e-06	0.000150641	-	-	-	gi|296090291|emb|CBI40110.3|/9.59231e-07/unnamed protein product [Vitis vinifera]
Unigene64813_CB2	69	22	303	55.4603	18.7853	246.237	-1.561852148	Down	2.15052	Up	2.25e-06	6.28e-05	-	-	-	gi|255553149|ref|XP_002517617.1|/5.08628e-08/Aspartic proteinase nepenthesin-2 precursor, putative [Ricinus communis]
Unigene112324_CB2	94	30	384	11.1338	3.77484	45.9858	-1.560457566	Down	2.04625	Up	3.23e-08	1.26e-06	-	-	-	gi|297739103|emb|CBI28754.3|/3.3638e-23/unnamed protein product [Vitis vinifera]
Unigene56653_CB2	197	63	476	171.113	58.1325	418.024	-1.557531206	Down	1.28864	Up	0	0	GO:0031410//cytoplasmic vesicle	-	-	gi|115462979|ref|NP_001055089.1|/7.18993e-07/Os05g0280700 [Oryza sativa Japonica Group]
Unigene36946_CB2	75	24	280	76.2067	25.9063	287.652	-1.5566155	Down	1.91634	Up	8.56e-07	2.59e-05	-	GO:0016491//oxidoreductase activity;GO:0005506//iron ion binding	-	gi|297743421|emb|CBI36288.3|/5.4632e-10/unnamed protein product [Vitis vinifera]
Unigene20423_CB2	78	25	254	27.8795	9.49276	91.7915	-1.554305339	Down	1.71915	Up	5.28e-07	1.66e-05	-	GO:0004702//receptor signaling protein serine/threonine kinase activity;GO:0004713//protein tyrosine kinase activity;GO:0032559//adenyl ribonucleotide binding;GO:0004702//receptor signaling protein serine/threonine kinase activity;GO:0004713//protein tyrosine kinase activity;GO:0032559//adenyl ribonucleotide binding	GO:0006464//protein modification process;GO:0006464//protein modification process	gi|255555033|ref|XP_002518554.1|/1.64243e-39/ATP binding protein, putative [Ricinus communis]
Unigene94864_CB2	78	25	156	41.727	14.2077	84.3771	-1.554305339	Down	1.01587	Up	5.28e-07	1.66e-05	-	GO:0030554//adenyl nucleotide binding;GO:0050136//NADH dehydrogenase (quinone) activity	GO:0008152//metabolic process	gi|255569381|ref|XP_002525658.1|/7.84057e-33/Rotenone-insensitive NADH-ubiquinone oxidoreductase, mitochondrial precursor, putative [Ricinus communis]
Unigene57030_CB2	65	21	132	56.1566	19.2739	115.303	-1.5428097	Down	1.0379	Up	5.43e-06	0.000139459	GO:0043231//intracellular membrane-bounded organelle	-	-	gi|297839341|ref|XP_002887552.1|/5.11345e-21/F25A4.34 [Arabidopsis lyrata subsp. lyrata]
Unigene21770_CB2	108	35	1457	48.4675	16.6862	661.095	-1.538363795	Down	3.76977	Up	4.38e-09	1.96e-07	-	-	-	-
Unigene4045_CB2	202	66	430	23.7689	8.2502	51.157	-1.526576673	Down	1.10585	Up	0	0	GO:0016020//membrane;GO:0071944	GO:0016301//kinase activity	GO:0006468//protein amino acid phosphorylation	gi|296082187|emb|CBI21192.3|/1.72325e-59/unnamed protein product [Vitis vinifera]
Unigene7215_CB2	61	20	124	37.4717	13.0516	77.0146	-1.521568553	Down	1.03933	Up	1.31e-05	0.000305574	-	-	-	-
Unigene49869_CB2	88	29	196	80.7791	28.2798	181.907	-1.514209933	Down	1.17115	Up	1.69e-07	5.83e-06	GO:0044424//intracellular part	GO:0019205//nucleobase, nucleoside, nucleotide kinase activity;GO:0016776//phosphotransferase activity, phosphate group as acceptor;GO:0032559//adenyl ribonucleotide binding	GO:0009117//nucleotide metabolic process	gi|307136105|gb|ADN33951.1|/4.84355e-19/adenylate kinase [Cucumis melo subsp. melo]
Unigene22690_CB2	133	44	1350	38.4387	13.5093	394.484	-1.508610127	Down	3.35933	Up	1.31e-10	7.19e-09	-	-	-	-
Unigene26988_CB2	87	29	202	11.1111	3.93458	26.0836	-1.497721811	Down	1.23114	Up	2.49e-07	8.32e-06	-	-	-	gi|255543473|ref|XP_002512799.1|/2.10669e-32/pentatricopeptide repeat-containing protein, putative [Ricinus communis]
Unigene15085_CB2	80	27	1075	6.17813	2.2151	83.9371	-1.479799903	Down	3.76406	Up	9.57e-07	2.86e-05	-	-	-	gi|225447578|ref|XP_002270154.1|/4.20662e-151/PREDICTED: hypothetical protein [Vitis vinifera]
Unigene87076_CB2	201	68	585	123.472	44.3756	363.335	-1.47634816	Down	1.55711	Up	0	0	GO:0044464//cell part	GO:0008375//acetylglucosaminyltransferase activity	GO:0006486//protein amino acid glycosylation	gi|296081354|emb|CBI16787.3|/1.80584e-42/unnamed protein product [Vitis vinifera]
Unigene27481_CB2	56	19	225	11.6438	4.19685	47.3008	-1.472186718	Down	2.0223	Up	4.65e-05	0.000937162	GO:0031410//cytoplasmic vesicle	GO:0004672//protein kinase activity;GO:0000166//nucleotide binding	GO:0009987//cellular process	gi|302142997|emb|CBI20292.3|/4.14962e-95/unnamed protein product [Vitis vinifera]
Unigene109022_CB2	141	48	944	41.3425	14.9514	279.851	-1.467348162	Down	2.75896	Up	8.95e-11	5.03e-09	-	-	-	gi|118485900|gb|ABK94796.1|/6.22823e-31/unknown [Populus trichocarpa]
Unigene54655_CB2	142	49	298	125.362	45.9554	265.994	-1.447796585	Down	1.08529	Up	1.18e-10	6.53e-09	GO:0043231//intracellular membrane-bounded organelle	GO:0003677//DNA binding;GO:0001071	GO:0010468//regulation of gene expression	gi|297745413|emb|CBI40493.3|/5.14072e-13/unnamed protein product [Vitis vinifera]
Unigene94714_CB2	63	22	505	33.7025	12.5028	273.144	-1.430607615	Down	3.01873	Up	2.31e-05	0.000506987	-	GO:0046872//metal ion binding;GO:0016831//carboxy-lyase activity;GO:0019842//vitamin binding	GO:0006950//response to stress	gi|33149681|gb|AAP96920.1|/8.62865e-48/pyruvate decarboxylase [Dianthus caryophyllus]
Unigene27671_CB2	103	36	600	13.9836	5.19214	82.359	-1.429334836	Down	2.55819	Up	5.75e-08	2.15e-06	GO:0016020//membrane	GO:0005249//voltage-gated potassium channel activity;GO:0005515//protein binding;GO:0005217//intracellular ligand-gated ion channel activity;GO:0000166//nucleotide binding	GO:0070838//divalent metal ion transport	gi|255545024|ref|XP_002513573.1|/2.92186e-97/Cyclic nucleotide-gated ion channel, putative [Ricinus communis]
Unigene8198_CB2	74	26	154	12.5978	4.70217	26.5071	-1.421772957	Down	1.0732	Up	4.83e-06	0.000125553	-	GO:0016757//transferase activity, transferring glycosyl groups;GO:0016757//transferase activity, transferring glycosyl groups	-	gi|255565403|ref|XP_002523692.1|/8.66916e-75/UDP-glucosyltransferase, putative [Ricinus communis]
Unigene58060_CB2	91	32	1352	77.7873	29.0589	1168.48	-1.42055395	Down	3.90896	Up	3.9e-07	1.26e-05	-	GO:0003824//catalytic activity	GO:0044238//primary metabolic process	gi|302142349|emb|CBI19552.3|/6.26405e-22/unnamed protein product [Vitis vinifera]
Unigene82906_CB2	190	67	1291	124.276	46.5553	853.761	-1.416525728	Down	2.78029	Up	6.11e-14	5.83e-12	-	-	-	gi|197312905|gb|ACH63233.1|/1.42259e-10/WRKY protein [Rheum australe]
Unigene66236_CB2	110	39	505	87.5439	32.9731	406.352	-1.408716805	Down	2.21465	Up	2.88e-08	1.13e-06	-	-	-	-
Unigene104319_CB2	73	26	296	28.9773	10.964	118.797	-1.402144151	Down	2.0355	Up	7.01e-06	0.000175263	GO:0031224//intrinsic to membrane	GO:0015291//secondary active transmembrane transporter activity	GO:0015698//inorganic anion transport	gi|92109218|dbj|BAE93352.1|/5.86575e-41/phosphate transporter [Lotus japonicus]
Unigene101742_CB2	87	31	237	38.2985	14.4973	105.485	-1.401506495	Down	1.46167	Up	9.14e-07	2.75e-05	-	GO:0004672//protein kinase activity	-	gi|15234659|ref|NP_192429.1|/4.90691e-27/protein kinase family protein [Arabidopsis thaliana]
Unigene105858_CB2	70	25	140	25.7024	9.75166	51.9735	-1.398186137	Down	1.01587	Up	1.14e-05	0.000269693	GO:0043231//intracellular membrane-bounded organelle	GO:0003824//catalytic activity	-	gi|297827107|ref|XP_002881436.1|/1.25427e-30/hydrolase, alpha/beta fold family protein [Arabidopsis lyrata subsp. lyrata]
Unigene73247_CB2	141	51	386	104.017	39.9684	287.906	-1.37988532	Down	1.46878	Up	5.97e-10	3.01e-08	GO:0031410//cytoplasmic vesicle	GO:0004672//protein kinase activity;GO:0000166//nucleotide binding	-	gi|255559006|ref|XP_002520526.1|/8.23086e-11/kinase, putative [Ricinus communis]
Unigene97277_CB2	281	102	603	141.426	54.5364	306.845	-1.374760288	Down	1.11746	Up	0	0	GO:0016020//membrane	GO:0005488//binding	GO:0050832//defense response to fungus;GO:0033554//cellular response to stress;GO:0042742//defense response to bacterium	gi|86155939|gb|ABC86707.1|/2.09488e-14/non-race specific disease resistance protein 1-like protein b [Coffea arabica]
Unigene897_CB2	146	53	354	23.6111	9.10545	57.8822	-1.374663414	Down	1.29365	Up	3.33e-10	1.73e-08	-	GO:0016740//transferase activity	-	gi|296087383|emb|CBI33757.3|/4.83165e-47/unnamed protein product [Vitis vinifera]
Unigene10784_CB2	328	120	814	127.689	49.6277	320.393	-1.363420719	Down	1.3272	Up	0	0	-	-	-	-
Unigene93191_CB2	281	103	603	154.942	60.3338	336.168	-1.360685103	Down	1.11746	Up	0	0	-	-	-	-
Unigene95300_CB2	68	25	231	36.0195	14.068	123.714	-1.356365961	Down	1.78016	Up	2.37e-05	0.000518658	GO:0031224//intrinsic to membrane	GO:0015301//anion:anion antiporter activity	GO:0006811//ion transport	gi|255576974|ref|XP_002529372.1|/1.98718e-36/Boron transporter, putative [Ricinus communis]
Unigene99165_CB2	320	118	3038	153.408	60.0957	1472.53	-1.352044355	Down	3.26285	Up	0	0	-	-	-	gi|2290780|gb|AAB65162.1|/4.15759e-26/heat shock cognate protein [Solanum commersonii]
Unigene1692_CB2	195	72	1167	34.2433	13.4318	207.2	-1.350164622	Down	2.59713	Up	7.02e-13	5.23e-11	-	GO:0005506//iron ion binding;GO:0003824//catalytic activity;GO:0016209//antioxidant activity	GO:0008152//metabolic process;GO:0006950//response to stress	gi|1781326|emb|CAA71490.1|/3.88088e-133/peroxidase [Spinacia oleracea]
Unigene90038_CB2	65	24	179	38.0481	14.9243	105.938	-1.350164622	Down	1.47732	Up	3.85e-05	0.000795818	GO:0031410//cytoplasmic vesicle	GO:0005488//binding	-	gi|297738460|emb|CBI27661.3|/2.26676e-32/unnamed protein product [Vitis vinifera]
Unigene93146_CB2	94	35	635	52.0085	20.572	355.22	-1.338065145	Down	2.7719	Up	8.28e-07	2.51e-05	-	-	-	-
Unigene8825_CB2	99	37	234	15.9623	6.3376	38.1465	-1.332662564	Down	1.25688	Up	4.57e-07	1.45e-05	GO:0043231//intracellular membrane-bounded organelle	GO:0003676//nucleic acid binding;GO:0001071	GO:0006351//transcription, DNA-dependent	gi|116782053|gb|ABK22350.1|/9.45145e-35/unknown [Picea sitchensis]
Unigene69186_CB2	106	40	288	81.9386	32.8477	225.088	-1.31875167	Down	1.45788	Up	2.23e-07	7.54e-06	-	-	-	-
Unigene9970_CB2	66	25	245	10.4538	4.2066	39.2349	-1.313297239	Down	1.90812	Up	4.88e-05	0.000976573	-	GO:0016301//kinase activity;GO:0016301//kinase activity	GO:0009987//cellular process;GO:0065008;GO:0044238//primary metabolic process;GO:0009987//cellular process;GO:0065008;GO:0044238//primary metabolic process	gi|225459701|ref|XP_002284691.1|/7.20375e-46/PREDICTED: hypothetical protein [Vitis vinifera]
Unigene23974_CB2	116	44	286	26.545	10.6964	66.1711	-1.311308686	Down	1.31776	Up	6.8e-08	2.52e-06	-	GO:0004672//protein kinase activity;GO:0032559//adenyl ribonucleotide binding;GO:0004672//protein kinase activity;GO:0032559//adenyl ribonucleotide binding	GO:0006464//protein modification process;GO:0006464//protein modification process	gi|110083393|dbj|BAE97401.1|/3.64e-52/mitogen-activated protein kinase 2 [Nicotiana tabacum]
Unigene111838_CB2	116	44	308	20.1513	8.12009	54.0972	-1.311308686	Down	1.42468	Up	6.8e-08	2.52e-06	GO:0043231//intracellular membrane-bounded organelle;GO:0031410//cytoplasmic vesicle	GO:0004672//protein kinase activity;GO:0000166//nucleotide binding	-	gi|223452564|gb|ACM89609.1|/3.78921e-59/protein kinase [Glycine max]
Unigene9867_CB2	87	33	227	30.8236	12.4205	81.3145	-1.311308686	Down	1.39948	Up	3.06e-06	8.35e-05	GO:0043231//intracellular membrane-bounded organelle;GO:0043231//intracellular membrane-bounded organelle	-	-	gi|18414384|ref|NP_567458.1|/2.61539e-16/VQ motif-containing protein [Arabidopsis thaliana]
Unigene26688_CB2	71	27	243	13.2916	5.36963	45.9941	-1.307618927	Down	1.79094	Up	2.66e-05	0.000571376	-	-	-	-
Unigene57245_CB2	76	29	180	65.3108	26.4747	156.395	-1.302705828	Down	1.2598	Up	1.45e-05	0.000334504	-	-	-	-
Unigene3392_CB2	112	43	523	90.0225	36.7167	425.023	-1.293849477	Down	2.23918	Up	1.55e-07	5.36e-06	-	-	-	-
Unigene95614_CB2	70	27	243	36.8374	15.0944	129.293	-1.287154825	Down	1.8114	Up	3.79e-05	0.000784931	GO:0043231//intracellular membrane-bounded organelle	GO:0030554//adenyl nucleotide binding;GO:0050136//NADH dehydrogenase (quinone) activity	GO:0008152//metabolic process	gi|118488127|gb|ABK95883.1|/4.40189e-44/unknown [Populus trichocarpa]
Unigene23573_CB2	90	35	213	42.64	17.6159	102.031	-1.275329389	Down	1.25873	Up	3.38e-06	9.14e-05	-	-	-	-
Unigene46750_CB2	77	30	490	72.7484	30.1104	468.066	-1.272655255	Down	2.68572	Up	1.82e-05	0.000409433	GO:0044432//endoplasmic reticulum part	GO:0016862//intramolecular oxidoreductase activity, interconverting keto- and enol-groups	GO:0019725//cellular homeostasis	gi|272715944|gb|ACZ95470.1|/1.08223e-18/disulfide isomerase-like protein [Viola biflora]
Unigene85220_CB2	100	39	276	63.1087	26.1466	176.107	-1.271213281	Down	1.48054	Up	1.02e-06	3.03e-05	-	-	-	-
Unigene79968_CB2	373	146	1424	253.198	105.285	977.327	-1.265966571	Down	1.94857	Up	3.38e-14	3.34e-12	-	-	-	-
Unigene99690_CB2	157	62	317	73.9494	31.0234	150.964	-1.253183748	Down	1.02959	Up	1.29e-09	6.25e-08	-	-	-	-
Unigene35542_CB2	101	40	249	103.275	43.4504	257.424	-1.249042698	Down	1.31766	Up	1.26e-06	3.68e-05	GO:0031224//intrinsic to membrane	-	-	gi|61651606|dbj|BAD91176.1|/2.89013e-19/plastidic phosphate translocator-like protein1 [Mesembryanthemum crystallinum]
Unigene96151_CB2	136	54	283	70.6493	29.8006	148.639	-1.245334649	Down	1.07307	Up	1.94e-08	7.89e-07	-	-	-	gi|255577694|ref|XP_002529723.1|/2.87012e-11/heat shock protein binding protein, putative [Ricinus communis]
Unigene30526_CB2	78	31	189	82.9049	35.0033	203.107	-1.243965218	Down	1.29271	Up	2.25e-05	0.000495858	GO:0031224//intrinsic to membrane;GO:0031224//intrinsic to membrane	-	-	gi|61651606|dbj|BAD91176.1|/1.26096e-22/plastidic phosphate translocator-like protein1 [Mesembryanthemum crystallinum]
Unigene2378_CB2	78	31	290	21.9157	9.25305	82.3829	-1.243965218	Down	1.91038	Up	2.25e-05	0.000495958	GO:0043231//intracellular membrane-bounded organelle	GO:0004672//protein kinase activity	-	gi|223452333|gb|ACM89494.1|/8.31419e-45/kinase-like protein [Glycine max]
Unigene70235_CB2	246	98	4067	187.469	79.338	3133.61	-1.240563971	Down	4.06311	Up	4.97e-14	4.82e-12	-	-	-	-
Unigene77569_CB2	117	47	303	81.8282	34.9202	214.258	-1.228535178	Down	1.38868	Up	2.58e-07	8.62e-06	-	-	-	-
Unigene54136_CB2	154	62	387	136.703	58.4671	347.333	-1.22534954	Down	1.34528	Up	3.53e-09	1.61e-07	GO:0031966//mitochondrial membrane;GO:0016021//integral to membrane;GO:0009526//plastid envelope	GO:0005488//binding;GO:0022829;GO:0005244//voltage-gated ion channel activity	GO:0051707//response to other organism;GO:0006811//ion transport	gi|1172555|sp|P42055.2|VDAC1_SOLTU/2.0182e-25/RecName: Full=Mitochondrial outer membrane protein porin of 34 kDa; AltName: Full=POM 34; AltName: Full=Voltage-dependent anion-selective channel protein; Short=VDAC
Unigene338_CB2	84	34	169	16.6106	7.14246	33.7887	-1.217613891	Down	1.02443	Up	1.51e-05	0.000346556	-	GO:0046914//transition metal ion binding;GO:0016702//oxidoreductase activity, acting on single donors with incorporation of molecular oxygen, incorporation of two atoms of oxygen	GO:0006633//fatty acid biosynthetic process	gi|208611514|gb|ABW75772.2|/4.78577e-105/lipoxygenase [Camellia sinensis]
Unigene8326_CB2	81	33	202	15.6721	6.78295	39.5159	-1.208215193	Down	1.33423	Up	2.42e-05	0.000526757	GO:0016020//membrane;GO:0016020//membrane	-	-	gi|297746362|emb|CBI16418.3|/3.54104e-34/unnamed protein product [Vitis vinifera]
Unigene90645_CB2	83	34	1702	48.0621	20.9154	996.466	-1.2003359	Down	4.37385	Up	2.11e-05	0.000467516	-	GO:0003824//catalytic activity	GO:0044238//primary metabolic process	gi|302142341|emb|CBI19544.3|/1.41518e-34/unnamed protein product [Vitis vinifera]
Unigene44571_CB2	104	43	243	100.012	43.9289	236.267	-1.186934273	Down	1.24024	Up	2.31e-06	6.43e-05	-	-	-	-
Unigene84278_CB2	82	34	481	52.5705	23.1563	311.782	-1.182848473	Down	2.56821	Up	2.94e-05	0.000624804	GO:0044464//cell part	GO:0032561//guanyl ribonucleotide binding	GO:0035556	gi|255564003|ref|XP_002523001.1|/3.5864e-22/sgp1 monomeric G-protein, putative [Ricinus communis]
Unigene18776_CB2	118	50	425	30.5022	13.7303	111.075	-1.151546169	Down	1.86455	Up	8.86e-07	2.67e-05	-	GO:0005488//binding;GO:0004672//protein kinase activity;GO:0005488//binding;GO:0004672//protein kinase activity	-	gi|255559000|ref|XP_002520523.1|/2.09029e-42/kinase, putative [Ricinus communis]
Unigene93570_CB2	150	64	308	82.1482	37.2348	170.544	-1.141578	Down	1.05384	Up	3.62e-08	1.4e-06	-	-	GO:0006350//transcription	gi|255639139|gb|ACU19869.1|/1.10187e-23/unknown [Glycine max]
Unigene8699_CB2	93	41	187	15.8994	7.44635	32.3234	-1.094366116	Down	1.02361	Up	2.86e-05	0.000609687	GO:0043231//intracellular membrane-bounded organelle	GO:0004091//carboxylesterase activity	-	gi|255586683|ref|XP_002533968.1|/2.31505e-104/Monoglyceride lipase, putative [Ricinus communis]
Unigene12740_CB2	113	50	588	10.991	5.16644	57.8249	-1.089082083	Down	2.39537	Up	4.26e-06	0.000111965	-	-	-	gi|242033049|ref|XP_002463919.1|/1.43801e-18/hypothetical protein SORBIDRAFT_01g008900 [Sorghum bicolor]
Unigene100261_CB2	124	55	628	57.4018	27.0476	293.928	-1.085595907	Down	2.3563	Up	1.54e-06	4.41e-05	-	-	-	-
Unigene59713_CB2	133	59	316	111.913	52.7402	268.839	-1.085398696	Down	1.26437	Up	6.41e-07	1.98e-05	-	-	-	-
Unigene96824_CB2	198	89	593	100.91	48.1861	305.564	-1.066382499	Down	1.5984	Up	2.03e-09	9.59e-08	GO:0043231//intracellular membrane-bounded organelle	GO:0003677//DNA binding;GO:0001071	GO:0010468//regulation of gene expression	gi|297745413|emb|CBI40493.3|/5.93033e-17/unnamed protein product [Vitis vinifera]
Unigene75889_CB2	113	51	495	80.7791	38.7305	357.77	-1.06051293	Down	2.14698	Up	6.79e-06	0.000170318	GO:0009536//plastid	GO:0046914//transition metal ion binding;GO:0016702//oxidoreductase activity, acting on single donors with incorporation of molecular oxygen, incorporation of two atoms of oxygen	GO:0006633//fatty acid biosynthetic process;GO:0006950//response to stress;GO:0009694//jasmonic acid metabolic process;GO:0042221//response to chemical stimulus;GO:0051707//response to other organism	gi|187960377|gb|ACD43484.1|/3.43144e-25/lipoxygenase 2 [Olea europaea]
Unigene103030_CB2	106	48	260	44.481	21.3979	110.311	-1.055717264	Down	1.31032	Up	1.42e-05	0.000327318	GO:0009536//plastid	GO:0016628//oxidoreductase activity, acting on the CH-CH group of donors, NAD or NADP as acceptor	GO:0006570//tyrosine metabolic process	gi|259414643|gb|ACW82413.1|/9.29372e-39/putative arogenate dehydrogenase [Olea europaea]
Unigene96218_CB2	105	48	279	54.3706	26.4045	146.068	-1.042042327	Down	1.42575	Up	1.91e-05	0.000428333	-	-	-	gi|224101603|ref|XP_002312349.1|/4.40276e-20/predicted protein [Populus trichocarpa]
Unigene79584_CB2	98	45	200	66.8047	32.5878	137.844	-1.035616058	Down	1.04502	Up	4e-05	0.00082245	-	-	-	-
Unigene57847_CB2	112	52	305	96.2475	47.4719	265.002	-1.019674514	Down	1.46118	Up	1.43e-05	0.000330941	GO:0031410//cytoplasmic vesicle	GO:0016301//kinase activity;GO:0032559//adenyl ribonucleotide binding	GO:0006464//protein modification process	gi|296083399|emb|CBI23354.3|/2.71138e-22/unnamed protein product [Vitis vinifera]
Unigene59645_CB2	144	67	454	121.169	59.8914	386.244	-1.016595121	Down	1.6725	Up	9.01e-07	2.71e-05	GO:0030312//external encapsulating structure	GO:0004553//hydrolase activity, hydrolyzing O-glycosyl compounds;GO:0043167//ion binding	GO:0006026	gi|255565049|ref|XP_002523517.1|/3.10667e-13/chitinase, putative [Ricinus communis]
Unigene68281_CB2	158	74	1313	122.722	61.0604	1031.12	-1.007086692	Down	3.07074	Up	3.27e-07	1.07e-05	GO:0031090//organelle membrane;GO:0031224//intrinsic to membrane;GO:0031410//cytoplasmic vesicle;GO:0009536//plastid	GO:0046872//metal ion binding;GO:0030246//carbohydrate binding;GO:0005515//protein binding	GO:0044267//cellular protein metabolic process	gi|255540003|ref|XP_002511066.1|/1.11841e-31/calnexin, putative [Ricinus communis]
Unigene106423_CB2	25	267	4	8.89638	100.936	1.43917	3.50408	Up	-2.627984376	Down	8.19e-56	2.65e-53	-	-	-	-
Unigene105207_CB2	36	294	8	13.6849	118.727	3.07474	3.11699	Up	-2.154053188	Down	3.4e-55	1.08e-52	-	-	-	-
Unigene16818_CB2	17	108	0	8.39905	56.6849	0.001	2.75467	Up	-13.03601067	Down	7.42e-19	1e-16	GO:0005618//cell wall	-	-	gi|118489473|gb|ABK96539.1|/1.44286e-23/unknown [Populus trichocarpa x Populus deltoides]
Unigene85347_CB2	22	130	0	13.8839	87.1554	0.001	2.65018	Up	-13.76112627	Down	1.51e-21	2.31e-19	-	-	-	-
Unigene24730_CB2	56	317	10	21.0401	126.527	3.79873	2.58822	Up	-2.469555014	Down	4.21e-49	1.23e-46	-	-	-	-
Unigene112024_CB2	46	256	11	7.27882	43.0334	1.75984	2.56368	Up	-2.048258524	Down	1.51e-39	3.76e-37	-	-	-	-
Unigene20984_CB2	47	253	4	14.4084	82.395	1.23981	2.51565	Up	-3.538717038	Down	2.68e-38	6.5e-36	GO:0044464//cell part;GO:0044464//cell part	-	-	gi|255581166|ref|XP_002531396.1|/4.74526e-38/Major latex protein, putative [Ricinus communis]
Unigene1684_CB2	112	602	31	28.9512	165.313	8.10193	2.51351	Up	-1.837286798	Down	9.05e-89	3.88e-86	GO:0005618//cell wall	GO:0015926//glucosidase activity	GO:0044238//primary metabolic process	gi|255548487|ref|XP_002515300.1|/5.10101e-73/Beta-glucosidase, putative [Ricinus communis]
Unigene14744_CB2	244	1291	50	26.4921	148.907	5.48876	2.49078	Up	-2.271009334	Down	2.54e-186	1.34e-183	GO:0005576//extracellular region;GO:0005618//cell wall;GO:0005576//extracellular region;GO:0005618//cell wall	GO:0015926//glucosidase activity;GO:0015926//glucosidase activity	GO:0044238//primary metabolic process;GO:0003006//reproductive developmental process;GO:0044238//primary metabolic process;GO:0003006//reproductive developmental process	gi|296083274|emb|CBI22910.3|/0/unnamed protein product [Vitis vinifera]
Unigene75898_CB2	105	537	20	75.0602	407.809	14.4553	2.44177	Up	-2.376445609	Down	8.62e-77	3.41e-74	-	-	-	-
Unigene37390_CB2	101	507	22	102.625	547.27	22.6013	2.41487	Up	-2.182908051	Down	1.13e-71	4.34e-69	-	GO:0015926//glucosidase activity	GO:0044238//primary metabolic process	gi|32481073|gb|AAP83934.1|/6.87898e-21/auxin-induced beta-glucosidase [Chenopodium rubrum]
Unigene17828_CB2	60	295	15	18.7495	97.9315	4.73923	2.38492	Up	-1.984128187	Down	8.55e-42	2.24e-39	GO:0043231//intracellular membrane-bounded organelle	-	-	gi|255626423|gb|ACU13556.1|/1.38636e-23/unknown [Glycine max]
Unigene110671_CB2	79	384	3	18.7969	97.0627	0.721703	2.36842	Up	-4.702946434	Down	1.77e-53	5.53e-51	-	-	-	gi|133711974|gb|ABO36677.1|/1.35361e-08/vicilin [Pistacia vera]
Unigene40785_CB2	75	364	31	73.8833	380.933	30.8763	2.36622	Up	-1.258750567	Down	1e-50	3.01e-48	-	GO:0016647//oxidoreductase activity, acting on the CH-NH group of donors, oxygen as acceptor	GO:0006760//folic acid and derivative metabolic process	gi|224121148|ref|XP_002330755.1|/6.62397e-16/sarcosine oxidase [Populus trichocarpa]
Unigene33911_CB2	107	512	20	111.527	566.93	21.0768	2.34577	Up	-2.403667078	Down	6e-70	2.28e-67	GO:0031012//extracellular matrix;GO:0030312//external encapsulating structure;GO:0031012//extracellular matrix;GO:0030312//external encapsulating structure	GO:0015926//glucosidase activity;GO:0015926//glucosidase activity	GO:0000272//polysaccharide catabolic process;GO:0000272//polysaccharide catabolic process	gi|32481073|gb|AAP83934.1|/6.02986e-25/auxin-induced beta-glucosidase [Chenopodium rubrum]
Unigene109176_CB2	102	445	19	29.4793	136.628	5.55199	2.21248	Up	-2.408626015	Down	6.72e-57	2.22e-54	-	-	-	-
Unigene78684_CB2	1176	5088	478	811.934	3731.83	333.671	2.20045	Up	-1.282933723	Down	0	0	-	-	-	gi|220702721|gb|ACL81159.1|/1.8626e-34/putative auxin/aluminum-responsive protein [Mirabilis jalapa]
Unigene91349_CB2	35	150	2	20.0516	91.2921	1.15848	2.18678	Up	-4.113411204	Down	6.15e-20	8.65e-18	-	-	-	-
Unigene101302_CB2	54	230	5	24.1666	109.348	2.2624	2.17784	Up	-3.417087594	Down	1.26e-29	2.48e-27	-	-	-	-
Unigene109216_CB2	109	462	45	31.3901	141.342	13.1026	2.17081	Up	-1.260459415	Down	1.18e-57	3.94e-55	GO:0016021//integral to membrane;GO:0031410//cytoplasmic vesicle;GO:0071944	GO:0016798//hydrolase activity, acting on glycosyl bonds;GO:0016758//transferase activity, transferring hexosyl groups	GO:0009888//tissue development;GO:0005975//carbohydrate metabolic process;GO:0009827//plant-type cell wall modification	gi|76786474|gb|ABA54988.1|/2.21819e-55/xyloglucan endotransglycosylase hydrolase [Apium graveolens]
Unigene64318_CB2	17	71	0	13.7324	60.9284	0.001	2.14952	Up	-13.74530131	Down	5.68e-10	2.88e-08	GO:0031410//cytoplasmic vesicle	-	GO:0006952//defense response	gi|13183177|gb|AAK15089.1|AF240006_1/1.43109e-18/7S globulin [Sesamum indicum]
Unigene29882_CB2	15	61	0	15.9432	68.8775	0.001	2.11109	Up	-13.96065774	Down	1.39e-08	5.79e-07	-	-	-	gi|255539621|ref|XP_002510875.1|/2.16087e-06/Gibberellin receptor GID1, putative [Ricinus communis]
Unigene83609_CB2	106	431	46	68.5007	295.889	30.0556	2.11086	Up	-1.188486685	Down	4.55e-52	1.4e-49	-	GO:0016647//oxidoreductase activity, acting on the CH-NH group of donors, oxygen as acceptor	GO:0006760//folic acid and derivative metabolic process	gi|296083791|emb|CBI24008.3|/4.25985e-15/unnamed protein product [Vitis vinifera]
Unigene31757_CB2	39	158	12	41.1815	177.238	12.8114	2.10562	Up	-1.684567905	Down	5.15e-20	7.28e-18	-	-	-	-
Unigene98348_CB2	52	210	10	25.4577	109.219	4.94986	2.10105	Up	-2.36263981	Down	4.85e-26	8.55e-24	-	-	-	gi|8131905|gb|AAF73132.1|AF149017_1/9.36076e-07/homogentisate 1,2-dioxygenase [Solanum lycopersicum]
Unigene6617_CB2	72	287	4	31.1021	131.705	1.74701	2.08222	Up	-4.154053188	Down	1.24e-34	2.77e-32	-	-	GO:0006952//defense response;GO:0006952//defense response	gi|13183177|gb|AAK15089.1|AF240006_1/2.57398e-28/7S globulin [Sesamum indicum]
Unigene91082_CB2	380	1508	174	218.477	921.056	101.146	2.07581	Up	-1.111040299	Down	5.95e-174	3.08e-171	GO:0043231//intracellular membrane-bounded organelle;GO:0016020//membrane	GO:0046914//transition metal ion binding;GO:0008483//transaminase activity;GO:0048037//cofactor binding	GO:0006527//arginine catabolic process;GO:0010038//response to metal ion	gi|3080435|emb|CAA18752.1|/1.60641e-46/putative protein [Arabidopsis thaliana]
Unigene105361_CB2	100	396	33	37.6593	158.427	12.565	2.07274	Up	-1.583590257	Down	6.7e-47	1.91e-44	GO:0016020//membrane	-	-	gi|15229019|ref|NP_190443.1|/1.71079e-40/nodulin MtN3 family protein [Arabidopsis thaliana]
Unigene100868_CB2	181	710	47	82.1406	342.294	21.5653	2.05907	Up	-1.929385222	Down	4.92e-82	2.04e-79	-	GO:0016647//oxidoreductase activity, acting on the CH-NH group of donors, oxygen as acceptor	GO:0006760//folic acid and derivative metabolic process	gi|15224169|ref|NP_180034.1|/5.09635e-45/sarcosine oxidase family protein [Arabidopsis thaliana]
Unigene3390_CB2	48	188	11	17.2713	71.8626	4.00178	2.05687	Up	-2.109659069	Down	7.05e-23	1.13e-20	-	-	-	-
Unigene103018_CB2	509	1969	83	214.149	880.047	35.3064	2.03897	Up	-2.600610601	Down	2.42e-221	1.31e-218	GO:0005618//cell wall	GO:0015926//glucosidase activity	GO:0044238//primary metabolic process	gi|32481073|gb|AAP83934.1|/3.19421e-39/auxin-induced beta-glucosidase [Chenopodium rubrum]
Unigene4967_CB2	162	625	70	110.432	452.609	48.2455	2.0351	Up	-1.194695173	Down	2.36e-71	9.01e-69	GO:0043231//intracellular membrane-bounded organelle;GO:0016020//membrane	GO:0046914//transition metal ion binding;GO:0008483//transaminase activity;GO:0048037//cofactor binding	GO:0006527//arginine catabolic process;GO:0010038//response to metal ion	gi|217074458|gb|ACJ85589.1|/2.86457e-35/unknown [Medicago truncatula]
Unigene9977_CB2	20	77	2	8.73288	35.7174	0.882948	2.0321	Up	-3.306056281	Down	4.67e-10	2.39e-08	GO:0043231//intracellular membrane-bounded organelle;GO:0043231//intracellular membrane-bounded organelle	GO:0008194//UDP-glycosyltransferase activity;GO:0008194//UDP-glycosyltransferase activity	GO:0005975//carbohydrate metabolic process;GO:0005975//carbohydrate metabolic process	gi|21536997|gb|AAM61338.1|/3.9905e-37/putative glycosyl transferase [Arabidopsis thaliana]
Unigene69767_CB2	491	1888	92	375.948	1535.72	71.2217	2.0303	Up	-2.400145445	Down	3.78e-211	2.01e-208	GO:0005576//extracellular region;GO:0005618//cell wall	GO:0004553//hydrolase activity, hydrolyzing O-glycosyl compounds	GO:0008152//metabolic process;GO:0003006//reproductive developmental process	gi|32481073|gb|AAP83934.1|/3.15182e-26/auxin-induced beta-glucosidase [Chenopodium rubrum]
Unigene75572_CB2	113	429	41	81.1381	327.24	29.7652	2.0119	Up	-1.446755144	Down	8.43e-49	2.46e-46	-	-	-	-
Unigene96527_CB2	170	645	62	87.4678	352.55	32.2529	2.01101	Up	-1.439322812	Down	1.82e-72	7.05e-70	-	GO:0016647//oxidoreductase activity, acting on the CH-NH group of donors, oxygen as acceptor	GO:0006760//folic acid and derivative metabolic process	gi|296083791|emb|CBI24008.3|/4.24469e-31/unnamed protein product [Vitis vinifera]
Unigene2137_CB2	1089	4128	405	267.788	1078.36	100.692	2.00968	Up	-1.411138328	Down	0	0	-	-	-	gi|220702721|gb|ACL81159.1|/1.87809e-14/putative auxin/aluminum-responsive protein [Mirabilis jalapa]
Unigene105676_CB2	27	102	6	10.0278	40.2441	2.25304	2.00478	Up	-2.154053188	Down	1.1e-12	7.89e-11	-	-	-	-
Unigene40762_CB2	68	255	31	66.9876	266.862	30.8763	1.99413	Up	-1.117394717	Down	2.45e-29	4.81e-27	GO:0031224//intrinsic to membrane;GO:0043231//intracellular membrane-bounded organelle	GO:0005249//voltage-gated potassium channel activity;GO:0005221//intracellular cyclic nucleotide activated cation channel activity;GO:0005515//protein binding;GO:0000166//nucleotide binding	GO:0006810//transport;GO:0023033;GO:0033554//cellular response to stress	gi|312282005|dbj|BAJ33868.1|/1.12988e-15/unnamed protein product [Thellungiella halophila]
Unigene99186_CB2	39	146	5	18.6413	74.1357	2.41635	1.99166	Up	-2.947602311	Down	2.06e-17	2.59e-15	-	-	-	-
Unigene108263_CB2	68	250	14	21.332	83.3151	4.44046	1.96556	Up	-2.264236106	Down	2.81e-28	5.38e-26	-	-	-	-
Unigene110519_CB2	78	286	23	19.0644	74.2601	5.68373	1.96171	Up	-1.745968449	Down	4.82e-32	1e-29	GO:0005618//cell wall;GO:0031410//cytoplasmic vesicle	GO:0016787//hydrolase activity	GO:0044238//primary metabolic process	gi|257286215|dbj|BAI23204.1|/2.11587e-112/acetylcholinesterase [Salicornia europaea]
Unigene4328_CB2	53	194	15	16.2787	63.3005	4.65814	1.95923	Up	-1.805158046	Down	3.38e-22	5.3e-20	GO:0005618//cell wall	-	-	gi|302141983|emb|CBI19186.3|/8.22198e-43/unnamed protein product [Vitis vinifera]
Unigene106162_CB2	20	73	2	7.21242	27.9664	0.729221	1.95514	Up	-3.306056281	Down	3.39e-09	1.55e-07	-	-	-	-
Unigene50367_CB2	35	127	10	31.9465	123.146	9.22855	1.94664	Up	-1.791483109	Down	6.42e-15	6.97e-13	-	-	-	-
Unigene35269_CB2	51	185	15	52.4807	202.238	15.6063	1.9462	Up	-1.749662933	Down	4.61e-21	6.86e-19	-	-	-	-
Unigene94361_CB2	29	105	4	15.6695	60.2711	2.18522	1.94351	Up	-2.842109182	Down	1.49e-12	1.05e-10	-	-	-	-
Unigene58376_CB2	67	241	3	57.272	218.85	2.59278	1.93404	Up	-4.465254876	Down	9.12e-27	1.65e-24	-	-	-	-
Unigene44077_CB2	71	255	26	68.6864	262.069	25.431	1.93185	Up	-1.433435588	Down	3.44e-28	6.53e-26	GO:0043231//intracellular membrane-bounded organelle	GO:0016645//oxidoreductase activity, acting on the CH-NH group of donors	GO:0006560//proline metabolic process;GO:0006536//glutamate metabolic process;GO:0006950//response to stress	gi|48525716|gb|AAT45084.1|/4.57379e-17/proline dehydrogenase [Medicago sativa]
Unigene76692_CB2	26	93	2	18.3429	69.7009	1.4266	1.92596	Up	-3.684567905	Down	3.72e-11	2.2e-09	-	-	-	-
Unigene37012_CB2	239	853	118	242.845	920.753	121.225	1.92278	Up	-1.002351945	Down	7.76e-90	3.34e-87	GO:0043231//intracellular membrane-bounded organelle;GO:0016020//membrane	GO:0046914//transition metal ion binding;GO:0008483//transaminase activity;GO:0048037//cofactor binding	GO:0006527//arginine catabolic process;GO:0010038//response to metal ion	gi|217074458|gb|ACJ85589.1|/7.32813e-23/unknown [Medicago truncatula]
Unigene30266_CB2	74	264	28	78.6533	298.093	30.0899	1.92218	Up	-1.38622663	Down	6.04e-29	1.17e-26	GO:0044464//cell part;GO:0044464//cell part	-	-	gi|297735218|emb|CBI17580.3|/6.7017e-16/unnamed protein product [Vitis vinifera]
Unigene22115_CB2	136	485	45	49.8229	188.753	16.6679	1.92162	Up	-1.579737931	Down	8.54e-52	2.61e-49	GO:0031980//mitochondrial lumen;GO:0031980//mitochondrial lumen	GO:0003995//acyl-CoA dehydrogenase activity;GO:0032559//adenyl ribonucleotide binding;GO:0003995//acyl-CoA dehydrogenase activity;GO:0032559//adenyl ribonucleotide binding	GO:0008152//metabolic process;GO:0008152//metabolic process	gi|112005099|gb|ABH85388.1|/7.87446e-25/isovaleryl-CoA dehydrogenase [Beta vulgaris]
Unigene41055_CB2	36	128	8	35.464	133.954	7.96807	1.91732	Up	-2.154053188	Down	9.41e-15	1.01e-12	-	-	-	gi|124109177|gb|ABM91064.1|/9.26445e-10/xyloglucan endotransglycosylase/hydrolase precursor XTH-38 [Populus tremula x Populus tremuloides]
Unigene64647_CB2	92	325	34	74.3168	278.897	27.7687	1.90797	Up	-1.420227301	Down	6.23e-35	1.4e-32	GO:0043231//intracellular membrane-bounded organelle;GO:0016020//membrane	GO:0005249//voltage-gated potassium channel activity;GO:0005221//intracellular cyclic nucleotide activated cation channel activity;GO:0005515//protein binding;GO:0000166//nucleotide binding	GO:0006810//transport;GO:0023033;GO:0033554//cellular response to stress	gi|255584317|ref|XP_002532894.1|/2.88354e-19/Cyclic nucleotide-gated ion channel, putative [Ricinus communis]
Unigene44707_CB2	95	334	25	91.3573	341.215	24.3074	1.90109	Up	-1.910127605	Down	1.09e-35	2.49e-33	-	-	-	-
Unigene63582_CB2	260	908	92	211.081	783.112	75.5165	1.89142	Up	-1.482934044	Down	1.88e-93	8.22e-91	GO:0043231//intracellular membrane-bounded organelle	GO:0016645//oxidoreductase activity, acting on the CH-NH group of donors	GO:0006560//proline metabolic process;GO:0006536//glutamate metabolic process;GO:0006950//response to stress	gi|169159962|gb|ACA49508.1|/3.89998e-24/proline dehydrogenase [Cucumis sativus]
Unigene36943_CB2	1416	4942	501	1438.78	5334.54	514.692	1.89051	Up	-1.483066943	Down	0	0	-	-	-	-
Unigene104377_CB2	613	2129	89	242.733	895.585	35.6317	1.88346	Up	-2.768138019	Down	2.52e-215	1.37e-212	GO:0005576//extracellular region;GO:0005618//cell wall	GO:0015926//glucosidase activity	GO:0044238//primary metabolic process;GO:0003006//reproductive developmental process	gi|32481073|gb|AAP83934.1|/2.35947e-74/auxin-induced beta-glucosidase [Chenopodium rubrum]
Unigene106948_CB2	1257	4356	200	433.929	1597.47	69.8057	1.88026	Up	-2.636040931	Down	0	0	GO:0005576//extracellular region;GO:0005618//cell wall	GO:0015926//glucosidase activity	GO:0044238//primary metabolic process;GO:0003006//reproductive developmental process	gi|32481073|gb|AAP83934.1|/2.71866e-75/auxin-induced beta-glucosidase [Chenopodium rubrum]
Unigene27306_CB2	22	76	2	5.52765	20.2859	0.508073	1.87574	Up	-3.443559805	Down	4.42e-09	1.98e-07	-	-	-	-
Unigene52183_CB2	267	922	38	240.983	884.034	34.6767	1.87517	Up	-2.796896605	Down	8.84e-94	3.88e-91	GO:0005576//extracellular region;GO:0005618//cell wall	GO:0015926//glucosidase activity	GO:0044238//primary metabolic process;GO:0003006//reproductive developmental process	gi|32481073|gb|AAP83934.1|/2.64372e-25/auxin-induced beta-glucosidase [Chenopodium rubrum]
Unigene14215_CB2	528	1822	91	45.9853	168.576	8.01317	1.87415	Up	-2.520727666	Down	2.46e-183	1.28e-180	GO:0016020//membrane;GO:0016020//membrane	GO:0004871//signal transducer activity;GO:0016301//kinase activity;GO:0032559//adenyl ribonucleotide binding;GO:0004871//signal transducer activity;GO:0016301//kinase activity;GO:0032559//adenyl ribonucleotide binding	GO:0006464//protein modification process;GO:0006464//protein modification process	gi|297739262|emb|CBI28913.3|/1.25503e-143/unnamed protein product [Vitis vinifera]
Unigene45961_CB2	56	193	12	53.2192	194.85	11.5303	1.87234	Up	-2.206520608	Down	7.1e-21	1.05e-18	GO:0031224//intrinsic to membrane;GO:0031090//organelle membrane;GO:0043231//intracellular membrane-bounded organelle	-	GO:0006810//transport	gi|145572859|gb|AAT65835.2|/3.0589e-13/tonoplast intrinsic protein gamma [Salicornia herbacea]
Unigene222_CB2	56	193	9	9.36569	34.2903	1.52185	1.87234	Up	-2.621558107	Down	7.1e-21	1.04e-18	-	-	-	gi|297741575|emb|CBI32707.3|/3.10705e-35/unnamed protein product [Vitis vinifera]
Unigene10427_CB2	72	248	20	13.8478	50.6715	3.88918	1.87151	Up	-1.832125093	Down	2.25e-26	4e-24	-	-	-	-
Unigene28804_CB2	77	260	7	82.384	295.52	7.5723	1.84282	Up	-3.443559805	Down	4.94e-27	8.98e-25	-	-	-	gi|15450373|gb|AAK96480.1|/1.14579e-07/AT4g32480/F8B4_180 [Arabidopsis thaliana]
Unigene838_CB2	151	509	39	77.4454	277.331	20.2237	1.84036	Up	-1.937130707	Down	2.82e-51	8.56e-49	-	-	-	-
Unigene17421_CB2	23	77	3	11.7963	41.9538	1.55567	1.83047	Up	-2.922727642	Down	6.29e-09	2.76e-07	-	-	-	-
Unigene30473_CB2	70	234	9	74.4018	264.219	9.67177	1.82832	Up	-2.943486202	Down	3.08e-24	5.12e-22	GO:0043234//protein complex;GO:0031410//cytoplasmic vesicle;GO:0043234//protein complex;GO:0031410//cytoplasmic vesicle	GO:0030246//carbohydrate binding;GO:0043167//ion binding;GO:0015925;GO:0030246//carbohydrate binding;GO:0043167//ion binding;GO:0015925	GO:0044238//primary metabolic process;GO:0044238//primary metabolic process	gi|61162206|dbj|BAD91084.1|/3.10585e-21/beta-D-galactosidase [Pyrus pyrifolia]
Unigene101175_CB2	62	206	13	27.8239	98.21	5.89858	1.81954	Up	-2.237884779	Down	2.18e-21	3.31e-19	GO:0043231//intracellular membrane-bounded organelle;GO:0031410//cytoplasmic vesicle	GO:0005488//binding;GO:0016301//kinase activity	-	gi|296088901|emb|CBI38450.3|/2.88362e-40/unnamed protein product [Vitis vinifera]
Unigene20362_CB2	149	495	49	75.2255	265.489	25.0123	1.81936	Up	-1.588586863	Down	3.71e-49	1.09e-46	GO:0005576//extracellular region;GO:0030312//external encapsulating structure;GO:0005576//extracellular region;GO:0030312//external encapsulating structure	GO:0005506//iron ion binding;GO:0003824//catalytic activity;GO:0016209//antioxidant activity;GO:0005506//iron ion binding;GO:0003824//catalytic activity;GO:0016209//antioxidant activity	GO:0008152//metabolic process;GO:0006950//response to stress;GO:0008152//metabolic process;GO:0006950//response to stress	gi|28400794|emb|CAD67477.1|/3.01432e-37/peroxidase [Asparagus officinalis]
Unigene78652_CB2	112	371	52	77.327	272.113	36.299	1.81516	Up	-1.09104339	Down	3.8e-37	8.97e-35	GO:0005840//ribosome;GO:0043231//intracellular membrane-bounded organelle	GO:0046914//transition metal ion binding;GO:0003824//catalytic activity	GO:0006551//leucine metabolic process	gi|255567518|ref|XP_002524738.1|/2.53702e-15/acetyl-CoA carboxylase, putative [Ricinus communis]
Unigene108835_CB2	69	226	21	20.6054	71.6972	6.34058	1.7989	Up	-1.700335221	Down	5.62e-23	9.03e-21	-	-	-	-
Unigene62043_CB2	197	637	80	162.382	557.795	66.6716	1.78034	Up	-1.284251911	Down	5.86e-61	2.02e-58	-	-	-	-
Unigene22870_CB2	66	212	18	19.8934	67.8832	5.48548	1.77077	Up	-1.858597304	Down	3.26e-21	4.91e-19	GO:0005777//peroxisome;GO:0005777//peroxisome	GO:0016747//transferase activity, transferring acyl groups other than amino-acyl groups;GO:0046912//transferase activity, transferring acyl groups, acyl groups converted into alkyl on transfer;GO:0016747//transferase activity, transferring acyl groups other than amino-acyl groups;GO:0046912//transferase activity, transferring acyl groups, acyl groups converted into alkyl on transfer	GO:0009060//aerobic respiration;GO:0044262//cellular carbohydrate metabolic process;GO:0009060//aerobic respiration;GO:0044262//cellular carbohydrate metabolic process	gi|310697396|gb|ADP06653.1|/2.4827e-66/malate synthase [Cucurbita maxima]
Unigene8413_CB2	142	456	65	94.7986	323.4	43.8738	1.77038	Up	-1.111507493	Down	8.58e-44	2.33e-41	-	GO:0016491//oxidoreductase activity;GO:0016491//oxidoreductase activity	-	gi|297738495|emb|CBI27740.3|/7.81259e-17/unnamed protein product [Vitis vinifera]
Unigene97622_CB2	430	1354	111	215.078	719.461	56.1342	1.74206	Up	-1.93790517	Down	9.22e-124	4.38e-121	-	GO:0005488//binding;GO:0015925	GO:0008152//metabolic process	gi|18328|emb|CAA40459.1|/2.15283e-35/CARSR12 [Dianthus caryophyllus]
Unigene106358_CB2	34	107	4	12.1526	40.629	1.44553	1.74124	Up	-3.071591028	Down	3.48e-11	2.07e-09	-	-	-	-
Unigene111850_CB2	124	390	33	21.403	71.5122	5.75897	1.74037	Up	-1.893930378	Down	7.66e-37	1.79e-34	-	-	-	-
Unigene53642_CB2	84	264	26	74.5653	248.957	23.3351	1.73932	Up	-1.676005891	Down	1.96e-25	3.39e-23	GO:0005576//extracellular region;GO:0030312//external encapsulating structure	GO:0005488//binding;GO:0015925	GO:0008152//metabolic process	gi|18328|emb|CAA40459.1|/2.39511e-10/CARSR12 [Dianthus caryophyllus]
Unigene32741_CB2	50	157	13	52.1156	173.844	13.6999	1.73801	Up	-1.927544658	Down	1.02e-15	1.16e-13	-	GO:0046914//transition metal ion binding;GO:0046914//transition metal ion binding	-	gi|255556848|ref|XP_002519457.1|/2.21935e-19/zinc finger protein, putative [Ricinus communis]
Unigene83227_CB2	135	423	2	87.945	292.738	1.3173	1.73494	Up	-6.060943784	Down	1.18e-39	2.95e-37	-	-	-	-
Unigene14758_CB2	299	930	65	120.765	399.038	26.5436	1.72433	Up	-2.185762048	Down	2.17e-84	9.14e-82	GO:0030312//external encapsulating structure;GO:0043234//protein complex;GO:0030312//external encapsulating structure;GO:0043234//protein complex	GO:0030246//carbohydrate binding;GO:0043167//ion binding;GO:0015925;GO:0030246//carbohydrate binding;GO:0043167//ion binding;GO:0015925	GO:0044238//primary metabolic process;GO:0044238//primary metabolic process	gi|18328|emb|CAA40459.1|/6.29352e-67/CARSR12 [Dianthus caryophyllus]
Unigene46380_CB2	100	310	43	94.4785	311.141	41.0752	1.71951	Up	-1.201719622	Down	3.82e-29	7.47e-27	-	-	-	-
Unigene71475_CB2	350	1083	151	263.002	864.532	114.722	1.71685	Up	-1.196934559	Down	2.21e-97	9.76e-95	-	GO:0016645//oxidoreductase activity, acting on the CH-NH group of donors	GO:0006560//proline metabolic process;GO:0006536//glutamate metabolic process	gi|118430824|gb|ABK91948.1|/1.04281e-21/proline dehydrogenase [Actinidia deliciosa]
Unigene23160_CB2	54	167	12	28.2335	92.7575	6.34351	1.71606	Up	-2.154053188	Down	2.34e-16	2.78e-14	-	GO:0048037//cofactor binding;GO:0008483//transaminase activity;GO:0048037//cofactor binding;GO:0008483//transaminase activity	-	gi|255580991|ref|XP_002531313.1|/4.73086e-14/alanine-glyoxylate aminotransferase, putative [Ricinus communis]
Unigene90319_CB2	39	120	3	22.7465	74.352	1.76908	1.70873	Up	-3.684567905	Down	4.33e-12	2.86e-10	-	-	-	-
Unigene30784_CB2	107	329	50	113.728	371.487	53.732	1.70772	Up	-1.081738983	Down	1.5e-30	3.01e-28	-	-	-	-
Unigene9073_CB2	164	503	73	74.6353	243.182	33.5893	1.7041	Up	-1.151855632	Down	1.05e-45	2.89e-43	GO:0031224//intrinsic to membrane;GO:0043231//intracellular membrane-bounded organelle;GO:0031224//intrinsic to membrane;GO:0043231//intracellular membrane-bounded organelle	GO:0005249//voltage-gated potassium channel activity;GO:0005221//intracellular cyclic nucleotide activated cation channel activity;GO:0005515//protein binding;GO:0000166//nucleotide binding;GO:0005249//voltage-gated potassium channel activity;GO:0005221//intracellular cyclic nucleotide activated cation channel activity;GO:0005515//protein binding;GO:0000166//nucleotide binding	GO:0006810//transport;GO:0023033;GO:0033554//cellular response to stress;GO:0006810//transport;GO:0023033;GO:0033554//cellular response to stress	gi|255584317|ref|XP_002532894.1|/1.87141e-47/Cyclic nucleotide-gated ion channel, putative [Ricinus communis]
Unigene92768_CB2	30	92	5	16.7129	54.4479	2.8163	1.70391	Up	-2.569090687	Down	1.49e-09	7.15e-08	-	-	-	gi|118488559|gb|ABK96092.1|/2.6524e-09/unknown [Populus trichocarpa]
Unigene51667_CB2	150	460	41	136.145	443.536	37.6245	1.70391	Up	-1.855394872	Down	6.16e-42	1.62e-39	-	-	-	-
Unigene16410_CB2	95	291	37	32.8652	106.947	12.9417	1.70226	Up	-1.344530429	Down	4.34e-27	7.93e-25	-	-	-	-
Unigene8489_CB2	82	251	14	19.3964	63.0731	3.34822	1.70123	Up	-2.534325269	Down	1.46e-23	2.4e-21	-	-	GO:0000904//cell morphogenesis involved in differentiation;GO:0000904//cell morphogenesis involved in differentiation	gi|255553969|ref|XP_002518025.1|/1.8928e-66/Gibberellin receptor GID1, putative [Ricinus communis]
Unigene110595_CB2	240	734	77	57.8716	188.024	18.7725	1.69999	Up	-1.624232241	Down	1.1e-65	4.01e-63	-	GO:0004091//carboxylesterase activity	GO:0006007//glucose catabolic process	gi|255541996|ref|XP_002512062.1|/3.00649e-69/6-phosphogluconolactonase, putative [Ricinus communis]
Unigene15961_CB2	228	696	17	124.443	403.561	9.38132	1.69729	Up	-3.729555359	Down	3.07e-62	1.08e-59	-	-	-	-
Unigene81449_CB2	366	1106	94	244.34	784.388	63.4482	1.68268	Up	-1.945239173	Down	1.15e-96	5.07e-94	GO:0005618//cell wall	GO:0030246//carbohydrate binding;GO:0043167//ion binding;GO:0015925	GO:0044238//primary metabolic process;GO:0006950//response to stress	gi|14970839|emb|CAC44500.1|/1.36949e-37/beta-galactosidase [Fragaria x ananassa]
Unigene6332_CB2	158	477	46	67.1742	215.44	19.7734	1.68131	Up	-1.764346979	Down	1.22e-42	3.26e-40	-	-	-	-
Unigene43299_CB2	55	166	22	53.2078	170.601	21.5186	1.68092	Up	-1.306056281	Down	7.66e-16	8.83e-14	GO:0030312//external encapsulating structure	GO:0043167//ion binding;GO:0015925	GO:0044238//primary metabolic process	gi|18328|emb|CAA40459.1|/4.12724e-26/CARSR12 [Dianthus caryophyllus]
Unigene15756_CB2	66	199	3	25.1482	80.5524	1.15575	1.67947	Up	-4.443559805	Down	1.12e-18	1.49e-16	-	-	-	-
Unigene22132_CB2	130	391	4	58.8307	187.975	1.8302	1.6759	Up	-5.006496	Down	4.26e-35	9.58e-33	-	-	-	gi|297735994|emb|CBI23968.3|/1.82527e-18/unnamed protein product [Vitis vinifera]
Unigene47271_CB2	45	135	6	42.2681	134.709	5.6981	1.6722	Up	-2.891018782	Down	4.59e-13	3.56e-11	-	-	-	-
Unigene108296_CB2	66	198	22	20.6245	65.7303	6.95087	1.6722	Up	-1.569090687	Down	1.74e-18	2.3e-16	-	GO:0016616//oxidoreductase activity, acting on the CH-OH group of donors, NAD or NADP as acceptor;GO:0046914//transition metal ion binding	GO:0008152//metabolic process	gi|296082656|emb|CBI21661.3|/1.72392e-21/unnamed protein product [Vitis vinifera]
Unigene53402_CB2	827	2471	278	738.169	2343.07	250.884	1.66638	Up	-1.556930633	Down	1.17e-210	6.19e-208	-	-	-	-
Unigene19885_CB2	62	185	16	17.8231	56.4972	4.6504	1.66443	Up	-1.938324497	Down	2.89e-17	3.61e-15	GO:0005618//cell wall;GO:0005618//cell wall	GO:0016787//hydrolase activity;GO:0016787//hydrolase activity	GO:0044238//primary metabolic process;GO:0044238//primary metabolic process	gi|257286215|dbj|BAI23204.1|/1.03987e-68/acetylcholinesterase [Salicornia europaea]
Unigene99626_CB2	229	678	79	108.178	340.247	37.7318	1.65318	Up	-1.519551226	Down	1.68e-58	5.71e-56	-	-	-	gi|116831533|gb|ABK28719.1|/2.68866e-09/unknown [Arabidopsis thaliana]
Unigene103951_CB2	146	431	35	58.9688	184.93	14.2927	1.64896	Up	-2.044669729	Down	1.13e-37	2.69e-35	-	-	-	-
Unigene28170_CB2	82	242	22	88.3185	276.895	23.9573	1.64855	Up	-1.882248573	Down	7.67e-22	1.18e-19	GO:0031980//mitochondrial lumen;GO:0031980//mitochondrial lumen	GO:0003995//acyl-CoA dehydrogenase activity;GO:0032559//adenyl ribonucleotide binding;GO:0003995//acyl-CoA dehydrogenase activity;GO:0032559//adenyl ribonucleotide binding	GO:0008152//metabolic process;GO:0008152//metabolic process	gi|297746230|emb|CBI16286.3|/5.85737e-20/unnamed protein product [Vitis vinifera]
Unigene20389_CB2	53	156	19	24.7474	77.3819	8.96984	1.64472	Up	-1.464121128	Down	1.46e-14	1.52e-12	-	-	-	-
Unigene48287_CB2	101	297	27	94.3201	294.647	25.4932	1.64335	Up	-1.887452167	Down	2.43e-26	4.31e-24	GO:0043231//intracellular membrane-bounded organelle;GO:0016020//membrane	GO:0005249//voltage-gated potassium channel activity;GO:0005221//intracellular cyclic nucleotide activated cation channel activity;GO:0005515//protein binding	GO:0006810//transport;GO:0023033;GO:0033554//cellular response to stress	gi|60459560|gb|AAX18166.2|/1.91032e-15/CNGC2 [Gossypium hirsutum]
Unigene25385_CB2	25	73	0	7.81229	24.2339	0.001	1.63321	Up	-12.93153037	Down	1.8e-07	6.16e-06	-	-	-	gi|255574712|ref|XP_002528264.1|/1.02101e-42/conserved hypothetical protein [Ricinus communis]
Unigene26504_CB2	237	691	14	49.0888	152.046	2.93184	1.63104	Up	-4.065516513	Down	1.77e-58	5.99e-56	-	-	-	-
Unigene94324_CB2	156	452	48	84.2912	259.453	26.2227	1.62202	Up	-1.684567905	Down	1.52e-38	3.72e-36	-	-	-	-
Unigene78359_CB2	417	1207	157	289.141	889.083	110.065	1.62055	Up	-1.393411011	Down	7.02e-100	3.2e-97	-	-	-	gi|297735218|emb|CBI17580.3|/4.05041e-13/unnamed protein product [Vitis vinifera]
Unigene11763_CB2	70	202	14	37.9499	116.339	7.67395	1.61617	Up	-2.306056281	Down	5.28e-18	6.85e-16	-	GO:0046914//transition metal ion binding	-	gi|4105798|gb|AAD02556.1|/1.64795e-14/PGPD14 [Petunia x hybrida]
Unigene111788_CB2	57	164	21	10.0863	30.8293	3.75712	1.6119	Up	-1.424700778	Down	7.67e-15	8.27e-13	-	-	-	-
Unigene109605_CB2	492	1409	86	136.107	414.085	24.0543	1.60518	Up	-2.500377937	Down	1.04e-114	4.84e-112	-	-	-	-
Unigene66038_CB2	158	452	16	125.745	382.15	12.8745	1.60364	Up	-3.287908935	Down	6.1e-38	1.46e-35	-	-	-	-
Unigene104730_CB2	113	322	20	43.9906	133.168	7.87207	1.59798	Up	-2.482379054	Down	2.31e-27	4.29e-25	-	-	-	-
Unigene7599_CB2	540	1536	263	231.41	699.264	113.952	1.59539	Up	-1.022024794	Down	8.65e-124	4.13e-121	-	-	-	-
Unigene26312_CB2	114	324	49	19.387	58.5346	8.42518	1.5942	Up	-1.202308357	Down	1.96e-27	3.65e-25	-	GO:0001071	GO:0009987//cellular process;GO:0009725//response to hormone stimulus;GO:0048229//gametophyte development;GO:0003006//reproductive developmental process;GO:0010467//gene expression	gi|297737772|emb|CBI26973.3|/1.34992e-43/unnamed protein product [Vitis vinifera]
Unigene87492_CB2	71	201	5	43.4494	130.672	3.09366	1.58855	Up	-3.811947211	Down	1.62e-17	2.04e-15	-	-	-	-
Unigene105649_CB2	74	209	13	27.4835	82.4609	4.88159	1.58515	Up	-2.493141834	Down	4.2e-18	5.49e-16	GO:0043231//intracellular membrane-bounded organelle	GO:0001071	GO:0010468//regulation of gene expression;GO:0009725//response to hormone stimulus	gi|255540091|ref|XP_002511110.1|/1.14577e-28/DNA binding protein, putative [Ricinus communis]
Unigene109704_CB2	293	821	117	79.9604	238.02	32.2828	1.57372	Up	-1.308520321	Down	9.77e-66	3.57e-63	GO:0031224//intrinsic to membrane;GO:0043231//intracellular membrane-bounded organelle	GO:0005249//voltage-gated potassium channel activity;GO:0005221//intracellular cyclic nucleotide activated cation channel activity;GO:0005515//protein binding;GO:0000166//nucleotide binding	GO:0006810//transport;GO:0023033;GO:0033554//cellular response to stress	gi|312282005|dbj|BAJ33868.1|/4.86556e-83/unnamed protein product [Thellungiella halophila]
Unigene47872_CB2	99	277	19	92.4524	274.805	17.9397	1.57163	Up	-2.365557293	Down	3.16e-23	5.14e-21	GO:0005618//cell wall;GO:0031410//cytoplasmic vesicle	GO:0030246//carbohydrate binding;GO:0043167//ion binding;GO:0015925	GO:0006950//response to stress;GO:0044238//primary metabolic process	gi|308550950|gb|ADO34789.1|/2.40538e-26/beta-galactosidase STBG4 [Solanum lycopersicum]
Unigene91074_CB2	29	81	2	16.6733	49.4732	1.1626	1.56911	Up	-3.842109182	Down	9.12e-08	3.31e-06	GO:0005777//peroxisome	GO:0046912//transferase activity, transferring acyl groups, acyl groups converted into alkyl on transfer	GO:0009060//aerobic respiration;GO:0044262//cellular carbohydrate metabolic process	gi|126766|sp|P13244.1|MASY_BRANA/3.82353e-48/RecName: Full=Malate synthase, glyoxysomal
Unigene77921_CB2	97	270	21	67.548	199.741	14.7856	1.56414	Up	-2.191723606	Down	1.56e-22	2.48e-20	GO:0030312//external encapsulating structure;GO:0031410//cytoplasmic vesicle	-	-	gi|255581099|ref|XP_002531364.1|/4.77735e-30/Zeamatin precursor, putative [Ricinus communis]
Unigene30519_CB2	124	343	50	131.797	387.295	53.732	1.55511	Up	-1.294468307	Down	5.63e-28	1.06e-25	GO:0031224//intrinsic to membrane;GO:0043231//intracellular membrane-bounded organelle;GO:0031224//intrinsic to membrane;GO:0043231//intracellular membrane-bounded organelle	GO:0005249//voltage-gated potassium channel activity;GO:0005221//intracellular cyclic nucleotide activated cation channel activity;GO:0005515//protein binding;GO:0000166//nucleotide binding;GO:0005249//voltage-gated potassium channel activity;GO:0005221//intracellular cyclic nucleotide activated cation channel activity;GO:0005515//protein binding;GO:0000166//nucleotide binding	GO:0006810//transport;GO:0023033;GO:0033554//cellular response to stress;GO:0006810//transport;GO:0023033;GO:0033554//cellular response to stress	gi|312282005|dbj|BAJ33868.1|/2.54664e-15/unnamed protein product [Thellungiella halophila]
Unigene99832_CB2	63	174	8	29.5877	86.8124	3.79873	1.5529	Up	-2.96140811	Down	6.56e-15	7.09e-13	-	-	-	-
Unigene45300_CB2	142	392	20	135.747	398.098	19.3308	1.5522	Up	-2.811947211	Down	1.16e-31	2.4e-29	-	-	-	-
Unigene23172_CB2	101	278	17	43.6294	127.575	7.42479	1.54797	Up	-2.554876828	Down	7.92e-23	1.27e-20	-	GO:0046914//transition metal ion binding;GO:0046914//transition metal ion binding	-	gi|255565455|ref|XP_002523718.1|/5.0351e-16/zinc finger protein, putative [Ricinus communis]
Unigene105624_CB2	87	239	17	32.3861	94.5147	6.39832	1.54516	Up	-2.339608841	Down	8.61e-20	1.21e-17	-	-	-	-
Unigene14852_CB2	85	233	41	28.9714	84.3662	14.129	1.54204	Up	-1.035967118	Down	2.8e-19	3.85e-17	-	GO:0016616//oxidoreductase activity, acting on the CH-OH group of donors, NAD or NADP as acceptor;GO:0046914//transition metal ion binding;GO:0016616//oxidoreductase activity, acting on the CH-OH group of donors, NAD or NADP as acceptor;GO:0046914//transition metal ion binding	GO:0008152//metabolic process;GO:0008152//metabolic process	gi|296082656|emb|CBI21661.3|/6.01052e-62/unnamed protein product [Vitis vinifera]
Unigene71386_CB2	54	148	18	40.767	118.697	13.7393	1.54181	Up	-1.569090687	Down	8.91e-13	6.52e-11	-	-	-	-
Unigene78749_CB2	153	419	63	105.634	307.319	43.9776	1.54066	Up	-1.264236106	Down	2.23e-33	4.84e-31	GO:0031410//cytoplasmic vesicle	GO:0046872//metal ion binding;GO:0003824//catalytic activity	-	gi|115435168|ref|NP_001042342.1|/1.75287e-24/Os01g0205900 [Oryza sativa Japonica Group]
Unigene70801_CB2	67	183	19	50.8188	147.456	14.5707	1.53685	Up	-1.802289864	Down	2.16e-15	2.42e-13	-	-	-	-
Unigene36403_CB2	44	120	9	44.9909	130.351	9.30449	1.5347	Up	-2.273634804	Down	1.46e-10	8.01e-09	-	-	-	-
Unigene36975_CB2	185	503	26	187.977	542.953	26.7106	1.53027	Up	-2.815069929	Down	2.32e-39	5.74e-37	GO:0005618//cell wall	GO:0015926//glucosidase activity	GO:0044238//primary metabolic process	gi|32481073|gb|AAP83934.1|/3.414e-20/auxin-induced beta-glucosidase [Chenopodium rubrum]
Unigene30139_CB2	148	402	48	157.307	453.914	51.5828	1.52884	Up	-1.608619051	Down	9.54e-32	1.97e-29	-	-	-	-
Unigene81417_CB2	258	699	55	172.24	495.739	37.124	1.52516	Up	-2.213995728	Down	8.89e-54	2.8e-51	GO:0030312//external encapsulating structure;GO:0043234//protein complex	GO:0030246//carbohydrate binding;GO:0043167//ion binding;GO:0015925	GO:0044238//primary metabolic process	gi|18328|emb|CAA40459.1|/1.79276e-29/CARSR12 [Dianthus caryophyllus]
Unigene43038_CB2	280	757	117	272.508	782.67	115.129	1.52211	Up	-1.243046484	Down	6.29e-58	2.11e-55	GO:0043231//intracellular membrane-bounded organelle;GO:0031461//cullin-RING ubiquitin ligase complex	GO:0005488//binding;GO:0019787//small conjugating protein ligase activity	GO:0043161//proteasomal ubiquitin-dependent protein catabolic process;GO:0032446//protein modification by small protein conjugation;GO:0009408//response to heat;GO:0048522//positive regulation of cellular process;GO:0009733//response to auxin stimulus;GO:0048527//lateral root development	gi|255644880|gb|ACU22940.1|/1.57662e-17/unknown [Glycine max]
Unigene94429_CB2	23	62	3	12.3861	35.47	1.63345	1.51788	Up	-2.922727642	Down	5.22e-06	0.000134866	GO:0044464//cell part	GO:0030554//adenyl nucleotide binding;GO:0016491//oxidoreductase activity;GO:0016832//aldehyde-lyase activity	GO:0044281	gi|297820352|ref|XP_002878059.1|/3.77282e-35/glucose-methanol-choline oxidoreductase family protein [Arabidopsis lyrata subsp. lyrata]
Unigene109296_CB2	82	221	20	23.406	67.0142	5.77192	1.51759	Up	-2.019752096	Down	5.68e-18	7.35e-16	-	-	-	-
Unigene37005_CB2	29	78	2	29.4666	84.1954	2.05466	1.51466	Up	-3.842109182	Down	3.25e-07	1.07e-05	-	-	-	-
Unigene82559_CB2	40	107	5	26.2696	74.6517	3.32003	1.50678	Up	-2.984128187	Down	2.4e-09	1.13e-07	-	-	-	gi|297596936|ref|NP_001043247.2|/1.9166e-07/Os01g0532300 [Oryza sativa Japonica Group]
Unigene50560_CB2	95	254	45	86.712	246.293	41.5285	1.50607	Up	-1.062130699	Down	3.22e-20	4.6e-18	-	-	-	-
Unigene43428_CB2	30	80	5	29.0224	82.2176	4.89058	1.50228	Up	-2.569090687	Down	2.71e-07	9.02e-06	-	-	-	-
Unigene66856_CB2	113	301	30	89.054	252.002	23.9042	1.50068	Up	-1.897416553	Down	1.47e-23	2.42e-21	-	-	-	-
Unigene103272_CB2	138	367	6	57.4614	162.34	2.52596	1.49835	Up	-4.507690143	Down	2.58e-28	4.95e-26	-	-	-	-
Unigene89859_CB2	35	93	4	20.562	58.0419	2.37593	1.49712	Up	-3.113411204	Down	3.12e-08	1.22e-06	-	GO:0001071	-	gi|9502369|gb|AAF88076.1|AC025417_4/5.08506e-08/T12C24.8 [Arabidopsis thaliana]
Unigene92430_CB2	20	53	2	11.2193	31.5845	1.13434	1.49323	Up	-3.306056281	Down	3.23e-05	0.000679674	-	-	-	-
Unigene102133_CB2	405	1073	148	175.89	495.049	64.9869	1.4929	Up	-1.436452919	Down	4.18e-79	1.68e-76	-	-	-	gi|255574982|ref|XP_002528397.1|/2.23928e-48/conserved hypothetical protein [Ricinus communis]
Unigene2399_CB2	51	135	12	21.0191	59.107	5.00037	1.49163	Up	-2.071591028	Down	2.77e-11	1.67e-09	-	GO:0016787//hydrolase activity	-	gi|82697959|gb|ABB89014.1|/2.61014e-20/CXE carboxylesterase [Actinidia arguta]
Unigene9358_CB2	109	288	40	68.2552	191.586	25.3249	1.48898	Up	-1.430384416	Down	2.3e-22	3.63e-20	GO:0043231//intracellular membrane-bounded organelle;GO:0043231//intracellular membrane-bounded organelle	GO:0005249//voltage-gated potassium channel activity;GO:0005221//intracellular cyclic nucleotide activated cation channel activity;GO:0005515//protein binding;GO:0000166//nucleotide binding;GO:0005249//voltage-gated potassium channel activity;GO:0005221//intracellular cyclic nucleotide activated cation channel activity;GO:0005515//protein binding;GO:0000166//nucleotide binding	GO:0006810//transport;GO:0023033;GO:0033554//cellular response to stress;GO:0006810//transport;GO:0023033;GO:0033554//cellular response to stress	gi|255584317|ref|XP_002532894.1|/5.14576e-21/Cyclic nucleotide-gated ion channel, putative [Ricinus communis]
Unigene90674_CB2	396	1046	98	229.308	643.456	57.3758	1.48855	Up	-1.998774963	Down	7.8e-77	3.1e-74	GO:0005618//cell wall	GO:0030246//carbohydrate binding;GO:0043167//ion binding;GO:0015925	GO:0044238//primary metabolic process;GO:0006950//response to stress	gi|3860420|emb|CAA09467.1|/7.74736e-41/exo galactanase [Lupinus angustifolius]
Unigene63041_CB2	249	654	106	204.203	569.774	87.8914	1.48039	Up	-1.216209664	Down	2.56e-48	7.39e-46	GO:0044464//cell part	-	-	gi|297735218|emb|CBI17580.3|/1.93554e-23/unnamed protein product [Vitis vinifera]
Unigene96835_CB2	40	105	12	20.3859	56.8488	6.18342	1.47956	Up	-1.721093781	Down	5.48e-09	2.42e-07	GO:0009532//plastid stroma	-	-	gi|294460946|gb|ADE76045.1|/6.76946e-21/unknown [Picea sitchensis]
Unigene104624_CB2	237	621	107	92.7102	258.067	42.3195	1.47695	Up	-1.131404449	Down	8.18e-46	2.27e-43	-	GO:0016832//aldehyde-lyase activity;GO:0046914//transition metal ion binding;GO:0016616//oxidoreductase activity, acting on the CH-OH group of donors, NAD or NADP as acceptor;GO:0048037//cofactor binding	GO:0006007//glucose catabolic process;GO:0009081//branched chain family amino acid metabolic process	gi|297734349|emb|CBI15596.3|/5.79485e-57/unnamed protein product [Vitis vinifera]
Unigene108055_CB2	421	1103	171	134.419	374.124	55.2017	1.47678	Up	-1.283952095	Down	5.45e-80	2.22e-77	-	-	-	gi|255574982|ref|XP_002528397.1|/6.73619e-28/conserved hypothetical protein [Ricinus communis]
Unigene93026_CB2	261	675	78	144.406	396.746	43.6334	1.45808	Up	-1.726631964	Down	9.81e-49	2.85e-46	-	-	-	gi|255552235|ref|XP_002517162.1|/6.10063e-14/basic 7S globulin 2 precursor small subunit, putative [Ricinus communis]
Unigene24573_CB2	65	167	18	15.863	43.2962	4.44142	1.44858	Up	-1.836570998	Down	4.19e-13	3.27e-11	-	-	-	-
Unigene2179_CB2	30	77	6	17.4973	47.7092	3.53817	1.44714	Up	-2.306056281	Down	9.31e-07	2.79e-05	-	-	GO:0019725//cellular homeostasis	gi|269315890|gb|ACZ37071.1|/2.49803e-31/thioredoxin h7 [Medicago truncatula]
Unigene14531_CB2	244	626	108	46.9848	128.057	21.0266	1.44652	Up	-1.159978022	Down	8.38e-45	2.29e-42	-	-	-	-
Unigene30869_CB2	85	217	17	90.3451	245.023	18.2689	1.4394	Up	-2.306056281	Down	1.9e-16	2.27e-14	-	-	-	-
Unigene32964_CB2	22	56	2	22.9308	62.008	2.10768	1.43516	Up	-3.443559805	Down	3.33e-05	0.000698337	-	-	-	-
Unigene112043_CB2	560	1423	242	87.7523	236.885	38.341	1.43268	Up	-1.194547966	Down	3.6e-98	1.61e-95	-	GO:0016832//aldehyde-lyase activity;GO:0046914//transition metal ion binding;GO:0016616//oxidoreductase activity, acting on the CH-OH group of donors, NAD or NADP as acceptor;GO:0048037//cofactor binding	GO:0006007//glucose catabolic process;GO:0009081//branched chain family amino acid metabolic process	gi|297734349|emb|CBI15596.3|/2.3604e-145/unnamed protein product [Vitis vinifera]
Unigene67716_CB2	41	104	6	32.1548	86.6477	4.75763	1.43013	Up	-2.75671769	Down	1.53e-08	6.33e-07	-	-	-	gi|111380168|gb|ABH09493.1|/1.73878e-16/RD22-like protein [Polygonum sibiricum]
Unigene36892_CB2	40	101	10	40.6436	109.022	10.2733	1.42352	Up	-1.984128187	Down	2.76e-08	1.09e-06	-	-	-	-
Unigene36548_CB2	46	116	4	47.0359	126.006	4.13533	1.42166	Up	-3.507690143	Down	2.66e-09	1.24e-07	-	-	-	-
Unigene36550_CB2	73	184	21	74.644	199.872	21.7105	1.42098	Up	-1.781635323	Down	6.32e-14	6.01e-12	-	-	-	-
Unigene27588_CB2	377	950	87	64.2484	171.991	14.9906	1.4206	Up	-2.099605404	Down	2.49e-65	9.04e-63	-	-	-	-
Unigene75804_CB2	299	753	120	213.743	571.844	86.7321	1.41975	Up	-1.301239265	Down	4.2e-52	1.3e-49	-	-	-	gi|296082037|emb|CBI21042.3|/1.03079e-29/unnamed protein product [Vitis vinifera]
Unigene76921_CB2	90	226	23	63.4945	169.381	16.4059	1.41557	Up	-1.952419327	Down	1.11e-16	1.34e-14	-	-	-	gi|255545744|ref|XP_002513932.1|/6.07146e-09/protein binding protein, putative [Ricinus communis]
Unigene96474_CB2	30	75	2	15.4355	40.9942	1.04042	1.40917	Up	-3.891018782	Down	2.09e-06	5.86e-05	-	GO:0016830//carbon-carbon lyase activity	-	gi|255539591|ref|XP_002510860.1|/2.75772e-22/glucose-methanol-choline (gmc) oxidoreductase, putative [Ricinus communis]
Unigene3923_CB2	105	262	43	47.6506	126.311	19.7299	1.40642	Up	-1.27210895	Down	6.27e-19	8.47e-17	-	GO:0003824//catalytic activity	GO:0019941//modification-dependent protein catabolic process	gi|255555596|ref|XP_002518834.1|/1.38787e-42/ubiquitin-protein ligase, putative [Ricinus communis]
Unigene101277_CB2	87	217	10	38.9351	103.168	4.5248	1.40585	Up	-3.105143588	Down	6.32e-16	7.32e-14	-	-	-	-
Unigene28526_CB2	47	117	7	50.6216	133.871	7.62279	1.40302	Up	-2.731362116	Down	3.27e-09	1.5e-07	-	-	-	gi|255642582|gb|ACU21554.1|/5.68978e-15/unknown [Glycine max]
Unigene20782_CB2	397	985	182	193.189	509.201	89.5448	1.39823	Up	-1.109328744	Down	4.2e-66	1.55e-63	-	-	-	gi|15239401|ref|NP_197918.1|/2.24151e-12/unknown protein [Arabidopsis thaliana]
Unigene65230_CB2	152	377	74	121.569	320.318	59.8394	1.39773	Up	-1.022602334	Down	2.53e-26	4.49e-24	-	-	-	gi|255547748|ref|XP_002514931.1|/8.38381e-11/Protein AFR, putative [Ricinus communis]
Unigene15109_CB2	178	439	32	54.9854	144.064	9.99437	1.38958	Up	-2.459861618	Down	3.93e-30	7.83e-28	-	GO:0046914//transition metal ion binding;GO:0046914//transition metal ion binding	-	gi|255556848|ref|XP_002519457.1|/3.23319e-39/zinc finger protein, putative [Ricinus communis]
Unigene22063_CB2	160	394	68	61.2543	160.241	26.3211	1.38736	Up	-1.21859344	Down	3.8e-27	6.96e-25	GO:0043231//intracellular membrane-bounded organelle;GO:0043231//intracellular membrane-bounded organelle	-	-	gi|255570661|ref|XP_002526285.1|/1.73456e-32/catalytic, putative [Ricinus communis]
Unigene7230_CB2	48	118	7	27.4993	71.8165	4.05467	1.38492	Up	-2.761735765	Down	3.99e-09	1.8e-07	-	-	-	-
Unigene109723_CB2	164	403	64	44.6805	116.638	17.6292	1.38432	Up	-1.341680191	Down	1.21e-27	2.26e-25	-	GO:0003824//catalytic activity	GO:0008152//metabolic process	gi|297850224|ref|XP_002892993.1|/9.58423e-47/ketose-bisphosphate aldolase class-II family protein [Arabidopsis lyrata subsp. lyrata]
Unigene35763_CB2	66	162	10	67.4863	175.974	10.3383	1.3827	Up	-2.706594211	Down	5.49e-12	3.59e-10	-	-	-	-
Unigene111626_CB2	60	147	21	11.2584	29.3025	3.98403	1.38002	Up	-1.498701359	Down	5.59e-11	3.24e-09	-	-	-	-
Unigene70502_CB2	230	563	45	175.275	455.789	34.6724	1.37874	Up	-2.337765141	Down	9.58e-38	2.29e-35	GO:0031224//intrinsic to membrane	-	GO:0006810//transport	gi|145572859|gb|AAT65835.2|/2.49548e-15/tonoplast intrinsic protein gamma [Salicornia herbacea]
Unigene62789_CB2	38	93	5	31.1635	81.0229	4.14582	1.37847	Up	-2.910127605	Down	1.98e-07	6.75e-06	-	-	GO:0000904//cell morphogenesis involved in differentiation	gi|21618039|gb|AAM67089.1|/4.32194e-15/unknown [Arabidopsis thaliana]
Unigene37039_CB2	406	991	38	412.532	1069.71	39.0385	1.37465	Up	-3.40153659	Down	7.73e-65	2.8e-62	GO:0005576//extracellular region;GO:0005618//cell wall	GO:0004553//hydrolase activity, hydrolyzing O-glycosyl compounds	GO:0008152//metabolic process;GO:0003006//reproductive developmental process	gi|32481073|gb|AAP83934.1|/1.02793e-16/auxin-induced beta-glucosidase [Chenopodium rubrum]
Unigene9325_CB2	202	493	62	74.6791	193.623	23.1749	1.37447	Up	-1.688143359	Down	4.15e-33	8.92e-31	GO:0016020//membrane;GO:0016020//membrane	GO:0016616//oxidoreductase activity, acting on the CH-OH group of donors, NAD or NADP as acceptor;GO:0016616//oxidoreductase activity, acting on the CH-OH group of donors, NAD or NADP as acceptor	GO:0008152//metabolic process;GO:0006950//response to stress;GO:0008152//metabolic process;GO:0006950//response to stress	gi|225348627|gb|ACN87275.1|/2.70434e-41/short chain dehydrogenase/reductase [Nandina domestica]
Unigene38667_CB2	285	693	100	285.988	738.752	101.457	1.36913	Up	-1.495090106	Down	1.35e-45	3.7e-43	GO:0043231//intracellular membrane-bounded organelle	GO:0005488//binding	-	gi|302141965|emb|CBI19168.3|/5.43465e-18/unnamed protein product [Vitis vinifera]
Unigene94258_CB2	40	97	10	21.6131	55.679	5.46306	1.36523	Up	-1.984128187	Down	1.34e-07	4.69e-06	-	-	-	-
Unigene6203_CB2	120	291	47	56.3575	145.186	22.3175	1.36523	Up	-1.336429931	Down	5.32e-20	7.5e-18	-	GO:0046914//transition metal ion binding;GO:0016616//oxidoreductase activity, acting on the CH-OH group of donors, NAD or NADP as acceptor;GO:0048037//cofactor binding;GO:0016832//aldehyde-lyase activity;GO:0046914//transition metal ion binding;GO:0016616//oxidoreductase activity, acting on the CH-OH group of donors, NAD or NADP as acceptor;GO:0048037//cofactor binding;GO:0016832//aldehyde-lyase …	GO:0009081//branched chain family amino acid metabolic process;GO:0006007//glucose catabolic process;GO:0009081//branched chain family amino acid metabolic process;GO:0006007//glucose catabolic process	gi|297850224|ref|XP_002892993.1|/2.32011e-45/ketose-bisphosphate aldolase class-II family protein [Arabidopsis lyrata subsp. lyrata]
Unigene21679_CB2	48	116	8	24.6968	63.4044	4.16167	1.36026	Up	-2.569090687	Down	8.69e-09	3.73e-07	-	-	-	-
Unigene51664_CB2	592	1428	72	534.315	1369.2	65.7032	1.35757	Up	-3.023656551	Down	6.69e-91	2.9e-88	GO:0043231//intracellular membrane-bounded organelle	GO:0031406//carboxylic acid binding;GO:0004713//protein tyrosine kinase activity;GO:0032559//adenyl ribonucleotide binding	GO:0006464//protein modification process	gi|297744550|emb|CBI37812.3|/4.81798e-27/unnamed protein product [Vitis vinifera]
Unigene46616_CB2	692	1668	130	653.791	1674.14	124.181	1.35652	Up	-2.396388601	Down	9.74e-106	4.51e-103	GO:0043231//intracellular membrane-bounded organelle	GO:0031406//carboxylic acid binding;GO:0004713//protein tyrosine kinase activity;GO:0032559//adenyl ribonucleotide binding	GO:0006464//protein modification process	gi|255560441|ref|XP_002521235.1|/5.37448e-26/protein kinase, putative [Ricinus communis]
Unigene12817_CB2	54	130	11	16.973	43.4082	3.49572	1.35472	Up	-2.27958407	Down	1.24e-09	6e-08	-	-	-	-
Unigene57213_CB2	451	1081	64	387.568	986.868	55.607	1.34841	Up	-2.80111181	Down	1.46e-68	5.48e-66	-	GO:0031406//carboxylic acid binding;GO:0004713//protein tyrosine kinase activity;GO:0032559//adenyl ribonucleotide binding	GO:0006464//protein modification process	gi|18420244|ref|NP_568041.1|/2.90359e-16/protein kinase family protein [Arabidopsis thaliana]
Unigene8278_CB2	53	127	18	27.5324	70.0865	9.45408	1.348	Up	-1.54212364	Down	2.22e-09	1.04e-07	-	GO:0048037//cofactor binding;GO:0016616//oxidoreductase activity, acting on the CH-OH group of donors, NAD or NADP as acceptor;GO:0048037//cofactor binding;GO:0016616//oxidoreductase activity, acting on the CH-OH group of donors, NAD or NADP as acceptor	GO:0008152//metabolic process;GO:0008152//metabolic process	gi|148888525|gb|ABR15768.1|/1.97842e-28/phenylacetaldehyde reductase [Solanum lycopersicum]
Unigene51901_CB2	601	1440	48	542.439	1380.7	43.8021	1.34787	Up	-3.630386867	Down	1.15e-90	4.97e-88	GO:0030312//external encapsulating structure	GO:0030246//carbohydrate binding;GO:0043167//ion binding;GO:0015925	GO:0044238//primary metabolic process	gi|183238710|gb|ACC60981.1|/1.14676e-28/beta-galactosidase 1 precursor [Petunia x hybrida]
Unigene31193_CB2	51	122	11	53.8527	136.855	11.7438	1.34555	Up	-2.19712191	Down	4.82e-09	2.15e-07	GO:0043231//intracellular membrane-bounded organelle;GO:0031461//cullin-RING ubiquitin ligase complex;GO:0043231//intracellular membrane-bounded organelle;GO:0031461//cullin-RING ubiquitin ligase complex	-	GO:0009314//response to radiation;GO:0060918//auxin transport;GO:0032446//protein modification by small protein conjugation;GO:0009933//meristem structural organization;GO:0019941//modification-dependent protein catabolic process;GO:0006950//response to stress;GO:0009314//response to radiation;GO:0060918//auxin transport;GO:0032446//protein modification by small protein conjugation;GO:0009933//me…	gi|255575295|ref|XP_002528551.1|/1.18296e-12/F-box/leucine rich repeat protein, putative [Ricinus communis]
Unigene69708_CB2	366	875	164	280.238	711.732	126.96	1.34468	Up	-1.14227602	Down	1.32e-55	4.23e-53	-	-	-	gi|118488943|gb|ABK96280.1|/5.95344e-09/unknown [Populus trichocarpa x Populus deltoides]
Unigene98286_CB2	50	119	3	24.5529	62.0786	1.48947	1.3382	Up	-4.043021876	Down	8.6e-09	3.7e-07	-	-	-	-
Unigene39280_CB2	363	863	159	364.259	919.975	161.316	1.33663	Up	-1.175070969	Down	2.23e-54	7.06e-52	GO:0043231//intracellular membrane-bounded organelle;GO:0031461//cullin-RING ubiquitin ligase complex	GO:0005488//binding;GO:0019787//small conjugating protein ligase activity	GO:0043161//proteasomal ubiquitin-dependent protein catabolic process;GO:0032446//protein modification by small protein conjugation;GO:0009408//response to heat;GO:0048522//positive regulation of cellular process;GO:0009733//response to auxin stimulus;GO:0048527//lateral root development	gi|115441449|ref|NP_001045004.1|/3.28945e-23/Os01g0881900 [Oryza sativa Japonica Group]
Unigene21358_CB2	122	290	18	26.9264	67.9952	4.01669	1.33641	Up	-2.744940523	Down	2.41e-19	3.32e-17	-	-	-	-
Unigene79509_CB2	263	625	35	180.042	454.526	24.225	1.33603	Up	-2.893764159	Down	7.87e-40	1.98e-37	-	-	-	-
Unigene24455_CB2	104	246	49	19.5373	49.0939	9.30689	1.32932	Up	-1.069858061	Down	1.63e-16	1.95e-14	-	GO:0004497//monooxygenase activity;GO:0005506//iron ion binding	-	gi|302142621|emb|CBI19824.3|/6.07566e-69/unnamed protein product [Vitis vinifera]
Unigene23168_CB2	177	418	66	83.1273	208.549	31.3395	1.32699	Up	-1.407339617	Down	6.46e-27	1.17e-24	GO:0009536//plastid;GO:0009536//plastid	GO:0046872//metal ion binding;GO:0016778;GO:0032559//adenyl ribonucleotide binding;GO:0046872//metal ion binding;GO:0016778;GO:0032559//adenyl ribonucleotide binding	GO:0009124//nucleoside monophosphate biosynthetic process;GO:0009124//nucleoside monophosphate biosynthetic process	gi|62286955|sp|Q9XG99.1|KPRS2_SPIOL/2.2629e-16/RecName: Full=Ribose-phosphate pyrophosphokinase 2, chloroplastic; AltName: Full=Phosphoribosyl pyrophosphate synthase 2; Flags: Precursor
Unigene16150_CB2	50	118	19	21.0912	52.8779	8.1033	1.32603	Up	-1.380056863	Down	1.26e-08	5.27e-07	-	GO:0046914//transition metal ion binding;GO:0016702//oxidoreductase activity, acting on single donors with incorporation of molecular oxygen, incorporation of two atoms of oxygen;GO:0046914//transition metal ion binding;GO:0016702//oxidoreductase activity, acting on single donors with incorporation of molecular oxygen, incorporation of two atoms of oxygen	GO:0006633//fatty acid biosynthetic process;GO:0048527//lateral root development;GO:0006633//fatty acid biosynthetic process;GO:0048527//lateral root development	gi|255551451|ref|XP_002516771.1|/1.21261e-54/lipoxygenase, putative [Ricinus communis]
Unigene37531_CB2	161	378	66	162.568	405.474	67.38	1.31857	Up	-1.270650945	Down	2.87e-24	4.79e-22	-	-	-	gi|255647311|gb|ACU24122.1|/4.77204e-06/unknown [Glycine max]
Unigene25670_CB2	61	143	6	18.2164	45.3659	1.81159	1.31637	Up	-3.329903023	Down	4.56e-10	2.34e-08	-	-	-	-
Unigene45456_CB2	73	171	34	69.375	172.639	32.6691	1.31527	Up	-1.086489904	Down	9.42e-12	5.96e-10	-	GO:0016616//oxidoreductase activity, acting on the CH-OH group of donors, NAD or NADP as acceptor;GO:0046914//transition metal ion binding	GO:0008152//metabolic process	gi|222424536|dbj|BAH20223.1|/1.20009e-17/AT5G51970 [Arabidopsis thaliana]
Unigene20033_CB2	38	89	9	19.7402	49.1157	4.72704	1.31505	Up	-2.062130699	Down	9.28e-07	2.78e-05	-	-	GO:0009725//response to hormone stimulus;GO:0009725//response to hormone stimulus	gi|5262796|emb|CAB45901.1|/1.47405e-07/putative protein [Arabidopsis thaliana]
Unigene55293_CB2	313	733	139	274.825	683.718	123.397	1.31489	Up	-1.155205961	Down	2.49e-45	6.82e-43	-	-	-	gi|255558466|ref|XP_002520258.1|/9.39034e-07/F-box/LRR-repeat protein, putative [Ricinus communis]
Unigene5019_CB2	68	159	17	48.8265	121.285	12.3417	1.31266	Up	-1.984128187	Down	5.36e-11	3.11e-09	GO:0043231//intracellular membrane-bounded organelle;GO:0043231//intracellular membrane-bounded organelle	GO:0003676//nucleic acid binding;GO:0046914//transition metal ion binding;GO:0001071;GO:0003676//nucleic acid binding;GO:0046914//transition metal ion binding;GO:0001071	GO:0023033;GO:0010468//regulation of gene expression;GO:0010260//organ senescence;GO:0023033;GO:0010468//regulation of gene expression;GO:0010260//organ senescence	gi|297738723|emb|CBI27968.3|/6.86074e-42/unnamed protein product [Vitis vinifera]
Unigene89773_CB2	39	91	3	22.9119	56.7937	1.78195	1.30963	Up	-3.684567905	Down	7.58e-07	2.31e-05	-	-	-	-
Unigene75703_CB2	149	347	38	106.514	263.519	27.4652	1.30686	Up	-1.955369194	Down	4.03e-22	6.29e-20	-	GO:0048037//cofactor binding;GO:0016857//racemase and epimerase activity, acting on carbohydrates and derivatives	GO:0008152//metabolic process	gi|218117843|dbj|BAH03299.1|/2.53303e-36/GDP-D-mannose-3',5'-epimerase [Prunus persica]
Unigene33860_CB2	156	363	20	162.601	401.944	21.0768	1.30566	Up	-2.947602311	Down	4.87e-23	7.85e-21	GO:0031012//extracellular matrix;GO:0030312//external encapsulating structure;GO:0031012//extracellular matrix;GO:0030312//external encapsulating structure	GO:0015926//glucosidase activity;GO:0015926//glucosidase activity	GO:0000272//polysaccharide catabolic process;GO:0000272//polysaccharide catabolic process	gi|32481073|gb|AAP83934.1|/6.02986e-25/auxin-induced beta-glucosidase [Chenopodium rubrum]
Unigene50256_CB2	310	717	93	284.563	699.194	86.3132	1.29695	Up	-1.721093781	Down	1.77e-43	4.79e-41	-	-	-	-
Unigene93769_CB2	32	74	2	17.6446	43.3466	1.11499	1.29669	Up	-3.984128187	Down	9.79e-06	0.000235875	-	-	-	-
Unigene99031_CB2	75	173	3	36.0621	88.3686	1.45844	1.29305	Up	-4.627984376	Down	1.33e-11	8.3e-10	-	-	-	gi|225461564|ref|XP_002282834.1|/6.24159e-06/PREDICTED: hypothetical protein [Vitis vinifera]
Unigene90559_CB2	273	629	21	158.652	388.326	12.339	1.2914	Up	-3.684567905	Down	4.17e-38	1e-35	-	-	-	gi|255642582|gb|ACU21554.1|/1.61917e-30/unknown [Glycine max]
Unigene101343_CB2	473	1088	205	211.097	515.836	92.5022	1.28901	Up	-1.19034446	Down	1.82e-64	6.51e-62	-	-	-	gi|255552235|ref|XP_002517162.1|/4.61984e-17/basic 7S globulin 2 precursor small subunit, putative [Ricinus communis]
Unigene40580_CB2	107	246	42	106.054	259.023	42.089	1.28829	Up	-1.33327775	Down	8.36e-16	9.6e-14	-	-	-	-
Unigene39850_CB2	291	669	66	290.206	708.765	66.5481	1.28823	Up	-2.12460941	Down	2.83e-40	7.21e-38	-	-	-	-
Unigene79316_CB2	54	124	11	36.9667	90.178	7.61356	1.28655	Up	-2.27958407	Down	1.2e-08	5.03e-07	-	-	-	-
Unigene92510_CB2	152	349	70	84.9718	207.262	39.5646	1.2864	Up	-1.102772683	Down	9.71e-22	1.49e-19	-	-	-	-
Unigene105300_CB2	34	78	5	12.8641	31.3515	1.91271	1.28518	Up	-2.749662933	Down	6.5e-06	0.000163959	GO:0044464//cell part	GO:0016798//hydrolase activity, acting on glycosyl bonds;GO:0043167//ion binding	GO:0044238//primary metabolic process	gi|255575606|ref|XP_002528703.1|/1.76079e-69/hydrolase, hydrolyzing O-glycosyl compounds, putative [Ricinus communis]
Unigene11773_CB2	95	217	35	66.1553	160.532	24.6426	1.27894	Up	-1.424700778	Down	5.68e-14	5.44e-12	-	-	-	-
Unigene79443_CB2	307	701	31	210.163	509.797	21.4564	1.27842	Up	-3.292026722	Down	1.22e-41	3.18e-39	-	-	-	-
Unigene42226_CB2	411	938	55	402.427	975.686	54.4485	1.27769	Up	-2.885763057	Down	4.37e-55	1.39e-52	-	GO:0005488//binding;GO:0004672//protein kinase activity	GO:0008152//metabolic process	gi|255560441|ref|XP_002521235.1|/1.73804e-16/protein kinase, putative [Ricinus communis]
Unigene96259_CB2	71	162	26	36.7649	89.1152	13.6121	1.27734	Up	-1.433435588	Down	8.97e-11	5.03e-09	-	-	GO:0006350//transcription	gi|224113331|ref|XP_002316459.1|/4.13043e-10/AP2 domain-containing transcription factor [Populus trichocarpa]
Unigene22513_CB2	72	164	19	28.6507	69.328	7.64424	1.27487	Up	-1.906125675	Down	7.34e-11	4.17e-09	-	-	-	gi|255538364|ref|XP_002510247.1|/2.16898e-19/conserved hypothetical protein [Ricinus communis]
Unigene51294_CB2	74	168	15	67.1647	161.987	13.7651	1.2701	Up	-2.286690957	Down	4.91e-11	2.86e-09	-	-	-	-
Unigene7746_CB2	231	524	48	164.405	396.184	34.54	1.26891	Up	-2.250914727	Down	3.35e-31	6.76e-29	-	GO:0030246//carbohydrate binding;GO:0015925;GO:0043167//ion binding	GO:0044238//primary metabolic process	gi|18328|emb|CAA40459.1|/5.82145e-33/CARSR12 [Dianthus caryophyllus]
Unigene74884_CB2	41	93	10	29.7035	71.5763	7.32491	1.26885	Up	-2.019752096	Down	1.07e-06	3.17e-05	-	-	-	-
Unigene50125_CB2	106	240	21	97.3021	234.04	19.4901	1.26621	Up	-2.319731218	Down	4.4e-15	4.83e-13	-	-	-	-
Unigene5262_CB2	203	458	22	62.9488	150.876	6.8975	1.26111	Up	-3.190032485	Down	3.15e-27	5.82e-25	-	-	-	gi|255639800|gb|ACU20193.1|/4.95206e-08/unknown [Glycine max]
Unigene14090_CB2	84	189	23	14.2701	34.1093	3.95052	1.25717	Up	-1.852883653	Down	4.57e-12	3.01e-10	-	-	-	-
Unigene70731_CB2	152	341	66	115.29	274.768	50.6141	1.25294	Up	-1.187661581	Down	1.76e-20	2.53e-18	-	GO:0016616//oxidoreductase activity, acting on the CH-OH group of donors, NAD or NADP as acceptor;GO:0046914//transition metal ion binding	GO:0008152//metabolic process	gi|217072128|gb|ACJ84424.1|/2.09632e-30/unknown [Medicago truncatula]
Unigene91776_CB2	93	208	35	52.9046	125.7	20.1306	1.24852	Up	-1.394003981	Down	5.21e-13	3.99e-11	-	-	-	-
Unigene57284_CB2	444	993	39	381.552	906.531	33.8855	1.24847	Up	-3.493141834	Down	3.33e-56	1.09e-53	-	GO:0031406//carboxylic acid binding;GO:0004713//protein tyrosine kinase activity;GO:0032559//adenyl ribonucleotide binding	GO:0006464//protein modification process	gi|255560441|ref|XP_002521235.1|/8.70201e-29/protein kinase, putative [Ricinus communis]
Unigene105829_CB2	525	1174	178	193.207	458.981	66.2312	1.24828	Up	-1.544568368	Down	4.16e-66	1.54e-63	-	-	-	gi|255552235|ref|XP_002517162.1|/3.42362e-20/basic 7S globulin 2 precursor small subunit, putative [Ricinus communis]
Unigene99550_CB2	39	87	5	18.4773	43.7881	2.39509	1.24478	Up	-2.947602311	Down	3.36e-06	9.09e-05	-	-	-	-
Unigene35729_CB2	252	562	51	257.675	610.478	52.7254	1.24439	Up	-2.288982768	Down	2.17e-32	4.56e-30	-	GO:0005515//protein binding	GO:0044267//cellular protein metabolic process	gi|255543349|ref|XP_002512737.1|/1.69829e-11/Chaperone protein dnaJ 8, chloroplast precursor, putative [Ricinus communis]
Unigene2534_CB2	140	312	61	28.2727	66.9354	12.4551	1.24336	Up	-1.182673866	Down	1.16e-18	1.54e-16	GO:0009526//plastid envelope;GO:0005840//ribosome;GO:0016020//membrane	GO:0016747//transferase activity, transferring acyl groups other than amino-acyl groups;GO:0005488//binding	GO:0003006//reproductive developmental process	gi|296081152|emb|CBI18178.3|/2.58471e-79/unnamed protein product [Vitis vinifera]
Unigene94203_CB2	448	998	68	242.879	574.785	37.2735	1.24278	Up	-2.704020267	Down	4.37e-56	1.42e-53	-	GO:0030246//carbohydrate binding;GO:0043167//ion binding;GO:0015925	GO:0044238//primary metabolic process	gi|290782382|gb|ADD62393.1|/1.38742e-34/beta-galactosidase 3 [Prunus persica]
Unigene101719_CB2	40	89	4	17.6566	41.735	1.7852	1.24105	Up	-3.306056281	Down	2.73e-06	7.51e-05	-	-	-	-
Unigene54256_CB2	289	643	92	255.138	603.047	82.119	1.24099	Up	-1.635491913	Down	1.14e-36	2.67e-34	GO:0009536//plastid	-	-	gi|15239021|ref|NP_199670.1|/7.91261e-22/unknown protein [Arabidopsis thaliana]
Unigene53708_CB2	46	102	14	40.8334	96.1878	12.565	1.2361	Up	-1.700335221	Down	5.52e-07	1.73e-05	-	-	-	-
Unigene109259_CB2	166	368	69	47.5508	111.985	19.9837	1.23576	Up	-1.250643161	Down	1.53e-21	2.34e-19	-	-	-	gi|239977643|sp|A3FPF2.1|DEF_NELNU/9.537e-22/RecName: Full=Defensin-like protein; AltName: Full=Gamma-thionin homolog; Flags: Precursor
Unigene40153_CB2	104	230	27	103.08	242.176	27.0572	1.23229	Up	-1.929680403	Down	5.67e-14	5.44e-12	-	-	-	-
Unigene29769_CB2	178	393	82	189.193	443.752	88.1206	1.22989	Up	-1.102309613	Down	9.7e-23	1.55e-20	-	-	-	-
Unigene51745_CB2	265	583	48	239.178	558.993	43.8021	1.22474	Up	-2.449014235	Down	9.49e-33	2e-30	GO:0043231//intracellular membrane-bounded organelle	GO:0031406//carboxylic acid binding;GO:0004713//protein tyrosine kinase activity;GO:0032559//adenyl ribonucleotide binding	GO:0006464//protein modification process	gi|297744550|emb|CBI37812.3|/4.81798e-27/unnamed protein product [Vitis vinifera]
Unigene21862_CB2	165	363	23	76.3814	178.514	10.7649	1.22474	Up	-2.826888445	Down	5.4e-21	7.99e-19	-	-	-	gi|225447663|ref|XP_002275464.1|/1.84469e-18/PREDICTED: hypothetical protein [Vitis vinifera]
Unigene26712_CB2	161	354	47	31.1881	72.8498	9.20532	1.22393	Up	-1.760456213	Down	1.71e-20	2.47e-18	-	-	-	-
Unigene111675_CB2	1057	2318	129	195.162	454.67	24.0818	1.22015	Up	-3.018660593	Down	3.18e-124	1.53e-121	GO:0031410//cytoplasmic vesicle	GO:0030246//carbohydrate binding;GO:0043167//ion binding;GO:0015925	GO:0044238//primary metabolic process	gi|114217397|dbj|BAF31234.1|/1.11445e-150/beta-D-galactosidase [Persea americana]
Unigene89455_CB2	112	245	51	66.2803	154.026	30.5151	1.21652	Up	-1.119057767	Down	1.61e-14	1.66e-12	-	-	-	gi|3643088|gb|AAC36699.1|/2.06644e-17/protein phosphatase-2C [Mesembryanthemum crystallinum]
Unigene77742_CB2	43	94	4	30.0736	69.8404	2.82849	1.21556	Up	-3.410392941	Down	2.11e-06	5.92e-05	-	-	-	-
Unigene35302_CB2	66	144	20	67.9162	157.418	20.8083	1.21277	Up	-1.706594211	Down	4.44e-09	1.99e-07	-	-	-	-
Unigene66221_CB2	33	72	5	26.2632	60.8734	4.02329	1.21277	Up	-2.706594211	Down	3.5e-05	0.000730341	-	-	-	-
Unigene57385_CB2	241	525	43	207.104	479.284	37.3609	1.21052	Up	-2.470752768	Down	3.84e-29	7.5e-27	-	GO:0031406//carboxylic acid binding;GO:0004713//protein tyrosine kinase activity;GO:0032559//adenyl ribonucleotide binding	GO:0006464//protein modification process	gi|255560441|ref|XP_002521235.1|/8.70201e-29/protein kinase, putative [Ricinus communis]
Unigene50647_CB2	260	566	94	237.317	548.826	86.7484	1.20953	Up	-1.451907148	Down	2.98e-31	6.04e-29	GO:0009532//plastid stroma	-	-	gi|297742731|emb|CBI35365.3|/8.2427e-27/unnamed protein product [Vitis vinifera]
Unigene91225_CB2	132	287	31	75.623	174.672	17.9564	1.20775	Up	-2.074325996	Down	1.39e-16	1.68e-14	-	-	-	gi|3643088|gb|AAC36699.1|/2.66379e-17/protein phosphatase-2C [Mesembryanthemum crystallinum]
Unigene81826_CB2	668	1452	92	442.299	1021.33	61.5893	1.20736	Up	-2.844270523	Down	2.98e-77	1.19e-74	GO:0043231//intracellular membrane-bounded organelle	GO:0031406//carboxylic acid binding;GO:0004713//protein tyrosine kinase activity;GO:0032559//adenyl ribonucleotide binding	GO:0006464//protein modification process	gi|255560441|ref|XP_002521235.1|/4.4055e-36/protein kinase, putative [Ricinus communis]
Unigene105733_CB2	35	76	0	12.9394	29.8486	0.001	1.20589	Up	-13.6594882	Down	2.3e-05	0.000504888	-	-	-	-
Unigene17029_CB2	54	117	15	32.4318	74.6491	9.10848	1.20272	Up	-1.832125093	Down	1.52e-07	5.27e-06	-	-	-	-
Unigene88529_CB2	44	95	10	26.4259	60.6125	6.07232	1.19766	Up	-2.12163171	Down	2.45e-06	6.79e-05	-	-	-	-
Unigene97174_CB2	1426	3078	136	719.944	1650.86	69.4218	1.19726	Up	-3.374423612	Down	1.67e-159	8.42e-157	GO:0005618//cell wall	GO:0030246//carbohydrate binding;GO:0043167//ion binding;GO:0015925	GO:0044238//primary metabolic process;GO:0006950//response to stress	gi|255572957|ref|XP_002527409.1|/3.54423e-54/beta-galactosidase, putative [Ricinus communis]
Unigene111243_CB2	78	168	20	16.4296	37.5928	4.25933	1.19416	Up	-1.947602311	Down	3.81e-10	1.97e-08	-	-	-	-
Unigene65812_CB2	450	969	166	358.134	819.255	133.573	1.19381	Up	-1.422869946	Down	2.94e-51	8.91e-49	GO:0043231//intracellular membrane-bounded organelle;GO:0031461//cullin-RING ubiquitin ligase complex	GO:0005488//binding;GO:0019787//small conjugating protein ligase activity	GO:0043161//proteasomal ubiquitin-dependent protein catabolic process;GO:0032446//protein modification by small protein conjugation;GO:0048522//positive regulation of cellular process;GO:0009733//response to auxin stimulus;GO:0048527//lateral root development	gi|115441449|ref|NP_001045004.1|/6.82665e-29/Os01g0881900 [Oryza sativa Japonica Group]
Unigene57837_CB2	46	99	10	39.5302	90.3792	8.68859	1.19304	Up	-2.185762048	Down	1.62e-06	4.62e-05	-	-	-	-
Unigene14756_CB2	79	170	33	24.4504	55.8946	10.3264	1.19285	Up	-1.243514815	Down	3.1e-10	1.63e-08	-	GO:0008374//O-acyltransferase activity;GO:0008374//O-acyltransferase activity	GO:0044238//primary metabolic process;GO:0044238//primary metabolic process	gi|297735233|emb|CBI17595.3|/3.2407e-31/unnamed protein product [Vitis vinifera]
Unigene103471_CB2	172	370	51	71.0691	162.411	21.3059	1.19236	Up	-1.737967599	Down	1.51e-20	2.19e-18	-	-	-	gi|224053787|ref|XP_002297979.1|/3.66403e-14/AP2/ERF domain-containing transcription factor [Populus trichocarpa]
Unigene54903_CB2	312	671	28	273.947	625.887	24.8569	1.19201	Up	-3.462175483	Down	6.14e-36	1.4e-33	GO:0005618//cell wall	GO:0030246//carbohydrate binding;GO:0043167//ion binding;GO:0015925	GO:0044238//primary metabolic process;GO:0006950//response to stress	gi|114217395|dbj|BAF31233.1|/4.98253e-16/beta-D-galactosidase [Persea americana]
Unigene46003_CB2	55	118	12	52.2688	119.131	11.5303	1.18852	Up	-2.180525399	Down	1.75e-07	6.02e-06	-	-	-	-
Unigene4430_CB2	186	399	36	37.329	85.0684	7.30489	1.18833	Up	-2.353361996	Down	6.34e-22	9.8e-20	GO:0016020//membrane	GO:0016616//oxidoreductase activity, acting on the CH-OH group of donors, NAD or NADP as acceptor	GO:0008152//metabolic process;GO:0006950//response to stress	gi|297745217|emb|CBI40297.3|/7.69371e-47/unnamed protein product [Vitis vinifera]
Unigene95483_CB2	350	750	122	184.789	420.66	65.1246	1.18678	Up	-1.504601961	Down	1.05e-39	2.63e-37	GO:0043231//intracellular membrane-bounded organelle	-	-	gi|255545744|ref|XP_002513932.1|/1.47714e-23/protein binding protein, putative [Ricinus communis]
Unigene45144_CB2	297	636	37	283.922	645.894	35.762	1.1858	Up	-2.988993942	Down	6.99e-34	1.54e-31	-	-	-	-
Unigene20754_CB2	78	167	24	35.1998	80.0617	10.9505	1.18554	Up	-1.684567905	Down	5.39e-10	2.74e-08	GO:0043231//intracellular membrane-bounded organelle;GO:0043231//intracellular membrane-bounded organelle	GO:0016747//transferase activity, transferring acyl groups other than amino-acyl groups;GO:0016747//transferase activity, transferring acyl groups other than amino-acyl groups	GO:0009314//response to radiation;GO:0006950//response to stress;GO:0006631//fatty acid metabolic process;GO:0009314//response to radiation;GO:0006950//response to stress;GO:0006631//fatty acid metabolic process	gi|255571679|ref|XP_002526783.1|/7.12788e-39/acyltransferase, putative [Ricinus communis]
Unigene7484_CB2	234	501	44	45.3293	103.101	8.61774	1.18554	Up	-2.395061288	Down	4.99e-27	9.05e-25	-	-	-	-
Unigene41679_CB2	358	766	41	352.67	801.634	40.8364	1.18463	Up	-3.110391959	Down	2.11e-40	5.39e-38	-	-	-	-
Unigene15010_CB2	36	77	6	9.33563	21.2126	1.57315	1.1841	Up	-2.569090687	Down	2.66e-05	0.000571173	GO:0043231//intracellular membrane-bounded organelle;GO:0043231//intracellular membrane-bounded organelle	GO:0015645//fatty-acid ligase activity;GO:0015645//fatty-acid ligase activity	GO:0006633//fatty acid biosynthetic process;GO:0006952//defense response;GO:0010102//lateral root morphogenesis;GO:0006633//fatty acid biosynthetic process;GO:0006952//defense response;GO:0010102//lateral root morphogenesis	gi|255556171|ref|XP_002519120.1|/1.98872e-61/acyl CoA synthetase, putative [Ricinus communis]
Unigene42580_CB2	209	447	61	203.408	462.158	60.0245	1.18401	Up	-1.760749981	Down	3.06e-24	5.09e-22	GO:0009532//plastid stroma	GO:0016160//amylase activity;GO:0043167//ion binding	GO:0005982//starch metabolic process;GO:0006950//response to stress;GO:0000023//maltose metabolic process	gi|312282741|dbj|BAJ34236.1|/1.37798e-21/unnamed protein product [Thellungiella halophila]
Unigene3608_CB2	120	256	52	30.2449	68.5446	13.2511	1.18035	Up	-1.190579064	Down	1.8e-14	1.86e-12	-	-	-	gi|115488016|ref|NP_001066495.1|/1.06681e-12/Os12g0247700 [Oryza sativa Japonica Group]
Unigene43388_CB2	333	710	32	322.149	729.681	31.2997	1.17954	Up	-3.363506554	Down	2.51e-37	5.95e-35	-	GO:0030246//carbohydrate binding;GO:0015925;GO:0043167//ion binding	GO:0044238//primary metabolic process	gi|297743077|emb|CBI35944.3|/4.41982e-20/unnamed protein product [Vitis vinifera]
Unigene26210_CB2	109	232	24	22.0123	49.7725	4.90036	1.17704	Up	-2.167350011	Down	3.38e-13	2.7e-11	-	-	-	-
Unigene81118_CB2	78	166	9	52.0725	117.729	6.07483	1.17688	Up	-3.099605404	Down	7.63e-10	3.8e-08	-	-	-	-
Unigene304_CB2	105	223	11	33.0031	74.4617	3.49572	1.1739	Up	-3.238942086	Down	1.08e-12	7.76e-11	-	-	-	-
Unigene102558_CB2	58	123	12	24.7894	55.8476	5.18557	1.17177	Up	-2.257146681	Down	1.34e-07	4.69e-06	-	-	-	-
Unigene96857_CB2	532	1128	95	271.132	610.718	48.9521	1.17151	Up	-2.469555014	Down	1.13e-57	3.78e-55	GO:0044464//cell part;GO:0043234//protein complex	GO:0030246//carbohydrate binding;GO:0043167//ion binding;GO:0015925	GO:0044238//primary metabolic process	gi|255538780|ref|XP_002510455.1|/8.77988e-45/beta-galactosidase, putative [Ricinus communis]
Unigene19823_CB2	271	573	19	139.879	314.197	9.91554	1.16748	Up	-3.818349714	Down	5.62e-30	1.11e-27	-	-	-	-
Unigene39300_CB2	377	797	89	375.972	844.373	89.7391	1.16726	Up	-2.066815469	Down	4.96e-41	1.28e-38	-	-	-	-
Unigene72001_CB2	44	93	6	32.91	73.8959	4.53737	1.16697	Up	-2.858597304	Down	4.95e-06	0.000128266	-	-	-	-
Unigene13369_CB2	233	492	23	70.2296	157.54	7.00923	1.16557	Up	-3.324752375	Down	6.64e-26	1.17e-23	-	-	-	-
Unigene83065_CB2	36	76	7	23.452	52.596	4.61056	1.16524	Up	-2.346698266	Down	3.79e-05	0.000784542	-	-	-	gi|33772185|gb|AAQ54529.1|/2.26401e-08/retroelement polyprotein-like [Malus x domestica]
Unigene106052_CB2	145	306	41	52.6426	118.019	15.0498	1.16472	Up	-1.806485272	Down	1.11e-16	1.35e-14	-	-	GO:0006952//defense response;GO:0001906//cell killing	gi|239977643|sp|A3FPF2.1|DEF_NELNU/3.75943e-22/RecName: Full=Defensin-like protein; AltName: Full=Gamma-thionin homolog; Flags: Precursor
Unigene63647_CB2	64	135	7	51.9584	116.432	5.74582	1.16406	Up	-3.176773265	Down	3.85e-08	1.49e-06	-	GO:0016758//transferase activity, transferring hexosyl groups	-	gi|156138783|dbj|BAF75883.1|/2.70518e-09/glucosyltransferase [Dianthus caryophyllus]
Unigene109215_CB2	55	116	12	15.839	35.4884	3.49402	1.16386	Up	-2.180525399	Down	3.52e-07	1.15e-05	-	-	-	gi|296083983|emb|CBI24371.3|/1.9261e-14/unnamed protein product [Vitis vinifera]
Unigene90964_CB2	364	767	44	210.026	470.141	25.6686	1.16253	Up	-3.032491208	Down	2.64e-39	6.5e-37	GO:0031410//cytoplasmic vesicle	GO:0030246//carbohydrate binding;GO:0043167//ion binding;GO:0015925	GO:0044238//primary metabolic process	gi|15081596|gb|AAK81874.1|/7.2276e-39/putative beta-galactosidase BG1 [Vitis vinifera]
Unigene20151_CB2	356	750	70	53.2051	119.077	10.5774	1.16225	Up	-2.330578601	Down	1.86e-38	4.52e-36	GO:0043231//intracellular membrane-bounded organelle;GO:0043231//intracellular membrane-bounded organelle	GO:0003676//nucleic acid binding;GO:0001071;GO:0016491//oxidoreductase activity;GO:0003676//nucleic acid binding;GO:0001071;GO:0016491//oxidoreductase activity	GO:0010468//regulation of gene expression;GO:0006641//triglyceride metabolic process;GO:0034285;GO:0006096//glycolysis;GO:0006351//transcription, DNA-dependent;GO:0010468//regulation of gene expression;GO:0006641//triglyceride metabolic process;GO:0034285;GO:0006096//glycolysis;GO:0006351//transcription, DNA-dependent	gi|79444413|ref|NP_191000.3|/2.17917e-72/WRI1 (WRINKLED 1); DNA binding / transcription factor [Arabidopsis thaliana]
Unigene25449_CB2	47	99	7	16.1903	36.2288	2.43799	1.16201	Up	-2.731362116	Down	2.64e-06	7.28e-05	-	-	-	-
Unigene41194_CB2	89	187	38	87.6749	195.699	37.8483	1.1584	Up	-1.211934104	Down	1.12e-10	6.23e-09	-	GO:0004753//saccharopine dehydrogenase activity	GO:0008152//metabolic process	gi|23193176|gb|AAN14411.1|/9.87529e-20/monofunctional lysine-ketoglutarate reductase 1 [Gossypium hirsutum]
Unigene28631_CB2	99	208	10	106.628	237.992	10.8897	1.15832	Up	-3.291556712	Down	1.03e-11	6.46e-10	-	-	-	-
Unigene59948_CB2	71	149	28	59.7429	133.191	23.8212	1.15666	Up	-1.326520384	Down	9.06e-09	3.87e-07	-	-	-	-
Unigene44150_CB2	43	90	14	41.3512	91.9442	13.6121	1.15283	Up	-1.603038019	Down	8.65e-06	0.000211604	-	-	-	-
Unigene59545_CB2	44	92	15	37.2176	82.6696	12.8282	1.15137	Up	-1.53666921	Down	7.01e-06	0.000175243	-	-	-	-
Unigene62800_CB2	280	585	81	229.626	509.66	67.1623	1.15025	Up	-1.773561201	Down	6.87e-30	1.36e-27	GO:0044444//cytoplasmic part;GO:0016020//membrane	GO:0005515//protein binding;GO:0016857//racemase and epimerase activity, acting on carbohydrates and derivatives;GO:0048037//cofactor binding	GO:0050896//response to stimulus;GO:0006012//galactose metabolic process;GO:0048229//gametophyte development	gi|33186647|gb|AAP97493.1|/3.19779e-18/UDP-Glc-4-epimerase [Solanum tuberosum]
Unigene5265_CB2	135	282	33	45.8201	101.679	11.3244	1.14998	Up	-2.016549664	Down	3.31e-15	3.67e-13	-	-	-	-
Unigene110000_CB2	159	332	63	41.9735	93.106	16.815	1.1494	Up	-1.319731218	Down	1.27e-17	1.6e-15	GO:0044424//intracellular part	GO:0016773//phosphotransferase activity, alcohol group as acceptor;GO:0032559//adenyl ribonucleotide binding	GO:0019321//pentose metabolic process;GO:0016310//phosphorylation;GO:0010467//gene expression;GO:0019318//hexose metabolic process	gi|211906530|gb|ACJ11758.1|/2.88045e-49/arabinose kinase [Gossypium hirsutum]
Unigene10469_CB2	61	127	4	25.3343	56.0332	1.67964	1.14519	Up	-3.914865524	Down	1.43e-07	4.98e-06	-	-	-	-
Unigene108308_CB2	2231	4637	225	697.169	1539.35	71.0884	1.14274	Up	-3.293821794	Down	3.21e-222	1.75e-219	GO:0005618//cell wall	GO:0030246//carbohydrate binding;GO:0043167//ion binding;GO:0015925	GO:0044238//primary metabolic process;GO:0006950//response to stress	gi|297743077|emb|CBI35944.3|/4.76893e-80/unnamed protein product [Vitis vinifera]
Unigene12779_CB2	39	81	8	14.0329	30.9621	2.91039	1.14169	Up	-2.269530405	Down	2.84e-05	0.000606044	-	-	-	-
Unigene96564_CB2	430	892	159	220.54	486.01	82.4505	1.13995	Up	-1.419438081	Down	4.45e-44	1.21e-41	-	-	-	-
Unigene57691_CB2	691	1433	73	593.812	1308.22	63.4267	1.13952	Up	-3.226845528	Down	1.07e-69	4.04e-67	GO:0005618//cell wall	GO:0005488//binding;GO:0015925	GO:0008152//metabolic process	gi|297743077|emb|CBI35944.3|/3.10222e-18/unnamed protein product [Vitis vinifera]
Unigene63077_CB2	109	226	28	89.3901	196.894	23.2166	1.13924	Up	-1.944957589	Down	2.6e-12	1.76e-10	-	GO:0016772//transferase activity, transferring phosphorus-containing groups	-	gi|21928129|gb|AAM78092.1|/1.63474e-30/AT4g17080/dl4570w [Arabidopsis thaliana]
Unigene11082_CB2	112	232	53	63.2676	139.224	30.2703	1.13787	Up	-1.063562654	Down	1.4e-12	9.89e-11	-	GO:0016773//phosphotransferase activity, alcohol group as acceptor;GO:0032559//adenyl ribonucleotide binding	GO:0019321//pentose metabolic process;GO:0010467//gene expression;GO:0006796//phosphate metabolic process	gi|296081794|emb|CBI20799.3|/1.23451e-22/unnamed protein product [Vitis vinifera]
Unigene7336_CB2	580	1199	127	120.597	264.843	26.6987	1.13495	Up	-2.17535259	Down	3.04e-58	1.02e-55	-	-	-	gi|3643088|gb|AAC36699.1|/5.27142e-38/protein phosphatase-2C [Mesembryanthemum crystallinum]
Unigene106631_CB2	105	217	20	36.8774	80.9642	7.10197	1.13455	Up	-2.376445609	Down	8.25e-12	5.25e-10	-	-	-	-
Unigene12360_CB2	210	433	29	81.9498	179.506	11.4421	1.13122	Up	-2.840392709	Down	5.51e-22	8.56e-20	-	-	-	gi|297735994|emb|CBI23968.3|/1.33903e-45/unnamed protein product [Vitis vinifera]
Unigene67837_CB2	174	358	44	135.803	296.827	34.7208	1.12811	Up	-1.967640064	Down	2.27e-18	2.98e-16	-	-	-	gi|302141965|emb|CBI19168.3|/1.12966e-07/unnamed protein product [Vitis vinifera]
Unigene27713_CB2	74	152	32	12.1005	26.4045	5.29054	1.12571	Up	-1.193581552	Down	1.35e-08	5.61e-07	GO:0031410//cytoplasmic vesicle	GO:0016798//hydrolase activity, acting on glycosyl bonds	-	gi|297743881|emb|CBI36851.3|/1.19703e-74/unnamed protein product [Vitis vinifera]
Unigene80886_CB2	170	349	12	113.962	248.542	8.13338	1.12493	Up	-3.808556622	Down	7.14e-18	9.14e-16	-	-	-	gi|296084960|emb|CBI28375.3|/1.4316e-10/unnamed protein product [Vitis vinifera]
Unigene24157_CB2	78	160	33	20.1625	43.9371	8.62464	1.12377	Up	-1.225136286	Down	5.88e-09	2.59e-07	-	-	-	gi|31879434|dbj|BAC77695.1|/3.4318e-21/salt-induced protein [Atriplex nummularia]
Unigene11103_CB2	238	488	96	41.2563	89.8659	16.8253	1.12316	Up	-1.293983449	Down	2.58e-24	4.32e-22	GO:0044424//intracellular part	GO:0016773//phosphotransferase activity, alcohol group as acceptor;GO:0032559//adenyl ribonucleotide binding	GO:0019321//pentose metabolic process;GO:0010467//gene expression;GO:0006796//phosphate metabolic process	gi|296081794|emb|CBI20799.3|/3.35228e-128/unnamed protein product [Vitis vinifera]
Unigene73409_CB2	42	86	3	30.9838	67.3978	2.23761	1.12119	Up	-3.791483109	Down	2.12e-05	0.00046993	-	GO:0016740//transferase activity	GO:0000902//cell morphogenesis;GO:0009755//hormone-mediated signaling pathway;GO:0009639//response to red or far red light	gi|296087329|emb|CBI33703.3|/8.49788e-16/unnamed protein product [Vitis vinifera]
Unigene108735_CB2	119	243	26	35.8683	77.8095	7.92347	1.11724	Up	-2.178506232	Down	9.07e-13	6.62e-11	GO:0044464//cell part	-	GO:0015833//peptide transport	gi|255552447|ref|XP_002517267.1|/2.31835e-72/nitrate transporter, putative [Ricinus communis]
Unigene96160_CB2	49	100	4	25.4545	55.1862	2.10091	1.11639	Up	-3.598838031	Down	4.85e-06	0.000125983	GO:0005618//cell wall	GO:0030246//carbohydrate binding;GO:0043167//ion binding;GO:0015925	GO:0044238//primary metabolic process;GO:0006950//response to stress	gi|114217395|dbj|BAF31233.1|/1.12602e-15/beta-D-galactosidase [Persea americana]
Unigene110822_CB2	52	106	14	12.0186	26.0267	3.27158	1.11472	Up	-1.877212983	Down	2.58e-06	7.13e-05	-	-	-	-
Unigene97410_CB2	194	394	65	97.3363	210.006	32.9735	1.10938	Up	-1.561673216	Down	1.43e-19	1.99e-17	-	GO:0046914//transition metal ion binding;GO:0016616//oxidoreductase activity, acting on the CH-OH group of donors, NAD or NADP as acceptor;GO:0048037//cofactor binding;GO:0016832//aldehyde-lyase activity	GO:0009081//branched chain family amino acid metabolic process;GO:0006007//glucose catabolic process	gi|255579255|ref|XP_002530473.1|/2.09233e-30/Fructose-bisphosphate aldolase, putative [Ricinus communis]
Unigene102011_CB2	130	264	63	56.7637	122.46	27.8129	1.10927	Up	-1.029216076	Down	1.32e-13	1.16e-11	-	-	-	-
Unigene87466_CB2	367	743	141	224.59	483.032	87.2413	1.10482	Up	-1.364213087	Down	2.93e-35	6.61e-33	GO:0044444//cytoplasmic part	-	GO:0006457//protein folding;GO:0006464//protein modification process	gi|4928460|gb|AAD33596.1|AF133127_1/3.78162e-27/thioredoxin h [Hevea brasiliensis]
Unigene107996_CB2	92	186	9	29.4908	63.3393	2.91688	1.10284	Up	-3.337765141	Down	6.31e-10	3.18e-08	-	-	-	gi|21555032|gb|AAM63759.1|/2.23725e-31/unknown [Arabidopsis thaliana]
Unigene54881_CB2	192	388	87	168.582	361.914	77.234	1.10219	Up	-1.126147191	Down	4.14e-19	5.64e-17	-	GO:0016616//oxidoreductase activity, acting on the CH-OH group of donors, NAD or NADP as acceptor;GO:0046914//transition metal ion binding	GO:0008152//metabolic process	gi|222424536|dbj|BAH20223.1|/7.66914e-25/AT5G51970 [Arabidopsis thaliana]
Unigene108139_CB2	50	101	13	15.839	33.9893	4.16371	1.1016	Up	-1.927544658	Down	5.5e-06	0.000141187	-	-	-	-
Unigene94380_CB2	50	101	11	27.0164	57.9751	6.00936	1.1016	Up	-2.168552758	Down	5.5e-06	0.000141153	GO:0043231//intracellular membrane-bounded organelle;GO:0015630//microtubule cytoskeleton;GO:0042995//cell projection	GO:0003774//motor activity	GO:0048468//cell development;GO:0048513//organ development	gi|255549960|ref|XP_002516031.1|/2.21183e-35/cytoplasmic dynein light chain, putative [Ricinus communis]
Unigene110205_CB2	60	121	18	15.3865	32.9637	4.66701	1.09921	Up	-1.721093781	Down	6.75e-07	2.07e-05	-	-	-	-
Unigene95795_CB2	126	254	45	65.8781	141.08	23.7882	1.09865	Up	-1.469555014	Down	5.77e-13	4.38e-11	-	-	-	-
Unigene108991_CB2	69	139	24	20.2682	43.3754	7.1278	1.09766	Up	-1.507690143	Down	1.03e-07	3.7e-06	-	-	-	gi|307136287|gb|ADN34114.1|/2.16795e-52/retrotransposon protein [Cucumis melo subsp. melo]
Unigene100534_CB2	144	290	30	66.092	141.399	13.9215	1.09722	Up	-2.247162592	Down	1.44e-14	1.5e-12	-	-	-	-
Unigene20307_CB2	147	296	23	68.0489	145.565	10.7649	1.09702	Up	-2.660238575	Down	7.8e-15	8.37e-13	GO:0005618//cell wall;GO:0005618//cell wall	GO:0030246//carbohydrate binding;GO:0043167//ion binding;GO:0015925;GO:0030246//carbohydrate binding;GO:0043167//ion binding;GO:0015925	GO:0044238//primary metabolic process;GO:0044238//primary metabolic process	gi|61162206|dbj|BAD91084.1|/1.19293e-25/beta-D-galactosidase [Pyrus pyrifolia]
Unigene37128_CB2	240	482	55	243.861	520.285	56.5031	1.09324	Up	-2.109659069	Down	4.48e-23	7.24e-21	-	-	-	-
Unigene25751_CB2	61	122	19	12.3188	26.1735	3.87945	1.08724	Up	-1.666938011	Down	7.62e-07	2.32e-05	-	-	-	gi|15225226|ref|NP_180165.1|/6.82044e-09/ALPHA-VPE (alpha-vacuolar processing enzyme); cysteine-type endopeptidase [Arabidopsis thaliana]
Unigene25308_CB2	130	260	41	50.6086	107.527	16.1377	1.08724	Up	-1.648943995	Down	4.86e-13	3.75e-11	-	GO:0046914//transition metal ion binding	-	gi|169908354|gb|ACB05475.1|/1.47956e-31/LIM domain protein 2b [Nicotiana tabacum]
Unigene25062_CB2	97	194	24	22.4515	47.7021	5.61646	1.08724	Up	-1.999078528	Down	4.33e-10	2.23e-08	-	-	-	-
Unigene81167_CB2	65	130	8	43.3937	92.1975	5.39985	1.08724	Up	-3.006496	Down	3.3e-07	1.08e-05	-	GO:0003824//catalytic activity	GO:0010038//response to metal ion;GO:0019725//cellular homeostasis;GO:0009860//pollen tube growth	gi|296081801|emb|CBI20806.3|/2.9619e-24/unnamed protein product [Vitis vinifera]
Unigene76379_CB2	138	275	10	97.7852	207.009	7.16427	1.082	Up	-3.770724548	Down	1.3e-13	1.15e-11	-	-	-	-
Unigene24228_CB2	129	257	23	61.8428	130.886	11.1482	1.08164	Up	-2.471793486	Down	8.25e-13	6.07e-11	-	-	-	-
Unigene10857_CB2	463	922	106	79.155	167.452	18.3223	1.081	Up	-2.111076115	Down	6.75e-42	1.77e-39	GO:0005618//cell wall;GO:0005618//cell wall	-	GO:0009725//response to hormone stimulus;GO:0009725//response to hormone stimulus	gi|255545772|ref|XP_002513946.1|/6.72015e-112/conserved hypothetical protein [Ricinus communis]
Unigene9591_CB2	112	223	49	42.9799	90.9105	19.0117	1.08079	Up	-1.176773265	Down	2.72e-11	1.64e-09	-	-	-	-
Unigene101730_CB2	149	296	37	65.5918	138.426	16.4681	1.07753	Up	-1.993843341	Down	1.88e-14	1.94e-12	-	-	-	-
Unigene4625_CB2	210	416	44	57.1165	120.198	12.0997	1.07343	Up	-2.238942086	Down	1.38e-19	1.92e-17	-	-	-	gi|225429544|ref|XP_002279406.1|/2.85551e-06/PREDICTED: hypothetical protein [Vitis vinifera]
Unigene37504_CB2	52	103	8	52.5064	110.486	8.16727	1.0733	Up	-2.684567905	Down	6.99e-06	0.000174837	-	-	-	-
Unigene83845_CB2	51	101	12	32.8266	69.0619	7.80934	1.07303	Up	-2.071591028	Down	8.63e-06	0.000211154	-	GO:0005488//binding	GO:0009987//cellular process	gi|297745547|emb|CBI40712.3|/1.71999e-24/unnamed protein product [Vitis vinifera]
Unigene21392_CB2	150	297	14	68.264	143.588	6.44179	1.07274	Up	-3.405591955	Down	2.11e-14	2.17e-12	-	-	-	-
Unigene29463_CB2	247	489	84	264.271	555.806	90.8677	1.07256	Up	-1.540177995	Down	1.01e-22	1.61e-20	GO:0009532//plastid stroma;GO:0009532//plastid stroma	-	-	gi|63003792|gb|AAY25425.1|/1.11043e-10/At3g19990 [Arabidopsis thaliana]
Unigene45916_CB2	449	888	41	426.704	896.51	39.3951	1.07108	Up	-3.437147817	Down	7.72e-40	1.95e-37	GO:0005618//cell wall;GO:0043231//intracellular membrane-bounded organelle;GO:0005576//extracellular region	GO:0030246//carbohydrate binding;GO:0043167//ion binding;GO:0015925	GO:0006950//response to stress;GO:0044238//primary metabolic process	gi|118488890|gb|ABK96254.1|/2.4125e-26/unknown [Populus trichocarpa x Populus deltoides]
Unigene65026_CB2	379	749	118	304.63	639.554	95.8943	1.07001	Up	-1.667539175	Down	8.18e-34	1.79e-31	GO:0009532//plastid stroma	-	-	gi|297830676|ref|XP_002883220.1|/7.32756e-15/binding protein [Arabidopsis lyrata subsp. lyrata]
Unigene6016_CB2	234	462	60	55.2699	115.925	14.3285	1.06863	Up	-1.947602311	Down	1.96e-21	2.99e-19	-	-	-	-
Unigene100904_CB2	73	144	33	33.1285	69.423	15.1416	1.06734	Up	-1.129558626	Down	1.2e-07	4.24e-06	-	-	-	-
Unigene369_CB2	1929	3801	329	40.7327	85.265	7.024	1.06577	Up	-2.535821841	Down	3.17e-163	1.61e-160	-	-	-	gi|186527962|ref|NP_001119341.1|/1.04033e-30/unknown protein [Arabidopsis thaliana]
Unigene45161_CB2	152	299	68	145.307	303.652	65.7248	1.06331	Up	-1.144592859	Down	2.65e-14	2.67e-12	-	-	-	gi|217072372|gb|ACJ84546.1|/5.98743e-09/unknown [Medicago truncatula]
Unigene4991_CB2	60	118	22	28.7641	60.0957	10.6635	1.06299	Up	-1.431587164	Down	1.8e-06	5.12e-05	-	-	-	gi|297733814|emb|CBI15061.3|/5.79478e-20/unnamed protein product [Vitis vinifera]
Unigene105158_CB2	59	116	5	22.4281	46.8447	1.92171	1.06258	Up	-3.544843141	Down	2.22e-06	6.22e-05	-	-	-	-
Unigene41043_CB2	147	289	23	144.811	302.444	22.9082	1.06249	Up	-2.660238575	Down	7.39e-14	6.98e-12	-	-	-	-
Unigene45199_CB2	109	214	33	104.2	217.329	31.8959	1.06052	Up	-1.707918392	Down	1.32e-10	7.25e-09	-	-	-	gi|255646101|gb|ACU23537.1|/6.19602e-06/unknown [Glycine max]
Unigene24223_CB2	54	106	16	13.0017	27.1128	3.89497	1.06027	Up	-1.739015689	Down	6.36e-06	0.000160862	-	-	-	-
Unigene35253_CB2	133	261	11	136.861	285.32	11.4446	1.05986	Up	-3.579979003	Down	1.3e-12	9.27e-11	-	-	-	-
Unigene7625_CB2	53	104	11	19.594	40.8454	4.11167	1.05976	Up	-2.252617023	Down	7.85e-06	0.000193967	-	-	-	-
Unigene63818_CB2	210	412	16	170.489	355.333	13.1333	1.0595	Up	-3.698373704	Down	4.91e-19	6.66e-17	GO:0031224//intrinsic to membrane	GO:0016491//oxidoreductase activity;GO:0005506//iron ion binding	GO:0016129	gi|144905156|dbj|BAF56235.1|/1.20868e-25/cytochrome P450 enzyme [Pisum sativum]
Unigene30065_CB2	179	351	81	190.256	396.328	87.0459	1.05875	Up	-1.128093961	Down	2e-16	2.39e-14	-	-	-	-
Unigene109347_CB2	263	515	33	74.806	155.614	9.49014	1.05675	Up	-2.978653057	Down	2.6e-23	4.24e-21	-	-	-	-
Unigene92545_CB2	976	1909	319	545.608	1133.7	180.302	1.0551	Up	-1.59745291	Down	1.29e-81	5.29e-79	GO:0009532//plastid stroma	-	-	gi|297742729|emb|CBI35363.3|/7.18019e-39/unnamed protein product [Vitis vinifera]
Unigene116_CB2	264	516	52	82.8182	171.962	16.4931	1.05407	Up	-2.328082588	Down	2.9e-23	4.73e-21	-	-	-	-
Unigene62173_CB2	367	717	50	302.51	627.848	41.6697	1.05343	Up	-2.85990825	Down	1.15e-31	2.38e-29	GO:0044464//cell part;GO:0043234//protein complex	GO:0030246//carbohydrate binding;GO:0043167//ion binding;GO:0015925	GO:0044238//primary metabolic process	gi|114217397|dbj|BAF31234.1|/6.44333e-19/beta-D-galactosidase [Persea americana]
Unigene89803_CB2	511	998	116	300.205	622.858	68.9021	1.05296	Up	-2.123326672	Down	2.21e-43	5.96e-41	GO:0044444//cytoplasmic part;GO:0016020//membrane	GO:0005515//protein binding;GO:0016857//racemase and epimerase activity, acting on carbohydrates and derivatives;GO:0048037//cofactor binding	GO:0050896//response to stimulus;GO:0006012//galactose metabolic process;GO:0048229//gametophyte development	gi|139001604|dbj|BAF51705.1|/5.03811e-40/UDP-galactose [Malus x domestica]
Unigene26471_CB2	61	119	18	17.0503	35.3354	5.08688	1.05132	Up	-1.744940523	Down	2.02e-06	5.69e-05	-	GO:0016709//oxidoreductase activity, acting on paired donors, with incorporation or reduction of molecular oxygen, NADH or NADPH as one donor, and incorporation of one atom of oxygen;GO:0005506//iron ion binding	GO:0008152//metabolic process	gi|84514145|gb|ABC59081.1|/4.00254e-79/cytochrome P450 monooxygenase CYP92A29 [Medicago truncatula]
Unigene33468_CB2	299	582	97	311.651	644.44	102.223	1.04811	Up	-1.608217019	Down	8.27e-26	1.45e-23	-	GO:0016857//racemase and epimerase activity, acting on carbohydrates and derivatives;GO:0048037//cofactor binding;GO:0000166//nucleotide binding;GO:0016857//racemase and epimerase activity, acting on carbohydrates and derivatives;GO:0048037//cofactor binding;GO:0000166//nucleotide binding	GO:0019852//L-ascorbic acid metabolic process;GO:0006139//nucleobase, nucleoside, nucleotide and nucleic acid metabolic process;GO:0019852//L-ascorbic acid metabolic process;GO:0006139//nucleobase, nucleoside, nucleotide and nucleic acid metabolic process	gi|222160334|gb|ACM47361.1|/9.01043e-21/GDP-mannose-3',5'-epimerase [Caragana korshinskii]
Unigene97313_CB2	129	251	19	64.9253	134.202	9.66842	1.04756	Up	-2.747427929	Down	5.57e-12	3.64e-10	-	-	-	-
Unigene1234_CB2	176	342	60	66.4352	137.143	22.8989	1.04566	Up	-1.53666921	Down	9.47e-16	1.08e-13	-	GO:0016832//aldehyde-lyase activity;GO:0046914//transition metal ion binding;GO:0016616//oxidoreductase activity, acting on the CH-OH group of donors, NAD or NADP as acceptor;GO:0048037//cofactor binding	GO:0006007//glucose catabolic process;GO:0034641//cellular nitrogen compound metabolic process	gi|297734349|emb|CBI15596.3|/1.95583e-52/unnamed protein product [Vitis vinifera]
Unigene36362_CB2	87	169	39	88.9593	183.578	40.3194	1.04518	Up	-1.141669464	Down	1.7e-08	6.99e-07	GO:0005618//cell wall;GO:0043231//intracellular membrane-bounded organelle	GO:0004091//carboxylesterase activity	GO:0071555;GO:0005976//polysaccharide metabolic process	gi|124360252|gb|ABN08265.1|/1.43435e-18/Pectinesterase [Medicago truncatula]
Unigene448_CB2	253	490	76	33.8083	69.5602	10.2682	1.04089	Up	-1.719194248	Down	9.47e-22	1.46e-19	GO:0043231//intracellular membrane-bounded organelle	GO:0046914//transition metal ion binding	GO:0006351//transcription, DNA-dependent;GO:0009653//anatomical structure morphogenesis	gi|6560748|gb|AAF16748.1|AC010155_1/3.20995e-74/F3M18.1 [Arabidopsis thaliana]
Unigene67612_CB2	74	143	17	58.0355	119.141	13.48	1.03766	Up	-2.106118711	Down	2.53e-07	8.46e-06	-	-	-	-
Unigene12741_CB2	353	681	86	38.6907	79.2941	9.53033	1.03523	Up	-2.021387805	Down	2.36e-29	4.63e-27	-	-	-	gi|297734047|emb|CBI15294.3|/5.78405e-109/unnamed protein product [Vitis vinifera]
Unigene36156_CB2	504	971	40	515.35	1054.76	41.3533	1.03329	Up	-3.639480015	Down	5.09e-41	1.31e-38	GO:0005576//extracellular region;GO:0005618//cell wall	GO:0030246//carbohydrate binding;GO:0043167//ion binding;GO:0015925	GO:0044238//primary metabolic process;GO:0006950//response to stress	gi|183238710|gb|ACC60981.1|/2.21289e-19/beta-galactosidase 1 precursor [Petunia x hybrida]
Unigene41263_CB2	174	335	53	171.409	350.584	52.7885	1.03231	Up	-1.699151228	Down	3.63e-15	3.99e-13	-	-	-	-
Unigene5433_CB2	267	514	132	52.5409	107.451	26.2626	1.03217	Up	-1.000429999	Down	1.9e-22	3e-20	-	GO:0004396//hexokinase activity;GO:0004396//hexokinase activity	-	gi|297738106|emb|CBI27307.3|/3.57956e-116/unnamed protein product [Vitis vinifera]
Unigene104904_CB2	53	102	9	20.4358	41.7809	3.50861	1.03175	Up	-2.54212364	Down	1.49e-05	0.000342874	-	-	-	gi|295841810|dbj|BAJ06702.1|/2.21281e-11/unnamed protein product [Solanum lycopersicum]
Unigene10130_CB2	142	273	18	90.32	184.468	11.5757	1.03025	Up	-2.963950305	Down	1.35e-12	9.57e-11	GO:0031224//intrinsic to membrane;GO:0031224//intrinsic to membrane	GO:0015405//P-P-bond-hydrolysis-driven transmembrane transporter activity;GO:0016628//oxidoreductase activity, acting on the CH-CH group of donors, NAD or NADP as acceptor;GO:0017111//nucleoside-triphosphatase activity;GO:0032559//adenyl ribonucleotide binding;GO:0015405//P-P-bond-hydrolysis-driven transmembrane transporter activity;GO:0016628//oxidoreductase activity, acting on the CH-CH group o…	GO:0006810//transport;GO:0008152//metabolic process;GO:0006810//transport;GO:0008152//metabolic process	gi|224116838|ref|XP_002331826.1|/1.95258e-36/multidrug resistance protein ABC transporter family [Populus trichocarpa]
Unigene57186_CB2	232	446	35	200.436	409.34	30.5727	1.03016	Up	-2.712826165	Down	1.26e-19	1.74e-17	-	-	-	gi|255580495|ref|XP_002531072.1|/2.91033e-08/conserved hypothetical protein [Ricinus communis]
Unigene9379_CB2	125	240	50	22.5892	46.0749	9.13565	1.02835	Up	-1.306056281	Down	3.24e-11	1.93e-09	GO:0031410//cytoplasmic vesicle;GO:0031410//cytoplasmic vesicle	GO:0005488//binding;GO:0005488//binding	-	gi|255552618|ref|XP_002517352.1|/4.85205e-16/zinc finger protein, putative [Ricinus communis]
Unigene105106_CB2	86	165	3	32.8464	66.9476	1.15848	1.0273	Up	-4.825430441	Down	3.93e-08	1.52e-06	-	-	-	gi|255569982|ref|XP_002525954.1|/4.69478e-38/zinc finger protein, putative [Ricinus communis]
Unigene24679_CB2	218	418	7	46.8347	95.4003	1.5205	1.02642	Up	-4.944957589	Down	2.17e-18	2.85e-16	-	GO:0016491//oxidoreductase activity	-	gi|225454914|ref|XP_002276644.1|/4.72312e-42/PREDICTED: hypothetical protein [Vitis vinifera]
Unigene20899_CB2	60	115	4	23.1348	47.1059	1.55938	1.02584	Up	-3.891018782	Down	4.71e-06	0.000122562	-	GO:0016407//acetyltransferase activity;GO:0016407//acetyltransferase activity	GO:0000902//cell morphogenesis;GO:0009755//hormone-mediated signaling pathway;GO:0009639//response to red or far red light;GO:0000902//cell morphogenesis;GO:0009755//hormone-mediated signaling pathway;GO:0009639//response to red or far red light	gi|255568571|ref|XP_002525259.1|/7.85203e-17/N-acetyltransferase, putative [Ricinus communis]
Unigene103641_CB2	371	710	37	152.127	309.281	15.3395	1.02364	Up	-3.309950198	Down	5.28e-30	1.05e-27	GO:0031224//intrinsic to membrane	GO:0016491//oxidoreductase activity;GO:0005506//iron ion binding	GO:0048878//chemical homeostasis;GO:0016129	gi|255569892|ref|XP_002525909.1|/5.18657e-69/cytochrome P450, putative [Ricinus communis]
Unigene110902_CB2	286	547	113	65.1702	132.413	26.0339	1.02277	Up	-1.323820561	Down	1.86e-23	3.05e-21	GO:0044424//intracellular part	GO:0016773//phosphotransferase activity, alcohol group as acceptor;GO:0032559//adenyl ribonucleotide binding	GO:0019321//pentose metabolic process;GO:0010467//gene expression;GO:0006796//phosphate metabolic process	gi|118489668|gb|ABK96635.1|/1.37904e-91/unknown [Populus trichocarpa x Populus deltoides]
Unigene109587_CB2	499	953	50	138.281	280.553	14.009	1.02068	Up	-3.303168002	Down	1.61e-39	4.01e-37	-	GO:0016491//oxidoreductase activity;GO:0005506//iron ion binding	GO:0048878//chemical homeostasis;GO:0016129	gi|109649528|gb|ABG36709.1|/6.03064e-91/cytochrome P450 CYP85A1 [Nicotiana tabacum]
Unigene58064_CB2	66	126	18	56.4172	114.419	15.5567	1.02013	Up	-1.858597304	Down	1.84e-06	5.21e-05	-	-	-	-
Unigene33571_CB2	87	166	20	90.6811	183.809	21.0768	1.01934	Up	-2.105143588	Down	4.37e-08	1.68e-06	-	-	-	-
Unigene4389_CB2	86	164	33	84.7196	171.629	32.8683	1.01853	Up	-1.365998822	Down	5.37e-08	2.02e-06	GO:0005618//cell wall;GO:0043231//intracellular membrane-bounded organelle	GO:0004091//carboxylesterase activity	GO:0071555;GO:0005976//polysaccharide metabolic process	gi|110289066|gb|ABG66073.1|/5.06005e-24/Pectinesterase family protein, expressed [Oryza sativa Japonica Group]
Unigene86112_CB2	272	517	82	169.667	342.596	51.7155	1.0138	Up	-1.714039023	Down	5.87e-22	9.1e-20	-	-	-	-
Unigene72789_CB2	261	496	50	193.425	390.496	37.4645	1.01353	Up	-2.368177993	Down	4.03e-21	6.01e-19	-	GO:0016787//hydrolase activity	-	gi|3643088|gb|AAC36699.1|/1.77329e-21/protein phosphatase-2C [Mesembryanthemum crystallinum]
Unigene36098_CB2	88	167	34	89.9818	181.406	35.1503	1.01151	Up	-1.356096964	Down	4.84e-08	1.84e-06	-	-	-	gi|297830714|ref|XP_002883239.1|/1.1008e-10/lipid-binding serum glycoprotein family protein [Arabidopsis lyrata subsp. lyrata]
Unigene6302_CB2	202	383	53	143.765	289.577	38.1379	1.01023	Up	-1.914419215	Down	1.41e-16	1.69e-14	-	-	-	-
Unigene11867_CB2	67	127	7	38.7971	78.1251	4.09827	1.00984	Up	-3.242862455	Down	2.04e-06	5.73e-05	-	GO:0046914//transition metal ion binding	-	gi|4105798|gb|AAD02556.1|/5.5909e-15/PGPD14 [Petunia x hybrida]
Unigene98047_CB2	79	149	32	39.0309	78.2041	15.9849	1.00263	Up	-1.287908935	Down	3.12e-07	1.03e-05	GO:0031461//cullin-RING ubiquitin ligase complex	-	-	gi|296083092|emb|CBI22496.3|/6.93378e-18/unnamed protein product [Vitis vinifera]
