# Supplementary material for: De Novo Foliar Transcriptome of Chenopodium amaranticolor and Analysis of Its Gene Expression During Virus-Induced Hypersensitive Response
Source: PLoS One. 2012 Sep 28;7(9):e45953. doi: 10.1371/journal.pone.0045953 (PMC3461033; doi:10.1371/journal.pone.0045953)
Supplement: Table S14 — Genes showed ‘down-up’ or ‘up-down’ expression profiles during the CMV-induced HR. (XLS) [file pone.0045953.s017.xls]

## Sheet: Sheet1
								Supplementary Table S14 Genes showed ‘down-up’ or ‘up-down’ expression profiles during the CMV-induced HR.
GeneID	RawIntensity-Healthy Leaves	RawIntensity-CMV-6h	RawIntensity-CMV-20h	RPKM-Healthy Leaves	RPKM-CMV-6h	RPKM-CMV-20h	log2 Ratio(CMV-6h/Healthy Leaves)	Up-Down-Regulation (CMV-6h/Healthy Leaves)	log2 Ratio(CMV-20h/Healthy Leaves)	Up-Down-Regulation (CMV-20h/Healthy Leaves)	P-value	FDR	GO Component	GO Function	GO Process	Blast nr
Unigene98999_CB2	140	0	390	67.3159	0.001	195.119	-15.28232933	Down	1.53533	Up	0	0	-	-	-	-
Unigene28154_CB2	37	0	155	39.851	0.001	173.706	-14.78384635	Down	2.12396	Up	4.60764e-12	3.06429e-10	-	-	-	gi|7407641|gb|AAF62171.1|/1.45026e-10/pathogenesis-related protein 1 [Betula pendula]
Unigene47397_CB2	21	0	143	19.7251	0.001	139.76	-14.67121749	Down	2.82484	Up	3.66044e-07	1.19037e-05	-	-	-	gi|467689|emb|CAA55128.1|/3.26608e-07/chitinase/lysozyme [Nicotiana tabacum]
Unigene44903_CB2	17	0	522	16.2514	0.001	519.227	-14.29313264	Down	4.99773	Up	6.14514e-06	0.000151298	-	-	-	-
Unigene30173_CB2	15	0	64	15.9432	0.001	70.7799	-14.22030633	Down	2.1504	Up	2.51786e-05	0.000530401	-	GO:0005506//iron ion binding;GO:0003824//catalytic activity;GO:0016209//antioxidant activity;GO:0005506//iron ion binding;GO:0003824//catalytic activity;GO:0016209//antioxidant activity	GO:0008152//metabolic process;GO:0006950//response to stress;GO:0008152//metabolic process;GO:0006950//response to stress	gi|111072018|emb|CAJ84723.1|/4.34391e-15/peroxidase 1 [Catharanthus roseus]
Unigene31960_CB2	15	0	162	15.7362	0.001	176.835	-14.05376714	Down	3.49025	Up	2.51786e-05	0.000530299	-	GO:0005515//protein binding;GO:0005515//protein binding	-	gi|297796669|ref|XP_002866219.1|/1.03332e-08/calmodulin-binding protein [Arabidopsis lyrata subsp. lyrata]
Unigene67603_CB2	20	0	66	15.6853	0.001	53.858	-14.04073458	Down	1.77975	Up	7.4094e-07	2.25391e-05	GO:0031410//cytoplasmic vesicle	GO:0004713//protein tyrosine kinase activity;GO:0032559//adenyl ribonucleotide binding	GO:0006464//protein modification process	gi|116309805|emb|CAH66844.1|/1.98481e-20/H0525C06.7 [Oryza sativa Indica Group]
Unigene33109_CB2	14	0	109	14.5924	0.001	118.214	-13.97976656	Down	3.01812	Up	5.09662e-05	0.000980617	-	-	-	-
Unigene53766_CB2	15	0	94	13.3152	0.001	86.8221	-13.71673215	Down	2.70498	Up	2.51786e-05	0.000529788	-	-	-	-
Unigene90354_CB2	22	0	96	12.8313	0.001	58.2593	-13.64738411	Down	2.18282	Up	1.80835e-07	6.21753e-06	-	GO:0016747//transferase activity, transferring acyl groups other than amino-acyl groups	GO:0009699//phenylpropanoid biosynthetic process	gi|12002437|gb|AAG43350.1|AF144532_1/1.80023e-21/chalcone synthase [Cochlearia danica]
Unigene102764_CB2	28	0	81	11.9043	0.001	35.8323	-13.50988058	Down	1.58978	Up	2.62896e-09	1.21411e-07	-	-	-	-
Unigene68348_CB2	15	0	124	11.6508	0.001	100.215	-13.42722554	Down	3.10459	Up	2.51786e-05	0.000530197	GO:0030312//external encapsulating structure	GO:0016798//hydrolase activity, acting on glycosyl bonds	-	gi|255565049|ref|XP_002523517.1|/1.12966e-07/chitinase, putative [Ricinus communis]
Unigene89092_CB2	17	0	478	10.0974	0.001	295.415	-13.30169465	Down	4.87069	Up	6.14514e-06	0.0001514	-	-	-	gi|296081693|emb|CBI20698.3|/5.64052e-07/unnamed protein product [Vitis vinifera]
Unigene88312_CB2	14	0	76	8.43961	0.001	47.6708	-13.25987448	Down	2.49786	Up	5.09662e-05	0.000980099	GO:0031410//cytoplasmic vesicle	GO:0004871//signal transducer activity;GO:0030246//carbohydrate binding;GO:0004672//protein kinase activity;GO:0032559//adenyl ribonucleotide binding	GO:0006464//protein modification process;GO:0008037//cell recognition	gi|225440500|ref|XP_002272276.1|/3.07643e-37/PREDICTED: hypothetical protein [Vitis vinifera]
Unigene9999_CB2	14	0	61	6.95943	0.001	31.5515	-13.23941038	Down	2.18067	Up	5.09662e-05	0.000979582	GO:0043231//intracellular membrane-bounded organelle;GO:0044444//cytoplasmic part;GO:0016020//membrane;GO:0043231//intracellular membrane-bounded organelle;GO:0044444//cytoplasmic part;GO:0016020//membrane	GO:0005488//binding;GO:0016301//kinase activity;GO:0005488//binding;GO:0016301//kinase activity	-	gi|29427830|sp|Q8LPB4.1|PSKR1_DAUCA/5.33963e-10/RecName: Full=Phytosulfokine receptor 1; Short=DcPSKR1; AltName: Full=Phytosulfokine LRR receptor kinase 1; Flags: Precursor
Unigene20988_CB2	15	0	265	5.39727	0.001	99.2141	-13.08446394	Down	4.20024	Up	2.51786e-05	0.000530503	GO:0044432//endoplasmic reticulum part;GO:0030312//external encapsulating structure;GO:0009536//plastid;GO:0016020//membrane;GO:0044432//endoplasmic reticulum part;GO:0030312//external encapsulating structure;GO:0009536//plastid;GO:0016020//membrane	GO:0032559//adenyl ribonucleotide binding;GO:0032559//adenyl ribonucleotide binding	GO:0043161//proteasomal ubiquitin-dependent protein catabolic process;GO:0000741//karyogamy;GO:0006950//response to stress;GO:0000904//cell morphogenesis involved in differentiation;GO:0043161//proteasomal ubiquitin-dependent protein catabolic process;GO:0000741//karyogamy;GO:0006950//response to stress;GO:0000904//cell morphogenesis involved in differentiation	gi|296089684|emb|CBI39503.3|/2.71258e-63/unnamed protein product [Vitis vinifera]
Unigene107615_CB2	16	0	195	5.26463	0.001	66.7616	-12.63493806	Down	3.66462	Up	1.24389e-05	0.000283277	GO:0043231//intracellular membrane-bounded organelle	GO:0017111//nucleoside-triphosphatase activity;GO:0032559//adenyl ribonucleotide binding	GO:0009725//response to hormone stimulus	gi|15242536|ref|NP_198817.1|/4.31255e-53/AATP1 (AAA-ATPase 1); ATP binding / ATPase/ nucleoside-triphosphatase/ nucleotide binding [Arabidopsis thaliana]
Unigene109137_CB2	16	0	512	4.64081	0.001	154.521	-12.63115642	Down	5.05729	Up	1.24389e-05	0.000283218	-	-	-	-
Unigene20095_CB2	19	0	59	3.18424	0.001	10.2884	-12.10202231	Down	1.692	Up	1.4998e-06	4.24225e-05	-	-	-	-
Unigene26563_CB2	36	0	102	1.92014	0.001	5.66076	-11.88806672	Down	1.55979	Up	9.32742e-12	5.91858e-10	-	-	-	gi|225447578|ref|XP_002270154.1|/0/PREDICTED: hypothetical protein [Vitis vinifera]
Unigene27576_CB2	15	0	44	1.78979	0.001	5.46271	-11.86498311	Down	1.60983	Up	2.51786e-05	0.00052989	-	GO:0004672//protein kinase activity;GO:0000166//nucleotide binding	-	gi|255549760|ref|XP_002515931.1|/1.40612e-122/Serine/threonine-protein kinase-transforming protein raf, putative [Ricinus communis]
Unigene22305_CB2	147	8	284	69.8502	3.71161	140.415	-11.53632064	Down	1.00736	Up	5.75714e-06	0.000143426	-	-	-	gi|297733660|emb|CBI14907.3|/2.13778e-06/unnamed protein product [Vitis vinifera]
Unigene73094_CB2	69	4	163	51.1354	2.89437	125.691	-10.90699379	Down	1.29749	Up	4.8136e-05	0.000936719	-	-	-	-
Unigene63520_CB2	66	4	178	53.8527	3.18674	151.122	-4.44881221	Down	1.48862	Up	4.8136e-05	0.000937387	-	GO:0004871//signal transducer activity;GO:0004674//protein serine/threonine kinase activity;GO:0032559//adenyl ribonucleotide binding	GO:0006464//protein modification process	gi|24421095|dbj|BAC07504.2|/6.44333e-19/receptor-like protein kinase [Nicotiana tabacum]
Unigene26460_CB2	221	14	539	14.7235	0.910684	37.3638	-4.372190929	Down	1.34352	Up	1.65319e-07	5.74005e-06	-	-	-	gi|224111446|ref|XP_002315858.1|/7.8362e-104/predicted protein [Populus trichocarpa]
Unigene51668_CB2	63	4	146	56.8613	3.52499	137.111	-4.102583869	Down	1.26983	Up	4.8136e-05	0.000936886	-	GO:0016787//hydrolase activity	GO:0009056//catabolic process;GO:0005975//carbohydrate metabolic process;GO:0043170	gi|1168935|sp|P42820.1|CHIP_BETVU/1.71759e-16/RecName: Full=Acidic endochitinase SP2; Flags: Precursor
Unigene92025_CB2	85	6	357	48.0156	3.3093	209.834	-3.819649905	Down	2.12767	Up	1.73593e-05	0.000382342	-	-	-	gi|224088778|ref|XP_002308536.1|/1.90714e-07/predicted protein [Populus trichocarpa]
Unigene47090_CB2	55	4	328	51.6611	3.66845	320.567	-3.644563199	Down	2.63348	Up	4.8136e-05	0.000937053	GO:0043231//intracellular membrane-bounded organelle	-	GO:0006950//response to stress	gi|205271005|emb|CAP66260.1|/4.24589e-23/pathogenesis-related protein 1a [Beta vulgaris]
Unigene85081_CB2	93	7	480	58.9212	4.33021	316.428	-3.497721811	Down	2.42502	Up	1.00752e-05	0.000235484	-	-	-	-
Unigene89472_CB2	116	9	253	68.6474	5.20033	155.787	-3.372190929	Down	1.1823	Up	3.24958e-06	8.56834e-05	-	GO:0016491//oxidoreductase activity;GO:0005506//iron ion binding	-	gi|296089103|emb|CBI38806.3|/4.2988e-23/unnamed protein product [Vitis vinifera]
Unigene88430_CB2	124	10	265	74.4729	5.86407	165.603	-3.305076733	Down	1.15294	Up	1.81613e-06	5.07139e-05	-	GO:0004871//signal transducer activity;GO:0004674//protein serine/threonine kinase activity;GO:0032559//adenyl ribonucleotide binding	GO:0006464//protein modification process	gi|24421095|dbj|BAC07504.2|/6.42965e-27/receptor-like protein kinase [Nicotiana tabacum]
Unigene7215_CB2	61	5	161	37.4717	2.99892	102.907	-3.234687405	Down	1.45747	Up	2.93068e-05	0.00060695	-	-	-	-
Unigene90596_CB2	82	7	166	47.6539	3.97196	100.378	-3.205541059	Down	1.07477	Up	1.00752e-05	0.000235333	-	-	-	-
Unigene62620_CB2	57	5	520	46.7453	4.00364	443.722	-3.205541059	Down	3.24676	Up	2.93068e-05	0.000607295	GO:0044421//extracellular region part	GO:0004553//hydrolase activity, hydrolyzing O-glycosyl compounds;GO:0043167//ion binding	GO:0006026	gi|544000|sp|P36910.1|CHIE_BETVU/7.10743e-26/RecName: Full=Acidic endochitinase SE2; Flags: Precursor
Unigene110097_CB2	54	5	164	14.0712	1.27212	44.4658	-3.198161529	Down	1.65995	Up	2.93068e-05	0.00060741	GO:0044464//cell part	GO:0004871//signal transducer activity;GO:0004672//protein kinase activity;GO:0032559//adenyl ribonucleotide binding	GO:0006464//protein modification process	gi|255556534|ref|XP_002519301.1|/3.34719e-69/receptor serine-threonine protein kinase, putative [Ricinus communis]
Unigene89134_CB2	42	4	347	24.9465	2.31976	214.454	-3.122212675	Down	3.10376	Up	4.81378e-05	0.000936087	-	-	-	-
Unigene14514_CB2	72	7	185	11.726	1.11311	31.3497	-3.082684311	Down	1.41874	Up	1.00752e-05	0.000235635	-	GO:0005488//binding;GO:0005488//binding	-	gi|255565992|ref|XP_002523984.1|/3.60482e-87/leucine-rich repeat containing protein, putative [Ricinus communis]
Unigene21770_CB2	108	11	928	48.4675	4.81994	433.33	-3.059600698	Down	3.16038	Up	1.00678e-06	2.9772e-05	-	-	-	-
Unigene5968_CB2	49	5	137	15.4015	1.53447	44.8055	-3.042042327	Down	1.54061	Up	2.9307e-05	0.000606264	-	-	-	-
Unigene109975_CB2	38	4	130	10.0643	1.03438	35.8251	-3.028236527	Down	1.83173	Up	4.81564e-05	0.00093545	-	GO:0004674//protein serine/threonine kinase activity;GO:0004871//signal transducer activity;GO:0004713//protein tyrosine kinase activity;GO:0030246//carbohydrate binding;GO:0032559//adenyl ribonucleotide binding	GO:0008037//cell recognition;GO:0006464//protein modification process	gi|225450352|ref|XP_002269067.1|/1.16153e-34/PREDICTED: hypothetical protein [Vitis vinifera]
Unigene64305_CB2	84	9	162	67.8545	7.09845	136.163	-2.957153429	Down	1.00482	Up	3.24958e-06	8.55801e-05	-	GO:0003677//DNA binding	GO:0010467//gene expression	gi|259121407|gb|ACV92023.1|/2.21298e-11/WRKY transcription factor 21 [(Populus tomentosa x P. bolleana) x P. tomentosa]
Unigene87288_CB2	36	4	116	22.1144	2.39914	74.144	-2.91275931	Down	1.74534	Up	4.82048e-05	0.000935725	-	GO:0004871//signal transducer activity;GO:0004672//protein kinase activity;GO:0032559//adenyl ribonucleotide binding	GO:0006464//protein modification process	gi|255573210|ref|XP_002527534.1|/1.38911e-26/ATP binding protein, putative [Ricinus communis]
Unigene57624_CB2	98	11	304	84.2165	9.22967	271.825	-2.91275931	Down	1.6905	Up	1.00678e-06	2.9764e-05	GO:0005576//extracellular region;GO:0030312//external encapsulating structure	GO:0016798//hydrolase activity, acting on glycosyl bonds;GO:0016758//transferase activity, transferring hexosyl groups	GO:0044042//glucan metabolic process	gi|90811697|gb|ABD98046.1|/2.7051e-30/xyloglucan endotransglycosylase [Striga asiatica]
Unigene68527_CB2	60	7	501	46.6033	5.30867	404.9	-2.838758728	Down	3.11906	Up	1.00752e-05	0.000235383	-	-	-	gi|296081692|emb|CBI20697.3|/1.09163e-10/unnamed protein product [Vitis vinifera]
Unigene68653_CB2	42	5	122	32.6223	3.79191	98.5985	-2.833324842	Down	1.59571	Up	2.93154e-05	0.00060575	GO:0005576//extracellular region;GO:0030312//external encapsulating structure	GO:0016798//hydrolase activity, acting on glycosyl bonds;GO:0016758//transferase activity, transferring hexosyl groups	GO:0044042//glucan metabolic process	gi|255641964|gb|ACU21249.1|/8.03365e-22/unknown [Glycine max]
Unigene15924_CB2	41	5	193	6.51957	0.776296	31.9328	-2.819649905	Down	2.29219	Up	2.93226e-05	0.000605784	-	GO:0005488//binding;GO:0004672//protein kinase activity;GO:0005488//binding;GO:0004672//protein kinase activity	-	gi|255573210|ref|XP_002527534.1|/5.56799e-99/ATP binding protein, putative [Ricinus communis]
Unigene111775_CB2	521	64	1276	92.9049	11.143	236.753	-2.819649905	Down	1.34956	Up	0	0	-	GO:0046872//metal ion binding;GO:0003824//catalytic activity;GO:0016209//antioxidant activity	-	gi|297739305|emb|CBI28956.3|/2.59824e-41/unnamed protein product [Vitis vinifera]
Unigene97915_CB2	32	4	74	15.8585	1.9355	38.1582	-2.733789169	Down	1.26674	Up	4.88986e-05	0.000947509	GO:0043231//intracellular membrane-bounded organelle;GO:0031224//intrinsic to membrane	GO:0046914//transition metal ion binding;GO:0000254//C-4 methylsterol oxidase activity	GO:0006694//steroid biosynthetic process;GO:0006631//fatty acid metabolic process	gi|255537113|ref|XP_002509623.1|/1.58007e-54/C-4 methyl sterol oxidase, putative [Ricinus communis]
Unigene18140_CB2	32	4	292	6.14728	0.750266	58.3661	-2.685348814	Down	3.24711	Up	4.88986e-05	0.000947341	-	-	-	gi|224140509|ref|XP_002323625.1|/1.10773e-35/predicted protein [Populus trichocarpa]
Unigene46675_CB2	63	8	196	59.5215	7.37981	192.679	-2.683277464	Down	1.69472	Up	5.75714e-06	0.000143458	-	-	-	-
Unigene77980_CB2	31	4	72	21.5875	2.71971	52.1697	-2.678294056	Down	1.27301	Up	4.95178e-05	0.000957809	-	-	-	-
Unigene26609_CB2	31	4	75	5.23881	0.660014	13.1879	-2.649724904	Down	1.33191	Up	4.95178e-05	0.00095747	-	-	-	gi|209970622|gb|ACJ03072.1|/5.18232e-43/HB06p [Malus floribunda]
Unigene102703_CB2	31	4	131	13.1797	1.66046	57.9511	-2.635225334	Down	2.13651	Up	4.95178e-05	0.0009573	GO:0031410//cytoplasmic vesicle	GO:0046872//metal ion binding;GO:0004672//protein kinase activity;GO:0032559//adenyl ribonucleotide binding	GO:0006464//protein modification process	gi|297738038|emb|CBI27239.3|/1.21422e-62/unnamed protein product [Vitis vinifera]
Unigene57415_CB2	31	4	137	26.6399	3.35624	122.5	-2.620578558	Down	2.20112	Up	4.95178e-05	0.000957639	GO:0031224//intrinsic to membrane	GO:0015291//secondary active transmembrane transporter activity;GO:0015103//inorganic anion transmembrane transporter activity	GO:0015698//inorganic anion transport;GO:0009267//cellular response to starvation	gi|13487717|gb|AAK27688.1|/2.07603e-22/sulfate transporter 2 [Solanum lycopersicum]
Unigene44187_CB2	116	15	257	111.552	14.0842	257.157	-2.613199028	Down	1.20493	Up	8.96834e-08	3.2774e-06	-	GO:0005506//iron ion binding;GO:0003824//catalytic activity;GO:0016209//antioxidant activity	GO:0008152//metabolic process;GO:0006950//response to stress	gi|302144060|emb|CBI23165.3|/1.01594e-16/unnamed protein product [Vitis vinifera]
Unigene54672_CB2	30	4	104	26.485	3.44794	95.5336	-2.590831215	Down	1.85083	Up	5.06318e-05	0.000975901	-	-	-	-
Unigene16865_CB2	30	4	71	11.5399	1.50232	28.4173	-2.590831215	Down	1.30014	Up	5.06318e-05	0.000976074	GO:0043231//intracellular membrane-bounded organelle	GO:0004871//signal transducer activity;GO:0030246//carbohydrate binding;GO:0004713//protein tyrosine kinase activity;GO:0032559//adenyl ribonucleotide binding	GO:0006464//protein modification process	gi|297802800|ref|XP_002869284.1|/8.58857e-40/lectin protein kinase family protein [Arabidopsis lyrata subsp. lyrata]
Unigene27799_CB2	65	9	269	6.87257	0.929117	29.5939	-2.521568553	Down	2.10638	Up	3.24958e-06	8.56007e-05	-	-	-	gi|147804670|emb|CAN66864.1|/3.11617e-97/hypothetical protein VITISV_022039 [Vitis vinifera]
Unigene105719_CB2	43	6	120	15.897	2.16581	46.1608	-2.51610034	Down	1.53791	Up	1.73798e-05	0.000381486	-	-	-	gi|255563278|ref|XP_002522642.1|/1.44733e-10/conserved hypothetical protein [Ricinus communis]
Unigene68717_CB2	85	12	238	65.7055	9.05704	191.428	-2.497721811	Down	1.54271	Up	5.5433e-07	1.73752e-05	GO:0043231//intracellular membrane-bounded organelle	GO:0003677//DNA binding;GO:0001071	GO:0010468//regulation of gene expression	gi|171452368|dbj|BAG15875.1|/2.49733e-23/WRKY transcription factor [Bruguiera gymnorhiza]
Unigene1549_CB2	35	5	129	12.7642	1.7804	48.9508	-2.497721811	Down	1.93923	Up	2.98448e-05	0.000614713	-	-	-	gi|255543983|ref|XP_002513054.1|/5.08103e-19/serine-threonine protein kinase, plant-type, putative [Ricinus communis]
Unigene5725_CB2	35	5	104	8.82143	1.23045	27.274	-2.497721811	Down	1.62844	Up	2.98448e-05	0.000614829	-	-	-	gi|225466141|ref|XP_002268910.1|/2.19459e-22/PREDICTED: hypothetical protein [Vitis vinifera]
Unigene32387_CB2	35	5	74	36.7178	5.12154	80.7765	-2.473474264	Down	1.13746	Up	2.98448e-05	0.000614481	-	GO:0030554//adenyl nucleotide binding;GO:0016709//oxidoreductase activity, acting on paired donors, with incorporation or reduction of molecular oxygen, NADH or NADPH as one donor, and incorporation of one atom of oxygen;GO:0030554//adenyl nucleotide binding;GO:0016709//oxidoreductase activity, acting on paired donors, with incorporation or reduction of molecular oxygen, NADH or NADPH as one dono…	GO:0008152//metabolic process;GO:0008152//metabolic process	gi|255559338|ref|XP_002520689.1|/7.89352e-17/monooxygenase, putative [Ricinus communis]
Unigene19263_CB2	35	5	184	4.64248	0.647551	25.3948	-2.462956392	Down	2.45156	Up	2.98448e-05	0.000615293	GO:0031410//cytoplasmic vesicle;GO:0031410//cytoplasmic vesicle	GO:0043167//ion binding;GO:0008422//beta-glucosidase activity;GO:0043167//ion binding;GO:0008422//beta-glucosidase activity	GO:0044238//primary metabolic process;GO:0044238//primary metabolic process	gi|297737649|emb|CBI26850.3|/2.77333e-159/unnamed protein product [Vitis vinifera]
Unigene9753_CB2	41	6	165	8.01923	1.14584	33.5798	-2.462956392	Down	2.06606	Up	1.74245e-05	0.000382237	-	-	-	-
Unigene31449_CB2	34	5	72	35.9018	5.15501	79.107	-2.440006313	Down	1.13975	Up	3.02668e-05	0.000622232	-	-	-	-
Unigene107045_CB2	33	5	554	11.3194	1.67456	197.725	-2.436321266	Down	4.12663	Up	3.10142e-05	0.000635683	-	GO:0046872//metal ion binding;GO:0004497//monooxygenase activity	-	gi|224105525|ref|XP_002333806.1|/7.47261e-41/cytochrome P450 [Populus trichocarpa]
Unigene63228_CB2	90	14	229	73.4356	11.1536	194.421	-2.386690498	Down	1.40464	Up	1.65319e-07	5.73823e-06	-	-	-	-
Unigene82821_CB2	32	5	76	20.9306	3.19319	51.7238	-2.372190929	Down	1.30521	Up	3.2333e-05	0.000659744	-	-	-	-
Unigene105503_CB2	32	5	144	11.995	1.82997	56.1641	-2.362066711	Down	2.22721	Up	3.2333e-05	0.000659498	-	GO:0003824//catalytic activity	-	gi|255539364|ref|XP_002510747.1|/1.15287e-20/wall-associated kinase, putative [Ricinus communis]
Unigene27822_CB2	132	21	610	11.7368	1.82312	56.435	-2.360218287	Down	2.26556	Up	2.15168e-09	1.00645e-07	-	GO:0004672//protein kinase activity;GO:0000166//nucleotide binding	GO:0009987//cellular process	gi|255573210|ref|XP_002527534.1|/0/ATP binding protein, putative [Ricinus communis]
Unigene786_CB2	44	7	101	24.9423	3.8744	59.5731	-2.360218287	Down	1.25607	Up	1.01191e-05	0.000235754	-	-	-	-
Unigene23147_CB2	31	5	96	11.6744	1.8385	37.6173	-2.341602609	Down	1.68805	Up	3.46514e-05	0.000700639	GO:0016020//membrane;GO:0016020//membrane	GO:0000254//C-4 methylsterol oxidase activity;GO:0000254//C-4 methylsterol oxidase activity	GO:0006694//steroid biosynthetic process;GO:0044281;GO:0006694//steroid biosynthetic process;GO:0044281	gi|296083580|emb|CBI23571.3|/1.96949e-28/unnamed protein product [Vitis vinifera]
Unigene6308_CB2	31	5	84	6.32362	0.995855	17.829	-2.327796809	Down	1.49541	Up	3.46514e-05	0.000700769	-	GO:0005488//binding;GO:0016740//transferase activity;GO:0005488//binding;GO:0016740//transferase activity	-	gi|11596188|gb|AAG38522.1|AF283537_1/2.48101e-34/lectin-related protein precursor [Citrus x paradisi]
Unigene111867_CB2	74	12	236	12.6377	2.00097	41.9367	-2.327796809	Down	1.73048	Up	5.5433e-07	1.73902e-05	-	-	-	gi|296085449|emb|CBI29181.3|/2.01151e-31/unnamed protein product [Vitis vinifera]
Unigene15085_CB2	80	13	383	6.17813	0.980241	30.7759	-2.327796809	Down	2.31656	Up	3.03466e-07	1.00542e-05	-	-	-	gi|225447578|ref|XP_002270154.1|/4.20662e-151/PREDICTED: hypothetical protein [Vitis vinifera]
Unigene43975_CB2	92	15	943	89.0021	14.1686	949.225	-2.305076733	Down	3.41484	Up	8.96834e-08	3.27412e-06	-	GO:0016798//hydrolase activity, acting on glycosyl bonds	-	gi|4584556|emb|CAA53545.1|/1.42511e-10/glucan endo-1,3-beta-D-glucosidase [Beta vulgaris subsp. vulgaris]
Unigene94290_CB2	48	8	160	25.9358	4.22056	89.9544	-2.299782433	Down	1.79425	Up	5.77364e-06	0.000143608	-	-	-	-
Unigene78495_CB2	66	11	161	45.5677	7.41529	115.66	-2.29742316	Down	1.34381	Up	1.00681e-06	2.96925e-05	GO:0031410//cytoplasmic vesicle	GO:0004871//signal transducer activity;GO:0004674//protein serine/threonine kinase activity;GO:0032559//adenyl ribonucleotide binding	GO:0006464//protein modification process	gi|255540437|ref|XP_002511283.1|/2.52527e-31/BRASSINOSTEROID INSENSITIVE 1-associated receptor kinase 1 precursor, putative [Ricinus communis]
Unigene7322_CB2	66	11	147	10.5677	1.7197	24.4906	-2.279541641	Down	1.21256	Up	1.00681e-06	2.97006e-05	-	-	-	gi|255553713|ref|XP_002517897.1|/3.37393e-28/s-receptor kinase, putative [Ricinus communis]
Unigene110155_CB2	30	5	123	7.75479	1.26195	33.0825	-2.258534147	Down	2.09291	Up	3.87102e-05	0.000772839	GO:0016020//membrane	GO:0005488//binding;GO:0004672//protein kinase activity	-	gi|18416076|ref|NP_567678.1|/3.12352e-38/CRK6 (CYSTEINE-RICH RLK 6); kinase [Arabidopsis thaliana]
Unigene110292_CB2	60	10	504	15.2174	2.47635	133.004	-2.258534147	Down	3.12767	Up	1.81638e-06	5.06562e-05	GO:0031224//intrinsic to membrane	GO:0016628//oxidoreductase activity, acting on the CH-CH group of donors, NAD or NADP as acceptor;GO:0005402	GO:0006810//transport;GO:0008152//metabolic process	gi|255539853|ref|XP_002510991.1|/2.60206e-88/sugar transporter, putative [Ricinus communis]
Unigene5_CB2	59	10	166	15.2267	2.51986	44.5767	-2.255151507	Down	1.54968	Up	1.81657e-06	5.06356e-05	-	GO:0004871//signal transducer activity;GO:0030246//carbohydrate binding;GO:0004713//protein tyrosine kinase activity;GO:0032559//adenyl ribonucleotide binding	GO:0006464//protein modification process;GO:0008037//cell recognition	gi|255573210|ref|XP_002527534.1|/1.43088e-83/ATP binding protein, putative [Ricinus communis]
Unigene77621_CB2	41	7	137	28.6748	4.7801	99.6971	-2.252609313	Down	1.79777	Up	1.03119e-05	0.000239582	-	GO:0046914//transition metal ion binding;GO:0016702//oxidoreductase activity, acting on single donors with incorporation of molecular oxygen, incorporation of two atoms of oxygen	GO:0006633//fatty acid biosynthetic process	gi|18461098|dbj|BAB84352.1|/2.98302e-32/lipoxygenase [Citrus jambhiri]
Unigene16896_CB2	35	6	113	6.20696	1.03892	20.8513	-2.252609313	Down	1.74818	Up	1.93218e-05	0.000419229	-	-	-	gi|255563425|ref|XP_002522715.1|/1.59012e-46/serine-threonine protein kinase, plant-type, putative [Ricinus communis]
Unigene43130_CB2	29	5	84	28.224	4.75131	85.0638	-2.234687405	Down	1.59162	Up	4.57846e-05	0.000896389	-	-	-	-
Unigene112234_CB2	29	5	67	3.84979	0.648083	9.25461	-2.234687405	Down	1.26539	Up	4.57846e-05	0.00089671	GO:0016020//membrane	-	-	gi|118486385|gb|ABK95033.1|/3.08221e-25/unknown [Populus trichocarpa]
Unigene106440_CB2	29	5	549	10.3198	1.73726	203.278	-2.234687405	Down	4.29997	Up	4.57846e-05	0.000896549	-	GO:0008415//acyltransferase activity	-	gi|49798480|gb|AAT68601.1|/1.87483e-43/benzoyl coenzyme A: benzyl alcohol benzoyl transferase [Petunia x hybrida]
Unigene58791_CB2	98	17	258	83.33	14.1139	228.265	-2.234687405	Down	1.4538	Up	2.61204e-08	1.04507e-06	-	GO:0016491//oxidoreductase activity;GO:0005506//iron ion binding	GO:0008152//metabolic process	gi|224063927|ref|XP_002301305.1|/2.53778e-20/cytochrome P450 [Populus trichocarpa]
Unigene40992_CB2	46	8	97	45.3151	7.6948	99.4264	-2.198161529	Down	1.13364	Up	5.80734e-06	0.00014438	-	-	-	-
Unigene110682_CB2	45	8	232	10.6757	1.85308	57.2683	-2.198161529	Down	2.42341	Up	5.84432e-06	0.000145036	-	GO:0016301//kinase activity	-	gi|224145191|ref|XP_002325559.1|/9.07894e-37/predicted protein [Populus trichocarpa]
Unigene19998_CB2	56	10	120	15.4127	2.68728	34.365	-2.196552276	Down	1.15682	Up	1.81842e-06	5.06612e-05	GO:0044464//cell part;GO:0044464//cell part	GO:0008757//S-adenosylmethionine-dependent methyltransferase activity;GO:0008757//S-adenosylmethionine-dependent methyltransferase activity	GO:0006629//lipid metabolic process;GO:0006629//lipid metabolic process	gi|296083705|emb|CBI23694.3|/8.95225e-82/unnamed protein product [Vitis vinifera]
Unigene91131_CB2	83	15	240	47.72	8.42047	143.575	-2.192867229	Down	1.58914	Up	8.96838e-08	3.27195e-06	GO:0031224//intrinsic to membrane	GO:0070011//peptidase activity, acting on L-amino acid peptides	GO:0008152//metabolic process	gi|296087729|emb|CBI34985.3|/1.41711e-18/unnamed protein product [Vitis vinifera]
Unigene43252_CB2	49	9	454	47.4033	8.50114	456.997	-2.181248146	Down	3.26912	Up	3.28156e-06	8.61938e-05	-	-	-	-
Unigene105424_CB2	184	34	447	69.1319	12.4727	174.748	-2.171493578	Down	1.33785	Up	7.99804e-13	5.92891e-11	-	GO:0043167//ion binding;GO:0008422//beta-glucosidase activity	GO:0010208//pollen wall assembly;GO:0003006//reproductive developmental process;GO:0044238//primary metabolic process	gi|296089651|emb|CBI39470.3|/7.17104e-47/unnamed protein product [Vitis vinifera]
Unigene104319_CB2	73	14	155	28.9773	5.42606	64.0193	-2.169099063	Down	1.14359	Up	1.65344e-07	5.7318e-06	GO:0031224//intrinsic to membrane	GO:0015291//secondary active transmembrane transporter activity	GO:0015698//inorganic anion transport	gi|92109218|dbj|BAE93352.1|/5.86575e-41/phosphate transporter [Lotus japonicus]
Unigene111350_CB2	62	12	152	12.6472	2.39005	32.2621	-2.160686823	Down	1.35102	Up	5.5524e-07	1.73888e-05	-	GO:0016740//transferase activity	-	gi|302142997|emb|CBI20292.3|/9.17369e-37/unnamed protein product [Vitis vinifera]
Unigene38942_CB2	67	13	208	67.2323	12.737	217.176	-2.155615834	Down	1.69164	Up	3.0366e-07	1.00363e-05	-	-	-	-
Unigene106191_CB2	36	7	100	12.9824	2.46474	37.5228	-2.154834097	Down	1.53122	Up	1.37487e-05	0.000309238	-	-	-	-
Unigene40096_CB2	61	12	156	60.4604	11.613	160.883	-2.149798507	Down	1.41195	Up	5.55884e-07	1.7394e-05	-	GO:0004672//protein kinase activity;GO:0005488//binding	-	gi|297733660|emb|CBI14907.3|/1.64013e-06/unnamed protein product [Vitis vinifera]
Unigene77383_CB2	71	14	179	49.8723	9.60177	130.827	-2.122212675	Down	1.39135	Up	1.65391e-07	5.7316e-06	-	GO:0004871//signal transducer activity;GO:0004674//protein serine/threonine kinase activity;GO:0032559//adenyl ribonucleotide binding	GO:0006464//protein modification process	gi|24421095|dbj|BAC07504.2|/5.28198e-29/receptor-like protein kinase [Nicotiana tabacum]
Unigene26474_CB2	60	12	274	1.88077	0.367272	8.93676	-2.118434336	Down	2.24843	Up	5.56976e-07	1.74232e-05	-	-	-	gi|8778610|gb|AAF79618.1|AC027665_19/0/F5M15.26 [Arabidopsis thaliana]
Unigene54642_CB2	35	7	333	30.8991	6.0339	305.891	-2.114393171	Down	3.30738	Up	1.63623e-05	0.000362061	GO:0044421//extracellular region part	GO:0043167//ion binding;GO:0008422//beta-glucosidase activity	GO:0006950//response to stress;GO:0044238//primary metabolic process	gi|189047086|dbj|BAG34628.1|/3.12811e-10/beta-1,3-glucanase [Lotus japonicus]
Unigene23225_CB2	35	7	111	9.7492	1.9038	32.1713	-2.114393171	Down	1.72242	Up	1.63623e-05	0.000361842	-	GO:0003824//catalytic activity;GO:0003824//catalytic activity	-	gi|225443328|ref|XP_002263746.1|/4.49775e-22/PREDICTED: hypothetical protein [Vitis vinifera]
Unigene112324_CB2	94	19	220	11.1338	2.19731	27.1133	-2.109156523	Down	1.28406	Up	7.5259e-09	3.26322e-07	-	-	-	gi|297739103|emb|CBI28754.3|/3.3638e-23/unnamed protein product [Vitis vinifera]
Unigene68432_CB2	89	18	229	69.1283	13.6509	185.074	-2.102583869	Down	1.42076	Up	1.40372e-08	5.85643e-07	-	-	-	-
Unigene83416_CB2	64	13	484	41.525	8.2356	326.753	-2.100386313	Down	2.97615	Up	3.04426e-07	1.00495e-05	-	GO:0004553//hydrolase activity, hydrolyzing O-glycosyl compounds;GO:0005488//binding	GO:0044238//primary metabolic process	gi|192910884|gb|ACF06550.1|/2.10255e-22/beta-1,3-glucanase [Elaeis guineensis]
Unigene2846_CB2	226	46	554	46.8105	9.30282	119.396	-2.082684311	Down	1.35085	Up	6.9944e-14	6.74543e-12	GO:0044464//cell part	-	-	gi|293335916|ref|NP_001169657.1|/1.28793e-11/hypothetical protein LOC100383538 [Zea mays]
Unigene69322_CB2	78	16	708	60.0073	12.0185	566.745	-2.082684311	Down	3.23949	Up	4.8492e-08	1.84813e-06	GO:0044421//extracellular region part	GO:0043167//ion binding;GO:0008422//beta-glucosidase activity	GO:0006950//response to stress;GO:0044238//primary metabolic process	gi|4584556|emb|CAA53545.1|/1.72946e-24/glucan endo-1,3-beta-D-glucosidase [Beta vulgaris subsp. vulgaris]
Unigene95271_CB2	39	8	154	20.6583	4.13753	84.8779	-2.068037535	Down	2.03867	Up	7.99266e-06	0.000191563	GO:0031224//intrinsic to membrane	GO:0030554//adenyl nucleotide binding;GO:0046914//transition metal ion binding;GO:0050664//oxidoreductase activity, acting on NADH or NADPH, with oxygen as acceptor	GO:0008152//metabolic process	gi|297739426|emb|CBI29608.3|/7.53378e-44/unnamed protein product [Vitis vinifera]
Unigene27736_CB2	63	13	313	8.92822	1.79883	46.1544	-2.066564646	Down	2.37002	Up	3.0509e-07	1.00623e-05	GO:0016020//membrane	GO:0005249//voltage-gated potassium channel activity;GO:0005515//protein binding;GO:0005217//intracellular ligand-gated ion channel activity;GO:0000166//nucleotide binding	GO:0070838//divalent metal ion transport	gi|7484881|pir||T10541/1.21082e-76/cyclic nucleotide gated channel homolog F3I3.30 - Arabidopsis thaliana
Unigene36559_CB2	63	13	467	64.4188	12.9789	496.859	-2.063701208	Down	2.94728	Up	3.0509e-07	1.00653e-05	GO:0044421//extracellular region part;GO:0031410//cytoplasmic vesicle	GO:0004553//hydrolase activity, hydrolyzing O-glycosyl compounds;GO:0043167//ion binding	GO:0006026	gi|544000|sp|P36910.1|CHIE_BETVU/3.08784e-21/RecName: Full=Acidic endochitinase SE2; Flags: Precursor
Unigene55589_CB2	63	13	188	55.0171	11.0847	170.828	-2.038290192	Down	1.63459	Up	3.0509e-07	1.00592e-05	-	-	-	-
Unigene45105_CB2	101	21	248	96.5525	19.6013	246.683	-2.028236527	Down	1.35327	Up	2.1517e-09	1.00603e-07	-	-	-	-
Unigene7229_CB2	57	12	116	31.2163	6.41668	66.1013	-2.028236527	Down	1.08238	Up	5.67172e-07	1.77016e-05	-	-	-	-
Unigene28134_CB2	38	8	498	40.9281	8.41298	558.1	-2.018553974	Down	3.76936	Up	9.54862e-06	0.000224376	GO:0044421//extracellular region part;GO:0031410//cytoplasmic vesicle;GO:0044421//extracellular region part;GO:0031410//cytoplasmic vesicle	GO:0004553//hydrolase activity, hydrolyzing O-glycosyl compounds;GO:0043167//ion binding;GO:0004553//hydrolase activity, hydrolyzing O-glycosyl compounds;GO:0043167//ion binding	GO:0006026;GO:0006026	gi|544000|sp|P36910.1|CHIE_BETVU/1.10465e-18/RecName: Full=Acidic endochitinase SE2; Flags: Precursor
Unigene68203_CB2	33	7	71	25.7557	5.33432	57.6583	-2.005868714	Down	1.16264	Up	2.82626e-05	0.000588896	-	GO:0004672//protein kinase activity;GO:0032559//adenyl ribonucleotide binding	GO:0006464//protein modification process	gi|255544746|ref|XP_002513434.1|/7.05935e-18/ATP binding protein, putative [Ricinus communis]
Unigene63695_CB2	80	17	240	64.948	13.4756	202.736	-2.003907198	Down	1.64225	Up	2.6137e-08	1.04459e-06	-	-	-	-
Unigene19870_CB2	47	10	240	17.1793	3.56886	91.2773	-2.000222151	Down	2.40959	Up	2.10018e-06	5.78328e-05	-	GO:0046872//metal ion binding;GO:0016491//oxidoreductase activity;GO:0046872//metal ion binding;GO:0016491//oxidoreductase activity	-	gi|196122040|gb|ACG69494.1|/4.16573e-34/germin-like protein 18 [Glycine max]
Unigene13593_CB2	42	9	103	14.9789	3.13398	38.2219	-1.993679305	Down	1.35147	Up	4.59446e-06	0.000117076	-	-	-	-
Unigene44161_CB2	84	18	170	80.7791	16.9011	170.104	-1.990761822	Down	1.07436	Up	1.40428e-08	5.85653e-07	-	-	-	-
Unigene70235_CB2	246	53	2436	187.469	39.4359	1931.59	-1.990761822	Down	3.36507	Up	3.9524e-14	3.94759e-12	-	-	-	-
Unigene96824_CB2	198	43	419	100.91	21.3974	222.192	-1.988047437	Down	1.13874	Up	1.1191e-13	1.03278e-11	GO:0043231//intracellular membrane-bounded organelle	GO:0003677//DNA binding;GO:0001071	GO:0010468//regulation of gene expression	gi|297745413|emb|CBI40493.3|/5.93033e-17/unnamed protein product [Vitis vinifera]
Unigene26255_CB2	46	10	113	2.59486	0.55078	6.63253	-1.94838322	Down	1.3539	Up	2.29428e-06	6.2516e-05	-	GO:0004672//protein kinase activity;GO:0000166//nucleotide binding	-	gi|147769927|emb|CAN76446.1|/2.11016e-103/hypothetical protein VITISV_010117 [Vitis vinifera]
Unigene2378_CB2	78	17	157	21.9157	4.66372	45.8992	-1.945180788	Down	1.0665	Up	2.61672e-08	1.04542e-06	GO:0043231//intracellular membrane-bounded organelle	GO:0004672//protein kinase activity	-	gi|223452333|gb|ACM89494.1|/8.31419e-45/kinase-like protein [Glycine max]
Unigene102636_CB2	78	17	432	33.2494	7.07556	191.61	-1.94334763	Down	2.52677	Up	2.61672e-08	1.04503e-06	-	-	-	gi|255582947|ref|XP_002532244.1|/2.56132e-20/Disease resistance protein RPM1, putative [Ricinus communis]
Unigene14889_CB2	640	140	1919	168.399	35.9676	525.388	-1.935127123	Down	1.6415	Up	0	0	-	-	-	gi|255559975|ref|XP_002521006.1|/4.06621e-11/Proteinase inhibitor, putative [Ricinus communis]
Unigene97571_CB2	41	9	202	20.5074	4.39533	105.129	-1.935127123	Down	2.35795	Up	5.51282e-06	0.000138	-	-	-	-
Unigene38266_CB2	41	9	293	41.1422	8.81796	305.925	-1.929061122	Down	2.89449	Up	5.51282e-06	0.000138063	-	-	-	-
Unigene94868_CB2	36	8	74	19.2586	4.17863	41.1906	-1.927709651	Down	1.09681	Up	1.65322e-05	0.000365228	GO:0043231//intracellular membrane-bounded organelle;GO:0031224//intrinsic to membrane	GO:0046914//transition metal ion binding;GO:0000254//C-4 methylsterol oxidase activity	GO:0006694//steroid biosynthetic process;GO:0006631//fatty acid metabolic process	gi|34978964|gb|AAQ83691.1|/2.14512e-14/C-4 sterol methyl oxidase 1 [Nicotiana benthamiana]
Unigene88680_CB2	63	14	386	37.6969	8.17929	240.324	-1.921321323	Down	2.67246	Up	1.69987e-07	5.87411e-06	-	-	-	gi|255567856|ref|XP_002524906.1|/2.07124e-09/calmodulin binding protein, putative [Ricinus communis]
Unigene35982_CB2	412	92	813	421.278	91.8506	864.982	-1.91275931	Down	1.0379	Up	0	0	-	-	-	-
Unigene53617_CB2	107	24	347	94.982	20.8013	320.503	-1.91275931	Down	1.75461	Up	3.26444e-10	1.71984e-08	GO:0043231//intracellular membrane-bounded organelle	GO:0001071;GO:0003677//DNA binding	GO:0006952//defense response;GO:0009700//indole phytoalexin biosynthetic process;GO:0009743//response to carbohydrate stimulus;GO:0010468//regulation of gene expression;GO:0006970//response to osmotic stress;GO:0006351//transcription, DNA-dependent	gi|197312905|gb|ACH63233.1|/7.41095e-28/WRKY protein [Rheum australe]
Unigene74338_CB2	40	9	107	29.1096	6.395	81.0223	-1.91275931	Down	1.47682	Up	7.04372e-06	0.000171223	GO:0043231//intracellular membrane-bounded organelle	-	-	gi|297745254|emb|CBI40334.3|/3.80569e-24/unnamed protein product [Vitis vinifera]
Unigene108786_CB2	44	10	189	13.2129	2.93203	59.0545	-1.91275931	Down	2.1601	Up	3.15686e-06	8.34399e-05	-	-	-	-
Unigene26277_CB2	35	8	73	11.8544	2.64559	25.7264	-1.91275931	Down	1.11783	Up	2.38054e-05	0.000505469	-	-	-	gi|255647249|gb|ACU24092.1|/3.98348e-16/unknown [Glycine max]
Unigene3464_CB2	35	8	95	6.52949	1.45721	18.4408	-1.907522662	Down	1.49786	Up	2.38054e-05	0.000505862	-	GO:0042802//identical protein binding;GO:0004672//protein kinase activity;GO:0032559//adenyl ribonucleotide binding	GO:0006464//protein modification process	gi|15228781|ref|NP_191154.1|/6.62047e-102/CCR3 (ARABIDOPSIS THALIANA CRINKLY4 RELATED 3); kinase [Arabidopsis thaliana]
Unigene103520_CB2	39	9	84	16.0734	3.62166	36.0219	-1.899338794	Down	1.1642	Up	9.58476e-06	0.000224935	-	-	-	-
Unigene54655_CB2	142	33	388	125.362	28.4455	356.414	-1.886764101	Down	1.50745	Up	1.37712e-12	9.94539e-11	GO:0043231//intracellular membrane-bounded organelle	GO:0003677//DNA binding;GO:0001071	GO:0010468//regulation of gene expression	gi|297745413|emb|CBI40493.3|/5.14072e-13/unnamed protein product [Vitis vinifera]
Unigene37600_CB2	43	10	258	43.4188	9.85896	271.065	-1.879592446	Down	2.64225	Up	4.04892e-06	0.000104392	-	-	-	-
Unigene77274_CB2	34	8	115	23.8825	5.48673	84.0512	-1.870531074	Down	1.81531	Up	3.5851e-05	0.000720893	-	-	-	gi|115448353|ref|NP_001047956.1|/4.3511e-07/Os02g0720900 [Oryza sativa Japonica Group]
Unigene60390_CB2	214	51	549	179.137	41.6835	478.177	-1.86695562	Down	1.41648	Up	5.10702e-15	5.56915e-13	-	-	-	-
Unigene2039_CB2	46	11	259	11.5041	2.68603	67.3971	-1.86695562	Down	2.55053	Up	2.31422e-06	6.30122e-05	-	-	-	gi|225348939|gb|ACN87382.1|/1.60417e-08/NBS-containing resistance-like protein [Corylus avellana]
Unigene26623_CB2	100	24	216	15.2991	3.58508	34.3846	-1.86029189	Down	1.16832	Up	3.27194e-10	1.72296e-08	-	-	-	gi|224145191|ref|XP_002325559.1|/9.36157e-20/predicted protein [Populus trichocarpa]
Unigene105355_CB2	70	17	348	26.4231	6.26551	136.681	-1.856175782	Down	2.37095	Up	2.87886e-08	1.14097e-06	GO:0031224//intrinsic to membrane	GO:0015291//secondary active transmembrane transporter activity;GO:0015103//inorganic anion transmembrane transporter activity	GO:0015698//inorganic anion transport;GO:0009267//cellular response to starvation	gi|13487717|gb|AAK27688.1|/8.48379e-56/sulfate transporter 2 [Solanum lycopersicum]
Unigene89868_CB2	119	29	259	69.9106	16.6348	158.322	-1.853380763	Down	1.17928	Up	1.44014e-11	8.96124e-10	GO:0016020//membrane	-	-	gi|116779537|gb|ABK21328.1|/3.28841e-15/unknown [Picea sitchensis]
Unigene107821_CB2	41	10	82	13.301	3.16754	27.6795	-1.851358765	Down	1.05729	Up	7.93654e-06	0.00019051	-	-	-	gi|18412539|ref|NP_567263.1|/5.01286e-12/unknown protein [Arabidopsis thaliana]
Unigene77514_CB2	45	11	134	31.4724	7.51159	97.5139	-1.851358765	Down	1.63152	Up	3.16356e-06	8.35564e-05	-	-	-	-
Unigene66236_CB2	110	27	290	87.5439	20.9807	240.146	-1.845645114	Down	1.45584	Up	4.97644e-11	2.91717e-09	-	-	-	-
Unigene65133_CB2	109	27	272	87.6112	21.1894	227.482	-1.845645114	Down	1.37656	Up	4.98264e-11	2.91924e-09	-	-	-	-
Unigene12740_CB2	113	28	315	10.991	2.65913	31.8797	-1.842369982	Down	1.53631	Up	2.66928e-11	1.61676e-09	-	-	-	gi|242033049|ref|XP_002463919.1|/1.43801e-18/hypothetical protein SORBIDRAFT_01g008900 [Sorghum bicolor]
Unigene95484_CB2	40	10	152	21.1187	5.15501	83.5018	-1.827029436	Down	1.98329	Up	1.1887e-05	0.000272468	-	GO:0005488//binding;GO:0016301//kinase activity	-	gi|224145191|ref|XP_002325559.1|/5.80869e-20/predicted protein [Populus trichocarpa]
Unigene59155_CB2	44	11	199	37.2176	9.0847	175.143	-1.822561501	Down	2.23448	Up	4.55102e-06	0.000116132	GO:0016020//membrane	GO:0046914//transition metal ion binding;GO:0003824//catalytic activity	-	gi|297739426|emb|CBI29608.3|/7.92404e-17/unnamed protein product [Vitis vinifera]
Unigene90616_CB2	84	21	583	48.6412	11.8732	351.268	-1.819649905	Down	2.85232	Up	2.27014e-09	1.05689e-07	GO:0030312//external encapsulating structure	GO:0016798//hydrolase activity, acting on glycosyl bonds	GO:0044238//primary metabolic process	gi|255565049|ref|XP_002523517.1|/1.19966e-17/chitinase, putative [Ricinus communis]
Unigene46906_CB2	55	14	125	51.6611	12.8396	122.167	-1.802576392	Down	1.24171	Up	4.2268e-07	1.35878e-05	-	-	-	gi|225426154|ref|XP_002278542.1|/6.17779e-06/PREDICTED: hypothetical protein [Vitis vinifera]
Unigene105896_CB2	51	13	207	18.7261	4.6606	79.0845	-1.797282092	Down	2.07835	Up	1.02836e-06	3.02383e-05	GO:0031410//cytoplasmic vesicle	GO:0004871//signal transducer activity;GO:0030246//carbohydrate binding;GO:0004674//protein serine/threonine kinase activity;GO:0032559//adenyl ribonucleotide binding	GO:0006464//protein modification process	gi|255559002|ref|XP_002520524.1|/7.55661e-52/BRASSINOSTEROID INSENSITIVE 1-associated receptor kinase 1 precursor, putative [Ricinus communis]
Unigene95249_CB2	51	13	110	27.0147	6.72349	60.6271	-1.797282092	Down	1.16622	Up	1.02836e-06	3.02302e-05	-	GO:0004672//protein kinase activity	-	gi|296088180|emb|CBI35672.3|/2.36377e-13/unnamed protein product [Vitis vinifera]
Unigene101265_CB2	39	10	83	17.4537	4.36962	38.6496	-1.797282092	Down	1.14692	Up	1.83155e-05	0.000399456	-	-	-	-
Unigene133_CB2	65	17	279	9.42665	2.40722	42.101	-1.787228428	Down	2.15904	Up	5.69038e-08	2.14256e-06	-	-	-	gi|224105109|ref|XP_002313690.1|/9.12438e-31/f-box family protein [Populus trichocarpa]
Unigene49320_CB2	72	19	180	66.4697	17.1264	172.905	-1.773356253	Down	1.37921	Up	1.39075e-08	5.80899e-07	-	GO:0046914//transition metal ion binding;GO:0016702//oxidoreductase activity, acting on single donors with incorporation of molecular oxygen, incorporation of two atoms of oxygen	GO:0006633//fatty acid biosynthetic process	gi|302372351|gb|ADL28386.1|/1.00994e-16/lipoxygenase [Carya cathayensis]
Unigene106479_CB2	136	36	324	48.2899	12.4808	119.704	-1.766908443	Down	1.30967	Up	3.23074e-13	2.61879e-11	-	GO:0043167//ion binding;GO:0008422//beta-glucosidase activity	GO:0044238//primary metabolic process	gi|296089651|emb|CBI39470.3|/1.04716e-65/unnamed protein product [Vitis vinifera]
Unigene15302_CB2	83	22	176	15.3075	3.96159	33.774	-1.766908443	Down	1.14168	Up	1.62564e-09	7.73647e-08	-	-	-	gi|255636495|gb|ACU18586.1|/5.35404e-52/unknown [Glycine max]
Unigene101132_CB2	49	13	209	22.0511	5.71216	97.8646	-1.760756216	Down	2.14993	Up	2.2188e-06	6.06559e-05	GO:0009536//plastid	GO:0016836//hydro-lyase activity	GO:0009637//response to blue light;GO:0006558//L-phenylalanine metabolic process;GO:0006570//tyrosine metabolic process	gi|193290658|gb|ACF17637.1|/3.1096e-10/putative arogenate dehydratase [Capsicum annuum]
Unigene1562_CB2	49	13	142	9.08881	2.35438	27.4059	-1.756640108	Down	1.59232	Up	2.2188e-06	6.07167e-05	-	GO:0042802//identical protein binding;GO:0016772//transferase activity, transferring phosphorus-containing groups	-	gi|225448439|ref|XP_002272022.1|/1.55574e-52/PREDICTED: hypothetical protein [Vitis vinifera]
Unigene39588_CB2	154	41	579	153.58	39.9227	600.81	-1.720114232	Down	1.96792	Up	1.39888e-13	1.24777e-11	-	-	-	-
Unigene110887_CB2	60	16	134	13.7107	3.56987	31.861	-1.706308432	Down	1.21648	Up	1.87847e-07	6.43635e-06	-	GO:0004713//protein tyrosine kinase activity;GO:0030246//carbohydrate binding;GO:0032559//adenyl ribonucleotide binding;GO:0004702//receptor signaling protein serine/threonine kinase activity	GO:0008037//cell recognition;GO:0023060;GO:0006351//transcription, DNA-dependent;GO:0006464//protein modification process	gi|255544746|ref|XP_002513434.1|/3.8773e-94/ATP binding protein, putative [Ricinus communis]
Unigene94782_CB2	75	20	206	40.1221	10.4466	114.666	-1.706308432	Down	1.51497	Up	7.72144e-09	3.33478e-07	-	GO:0046914//transition metal ion binding;GO:0016702//oxidoreductase activity, acting on single donors with incorporation of molecular oxygen, incorporation of two atoms of oxygen	GO:0006633//fatty acid biosynthetic process	gi|4884968|gb|AAD31897.1|AF145479_1/3.63365e-38/lipoxygenase [Mesembryanthemum crystallinum]
Unigene110685_CB2	180	48	552	42.7026	11.1185	136.259	-1.70283624	Down	1.67396	Up	1.01252e-13	9.4238e-12	GO:0031224//intrinsic to membrane	GO:0015171//amino acid transmembrane transporter activity	GO:0006865//amino acid transport;GO:0051707//response to other organism	gi|255550966|ref|XP_002516531.1|/1.10453e-82/amino acid transporter, putative [Ricinus communis]
Unigene27481_CB2	56	15	146	11.6438	3.04524	31.5868	-1.702080309	Down	1.43976	Up	4.80602e-07	1.52879e-05	GO:0031410//cytoplasmic vesicle	GO:0004672//protein kinase activity;GO:0000166//nucleotide binding	GO:0009987//cellular process	gi|302142997|emb|CBI20292.3|/4.14962e-95/unnamed protein product [Vitis vinifera]
Unigene73152_CB2	41	11	81	30.2461	7.92319	62.1748	-1.699355672	Down	1.03958	Up	1.6353e-05	0.000361929	-	-	-	-
Unigene94338_CB2	70	19	190	37.823	10.0238	106.821	-1.697030619	Down	1.49786	Up	2.40868e-08	9.7082e-07	-	GO:0016740//transferase activity;GO:0048037//cofactor binding;GO:0016846//carbon-sulfur lyase activity	GO:0003006//reproductive developmental process;GO:0006555//methionine metabolic process	gi|2947284|gb|AAC05376.1|/4.60127e-41/1-aminocyclopropane-1-carboxylate synthase 3 [Dianthus caryophyllus]
Unigene10536_CB2	275	75	1201	46.8655	12.4797	212.965	-1.694119023	Down	2.18402	Up	0	0	-	GO:0016757//transferase activity, transferring glycosyl groups;GO:0016757//transferase activity, transferring glycosyl groups	-	gi|255582714|ref|XP_002532135.1|/7.8234e-75/UDP-glucosyltransferase, putative [Ricinus communis]
Unigene27820_CB2	44	12	203	5.10673	1.35986	24.5149	-1.69327262	Down	2.26319	Up	9.30156e-06	0.000219325	-	-	-	gi|225447578|ref|XP_002270154.1|/3.60758e-105/PREDICTED: hypothetical protein [Vitis vinifera]
Unigene55643_CB2	40	11	94	34.9315	9.37934	85.4142	-1.690366889	Down	1.28995	Up	2.5802e-05	0.000541966	-	-	-	-
Unigene40142_CB2	58	16	145	57.487	15.484	149.539	-1.667646812	Down	1.37921	Up	4.09406e-07	1.32038e-05	-	-	-	-
Unigene26086_CB2	76	21	456	11.8747	3.20369	74.1341	-1.659993239	Down	2.64225	Up	7.64648e-09	3.30502e-07	GO:0031410//cytoplasmic vesicle	GO:0005488//binding;GO:0004672//protein kinase activity	GO:0009987//cellular process	gi|255544746|ref|XP_002513434.1|/3.04146e-92/ATP binding protein, putative [Ricinus communis]
Unigene82403_CB2	43	12	106	28.2399	7.6948	72.4343	-1.659993239	Down	1.35894	Up	1.46304e-05	0.000326916	-	GO:0004672//protein kinase activity;GO:0005488//binding	-	gi|296081493|emb|CBI20016.3|/5.0363e-24/unnamed protein product [Vitis vinifera]
Unigene63812_CB2	99	28	215	80.3732	22.1951	181.618	-1.65626775	Down	1.17612	Up	7.21508e-11	4.15369e-09	GO:0043231//intracellular membrane-bounded organelle	GO:0005488//binding	-	gi|255564826|ref|XP_002523407.1|/2.20273e-27/protein binding protein, putative [Ricinus communis]
Unigene23563_CB2	53	15	220	14.2948	3.95017	61.7404	-1.654961552	Down	2.11072	Up	1.70798e-06	4.79759e-05	-	-	-	gi|255556713|ref|XP_002519390.1|/4.1441e-29/ferric-chelate reductase, putative [Ricinus communis]
Unigene7028_CB2	123	35	324	80.7791	22.4432	221.403	-1.654226296	Down	1.45462	Up	7.34746e-13	5.47263e-11	-	-	-	gi|417176|sp|P32733.1|ID5A_PROJU/9.54221e-07/RecName: Full=Kunitz-type trypsin inhibitor alpha chain
Unigene89734_CB2	91	26	213	53.4611	14.9139	130.203	-1.649724904	Down	1.2842	Up	4.39068e-10	2.27265e-08	-	-	-	gi|89953439|gb|ABD83313.1|/1.2467e-22/Fgenesh protein 60 [Beta vulgaris]
Unigene54534_CB2	42	12	171	37.0789	10.3438	157.079	-1.649724904	Down	2.08282	Up	2.31054e-05	0.000492712	GO:0031224//intrinsic to membrane	-	GO:0006950//response to stress;GO:0015833//peptide transport;GO:0009719	gi|255566995|ref|XP_002524480.1|/4.63881e-22/oligopeptide transporter, putative [Ricinus communis]
Unigene93146_CB2	94	27	517	52.0085	14.5859	297.633	-1.645063527	Down	2.51672	Up	2.48672e-10	1.33785e-08	-	-	-	-
Unigene51797_CB2	80	23	271	72.2048	20.2687	254.501	-1.64211172	Down	1.81751	Up	5.21078e-09	2.31356e-07	-	GO:0016757//transferase activity, transferring glycosyl groups	-	gi|255582718|ref|XP_002532137.1|/2.93656e-08/UDP-glucosyltransferase, putative [Ricinus communis]
Unigene71820_CB2	111	32	914	83.4091	23.4781	714.63	-1.64211172	Down	3.09892	Up	7.4274e-12	4.79085e-10	-	GO:0004672//protein kinase activity;GO:0016628//oxidoreductase activity, acting on the CH-CH group of donors, NAD or NADP as acceptor;GO:0032559//adenyl ribonucleotide binding	GO:0050896//response to stimulus;GO:0006464//protein modification process	gi|45331285|gb|AAS57914.1|/3.96266e-21/70 kDa heat shock cognate protein 3 [Vigna radiata]
Unigene88526_CB2	1036	299	2290	622.209	175.336	1431.06	-1.632651391	Down	1.20161	Up	5.29132e-13	4.06587e-11	-	GO:0030597	GO:0006950//response to stress;GO:0006412//translation	gi|168988690|pdb|2QET|A/1.21822e-09/Chain A, Structure Of The Mutant S211a Of The Ribosome Inactivating Protein Pdl4 From P. Dioica In Complex With Adenine
Unigene9113_CB2	45	13	89	3.92555	1.10727	8.07835	-1.621710528	Down	1.04117	Up	1.30659e-05	0.000295708	-	GO:0016301//kinase activity;GO:0016301//kinase activity	-	gi|302142997|emb|CBI20292.3|/2.50254e-141/unnamed protein product [Vitis vinifera]
Unigene99165_CB2	320	94	2413	153.408	43.9997	1203.65	-1.621710528	Down	2.97197	Up	0	0	-	-	-	gi|2290780|gb|AAB65162.1|/4.15759e-26/heat shock cognate protein [Solanum commersonii]
Unigene111171_CB2	145	43	984	31.1101	9.00793	219.672	-1.618016044	Down	2.81989	Up	1.19238e-13	1.08754e-11	-	-	-	gi|297738041|emb|CBI27242.3|/1.6223e-48/unnamed protein product [Vitis vinifera]
Unigene18776_CB2	118	35	269	30.5022	8.83363	72.3512	-1.616774482	Down	1.2461	Up	2.8606e-12	1.97205e-10	-	GO:0005488//binding;GO:0004672//protein kinase activity;GO:0005488//binding;GO:0004672//protein kinase activity	-	gi|255559000|ref|XP_002520523.1|/2.09029e-42/kinase, putative [Ricinus communis]
Unigene58060_CB2	91	27	1086	77.7873	22.5348	965.921	-1.603074811	Down	3.6343	Up	8.32546e-10	4.13875e-08	-	GO:0003824//catalytic activity	GO:0044238//primary metabolic process	gi|302142349|emb|CBI19552.3|/6.26405e-22/unnamed protein product [Vitis vinifera]
Unigene8931_CB2	64	19	132	18.7314	5.42957	40.1984	-1.599601425	Down	1.10168	Up	2.77552e-07	9.23205e-06	-	GO:0016740//transferase activity	-	gi|255553269|ref|XP_002517677.1|/1.04391e-25/receptor-kinase, putative [Ricinus communis]
Unigene109022_CB2	141	42	324	41.3425	12.024	98.8478	-1.586531078	Down	1.25758	Up	1.19016e-13	1.08733e-11	-	-	-	gi|118485900|gb|ABK94796.1|/6.22823e-31/unknown [Populus trichocarpa]
Unigene76707_CB2	67	20	161	47.2681	13.7767	118.185	-1.586531078	Down	1.32211	Up	1.5778e-07	5.49751e-06	GO:0044459//plasma membrane part;GO:0005618//cell wall;GO:0043231//intracellular membrane-bounded organelle	GO:0035251//UDP-glucosyltransferase activity	GO:0045229//external encapsulating structure organization;GO:0009250//glucan biosynthetic process	gi|149392535|gb|ABR26070.1|/1.06428e-29/alpha-1,4-glucan-protein synthase [Oryza sativa Indica Group]
Unigene25895_CB2	67	20	253	14.0577	4.09723	55.2336	-1.580183971	Down	1.97419	Up	1.5778e-07	5.49926e-06	-	-	-	gi|255583264|ref|XP_002532396.1|/3.88168e-45/serine-threonine protein kinase, plant-type, putative [Ricinus communis]
Unigene14751_CB2	60	18	481	23.9346	7.01082	199.647	-1.573957396	Down	3.06029	Up	7.62626e-07	2.31023e-05	GO:0031090//organelle membrane;GO:0031224//intrinsic to membrane;GO:0031410//cytoplasmic vesicle;GO:0009536//plastid;GO:0031090//organelle membrane;GO:0031224//intrinsic to membrane;GO:0031410//cytoplasmic vesicle;GO:0009536//plastid	GO:0046872//metal ion binding;GO:0030246//carbohydrate binding;GO:0005515//protein binding;GO:0046872//metal ion binding;GO:0030246//carbohydrate binding;GO:0005515//protein binding	GO:0044267//cellular protein metabolic process;GO:0044267//cellular protein metabolic process	gi|226528152|ref|NP_001150317.1|/7.9945e-22/calnexin [Zea mays]
Unigene82906_CB2	190	57	648	124.276	36.4023	441.013	-1.568111138	Down	1.82728	Up	5.10702e-14	5.00026e-12	-	-	-	gi|197312905|gb|ACH63233.1|/1.42259e-10/WRKY protein [Rheum australe]
Unigene3300_CB2	43	13	123	17.1108	5.0509	50.9276	-1.561852148	Down	1.57354	Up	3.24154e-05	0.000660932	GO:0044424//intracellular part	GO:0016874//ligase activity	-	gi|30013683|gb|AAP03884.1|/2.0254e-25/Avr9/Cf-9 rapidly elicited protein 74 [Nicotiana tabacum]
Unigene101349_CB2	337	102	1090	150.401	44.447	506.165	-1.560457566	Down	1.75079	Up	0	0	-	-	-	-
Unigene68802_CB2	52	16	154	40.1963	12.0761	123.865	-1.557531206	Down	1.62363	Up	5.81246e-06	0.000144409	-	-	-	gi|297528369|gb|ADI46214.1|/8.33283e-11/CMPG1b [Nicotiana benthamiana]
Unigene44210_CB2	130	40	412	125.015	37.558	412.251	-1.5566155	Down	1.72142	Up	6.8101e-13	5.11071e-11	-	-	-	gi|225427554|ref|XP_002266533.1|/6.19602e-06/PREDICTED: hypothetical protein [Vitis vinifera]
Unigene30813_CB2	42	13	247	44.6411	13.4912	273.166	-1.554305339	Down	2.61334	Up	5.08876e-05	0.000979622	-	-	-	gi|186495165|ref|NP_565074.2|/1.39739e-13/calmodulin binding [Arabidopsis thaliana]
Unigene66861_CB2	61	19	1679	48.0734	14.6201	1376.8	-1.554305339	Down	4.83993	Up	1.05224e-06	3.0841e-05	GO:0044432//endoplasmic reticulum part	GO:0016628//oxidoreductase activity, acting on the CH-CH group of donors, NAD or NADP as acceptor;GO:0032559//adenyl ribonucleotide binding	GO:0050896//response to stimulus;GO:0008152//metabolic process	gi|3913786|sp|Q42434.1|BIP_SPIOL/2.76316e-30/RecName: Full=Luminal-binding protein; Short=BiP; AltName: Full=78 kDa glucose-regulated protein homolog; Short=GRP-78; Flags: Precursor
Unigene68611_CB2	201	63	452	156.121	47.7781	365.299	-1.5428097	Down	1.22641	Up	0	0	-	-	-	-
Unigene3825_CB2	51	16	185	17.7193	5.42773	66.8794	-1.538363795	Down	1.91624	Up	9.07382e-06	0.00021465	-	-	-	gi|255626557|gb|ACU13623.1|/9.96714e-06/unknown [Glycine max]
Unigene80947_CB2	57	18	918	38.2109	11.7817	640.323	-1.526576673	Down	4.06675	Up	2.89322e-06	7.71434e-05	-	-	-	-
Unigene104280_CB2	60	19	142	23.8756	7.38208	58.7944	-1.521568553	Down	1.30014	Up	1.63632e-06	4.60459e-05	-	GO:0004672//protein kinase activity;GO:0032559//adenyl ribonucleotide binding	GO:0006464//protein modification process	gi|255544746|ref|XP_002513434.1|/1.04169e-29/ATP binding protein, putative [Ricinus communis]
Unigene66610_CB2	63	20	241	49.893	15.465	198.591	-1.514209933	Down	1.9929	Up	9.2634e-07	2.75574e-05	-	-	-	gi|296090291|emb|CBI40110.3|/9.59231e-07/unnamed protein product [Vitis vinifera]
Unigene12880_CB2	44	14	221	5.55791	1.72667	29.0466	-1.508610127	Down	2.38576	Up	4.46512e-05	0.000878607	GO:0044464//cell part	-	-	gi|15222875|ref|NP_177708.1|/5.99503e-51/pathogenesis-related thaumatin family protein [Arabidopsis thaliana]
Unigene107313_CB2	200	64	450	67.3159	21.0325	157.596	-1.497721811	Down	1.22721	Up	0	0	GO:0009536//plastid	GO:0004091//carboxylesterase activity	GO:0044238//primary metabolic process	gi|297847516|ref|XP_002891639.1|/1.30776e-59/lipase class 3 family protein [Arabidopsis lyrata subsp. lyrata]
Unigene106036_CB2	75	24	150	27.2902	8.52667	56.7913	-1.479799903	Down	1.05729	Up	9.59184e-08	3.4785e-06	-	-	-	-
Unigene27671_CB2	103	33	416	13.9836	4.3744	58.7652	-1.47634816	Down	2.07122	Up	3.92112e-10	2.04706e-08	GO:0016020//membrane	GO:0005249//voltage-gated potassium channel activity;GO:0005515//protein binding;GO:0005217//intracellular ligand-gated ion channel activity;GO:0000166//nucleotide binding	GO:0070838//divalent metal ion transport	gi|255545024|ref|XP_002513573.1|/2.92186e-97/Cyclic nucleotide-gated ion channel, putative [Ricinus communis]
Unigene111344_CB2	53	17	112	10.8525	3.39878	23.8624	-1.472186718	Down	1.13672	Up	7.9595e-06	0.000190893	GO:0031224//intrinsic to membrane;GO:0031410//cytoplasmic vesicle;GO:0043231//intracellular membrane-bounded organelle	GO:0016491//oxidoreductase activity	GO:0044238//primary metabolic process	gi|296089043|emb|CBI38746.3|/1.47408e-103/unnamed protein product [Vitis vinifera]
Unigene72309_CB2	59	19	179	43.926	13.8116	138.665	-1.467348162	Down	1.65846	Up	2.53782e-06	6.84185e-05	-	-	-	-
Unigene64080_CB2	71	23	213	57.6414	18.2317	179.929	-1.447796585	Down	1.64225	Up	2.61102e-07	8.74076e-06	-	-	-	gi|166940|gb|AAA32908.1|/7.1189e-10/osmotin-like protein [Atriplex nummularia]
Unigene4414_CB2	188	61	419	130.918	41.4756	303.599	-1.430607615	Down	1.2135	Up	1.64313e-14	1.72635e-12	-	-	-	-
Unigene90645_CB2	83	27	1224	48.0621	15.2655	737.481	-1.429334836	Down	3.93963	Up	2.71932e-08	1.08324e-06	-	GO:0003824//catalytic activity	GO:0044238//primary metabolic process	gi|302142341|emb|CBI19544.3|/1.41518e-34/unnamed protein product [Vitis vinifera]
Unigene36173_CB2	86	28	182	87.9368	27.9545	193.637	-1.421772957	Down	1.13882	Up	1.54717e-08	6.3939e-07	-	-	-	-
Unigene83115_CB2	46	15	255	29.9664	9.54093	172.847	-1.42055395	Down	2.52808	Up	3.8961e-05	0.000776994	GO:0031976;GO:0009532//plastid stroma	GO:0016671//oxidoreductase activity, acting on sulfur group of donors, disulfide as acceptor	GO:0019725//cellular homeostasis;GO:0000103//sulfate assimilation	gi|307136221|gb|ADN34058.1|/2.02881e-41/adenylyl-sulfate reductase [Cucumis melo subsp. melo]
Unigene47964_CB2	52	17	121	48.5609	15.5008	117.574	-1.416525728	Down	1.27571	Up	1.23297e-05	0.000281259	-	-	-	gi|297739862|emb|CBI30044.3|/9.48082e-15/unnamed protein product [Vitis vinifera]
Unigene95988_CB2	140	46	346	72.9618	23.4071	187.624	-1.408716805	Down	1.36263	Up	7.15428e-13	5.35429e-11	-	GO:0016798//hydrolase activity, acting on glycosyl bonds	-	gi|296089651|emb|CBI39470.3|/3.49593e-33/unnamed protein product [Vitis vinifera]
Unigene88079_CB2	146	48	327	88.3427	28.3584	205.878	-1.402144151	Down	1.22061	Up	3.12416e-13	2.55324e-11	GO:0043231//intracellular membrane-bounded organelle	-	-	gi|297746499|emb|CBI16555.3|/1.64416e-22/unnamed protein product [Vitis vinifera]
Unigene85220_CB2	100	33	304	63.1087	20.3341	199.622	-1.401506495	Down	1.66136	Up	1.4267e-09	6.84633e-08	-	-	-	-
Unigene12385_CB2	177	59	358	129.981	42.3039	273.548	-1.398186137	Down	1.0735	Up	1.57652e-14	1.66436e-12	-	-	-	-
Unigene68489_CB2	57	19	295	44.2732	14.4093	238.414	-1.37988532	Down	2.42897	Up	6.04574e-06	0.000149288	-	-	-	gi|255640159|gb|ACU20370.1|/8.33283e-11/unknown [Glycine max]
Unigene108633_CB2	71	24	463	21.5613	7.11625	146.3	-1.374760288	Down	2.76241	Up	5.37406e-07	1.69468e-05	GO:0044464//cell part	GO:0046914//transition metal ion binding	-	gi|297739426|emb|CBI29608.3|/3.16031e-53/unnamed protein product [Vitis vinifera]
Unigene93932_CB2	56	19	335	30.4622	10.0913	189.61	-1.374663414	Down	2.63795	Up	9.28116e-06	0.000218939	-	-	-	-
Unigene109606_CB2	1349	458	3368	373.188	123.71	969.467	-1.363420719	Down	1.37729	Up	1.58495e-12	1.13266e-10	-	GO:0030597	GO:0006950//response to stress;GO:0006412//translation	gi|99646720|emb|CAK22418.1|/4.04257e-18/ribosome-inactivating protein [Beta vulgaris]
Unigene109271_CB2	47	16	212	13.4632	4.47499	63.1874	-1.360685103	Down	2.23062	Up	5.20296e-05	0.000996515	-	GO:0016301//kinase activity;GO:0016757//transferase activity, transferring glycosyl groups	GO:0003006//reproductive developmental process	gi|297738933|emb|CBI28178.3|/1.67513e-82/unnamed protein product [Vitis vinifera]
Unigene107421_CB2	85	29	231	28.3728	9.45157	80.2307	-1.356365961	Down	1.49964	Up	4.84622e-08	1.85086e-06	GO:0044464//cell part	GO:0008289//lipid binding	GO:0006952//defense response;GO:0009987//cellular process;GO:0010033//response to organic substance;GO:0009628//response to abiotic stimulus	gi|255541486|ref|XP_002511807.1|/2.08035e-12/conserved hypothetical protein [Ricinus communis]
Unigene37979_CB2	82	28	1714	82.7986	27.6051	1800.8	-1.352044355	Down	4.44289	Up	8.52288e-08	3.13137e-06	-	-	-	-
Unigene77569_CB2	117	40	233	81.8282	27.3149	169.558	-1.350164622	Down	1.05111	Up	1.52803e-10	8.46239e-09	-	-	-	-
Unigene85178_CB2	52	18	168	32.9452	11.1348	110.75	-1.350164622	Down	1.74916	Up	2.51854e-05	0.000529625	-	-	-	-
Unigene21978_CB2	52	18	250	4.62357	1.56268	23.1291	-1.338065145	Down	2.32263	Up	2.51854e-05	0.000529727	-	GO:0016740//transferase activity;GO:0016740//transferase activity	-	gi|255558508|ref|XP_002520279.1|/5.977e-106/ATP binding protein, putative [Ricinus communis]
Unigene101456_CB2	49	17	263	21.8081	7.38743	121.793	-1.332662564	Down	2.48149	Up	4.47558e-05	0.000879714	-	GO:0004713//protein tyrosine kinase activity;GO:0032559//adenyl ribonucleotide binding	GO:0006464//protein modification process	gi|255551438|ref|XP_002516765.1|/8.05072e-46/wall-associated kinase, putative [Ricinus communis]
Unigene101812_CB2	49	17	131	21.5118	7.28706	59.8408	-1.31875167	Down	1.476	Up	4.47558e-05	0.000879398	GO:0044464//cell part	GO:0015291//secondary active transmembrane transporter activity	GO:0015893//drug transport	gi|255538528|ref|XP_002510329.1|/9.49805e-39/multidrug resistance pump, putative [Ricinus communis]
Unigene83161_CB2	118	41	950	76.8704	26.0786	643.94	-1.313297239	Down	3.06643	Up	2.00716e-10	1.09439e-08	-	GO:0016491//oxidoreductase activity;GO:0032559//adenyl ribonucleotide binding	GO:0050896//response to stimulus	gi|290891742|gb|ADD69959.1|/4.39805e-20/HSP70-like protein [Nicotiana benthamiana]
Unigene110226_CB2	138	48	272	35.3329	11.9995	72.4625	-1.311308686	Down	1.03622	Up	6.1846e-12	4.02485e-10	GO:0016020//membrane	GO:0005488//binding;GO:0004674//protein serine/threonine kinase activity	-	gi|296081493|emb|CBI20016.3|/6.37112e-71/unnamed protein product [Vitis vinifera]
Unigene52040_CB2	77	27	191	69.4971	23.7937	179.372	-1.311308686	Down	1.36793	Up	3.46304e-07	1.13258e-05	-	-	-	gi|224074229|ref|XP_002304310.1|/1.90342e-07/predicted protein [Populus trichocarpa]
Unigene5035_CB2	130	46	253	23.9209	8.26446	48.4395	-1.311308686	Down	1.01791	Up	4.2289e-11	2.50449e-09	GO:0042579//microbody;GO:0042579//microbody	-	-	gi|255568241|ref|XP_002525095.1|/2.58566e-30/AT14A, putative [Ricinus communis]
Unigene73247_CB2	141	50	287	104.017	36.0145	220.299	-1.307618927	Down	1.08264	Up	6.86872e-12	4.45151e-10	GO:0031410//cytoplasmic vesicle	GO:0004672//protein kinase activity;GO:0000166//nucleotide binding	-	gi|255559006|ref|XP_002520526.1|/8.23086e-11/kinase, putative [Ricinus communis]
Unigene102563_CB2	61	22	147	26.0716	9.18083	65.3731	-1.302705828	Down	1.32622	Up	8.9308e-06	0.000211496	-	GO:0004871//signal transducer activity;GO:0004713//protein tyrosine kinase activity;GO:0030246//carbohydrate binding;GO:0032559//adenyl ribonucleotide binding	GO:0008037//cell recognition;GO:0023060;GO:0006351//transcription, DNA-dependent;GO:0006464//protein modification process	gi|109676362|gb|ABG37663.1|/2.99766e-53/CCHC-type integrase [Populus trichocarpa]
Unigene163_CB2	52	19	187	9.91857	3.53852	37.1135	-1.293849477	Down	1.90374	Up	4.95086e-05	0.00095814	-	GO:0016740//transferase activity	-	gi|225452103|ref|XP_002280944.1|/2.18906e-31/PREDICTED: hypothetical protein [Vitis vinifera]
Unigene52124_CB2	82	30	220	74.0099	26.4374	206.606	-1.287154825	Down	1.48109	Up	3.28104e-07	1.07693e-05	GO:0009536//plastid	GO:0005515//protein binding	GO:0044267//cellular protein metabolic process	gi|255577694|ref|XP_002529723.1|/1.96517e-12/heat shock protein binding protein, putative [Ricinus communis]
Unigene47392_CB2	185	68	515	173.769	62.3637	503.33	-1.275329389	Down	1.53433	Up	0	0	-	GO:0016407//acetyltransferase activity	-	gi|255552137|ref|XP_002517113.1|/4.40401e-12/N-acetyltransferase, putative [Ricinus communis]
Unigene51127_CB2	54	20	145	49.012	17.724	136.937	-1.272655255	Down	1.48231	Up	4.20284e-05	0.00083164	GO:0031410//cytoplasmic vesicle	GO:0030246//carbohydrate binding;GO:0004713//protein tyrosine kinase activity;GO:0004674//protein serine/threonine kinase activity;GO:0032559//adenyl ribonucleotide binding	GO:0006464//protein modification process	gi|31324528|gb|AAP47579.1|/4.84355e-19/receptor kinase Lecrk [Gossypium hirsutum]
Unigene46119_CB2	70	26	151	66.524	24.1255	149.314	-1.271213281	Down	1.16641	Up	3.12798e-06	8.27567e-05	-	-	-	-
Unigene96151_CB2	136	51	446	70.6493	25.8679	241.073	-1.265966571	Down	1.77072	Up	9.68674e-11	5.47281e-09	-	-	-	gi|255577694|ref|XP_002529723.1|/2.87012e-11/heat shock protein binding protein, putative [Ricinus communis]
Unigene69970_CB2	178	67	419	136.291	50.0891	333.815	-1.253183748	Down	1.29236	Up	0	0	-	GO:0004553//hydrolase activity, hydrolyzing O-glycosyl compounds;GO:0030247//polysaccharide binding	GO:0006026	gi|2570164|dbj|BAA22967.1|/1.66226e-35/chitinase [Chenopodium amaranticolor]
Unigene70358_CB2	98	37	190	74.6826	27.5307	150.658	-1.249042698	Down	1.01243	Up	4.78192e-08	1.83143e-06	-	-	-	gi|297741254|emb|CBI32385.3|/5.19133e-21/unnamed protein product [Vitis vinifera]
Unigene18000_CB2	124	47	285	24.7019	9.14173	59.0742	-1.245334649	Down	1.25791	Up	8.88086e-10	4.40284e-08	-	-	-	-
Unigene110827_CB2	100	38	208	23.1128	8.57547	50.0219	-1.243965218	Down	1.11387	Up	4.05926e-08	1.57173e-06	-	GO:0016757//transferase activity, transferring glycosyl groups	-	gi|225434170|ref|XP_002275194.1|/3.36974e-58/PREDICTED: hypothetical protein [Vitis vinifera]
Unigene72160_CB2	220	84	711	164.55	61.3447	553.337	-1.243965218	Down	1.74963	Up	0	0	-	-	-	-
Unigene95360_CB2	136	52	312	71.8037	26.8061	171.398	-1.240563971	Down	1.25523	Up	1.8011e-10	9.86469e-09	-	-	-	gi|116560836|gb|ABJ99599.1|/2.13794e-14/NBS-LRR type resistance protein [Beta vulgaris]
Unigene103248_CB2	86	33	190	35.8093	13.4163	82.3182	-1.228535178	Down	1.20088	Up	4.4558e-07	1.42569e-05	-	-	-	-
Unigene95539_CB2	114	44	304	59.9923	22.6082	166.46	-1.22534954	Down	1.47232	Up	6.90336e-09	3.01483e-07	-	-	-	gi|297743460|emb|CBI36327.3|/4.30331e-07/unnamed protein product [Vitis vinifera]
Unigene83607_CB2	184	72	647	118.907	45.4301	435.049	-1.217613891	Down	1.87135	Up	2.0317e-13	1.75354e-11	GO:0005576//extracellular region	GO:0004175//endopeptidase activity	GO:0042743//hydrogen peroxide metabolic process;GO:0006952//defense response;GO:0009696//salicylic acid metabolic process	gi|255566010|ref|XP_002523993.1|/2.10743e-14/Aspartic proteinase nepenthesin-1 precursor, putative [Ricinus communis]
Unigene22452_CB2	92	36	258	43.2074	16.508	126.077	-1.208215193	Down	1.54495	Up	2.68732e-07	8.97144e-06	GO:0044464//cell part;GO:0044464//cell part	GO:0030246//carbohydrate binding;GO:0004713//protein tyrosine kinase activity;GO:0004674//protein serine/threonine kinase activity;GO:0032559//adenyl ribonucleotide binding;GO:0030246//carbohydrate binding;GO:0004713//protein tyrosine kinase activity;GO:0004674//protein serine/threonine kinase activity;GO:0032559//adenyl ribonucleotide binding	GO:0006464//protein modification process;GO:0006464//protein modification process	gi|255588220|ref|XP_002534539.1|/3.69553e-51/kinase, putative [Ricinus communis]
Unigene101332_CB2	97	38	201	43.2905	16.5587	93.3386	-1.2003359	Down	1.10842	Up	1.3021e-07	4.60592e-06	-	GO:0005488//binding;GO:0004674//protein serine/threonine kinase activity	-	gi|296081493|emb|CBI20016.3|/5.26132e-29/unnamed protein product [Vitis vinifera]
Unigene1321_CB2	140	55	383	20.9621	8.04068	59.6693	-1.186934273	Down	1.5092	Up	2.36156e-10	1.27427e-08	-	GO:0004672//protein kinase activity	-	gi|297822725|ref|XP_002879245.1|/1.40328e-79/MAPKKK14 [Arabidopsis lyrata subsp. lyrata]
Unigene100880_CB2	89	35	500	40.3896	15.5085	236.099	-1.182848473	Down	2.54734	Up	4.68244e-07	1.49165e-05	GO:0031224//intrinsic to membrane	GO:0015291//secondary active transmembrane transporter activity;GO:0015103//inorganic anion transmembrane transporter activity	GO:0015698//inorganic anion transport;GO:0009267//cellular response to starvation	gi|165975394|gb|ABM17060.2|/2.52343e-52/sulfate transporter [Vitis vinifera]
Unigene111307_CB2	213	84	420	46.4398	17.8818	95.2807	-1.151546169	Down	1.03682	Up	0	0	-	-	-	gi|255582832|ref|XP_002532189.1|/9.6045e-38/ricin-agglutinin family protein [Ricinus communis]
Unigene84042_CB2	106	42	483	68.2278	26.3953	323.48	-1.141578	Down	2.24524	Up	4.49332e-08	1.72877e-06	-	-	-	-
Unigene80989_CB2	88	35	183	58.9922	22.9088	127.646	-1.094366116	Down	1.11355	Up	6.86686e-07	2.11001e-05	-	-	-	gi|89953439|gb|ABD83313.1|/1.25124e-14/Fgenesh protein 60 [Beta vulgaris]
Unigene110472_CB2	80	32	206	19.7022	7.6948	52.7882	-1.089082083	Down	1.42186	Up	2.4771e-06	6.69798e-05	-	GO:0004713//protein tyrosine kinase activity;GO:0032559//adenyl ribonucleotide binding	GO:0006464//protein modification process	gi|255567852|ref|XP_002524904.1|/5.75874e-78/wall-associated kinase, putative [Ricinus communis]
Unigene95129_CB2	140	56	521	74.4018	29.058	288.096	-1.085595907	Down	1.95314	Up	4.24916e-10	2.20462e-08	GO:0009536//plastid	GO:0046914//transition metal ion binding;GO:0016702//oxidoreductase activity, acting on single donors with incorporation of molecular oxygen, incorporation of two atoms of oxygen	GO:0009642//response to light intensity;GO:0051707//response to other organism;GO:0006633//fatty acid biosynthetic process;GO:0009694//jasmonic acid metabolic process;GO:0009719;GO:0042221//response to chemical stimulus;GO:0006950//response to stress	gi|32454714|gb|AAP83138.1|/1.28938e-43/lipoxygenase [Nicotiana attenuata]
Unigene37763_CB2	82	33	187	82.7986	32.5346	196.47	-1.085398696	Down	1.24663	Up	2.07998e-06	5.73343e-05	-	GO:0000166//nucleotide binding	-	gi|296083571|emb|CBI23562.3|/2.70345e-09/unnamed protein product [Vitis vinifera]
Unigene56941_CB2	186	75	797	160.694	63.2661	716.458	-1.066382499	Down	2.15656	Up	6.92336e-13	5.18858e-11	-	-	-	-
Unigene1692_CB2	195	79	472	34.2433	13.5454	86.2438	-1.06051293	Down	1.3326	Up	1.90514e-13	1.65083e-11	-	GO:0005506//iron ion binding;GO:0003824//catalytic activity;GO:0016209//antioxidant activity	GO:0008152//metabolic process;GO:0006950//response to stress	gi|1781326|emb|CAA71490.1|/3.88088e-133/peroxidase [Spinacia oleracea]
Unigene82207_CB2	133	54	274	87.703	34.7679	188	-1.055717264	Down	1.10004	Up	1.84111e-09	8.70877e-08	-	-	-	-
Unigene97233_CB2	105	43	230	53.0113	21.1968	120.824	-1.042042327	Down	1.18853	Up	1.1678e-07	4.17136e-06	-	-	-	gi|296088918|emb|CBI38478.3|/3.24301e-15/unnamed protein product [Vitis vinifera]
Unigene136_CB2	117	48	723	12.6352	5.06129	81.242	-1.035616058	Down	2.68477	Up	2.31204e-08	9.33591e-07	-	-	-	gi|255539124|ref|XP_002510627.1|/1.29282e-47/Anthranilate N-benzoyltransferase protein, putative [Ricinus communis]
Unigene4590_CB2	82	34	304	7.9328	3.21154	30.6007	-1.019674514	Down	1.94766	Up	3.68708e-06	9.58772e-05	-	-	-	gi|108707693|gb|ABF95488.1|/9.57932e-63/calmodulin-binding protein, putative, expressed [Oryza sativa Japonica Group]
Unigene64740_CB2	142	59	287	114.706	46.5343	241.227	-1.016595121	Down	1.07245	Up	1.11144e-09	5.44101e-08	GO:0043231//intracellular membrane-bounded organelle	-	-	gi|15240715|ref|NP_201538.1|/7.31582e-31/unknown protein [Arabidopsis thaliana]
Unigene75889_CB2	113	47	346	80.7791	32.8051	257.36	-1.007086692	Down	1.67173	Up	5.76248e-08	2.16821e-06	GO:0009536//plastid	GO:0046914//transition metal ion binding;GO:0016702//oxidoreductase activity, acting on single donors with incorporation of molecular oxygen, incorporation of two atoms of oxygen	GO:0006633//fatty acid biosynthetic process;GO:0006950//response to stress;GO:0009694//jasmonic acid metabolic process;GO:0042221//response to chemical stimulus;GO:0051707//response to other organism	gi|187960377|gb|ACD43484.1|/3.43144e-25/lipoxygenase 2 [Olea europaea]
Unigene96553_CB2	69	29	550	35.5016	14.5687	294.447	-3.97698423345656	Down	3.05205	Up	2.76146e-05	0.000576603	GO:0009570//chloroplast stroma	GO:0005488//binding;GO:0016701//oxidoreductase activity, acting on single donors with incorporation of molecular oxygen	-	gi|84579414|dbj|BAE72094.1|/5.02574e-24/Lactuca sativa carotenoid cleavage dioxygenase 1
Unigene10784_CB2	328	138	703	127.689	52.4544	284.761	-3.97555758805884	Down	1.15711	Up	1.46105e-13	1.29687e-11	-	-	-	-
Unigene57348_CB2	272	115	1879	233.744	96.492	1680.13	-3.97246167476587	Down	2.84557	Up	0	0	GO:0031090//organelle membrane;GO:0043231//intracellular membrane-bounded organelle;GO:0031224//intrinsic to membrane;GO:0031410//cytoplasmic vesicle	GO:0046872//metal ion binding;GO:0030246//carbohydrate binding;GO:0005515//protein binding	GO:0044267//cellular protein metabolic process	gi|255540003|ref|XP_002511066.1|/4.31876e-28/calnexin, putative [Ricinus communis]
Unigene9891_CB2	78	33	211	10.2618	4.23903	28.884	-3.96508214440027	Down	1.49298	Up	9.2254e-06	0.000217859	-	GO:0004713//protein tyrosine kinase activity;GO:0032559//adenyl ribonucleotide binding;GO:0004713//protein tyrosine kinase activity;GO:0032559//adenyl ribonucleotide binding	GO:0006464//protein modification process;GO:0006464//protein modification process	gi|297737780|emb|CBI26981.3|/3.72931e-95/unnamed protein product [Vitis vinifera]
Unigene58648_CB2	66	28	331	56.1202	23.2464	292.852	-3.96508214440027	Down	2.38358	Up	4.79256e-05	0.000933955	-	-	-	-
Unigene109843_CB2	179	76	588	48.1982	19.9808	164.74	-3.95349417012506	Down	1.77314	Up	1.86025e-11	1.14129e-09	GO:0031981//nuclear lumen;GO:0009536//plastid	GO:0016838//carbon-oxygen lyase activity, acting on phosphates	GO:0008652//cellular amino acid biosynthetic process;GO:0019632;GO:0043650;GO:0003006//reproductive developmental process	gi|255577383|ref|XP_002529571.1|/2.5539e-87/Chorismate synthase, chloroplast precursor, putative [Ricinus communis]
Unigene74149_CB2	94	40	207	68.7171	28.5508	157.453	-3.94271433137182	Down	1.19618	Up	1.24962e-06	3.59889e-05	-	-	-	-
Unigene57847_CB2	112	48	226	96.2475	40.2749	202.08	-3.94271433137181	Down	1.07011	Up	1.4289e-07	5.02191e-06	GO:0031410//cytoplasmic vesicle	GO:0016301//kinase activity;GO:0032559//adenyl ribonucleotide binding	GO:0006464//protein modification process	gi|296083399|emb|CBI23354.3|/2.71138e-22/unnamed protein product [Vitis vinifera]
Unigene27955_CB2	69	30	143	74.3168	31.5487	160.258	-3.94271433137181	Down	1.10863	Up	4.75862e-05	0.000928169	-	-	-	-
Unigene28329_CB2	246	107	479	264.955	112.524	536.807	-3.94271433137181	Down	1.01865	Up	0	0	-	-	-	-
Unigene14875_CB2	124	54	293	59.4458	25.2764	146.154	-3.94271433137181	Down	1.29785	Up	4.81112e-08	1.83939e-06	-	-	-	-
Unigene65923_CB2	124	54	566	98.6858	41.9613	468.699	-3.94271433137181	Down	2.24775	Up	4.81112e-08	1.83874e-06	-	GO:0016709//oxidoreductase activity, acting on paired donors, with incorporation or reduction of molecular oxygen, NADH or NADPH as one donor, and incorporation of one atom of oxygen;GO:0005506//iron ion binding	GO:0008152//metabolic process	gi|307101494|gb|ADN32769.1|/6.82665e-29/cinnamate 4-hydroxylase [Scutellaria baicalensis]
Unigene22690_CB2	133	58	416	38.4387	16.3669	125.099	-3.94271433137181	Down	1.70244	Up	1.63508e-08	6.72668e-07	-	-	-	-
Unigene83016_CB2	89	39	246	57.9786	24.8064	166.747	-3.94271433137181	Down	1.52407	Up	4.39342e-06	0.000112663	-	-	-	-
Unigene66157_CB2	132	58	453	105.053	45.0696	375.125	-3.92456698466156	Down	1.83626	Up	2.32168e-08	9.37137e-07	-	GO:0016829//lyase activity	GO:0006519//cellular amino acid and derivative metabolic process;GO:0044106	gi|16225419|gb|AAL15884.1|AF417296_1/1.09496e-10/putative arginine decarboxylase [Castanea sativa]
Unigene44776_CB2	79	35	276	75.5213	32.6688	274.534	-3.9123406823283	Down	1.86203	Up	1.87213e-05	0.000407332	GO:0000267//cell fraction	GO:0016857//racemase and epimerase activity, acting on carbohydrates and derivatives;GO:0016616//oxidoreductase activity, acting on the CH-OH group of donors, NAD or NADP as acceptor;GO:0048037//cofactor binding;GO:0016836//hydro-lyase activity	GO:0010191;GO:0009226//nucleotide-sugar biosynthetic process;GO:0051553;GO:0003006//reproductive developmental process;GO:0009734//auxin mediated signaling pathway;GO:0033692//cellular polysaccharide biosynthetic process	gi|211906526|gb|ACJ11756.1|/1.79442e-21/rhamnose synthase [Gossypium hirsutum]
Unigene105823_CB2	167	74	628	61.4584	26.59	240.474	-3.9123406823283	Down	1.9682	Up	4.44172e-10	2.29798e-08	GO:0031976;GO:0009532//plastid stroma	GO:0016671//oxidoreductase activity, acting on sulfur group of donors, disulfide as acceptor	GO:0006790//sulfur metabolic process;GO:0019725//cellular homeostasis	gi|296084773|emb|CBI14796.3|/2.88264e-51/unnamed protein product [Vitis vinifera]
Unigene2616_CB2	117	52	262	26.6982	11.5857	62.2074	-3.91234068232829	Down	1.22034	Up	1.98233e-07	6.75617e-06	GO:0031461//cullin-RING ubiquitin ligase complex	GO:0005488//binding;GO:0019787//small conjugating protein ligase activity	GO:0043161//proteasomal ubiquitin-dependent protein catabolic process;GO:0006952//defense response;GO:0051707//response to other organism;GO:0009719;GO:0023033;GO:0009611//response to wounding;GO:0009908//flower development;GO:0009639//response to red or far red light	gi|296086095|emb|CBI31536.3|/3.54778e-55/unnamed protein product [Vitis vinifera]
Unigene43536_CB2	137	61	277	132.536	57.6189	278.828	-3.91234068232829	Down	1.073	Up	1.8984e-08	7.76317e-07	GO:0016020//membrane;GO:0009536//plastid	GO:0004779//sulfate adenylyltransferase activity	GO:0006790//sulfur metabolic process;GO:0010038//response to metal ion	gi|255552027|ref|XP_002517058.1|/1.05199e-21/sulfate adenylyltransferase, putative [Ricinus communis]
Unigene44869_CB2	83	37	184	79.3452	34.5355	183.023	-3.8969106417587	Down	1.20581	Up	1.28831e-05	0.000292174	-	-	-	gi|242346681|gb|ACS92509.1|/3.49983e-09/Kunitz-type protease inhibitor KPI-D2.3 [Populus trichocarpa]
Unigene46100_CB2	87	39	232	82.6798	36.1882	229.41	-3.89691064175869	Down	1.47232	Up	8.8638e-06	0.000210091	-	-	-	-
Unigene62425_CB2	194	88	1274	159.91	70.8236	1092.67	-3.88131378670767	Down	2.77252	Up	4.84562e-11	2.84659e-09	GO:0016020//membrane;GO:0009536//plastid	-	-	gi|297797139|ref|XP_002866454.1|/1.0342e-08/calnexin 1 [Arabidopsis lyrata subsp. lyrata]
Unigene103895_CB2	158	72	2351	63.9754	28.465	990.498	-3.88131378670767	Down	3.95256	Up	3.5309e-09	1.60822e-07	GO:0044432//endoplasmic reticulum part;GO:0009536//plastid;GO:0031410//cytoplasmic vesicle;GO:0016020//membrane	GO:0005515//protein binding;GO:0032559//adenyl ribonucleotide binding	GO:0010038//response to metal ion;GO:0044267//cellular protein metabolic process;GO:0009933//meristem structural organization;GO:0010073//meristem maintenance;GO:0006970//response to osmotic stress;GO:0015031//protein transport	gi|62320318|dbj|BAD94659.1|/1.15228e-52/HSP90-like protein [Arabidopsis thaliana]
Unigene33672_CB2	136	62	1094	141.754	63.0974	1186.48	-3.86698700520857	Down	3.06522	Up	4.40218e-08	1.69789e-06	GO:0009521;GO:0031224//intrinsic to membrane;GO:0009534//chloroplast thylakoid;GO:0009521;GO:0031224//intrinsic to membrane;GO:0009534//chloroplast thylakoid	GO:0046906//tetrapyrrole binding;GO:0043169//cation binding;GO:0046906//tetrapyrrole binding;GO:0043169//cation binding	GO:0006464//protein modification process;GO:0006091//generation of precursor metabolites and energy;GO:0006464//protein modification process;GO:0006091//generation of precursor metabolites and energy	gi|305377034|dbj|BAJ15880.1|/5.64377e-23/chlorophyll a/b binding protein-like protein [Torenia fournieri]
Unigene66818_CB2	138	63	323	109.289	48.7149	266.162	-3.86647874554473	Down	1.28415	Up	3.65796e-08	1.42544e-06	GO:0031227//intrinsic to endoplasmic reticulum membrane	GO:0016628//oxidoreductase activity, acting on the CH-CH group of donors, NAD or NADP as acceptor	GO:0016129	gi|255544518|ref|XP_002513320.1|/6.37475e-35/7-dehydrocholesterol reductase, putative [Ricinus communis]
Unigene94930_CB2	94	43	340	50.1204	22.386	188.63	-3.85759771773386	Down	1.91209	Up	5.90716e-06	0.000146362	GO:0009536//plastid	GO:0046872//metal ion binding;GO:0016702//oxidoreductase activity, acting on single donors with incorporation of molecular oxygen, incorporation of two atoms of oxygen	GO:0009642//response to light intensity;GO:0051707//response to other organism;GO:0006633//fatty acid biosynthetic process;GO:0009694//jasmonic acid metabolic process;GO:0009719;GO:0042221//response to chemical stimulus;GO:0006950//response to stress	gi|187960377|gb|ACD43484.1|/2.34738e-37/lipoxygenase 2 [Olea europaea]
Unigene8378_CB2	198	91	457	38.6802	17.3575	92.8933	-3.84960492698034	Down	1.26398	Up	5.44816e-11	3.17665e-09	-	-	GO:0006810//transport;GO:0006810//transport	gi|255559090|ref|XP_002520567.1|/1.04593e-30/Repetitive proline-rich cell wall protein 2 precursor, putative [Ricinus communis]
Unigene68281_CB2	158	73	1091	122.722	55.3619	881.729	-3.84960492698033	Down	2.84494	Up	5.73772e-09	2.52494e-07	GO:0031090//organelle membrane;GO:0031224//intrinsic to membrane;GO:0031410//cytoplasmic vesicle;GO:0009536//plastid	GO:0046872//metal ion binding;GO:0030246//carbohydrate binding;GO:0005515//protein binding	GO:0044267//cellular protein metabolic process	gi|255540003|ref|XP_002511066.1|/1.11841e-31/calnexin, putative [Ricinus communis]
Unigene60032_CB2	581	269	3727	488.882	221.005	3263.11	-3.84960492698033	Down	2.73869	Up	1.9984e-15	2.24188e-13	-	-	-	-
Unigene77840_CB2	213	99	484	148.327	67.3129	350.696	-3.84960492698033	Down	1.24144	Up	1.74367e-11	1.07278e-09	-	-	-	gi|24417510|gb|AAN60365.1|/1.88149e-10/unknown [Arabidopsis thaliana]
Unigene1845_CB2	359	167	713	21.8866	9.94081	45.229	-3.84960492698033	Down	1.0472	Up	1.39666e-13	1.24987e-11	GO:0012510//trans-Golgi network transport vesicle membrane;GO:0009536//plastid;GO:0005905//coated pit	GO:0005488//binding	GO:0015031//protein transport	gi|255574808|ref|XP_002528311.1|/0/clathrin heavy chain, putative [Ricinus communis]
Unigene51597_CB2	109	51	264	98.379	44.9437	247.927	-3.84960492698033	Down	1.3335	Up	1.83617e-06	5.11035e-05	GO:0043231//intracellular membrane-bounded organelle	-	-	gi|297848060|ref|XP_002891911.1|/3.81752e-24/thylakoid lumen 18.3 kDa protein [Arabidopsis lyrata subsp. lyrata]
Unigene57383_CB2	237	111	703	203.666	93.1358	628.595	-3.84960492698033	Down	1.62592	Up	1.86073e-12	1.31257e-10	-	GO:0016802	GO:0044237//cellular metabolic process	gi|71000473|dbj|BAE07182.1|/1.02794e-29/S-adenosyl-L-homocysteine hydrolase [Beta vulgaris]
Unigene28160_CB2	177	83	632	190.639	87.2847	708.271	-3.84960492698033	Down	1.89346	Up	1.25034e-09	6.05588e-08	-	-	-	-
Unigene63869_CB2	81	38	265	65.7599	30.1219	223.855	-3.84271854139509	Down	1.76728	Up	4.1977e-05	0.000831075	-	-	-	-
Unigene100821_CB2	93	44	196	42.2048	19.4964	92.5507	-3.8357991274553	Down	1.13284	Up	1.33916e-05	0.000302202	GO:0009532//plastid stroma;GO:0009526//plastid envelope	GO:0003690//double-stranded DNA binding;GO:0016763//transferase activity, transferring pentosyl groups	GO:0010038//response to metal ion;GO:0009725//response to hormone stimulus;GO:0006568//tryptophan metabolic process;GO:0006970//response to osmotic stress	gi|255540627|ref|XP_002511378.1|/8.9959e-42/anthranilate phosphoribosyltransferase, putative [Ricinus communis]
Unigene52039_CB2	131	62	252	118.235	54.6374	236.658	-3.8302396021134	Down	1.00114	Up	2.32438e-07	7.85094e-06	GO:0031980//mitochondrial lumen;GO:0005746//mitochondrial respiratory chain;GO:0005576//extracellular region	GO:0016668//oxidoreductase activity, acting on sulfur group of donors, NAD or NADP as acceptor;GO:0046914//transition metal ion binding;GO:0032559//adenyl ribonucleotide binding	GO:0009314//response to radiation;GO:0010038//response to metal ion;GO:0006091//generation of precursor metabolites and energy;GO:0019725//cellular homeostasis	gi|23321340|gb|AAN23154.1|/2.1627e-27/dihydrolipoamide dehydrogenase precursor [Solanum lycopersicum]
Unigene57600_CB2	82	39	670	70.4669	32.7234	599.088	-3.82372629515473	Down	3.08775	Up	4.83728e-05	0.000938152	GO:0031090//organelle membrane;GO:0031224//intrinsic to membrane;GO:0031410//cytoplasmic vesicle;GO:0009536//plastid	GO:0046872//metal ion binding;GO:0030246//carbohydrate binding;GO:0005515//protein binding	GO:0044267//cellular protein metabolic process	gi|56744207|dbj|BAD81043.1|/1.30336e-16/calnexin [Glycine max]
Unigene46948_CB2	145	69	306	136.197	63.2808	299.066	-3.82185993649742	Down	1.13476	Up	6.2606e-08	2.34675e-06	GO:0031410//cytoplasmic vesicle	GO:0004871//signal transducer activity;GO:0016301//kinase activity;GO:0032559//adenyl ribonucleotide binding	GO:0006464//protein modification process	gi|296083571|emb|CBI23562.3|/1.12325e-15/unnamed protein product [Vitis vinifera]
Unigene33395_CB2	105	50	268	109.443	50.885	290.654	-3.81718344928796	Down	1.40913	Up	4.29066e-06	0.000110235	-	GO:0004553//hydrolase activity, hydrolyzing O-glycosyl compounds;GO:0030247//polysaccharide binding;GO:0004553//hydrolase activity, hydrolyzing O-glycosyl compounds;GO:0030247//polysaccharide binding	GO:0006026;GO:0006026	gi|2570164|dbj|BAA22967.1|/1.58681e-25/chitinase [Chenopodium amaranticolor]
Unigene9507_CB2	137	66	297	11.9511	5.62153	26.9581	-3.81638350746491	Down	1.17357	Up	2.097e-07	7.12035e-06	GO:0009526//plastid envelope;GO:0009526//plastid envelope	GO:0016491//oxidoreductase activity;GO:0051536//iron-sulfur cluster binding;GO:0016491//oxidoreductase activity;GO:0051536//iron-sulfur cluster binding	-	gi|255585393|ref|XP_002533392.1|/5.37161e-78/pheophorbide A oxygenase, putative [Ricinus communis]
Unigene111845_CB2	125	61	739	21.6682	10.3244	133.291	-3.81061079536447	Down	2.62093	Up	1.02013e-06	3.00286e-05	GO:0031410//cytoplasmic vesicle	GO:0000166//nucleotide binding;GO:0016616//oxidoreductase activity, acting on the CH-OH group of donors, NAD or NADP as acceptor	GO:0008152//metabolic process	gi|219885505|gb|ACL53127.1|/5.01548e-128/unknown [Zea mays]
Unigene93308_CB2	92	45	208	50.7282	24.2268	119.335	-3.80069532649939	Down	1.23416	Up	2.9404e-05	0.000606892	GO:0031976;GO:0009532//plastid stroma	GO:0016671//oxidoreductase activity, acting on sulfur group of donors, disulfide as acceptor	GO:0006790//sulfur metabolic process;GO:0019725//cellular homeostasis	gi|18252504|gb|AAL66290.1|AF452450_1/1.06833e-26/adenosine 5'-phosphosulfate reductase [Glycine max]
Unigene93765_CB2	96	47	186	52.3973	25.0471	105.632	-3.80069532649938	Down	1.01148	Up	2.00566e-05	0.000434309	GO:0005618//cell wall	-	GO:0009725//response to hormone stimulus	gi|217072736|gb|ACJ84728.1|/8.67012e-45/unknown [Medicago truncatula]
Unigene103347_CB2	596	292	1167	247.529	118.409	504.307	-3.80069532649938	Down	1.02671	Up	0	0	GO:0043231//intracellular membrane-bounded organelle;GO:0016020//membrane	GO:0030554//adenyl nucleotide binding;GO:0005506//iron ion binding;GO:0008940//nitrate reductase activity	GO:0044271//cellular nitrogen compound biosynthetic process;GO:0009314//response to radiation;GO:0009608//response to symbiont;GO:0042126//nitrate metabolic process	gi|470678|gb|AAA18377.1|/5.37452e-74/NADH:nitrate reductase [Spinacia oleracea]
Unigene71144_CB2	118	58	743	89.0835	42.7529	583.645	-3.80069532649938	Down	2.71186	Up	2.47214e-06	6.68622e-05	-	-	-	-
Unigene60049_CB2	133	66	368	111.913	54.2243	322.196	-3.80069532649938	Down	1.52557	Up	7.44518e-07	2.2629e-05	GO:0031227//intrinsic to endoplasmic reticulum membrane	GO:0016627//oxidoreductase activity, acting on the CH-CH group of donors	GO:0016129	gi|255644667|gb|ACU22836.1|/1.54289e-20/unknown [Glycine max]
Unigene105341_CB2	118	59	318	44.5418	21.745	124.898	-3.79471316848426	Down	1.48753	Up	3.82914e-06	9.94057e-05	-	-	-	gi|297736652|emb|CBI25523.3|/1.78961e-13/unnamed protein product [Vitis vinifera]
Unigene38236_CB2	136	68	305	136.472	66.6246	318.455	-3.78706346091162	Down	1.22249	Up	6.96232e-07	2.13514e-05	GO:0043231//intracellular membrane-bounded organelle	GO:0016628//oxidoreductase activity, acting on the CH-CH group of donors, NAD or NADP as acceptor;GO:0048037//cofactor binding;GO:0016642	GO:0006546//glycine catabolic process	gi|3334198|sp|O49850.1|GCSP_FLAAN/2.20644e-19/RecName: Full=Glycine dehydrogenase [decarboxylating], mitochondrial; AltName: Full=Glycine cleavage system P protein; AltName: Full=Glycine decarboxylase; Flags: Precursor
Unigene100261_CB2	124	62	259	57.4018	28.0232	124.752	-3.78497486837762	Down	1.1199	Up	2.16714e-06	5.9437e-05	-	-	-	-
Unigene33372_CB2	140	70	344	145.924	71.239	373.079	-3.78401658535276	Down	1.35427	Up	4.77222e-07	1.51892e-05	-	-	-	-
Unigene110550_CB2	419	212	971	102.101	50.4398	246.195	-3.78401658535276	Down	1.26981	Up	0	0	GO:0031227//intrinsic to endoplasmic reticulum membrane	GO:0016628//oxidoreductase activity, acting on the CH-CH group of donors, NAD or NADP as acceptor	GO:0016129	gi|39726086|gb|AAR29980.1|/2.5484e-113/sterol delta-7 reductase [Tropaeolum majus]
Unigene105885_CB2	130	66	375	47.7331	23.6615	143.269	-3.78401658535275	Down	1.58566	Up	1.87946e-06	5.21624e-05	GO:0031410//cytoplasmic vesicle;GO:0043231//intracellular membrane-bounded organelle	GO:0000166//nucleotide binding;GO:0016616//oxidoreductase activity, acting on the CH-OH group of donors, NAD or NADP as acceptor	GO:0008152//metabolic process	gi|211906438|gb|ACJ11712.1|/1.01422e-72/UDP-D-glucose dehydrogenase [Gossypium hirsutum]
Unigene64432_CB2	118	60	241	95.3194	47.323	202.563	-3.77921559908894	Down	1.08753	Up	5.86606e-06	0.000145476	-	GO:0008940//nitrate reductase activity;GO:0030554//adenyl nucleotide binding;GO:0005506//iron ion binding	GO:0042126//nitrate metabolic process	gi|1402636|dbj|BAA13047.1|/6.61689e-32/nitrate reductase [Spinacia oleracea]
Unigene110019_CB2	135	69	263	35.5218	17.7269	72.0048	-3.77632731976411	Down	1.01939	Up	1.44356e-06	4.10337e-05	GO:0031224//intrinsic to membrane;GO:0031410//cytoplasmic vesicle;GO:0043231//intracellular membrane-bounded organelle	GO:0016491//oxidoreductase activity	GO:0044238//primary metabolic process	gi|297734310|emb|CBI15557.3|/7.49274e-90/unnamed protein product [Vitis vinifera]
Unigene110671_CB2	79	506	20	18.7969	117.553	4.95147	2.64474	Up	-	Down	3.12428e-75	9.78168e-73	-	-	-	gi|133711974|gb|ABO36677.1|/1.35361e-08/vicilin [Pistacia vera]
Unigene101302_CB2	54	288	13	24.1666	125.845	6.05355	2.38056	Up	-	Down	9.46756e-39	2.16421e-36	-	-	-	-
Unigene15961_CB2	228	1127	88	124.443	600.597	49.9764	2.27091	Up	-GeneID	Down	1.05897e-138	3.96269e-136	-	-	-	-
Unigene3390_CB2	48	228	12	17.2713	80.1013	4.49271	2.21345	Up	-Unigene28154_CB2	Down	1.64358e-28	3.0336e-26	-	-	-	-
Unigene47872_CB2	99	466	22	92.4524	424.904	21.3772	2.20036	Up	-Unigene58295_CB2	Down	3.2761e-56	9.08552e-54	GO:0005618//cell wall;GO:0031410//cytoplasmic vesicle	GO:0030246//carbohydrate binding;GO:0043167//ion binding;GO:0015925	GO:0006950//response to stress;GO:0044238//primary metabolic process	gi|308550950|gb|ADO34789.1|/2.40538e-26/beta-galactosidase STBG4 [Solanum lycopersicum]
Unigene108263_CB2	68	310	24	21.332	94.9524	7.8339	2.15419	Up	-Unigene38752_CB2	Down	5.50934e-37	1.23358e-34	-	-	-	-
Unigene14758_CB2	299	1328	99	120.765	523.708	41.6053	2.11656	Up	-Unigene44924_CB2	Down	1.66636e-149	6.30027e-147	GO:0030312//external encapsulating structure;GO:0043234//protein complex;GO:0030312//external encapsulating structure;GO:0043234//protein complex	GO:0030246//carbohydrate binding;GO:0043167//ion binding;GO:0015925;GO:0030246//carbohydrate binding;GO:0043167//ion binding;GO:0015925	GO:0044238//primary metabolic process;GO:0044238//primary metabolic process	gi|18328|emb|CAA40459.1|/6.29352e-67/CARSR12 [Dianthus caryophyllus]
Unigene14215_CB2	528	2304	162	45.9853	195.925	14.6806	2.09106	Up	-Unigene79746_CB2	Down	5.29054e-254	2.08694e-251	GO:0016020//membrane;GO:0016020//membrane	GO:0004871//signal transducer activity;GO:0016301//kinase activity;GO:0032559//adenyl ribonucleotide binding;GO:0004871//signal transducer activity;GO:0016301//kinase activity;GO:0032559//adenyl ribonucleotide binding	GO:0006464//protein modification process;GO:0006464//protein modification process	gi|297739262|emb|CBI28913.3|/1.25503e-143/unnamed protein product [Vitis vinifera]
Unigene6617_CB2	72	313	10	31.1021	132.015	4.49472	2.08562	Up	-Unigene30508_CB2	Down	6.88246e-36	1.50707e-33	-	-	GO:0006952//defense response;GO:0006952//defense response	gi|13183177|gb|AAK15089.1|AF240006_1/2.57398e-28/7S globulin [Sesamum indicum]
Unigene56211_CB2	27	116	5	23.452	98.3776	4.51888	2.06862	Up	-Unigene90415_CB2	Down	4.34512e-14	4.30053e-12	-	-	-	-
Unigene108835_CB2	69	292	24	20.6054	85.1406	7.45741	2.04683	Up	-Unigene52530_CB2	Down	8.02522e-33	1.64212e-30	-	-	-	-
Unigene93406_CB2	71	298	15	39.0158	159.89	8.57665	2.03495	Up	-Unigene90145_CB2	Down	3.17648e-33	6.62375e-31	-	-	-	-
Unigene81449_CB2	366	1471	147	244.34	958.845	102.112	1.97241	Up	-Unigene90354_CB2	Down	4.54104e-151	1.72287e-148	GO:0005618//cell wall	GO:0030246//carbohydrate binding;GO:0043167//ion binding;GO:0015925	GO:0044238//primary metabolic process;GO:0006950//response to stress	gi|14970839|emb|CAC44500.1|/1.36949e-37/beta-galactosidase [Fragaria x ananassa]
Unigene64647_CB2	92	366	42	74.3168	288.67	35.3015	1.95766	Up	-Unigene11513_CB2	Down	1.61071e-38	3.67427e-36	GO:0043231//intracellular membrane-bounded organelle;GO:0016020//membrane	GO:0005249//voltage-gated potassium channel activity;GO:0005221//intracellular cyclic nucleotide activated cation channel activity;GO:0005515//protein binding;GO:0000166//nucleotide binding	GO:0006810//transport;GO:0023033;GO:0033554//cellular response to stress	gi|255584317|ref|XP_002532894.1|/2.88354e-19/Cyclic nucleotide-gated ion channel, putative [Ricinus communis]
Unigene94361_CB2	29	115	6	15.6695	60.6706	3.37329	1.95303	Up	-Unigene73633_CB2	Down	4.49048e-13	3.53502e-11	-	-	-	-
Unigene109605_CB2	492	1926	141	136.107	520.229	40.5864	1.9344	Up	-Unigene89092_CB2	Down	3.29204e-192	1.27557e-189	-	-	-	-
Unigene97622_CB2	430	1680	182	215.078	820.461	94.7202	1.93158	Up	-Unigene90814_CB2	Down	1.3858e-167	5.3506e-165	-	GO:0005488//binding;GO:0015925	GO:0008152//metabolic process	gi|18328|emb|CAA40459.1|/2.15283e-35/CARSR12 [Dianthus caryophyllus]
Unigene103951_CB2	146	559	54	58.9688	220.446	22.6938	1.90241	Up	-Unigene4363_CB2	Down	7.55772e-56	2.09066e-53	-	-	-	-
Unigene81417_CB2	258	959	60	172.24	625.107	41.6783	1.85969	Up	-Unigene90718_CB2	Down	9.49384e-92	3.22163e-89	GO:0030312//external encapsulating structure;GO:0043234//protein complex	GO:0030246//carbohydrate binding;GO:0043167//ion binding;GO:0015925	GO:0044238//primary metabolic process	gi|18328|emb|CAA40459.1|/1.79276e-29/CARSR12 [Dianthus caryophyllus]
Unigene1610_CB2	132	488	56	38.9866	140.729	17.2097	1.85187	Up	-Unigene102810_CB2	Down	2.80872e-47	7.22119e-45	GO:0043231//intracellular membrane-bounded organelle	GO:0005249//voltage-gated potassium channel activity;GO:0005221//intracellular cyclic nucleotide activated cation channel activity;GO:0005515//protein binding	GO:0006810//transport;GO:0023033;GO:0033554//cellular response to stress	gi|51989582|gb|AAU21294.1|/1.70037e-33/DND1-like protein [Solanum tuberosum]
Unigene90674_CB2	396	1453	153	229.308	821.51	92.1852	1.84099	Up	-Unigene102889_CB2	Down	3.43372e-136	1.27616e-133	GO:0005618//cell wall	GO:0030246//carbohydrate binding;GO:0043167//ion binding;GO:0015925	GO:0044238//primary metabolic process;GO:0006950//response to stress	gi|3860420|emb|CAA09467.1|/7.74736e-41/exo galactanase [Lupinus angustifolius]
Unigene20442_CB2	148	535	46	46.4284	163.869	15.015	1.81947	Up	-Unigene111700_CB2	Down	1.76947e-50	4.64772e-48	-	-	-	gi|13173408|gb|AAK14395.1|AF339732_1/1.75782e-10/response regulator protein [Dianthus caryophyllus]
Unigene7441_CB2	28	100	4	11.2249	39.1423	1.66851	1.80203	Up	-Unigene110690_CB2	Down	1.66634e-10	9.1911e-09	-	-	-	-
Unigene9073_CB2	164	578	74	74.6353	256.833	35.0411	1.7829	Up	-Unigene11014_CB2	Down	6.03748e-53	1.60902e-50	GO:0031224//intrinsic to membrane;GO:0043231//intracellular membrane-bounded organelle;GO:0031224//intrinsic to membrane;GO:0043231//intracellular membrane-bounded organelle	GO:0005249//voltage-gated potassium channel activity;GO:0005221//intracellular cyclic nucleotide activated cation channel activity;GO:0005515//protein binding;GO:0000166//nucleotide binding;GO:0005249//voltage-gated potassium channel activity;GO:0005221//intracellular cyclic nucleotide activated cation channel activity;GO:0005515//protein binding;GO:0000166//nucleotide binding	GO:0006810//transport;GO:0023033;GO:0033554//cellular response to stress;GO:0006810//transport;GO:0023033;GO:0033554//cellular response to stress	gi|255584317|ref|XP_002532894.1|/1.87141e-47/Cyclic nucleotide-gated ion channel, putative [Ricinus communis]
Unigene7746_CB2	231	800	67	164.405	555.924	49.6161	1.75763	Up	-Unigene112421_CB2	Down	3.18078e-71	9.68118e-69	-	GO:0030246//carbohydrate binding;GO:0015925;GO:0043167//ion binding	GO:0044238//primary metabolic process	gi|18328|emb|CAA40459.1|/5.82145e-33/CARSR12 [Dianthus caryophyllus]
Unigene20298_CB2	165	569	50	43.1345	145.236	13.6005	1.75149	Up	-Unigene26563_CB2	Down	6.44648e-51	1.70554e-48	GO:0043231//intracellular membrane-bounded organelle;GO:0043231//intracellular membrane-bounded organelle	GO:0016772//transferase activity, transferring phosphorus-containing groups;GO:0005488//binding;GO:0004871//signal transducer activity;GO:0016772//transferase activity, transferring phosphorus-containing groups;GO:0005488//binding;GO:0004871//signal transducer activity	GO:0050789//regulation of biological process;GO:0023060;GO:0048511//rhythmic process;GO:0009755//hormone-mediated signaling pathway;GO:0006351//transcription, DNA-dependent;GO:0003006//reproductive developmental process;GO:0010017//red or far-red light signaling pathway;GO:0050789//regulation of biological process;GO:0023060;GO:0048511//rhythmic process;GO:0009755//hormone-mediated signaling path…	gi|13173408|gb|AAK14395.1|AF339732_1/2.62267e-66/response regulator protein [Dianthus caryophyllus]
Unigene20899_CB2	60	206	11	23.1348	77.5541	4.41319	1.74514	Up	-Unigene27393_CB2	Down	2.40458e-19	3.25982e-17	-	GO:0016407//acetyltransferase activity;GO:0016407//acetyltransferase activity	GO:0000902//cell morphogenesis;GO:0009755//hormone-mediated signaling pathway;GO:0009639//response to red or far red light;GO:0000902//cell morphogenesis;GO:0009755//hormone-mediated signaling pathway;GO:0009639//response to red or far red light	gi|255568571|ref|XP_002525259.1|/7.85203e-17/N-acetyltransferase, putative [Ricinus communis]
Unigene48287_CB2	101	346	38	94.3201	315.487	36.9242	1.74194	Up	-Unigene112391_CB2	Down	2.23874e-31	4.43153e-29	GO:0043231//intracellular membrane-bounded organelle;GO:0016020//membrane	GO:0005249//voltage-gated potassium channel activity;GO:0005221//intracellular cyclic nucleotide activated cation channel activity;GO:0005515//protein binding	GO:0006810//transport;GO:0023033;GO:0033554//cellular response to stress	gi|60459560|gb|AAX18166.2|/1.91032e-15/CNGC2 [Gossypium hirsutum]
Unigene107307_CB2	37	126	9	12.4534	41.4077	3.15192	1.73335	Up	-Unigene101724_CB2	Down	2.77394e-12	1.91714e-10	-	-	-	-
Unigene99832_CB2	63	210	15	29.5877	96.2969	7.33004	1.70249	Up	-Unigene14059_CB2	Down	4.49982e-19	6.04032e-17	-	-	-	-
Unigene99031_CB2	75	248	12	36.0621	116.43	6.00366	1.6909	Up	-Unigene85081_CB2	Down	4.69366e-22	7.04481e-20	-	-	-	gi|225461564|ref|XP_002282834.1|/6.24159e-06/PREDICTED: hypothetical protein [Vitis vinifera]
Unigene109704_CB2	293	960	117	79.9604	255.8	33.2229	1.67766	Up	-Unigene107427_CB2	Down	7.9351e-80	2.57283e-77	GO:0031224//intrinsic to membrane;GO:0043231//intracellular membrane-bounded organelle	GO:0005249//voltage-gated potassium channel activity;GO:0005221//intracellular cyclic nucleotide activated cation channel activity;GO:0005515//protein binding;GO:0000166//nucleotide binding	GO:0006810//transport;GO:0023033;GO:0033554//cellular response to stress	gi|312282005|dbj|BAJ33868.1|/4.86556e-83/unnamed protein product [Thellungiella halophila]
Unigene94324_CB2	156	509	72	84.2912	268.533	40.4795	1.67165	Up	-Unigene3551_CB2	Down	6.3245e-43	1.54946e-40	-	-	-	-
Unigene2286_CB2	36	117	3	21.4616	68.1033	1.86091	1.66597	Up	-Unigene22305_CB2	Down	5.8874e-11	3.4218e-09	-	-	-	-
Unigene69708_CB2	366	1176	121	280.238	879.177	96.3999	1.6495	Up	-Unigene110887_CB2	Down	4.23276e-95	1.44985e-92	-	-	-	gi|118488943|gb|ABK96280.1|/5.95344e-09/unknown [Populus trichocarpa x Populus deltoides]
Unigene46003_CB2	55	175	6	52.2688	162.383	5.93302	1.63538	Up	-Unigene103321_CB2	Down	2.51926e-15	2.80603e-13	-	-	-	-
Unigene71386_CB2	54	168	8	40.767	123.836	6.2842	1.60296	Up	-Unigene100914_CB2	Down	2.15662e-14	2.23787e-12	-	-	-	-
Unigene10751_CB2	31	96	6	8.45997	25.58	1.70374	1.59629	Up	-Unigene101027_CB2	Down	9.1581e-09	3.92731e-07	-	-	-	-
Unigene40442_CB2	17	52	0	16.8496	50.3231	0.001	1.5785	Up	-Unigene110160_CB2	Down	2.96724e-05	0.000611969	-	-	-	-
Unigene27755_CB2	134	404	34	20.101	59.1721	5.30685	1.55765	Up	-Unigene87288_CB2	Down	3.07294e-31	6.06085e-29	GO:0031224//intrinsic to membrane	GO:0016628//oxidoreductase activity, acting on the CH-CH group of donors, NAD or NADP as acceptor;GO:0022891//substrate-specific transmembrane transporter activity	GO:0008152//metabolic process;GO:0006810//transport	gi|255551585|ref|XP_002516838.1|/8.3888e-129/sugar transporter, putative [Ricinus communis]
Unigene45740_CB2	153	457	68	145.402	424.051	67.2409	1.54419	Up	-Unigene79138_CB2	Down	1.05596e-34	2.26683e-32	-	-	-	-
Unigene17029_CB2	54	160	14	32.4318	93.8251	8.74882	1.53257	Up	-Unigene16896_CB2	Down	5.36534e-13	4.1083e-11	-	-	-	-
Unigene18861_CB2	27	80	4	15.252	44.124	2.35108	1.53257	Up	-Unigene81547_CB2	Down	3.64882e-07	1.18765e-05	-	-	-	-
Unigene25670_CB2	61	179	8	18.2164	52.1924	2.4858	1.5186	Up	-Unigene63520_CB2	Down	3.3656e-14	3.39879e-12	-	-	-	-
Unigene75804_CB2	299	876	130	213.743	611.43	96.696	1.51631	Up	-Unigene74338_CB2	Down	2.67626e-63	7.79805e-61	-	-	-	gi|296082037|emb|CBI21042.3|/1.03079e-29/unnamed protein product [Vitis vinifera]
Unigene33446_CB2	51	149	15	53.1579	151.637	16.268	1.51227	Up	-Unigene28991_CB2	Down	5.43714e-12	3.56603e-10	-	-	-	-
Unigene46380_CB2	100	292	48	94.4785	269.363	47.1866	1.51149	Up	-Unigene64608_CB2	Down	4.34742e-22	6.53411e-20	-	-	-	-
Unigene106631_CB2	105	305	16	36.8774	104.591	5.84704	1.50395	Up	-Unigene75083_CB2	Down	7.60322e-23	1.17176e-20	-	-	-	-
Unigene111243_CB2	78	223	32	16.4296	45.8628	7.0134	1.48102	Up	-Unigene22081_CB2	Down	9.3084e-17	1.1377e-14	-	-	-	-
Unigene33571_CB2	87	248	19	90.6811	252.389	20.6061	1.47678	Up	-Unigene46561_CB2	Down	2.13054e-18	2.79469e-16	-	-	-	-
Unigene8839_CB2	60	170	20	45.2967	125.31	15.7105	1.46803	Up	-Unigene96438_CB2	Down	5.76046e-13	4.38015e-11	-	GO:0004091//carboxylesterase activity;GO:0004857//enzyme inhibitor activity	-	gi|109900626|gb|ABG47806.1|/5.20338e-13/pectin methlyesterase inhibitor protein 1 [Capsicum annuum]
Unigene85608_CB2	23	65	3	14.4585	39.8962	1.96228	1.46433	Up	-Unigene9753_CB2	Down	9.5627e-06	0.000224562	-	-	-	-
Unigene15478_CB2	38	107	10	13.09	35.9884	3.58427	1.45907	Up	-Unigene89472_CB2	Down	1.3372e-08	5.6046e-07	-	-	-	-
Unigene100144_CB2	41	115	5	19.0342	52.1279	2.41526	1.45346	Up	-Unigene10190_CB2	Down	4.23436e-09	1.90402e-07	-	-	-	-
Unigene105624_CB2	87	244	29	32.3861	88.6852	11.2326	1.45332	Up	-Unigene68527_CB2	Down	9.82896e-18	1.25612e-15	-	-	-	-
Unigene46616_CB2	692	1929	255	653.791	1779.46	250.679	1.44453	Up	-Unigene31957_CB2	Down	9.21506e-128	3.37887e-125	GO:0043231//intracellular membrane-bounded organelle	GO:0031406//carboxylic acid binding;GO:0004713//protein tyrosine kinase activity;GO:0032559//adenyl ribonucleotide binding	GO:0006464//protein modification process	gi|255560441|ref|XP_002521235.1|/5.37448e-26/protein kinase, putative [Ricinus communis]
Unigene98664_CB2	46	128	15	22.3174	60.6341	7.57218	1.44196	Up	-Unigene57624_CB2	Down	7.09986e-10	3.57173e-08	-	-	-	-
Unigene26441_CB2	214	594	76	32.4633	87.9808	11.996	1.43838	Up	-Unigene42797_CB2	Down	2.5368e-40	5.96104e-38	GO:0044464//cell part	GO:0005275//amine transmembrane transporter activity	-	gi|224122284|ref|XP_002330585.1|/8.93658e-95/amino acid permease [Populus trichocarpa]
Unigene96160_CB2	49	136	10	25.4545	68.9811	5.40522	1.43828	Up	-Unigene108996_CB2	Down	2.25644e-10	1.22299e-08	GO:0005618//cell wall	GO:0030246//carbohydrate binding;GO:0043167//ion binding;GO:0015925	GO:0044238//primary metabolic process;GO:0006950//response to stress	gi|114217395|dbj|BAF31233.1|/1.12602e-15/beta-D-galactosidase [Persea americana]
Unigene20782_CB2	397	1096	153	193.189	520.743	77.4689	1.43056	Up	-Unigene94369_CB2	Down	2.34566e-72	7.2402e-70	-	-	-	gi|15239401|ref|NP_197918.1|/2.24151e-12/unknown protein [Arabidopsis thaliana]
Unigene16410_CB2	95	258	42	32.8652	87.1473	15.1184	1.4069	Up	-Unigene50465_CB2	Down	7.51792e-18	9.65289e-16	-	-	-	-
Unigene13653_CB2	90	243	29	51.0184	134.497	17.1052	1.39849	Up	-Unigene26083_CB2	Down	9.25372e-17	1.13482e-14	GO:0005576//extracellular region;GO:0030312//external encapsulating structure	GO:0016798//hydrolase activity, acting on glycosyl bonds;GO:0016758//transferase activity, transferring hexosyl groups	GO:0044042//glucan metabolic process	gi|91107165|gb|ABE11608.1|/2.24761e-16/xyloglucan endo-transglycosylase precursor [Solanum chacoense]
Unigene5060_CB2	53	143	17	25.1102	66.1505	8.38047	1.39748	Up	-Unigene78495_CB2	Down	1.94634e-10	1.06335e-08	-	-	-	gi|297745234|emb|CBI40314.3|/1.56531e-33/unnamed protein product [Vitis vinifera]
Unigene22618_CB2	29	78	4	12.2971	32.2939	1.76485	1.39295	Up	-Unigene25274_CB2	Down	2.91718e-06	7.77443e-05	-	-	-	gi|307135889|gb|ADN33754.1|/1.60804e-14/retrotransposon protein [Cucumis melo subsp. melo]
Unigene43388_CB2	333	895	75	322.149	845.391	75.4951	1.39189	Up	-Unigene89134_CB2	Down	4.47768e-57	1.25131e-54	-	GO:0030246//carbohydrate binding;GO:0015925;GO:0043167//ion binding	GO:0044238//primary metabolic process	gi|297743077|emb|CBI35944.3|/4.41982e-20/unnamed protein product [Vitis vinifera]
Unigene49994_CB2	31	83	6	28.4563	74.3904	5.73076	1.38637	Up	-Unigene9868_CB2	Down	1.51961e-06	4.29275e-05	-	-	-	-
Unigene9358_CB2	109	291	36	68.2552	177.92	23.4561	1.38222	Up	-Unigene73152_CB2	Down	1.86972e-19	2.54736e-17	GO:0043231//intracellular membrane-bounded organelle;GO:0043231//intracellular membrane-bounded organelle	GO:0005249//voltage-gated potassium channel activity;GO:0005221//intracellular cyclic nucleotide activated cation channel activity;GO:0005515//protein binding;GO:0000166//nucleotide binding;GO:0005249//voltage-gated potassium channel activity;GO:0005221//intracellular cyclic nucleotide activated cation channel activity;GO:0005515//protein binding;GO:0000166//nucleotide binding	GO:0006810//transport;GO:0023033;GO:0033554//cellular response to stress;GO:0006810//transport;GO:0023033;GO:0033554//cellular response to stress	gi|255584317|ref|XP_002532894.1|/5.14576e-21/Cyclic nucleotide-gated ion channel, putative [Ricinus communis]
Unigene51664_CB2	592	1567	183	534.315	1380.92	171.859	1.36986	Up	-Unigene29599_CB2	Down	2.96924e-96	1.02347e-93	GO:0043231//intracellular membrane-bounded organelle	GO:0031406//carboxylic acid binding;GO:0004713//protein tyrosine kinase activity;GO:0032559//adenyl ribonucleotide binding	GO:0006464//protein modification process	gi|297744550|emb|CBI37812.3|/4.81798e-27/unnamed protein product [Vitis vinifera]
Unigene22964_CB2	90	237	42	28.7357	73.8838	13.9532	1.36242	Up	-Unigene93165_CB2	Down	8.36648e-16	9.70467e-14	-	-	-	gi|89179406|gb|ABD63142.1|/6.68948e-52/Retrotransposon gag protein [Asparagus officinalis]
Unigene36730_CB2	387	1011	178	393.227	1003.01	188.19	1.3509	Up	-Unigene43881_CB2	Down	1.83708e-61	5.26855e-59	GO:0016020//membrane	GO:0043168	-	gi|4731573|gb|AAD28506.1|AF123265_1/3.31441e-07/remorin 1 [Solanum lycopersicum]
Unigene50125_CB2	106	276	30	97.3021	247.37	28.6538	1.34613	Up	-Unigene58800_CB2	Down	7.39296e-18	9.50361e-16	-	-	-	-
Unigene51901_CB2	601	1559	121	542.439	1373.87	113.633	1.34071	Up	-Unigene45750_CB2	Down	9.88308e-93	3.36416e-90	GO:0030312//external encapsulating structure	GO:0030246//carbohydrate binding;GO:0043167//ion binding;GO:0015925	GO:0044238//primary metabolic process	gi|183238710|gb|ACC60981.1|/1.14676e-28/beta-galactosidase 1 precursor [Petunia x hybrida]
Unigene57186_CB2	232	601	82	200.436	506.972	73.7133	1.33877	Up	-Unigene77383_CB2	Down	9.62714e-37	2.15118e-34	-	-	-	gi|255580495|ref|XP_002531072.1|/2.91033e-08/conserved hypothetical protein [Ricinus communis]
Unigene57284_CB2	444	1147	118	381.552	962.403	105.511	1.33476	Up	-Unigene26474_CB2	Down	2.9736e-68	8.92627e-66	-	GO:0031406//carboxylic acid binding;GO:0004713//protein tyrosine kinase activity;GO:0032559//adenyl ribonucleotide binding	GO:0006464//protein modification process	gi|255560441|ref|XP_002521235.1|/8.70201e-29/protein kinase, putative [Ricinus communis]
Unigene108991_CB2	69	178	21	20.2682	51.0515	6.41845	1.33273	Up	-Unigene41655_CB2	Down	7.1814e-12	4.63765e-10	-	-	-	gi|307136287|gb|ADN34114.1|/2.16795e-52/retrotransposon protein [Cucumis melo subsp. melo]
Unigene19823_CB2	271	697	80	139.879	351.269	42.9655	1.32839	Up	-Unigene105355_CB2	Down	7.3258e-42	1.75541e-39	-	-	-	-
Unigene47639_CB2	111	285	42	103.659	259.866	40.811	1.32593	Up	-Unigene18174_CB2	Down	5.273e-18	6.8347e-16	-	GO:0004091//carboxylesterase activity;GO:0030234//enzyme regulator activity	-	gi|118488943|gb|ABK96280.1|/4.12203e-10/unknown [Populus trichocarpa x Populus deltoides]
Unigene36548_CB2	46	118	9	47.0359	117.808	9.57545	1.32461	Up	-Unigene84132_CB2	Down	2.90926e-08	1.15051e-06	-	-	-	-
Unigene57691_CB2	691	1772	158	593.812	1486.82	141.278	1.32415	Up	-Unigene105503_CB2	Down	3.44482e-103	1.21031e-100	GO:0005618//cell wall	GO:0005488//binding;GO:0015925	GO:0008152//metabolic process	gi|297743077|emb|CBI35944.3|/3.10222e-18/unnamed protein product [Vitis vinifera]
Unigene97174_CB2	1426	3640	297	719.944	1794.33	156.02	1.31749	Up	-Unigene68653_CB2	Down	2.693e-208	1.05468e-205	GO:0005618//cell wall	GO:0030246//carbohydrate binding;GO:0043167//ion binding;GO:0015925	GO:0044238//primary metabolic process;GO:0006950//response to stress	gi|255572957|ref|XP_002527409.1|/3.54423e-54/beta-galactosidase, putative [Ricinus communis]
Unigene51745_CB2	265	673	90	239.178	593.08	84.5207	1.31014	Up	-Unigene92134_CB2	Down	1.16563e-39	2.70989e-37	GO:0043231//intracellular membrane-bounded organelle	GO:0031406//carboxylic acid binding;GO:0004713//protein tyrosine kinase activity;GO:0032559//adenyl ribonucleotide binding	GO:0006464//protein modification process	gi|297744550|emb|CBI37812.3|/4.81798e-27/unnamed protein product [Vitis vinifera]
Unigene57213_CB2	451	1145	139	387.568	960.725	124.288	1.30967	Up	-Unigene74149_CB2	Down	3.1671e-66	9.37831e-64	-	GO:0031406//carboxylic acid binding;GO:0004713//protein tyrosine kinase activity;GO:0032559//adenyl ribonucleotide binding	GO:0006464//protein modification process	gi|18420244|ref|NP_568041.1|/2.90359e-16/protein kinase family protein [Arabidopsis thaliana]
Unigene30869_CB2	85	215	31	90.3451	223.124	34.284	1.30433	Up	-Unigene58791_CB2	Down	1.24382e-13	1.1288e-11	-	-	-	-
Unigene108308_CB2	2231	5641	448	697.169	1721.14	145.667	1.30379	Up	-Unigene40096_CB2	Down	0	0	GO:0005618//cell wall	GO:0030246//carbohydrate binding;GO:0043167//ion binding;GO:0015925	GO:0044238//primary metabolic process;GO:0006950//response to stress	gi|297743077|emb|CBI35944.3|/4.76893e-80/unnamed protein product [Vitis vinifera]
Unigene57029_CB2	281	702	102	242.769	592.171	91.6922	1.28643	Up	-Unigene105789_CB2	Down	3.42382e-40	7.97677e-38	-	-	-	-
Unigene45916_CB2	449	1119	91	426.704	1038.32	89.9842	1.28295	Up	-Unigene6233_CB2	Down	8.79512e-63	2.54912e-60	GO:0005618//cell wall;GO:0043231//intracellular membrane-bounded organelle;GO:0005576//extracellular region	GO:0030246//carbohydrate binding;GO:0043167//ion binding;GO:0015925	GO:0006950//response to stress;GO:0044238//primary metabolic process	gi|118488890|gb|ABK96254.1|/2.4125e-26/unknown [Populus trichocarpa x Populus deltoides]
Unigene104133_CB2	51	127	17	20.4453	49.7107	7.09117	1.28179	Up	-Unigene10529_CB2	Down	2.00394e-08	8.16422e-07	-	-	-	gi|225449937|ref|XP_002269794.1|/5.74254e-12/PREDICTED: hypothetical protein [Vitis vinifera]
Unigene93188_CB2	180	448	65	99.2508	241.191	37.2923	1.28103	Up	-Unigene77141_CB2	Down	4.43248e-26	7.61515e-24	-	-	-	-
Unigene6302_CB2	202	499	92	143.765	346.758	68.1296	1.27021	Up	-Unigene80390_CB2	Down	1.64723e-28	3.03521e-26	-	-	-	-
Unigene110316_CB2	64	158	5	16.1558	38.9429	1.3133	1.26931	Up	-Unigene54642_CB2	Down	5.0929e-10	2.61138e-08	-	GO:0003676//nucleic acid binding	-	gi|68685649|gb|AAY99339.1|/3.64115e-37/pol-polyprotein [Silene latifolia]
Unigene14756_CB2	79	195	29	24.4504	58.9271	9.33902	1.26908	Up	-Unigene133_CB2	Down	4.8907e-12	3.23874e-10	-	GO:0008374//O-acyltransferase activity;GO:0008374//O-acyltransferase activity	GO:0044238//primary metabolic process;GO:0044238//primary metabolic process	gi|297735233|emb|CBI17595.3|/3.2407e-31/unnamed protein product [Vitis vinifera]
Unigene29824_CB2	143	352	27	151.992	365.301	29.8603	1.26509	Up	-Unigene2775_CB2	Down	1.87277e-20	2.65067e-18	-	-	-	-
Unigene54903_CB2	312	767	82	273.947	657.55	74.9152	1.26321	Up	-Unigene50885_CB2	Down	1.39732e-42	3.38538e-40	GO:0005618//cell wall	GO:0030246//carbohydrate binding;GO:0043167//ion binding;GO:0015925	GO:0044238//primary metabolic process;GO:0006950//response to stress	gi|114217395|dbj|BAF31233.1|/4.98253e-16/beta-D-galactosidase [Persea americana]
Unigene6194_CB2	91	223	39	58.3405	139.59	26.0158	1.25863	Up	-Unigene69322_CB2	Down	2.09168e-13	1.79962e-11	-	-	-	-
Unigene72821_CB2	59	142	11	43.7245	102.75	8.48223	1.23263	Up	-Unigene78947_CB2	Down	8.5369e-09	3.671e-07	-	-	-	-
Unigene36156_CB2	504	1212	117	515.35	1210.03	124.481	1.23142	Up	-Unigene53692_CB2	Down	9.45298e-64	2.76917e-61	GO:0005576//extracellular region;GO:0005618//cell wall	GO:0030246//carbohydrate binding;GO:0043167//ion binding;GO:0015925	GO:0044238//primary metabolic process;GO:0006950//response to stress	gi|183238710|gb|ACC60981.1|/2.21289e-19/beta-galactosidase 1 precursor [Petunia x hybrida]
Unigene87022_CB2	41	98	9	25.1859	58.7789	5.75255	1.22268	Up	-Unigene35963_CB2	Down	2.07772e-06	5.73154e-05	-	GO:0016407//acetyltransferase activity	GO:0000902//cell morphogenesis;GO:0009755//hormone-mediated signaling pathway;GO:0009639//response to red or far red light	gi|296087329|emb|CBI33703.3|/5.62666e-36/unnamed protein product [Vitis vinifera]
Unigene47425_CB2	167	399	62	156.862	365.928	60.595	1.22207	Up	-Unigene68611_CB2	Down	7.5333e-22	1.12298e-19	-	-	-	-
Unigene76328_CB2	44	105	6	31.3153	72.965	4.44323	1.22034	Up	-Unigene98184_CB2	Down	9.27602e-07	2.75799e-05	-	GO:0004713//protein tyrosine kinase activity;GO:0032559//adenyl ribonucleotide binding	GO:0043401;GO:0010051//xylem and phloem pattern formation;GO:0007165//signal transduction;GO:0006464//protein modification process	gi|297844308|ref|XP_002890035.1|/1.64819e-11/kinase family protein [Arabidopsis lyrata subsp. lyrata]
Unigene12779_CB2	39	93	10	14.0329	32.6729	3.74393	1.21928	Up	-Unigene38712_CB2	Down	3.9925e-06	0.00010323	-	-	-	-
Unigene20151_CB2	356	845	126	53.2051	123.305	19.5938	1.2126	Up	-Unigene64080_CB2	Down	6.12012e-44	1.51639e-41	GO:0043231//intracellular membrane-bounded organelle;GO:0043231//intracellular membrane-bounded organelle	GO:0003676//nucleic acid binding;GO:0001071;GO:0016491//oxidoreductase activity;GO:0003676//nucleic acid binding;GO:0001071;GO:0016491//oxidoreductase activity	GO:0010468//regulation of gene expression;GO:0006641//triglyceride metabolic process;GO:0034285;GO:0006096//glycolysis;GO:0006351//transcription, DNA-dependent;GO:0010468//regulation of gene expression;GO:0006641//triglyceride metabolic process;GO:0034285;GO:0006096//glycolysis;GO:0006351//transcription, DNA-dependent	gi|79444413|ref|NP_191000.3|/2.17917e-72/WRI1 (WRINKLED 1); DNA binding / transcription factor [Arabidopsis thaliana]
Unigene75401_CB2	43	102	9	30.8756	71.5104	6.72409	1.21169	Up	-Unigene112387_CB2	Down	1.52338e-06	4.30229e-05	-	-	-	-
Unigene13369_CB2	233	552	97	70.2296	162.452	30.4215	1.20986	Up	-Unigene7322_CB2	Down	3.51032e-29	6.59041e-27	-	-	-	-
Unigene90199_CB2	95	225	12	55.4081	128.131	7.28241	1.20945	Up	-Unigene18479_CB2	Down	8.7799e-13	6.47774e-11	-	-	-	-
Unigene9072_CB2	118	279	55	49.7751	114.91	24.14	1.207	Up	-Unigene94508_CB2	Down	1.85701e-15	2.09185e-13	GO:0031224//intrinsic to membrane;GO:0043231//intracellular membrane-bounded organelle;GO:0031224//intrinsic to membrane;GO:0043231//intracellular membrane-bounded organelle	GO:0005249//voltage-gated potassium channel activity;GO:0005221//intracellular cyclic nucleotide activated cation channel activity;GO:0005515//protein binding;GO:0000166//nucleotide binding;GO:0005249//voltage-gated potassium channel activity;GO:0005221//intracellular cyclic nucleotide activated cation channel activity;GO:0005515//protein binding;GO:0000166//nucleotide binding	GO:0006810//transport;GO:0023033;GO:0033554//cellular response to stress;GO:0006810//transport;GO:0023033;GO:0033554//cellular response to stress	gi|255584317|ref|XP_002532894.1|/2.70768e-46/Cyclic nucleotide-gated ion channel, putative [Ricinus communis]
Unigene81826_CB2	668	1576	171	442.299	1018.87	117.809	1.20387	Up	-Unigene105424_CB2	Down	1.57288e-79	5.06972e-77	GO:0043231//intracellular membrane-bounded organelle	GO:0031406//carboxylic acid binding;GO:0004713//protein tyrosine kinase activity;GO:0032559//adenyl ribonucleotide binding	GO:0006464//protein modification process	gi|255560441|ref|XP_002521235.1|/4.4055e-36/protein kinase, putative [Ricinus communis]
Unigene20652_CB2	92	216	44	26.7327	61.2816	13.3031	1.19685	Up	-Unigene84701_CB2	Down	3.7686e-12	2.55291e-10	GO:0043231//intracellular membrane-bounded organelle;GO:0043231//intracellular membrane-bounded organelle	-	GO:0010468//regulation of gene expression;GO:0010468//regulation of gene expression	gi|255555701|ref|XP_002518886.1|/3.8333e-28/bhlh transcription factor, putative [Ricinus communis]
Unigene70599_CB2	665	1561	266	504.395	1156.04	209.931	1.19657	Up	-Unigene82697_CB2	Down	4.71876e-78	1.51204e-75	GO:0016020//membrane	GO:0043168	GO:0007154//cell communication	gi|21555669|gb|AAM63910.1|/9.79042e-20/remorin [Arabidopsis thaliana]
Unigene41679_CB2	358	837	104	352.67	805.069	106.601	1.19079	Up	-Unigene84817_CB2	Down	2.34532e-42	5.6696e-40	-	-	-	-
Unigene31193_CB2	51	119	17	53.8527	122.689	18.678	1.18792	Up	-Unigene17818_CB2	Down	3.12186e-07	1.02746e-05	GO:0043231//intracellular membrane-bounded organelle;GO:0031461//cullin-RING ubiquitin ligase complex;GO:0043231//intracellular membrane-bounded organelle;GO:0031461//cullin-RING ubiquitin ligase complex	-	GO:0009314//response to radiation;GO:0060918//auxin transport;GO:0032446//protein modification by small protein conjugation;GO:0009933//meristem structural organization;GO:0019941//modification-dependent protein catabolic process;GO:0006950//response to stress;GO:0009314//response to radiation;GO:0060918//auxin transport;GO:0032446//protein modification by small protein conjugation;GO:0009933//me…	gi|255575295|ref|XP_002528551.1|/1.18296e-12/F-box/leucine rich repeat protein, putative [Ricinus communis]
Unigene96857_CB2	532	1240	250	271.132	617.041	132.573	1.18637	Up	-Unigene3653_CB2	Down	1.47596e-61	4.24404e-59	GO:0044464//cell part;GO:0043234//protein complex	GO:0030246//carbohydrate binding;GO:0043167//ion binding;GO:0015925	GO:0044238//primary metabolic process	gi|255538780|ref|XP_002510455.1|/8.77988e-45/beta-galactosidase, putative [Ricinus communis]
Unigene108940_CB2	144	335	33	42.6088	96.784	10.16	1.18362	Up	-Unigene47785_CB2	Down	9.46194e-18	1.21063e-15	-	-	-	-
Unigene30473_CB2	70	162	20	74.4018	168.121	22.1187	1.17609	Up	-Unigene6334_CB2	Down	3.06812e-09	1.40564e-07	GO:0043234//protein complex;GO:0031410//cytoplasmic vesicle;GO:0043234//protein complex;GO:0031410//cytoplasmic vesicle	GO:0030246//carbohydrate binding;GO:0043167//ion binding;GO:0015925;GO:0030246//carbohydrate binding;GO:0043167//ion binding;GO:0015925	GO:0044238//primary metabolic process;GO:0044238//primary metabolic process	gi|61162206|dbj|BAD91084.1|/3.10585e-21/beta-D-galactosidase [Pyrus pyrifolia]
Unigene24403_CB2	74	171	28	16.6741	37.6208	6.56467	1.17392	Up	-Unigene8438_CB2	Down	1.18455e-09	5.75255e-08	-	-	-	gi|296086770|emb|CBI32919.3|/3.14958e-06/unnamed protein product [Vitis vinifera]
Unigene79443_CB2	307	709	62	210.163	473.899	44.1625	1.17307	Up	-Unigene66977_CB2	Down	2.51856e-35	5.47108e-33	-	-	-	-
Unigene79509_CB2	263	606	100	180.042	405.053	71.2298	1.16978	Up	-Unigene16187_CB2	Down	2.64506e-30	5.14266e-28	-	-	-	-
Unigene23346_CB2	70	161	27	27.4492	61.6425	11.0164	1.16716	Up	-Unigene103520_CB2	Down	4.26124e-09	1.91531e-07	GO:0034399//nuclear periphery;GO:0034399//nuclear periphery	GO:0005506//iron ion binding;GO:0022892;GO:0005506//iron ion binding;GO:0022892	GO:0050896//response to stimulus;GO:0071941;GO:0015669//gas transport;GO:0050896//response to stimulus;GO:0071941;GO:0015669//gas transport	gi|255556145|ref|XP_002519107.1|/2.60119e-57/non-symbiotic hemoglobin, putative [Ricinus communis]
Unigene62800_CB2	280	641	132	229.626	513.267	112.637	1.16042	Up	-Unigene85178_CB2	Down	1.41969e-31	2.83076e-29	GO:0044444//cytoplasmic part;GO:0016020//membrane	GO:0005515//protein binding;GO:0016857//racemase and epimerase activity, acting on carbohydrates and derivatives;GO:0048037//cofactor binding	GO:0050896//response to stimulus;GO:0006012//galactose metabolic process;GO:0048229//gametophyte development	gi|33186647|gb|AAP97493.1|/3.19779e-18/UDP-Glc-4-epimerase [Solanum tuberosum]
Unigene108050_CB2	59	135	5	18.8378	42.0857	1.66109	1.1597	Up	-Unigene83359_CB2	Down	8.88242e-08	3.25253e-06	-	GO:0016788//hydrolase activity, acting on ester bonds	GO:0044238//primary metabolic process	gi|298204436|emb|CBI16916.3|/1.39161e-57/unnamed protein product [Vitis vinifera]
Unigene42226_CB2	411	939	86	402.427	897.704	87.617	1.15751	Up	-Unigene83416_CB2	Down	2.67894e-45	6.69839e-43	-	GO:0005488//binding;GO:0004672//protein kinase activity	GO:0008152//metabolic process	gi|255560441|ref|XP_002521235.1|/1.73804e-16/protein kinase, putative [Ricinus communis]
Unigene93772_CB2	238	542	83	129.902	288.841	47.1368	1.15286	Up	-Unigene43173_CB2	Down	1.10065e-26	1.93663e-24	-	-	-	-
Unigene76528_CB2	47	107	3	33.3037	74.0287	2.21187	1.1524	Up	-Unigene81733_CB2	Down	2.2091e-06	6.04815e-05	-	-	-	-
Unigene73409_CB2	42	95	2	30.9838	68.4275	1.53518	1.14306	Up	-Unigene1091_CB2	Down	9.48138e-06	0.000223132	-	GO:0016740//transferase activity	GO:0000902//cell morphogenesis;GO:0009755//hormone-mediated signaling pathway;GO:0009639//response to red or far red light	gi|296087329|emb|CBI33703.3|/8.49788e-16/unnamed protein product [Vitis vinifera]
Unigene19578_CB2	54	122	15	32.9213	72.6215	9.51523	1.14138	Up	-Unigene33985_CB2	Down	5.21952e-07	1.64833e-05	GO:0043231//intracellular membrane-bounded organelle;GO:0016020//membrane;GO:0043231//intracellular membrane-bounded organelle;GO:0016020//membrane	GO:0005249//voltage-gated potassium channel activity;GO:0005221//intracellular cyclic nucleotide activated cation channel activity;GO:0005515//protein binding;GO:0005249//voltage-gated potassium channel activity;GO:0005221//intracellular cyclic nucleotide activated cation channel activity;GO:0005515//protein binding	GO:0006810//transport;GO:0023033;GO:0033554//cellular response to stress;GO:0006810//transport;GO:0023033;GO:0033554//cellular response to stress	gi|60459560|gb|AAX18166.2|/2.2897e-29/CNGC2 [Gossypium hirsutum]
Unigene14991_CB2	95	214	24	44.1035	97.0031	11.5933	1.13714	Up	-Unigene52284_CB2	Down	3.2048e-11	1.923e-09	GO:0016020//membrane;GO:0016020//membrane	-	-	gi|297735867|emb|CBI18621.3|/7.76827e-09/unnamed protein product [Vitis vinifera]
Unigene65611_CB2	61	137	23	48.7874	106.984	19.1404	1.13282	Up	-Unigene5_CB2	Down	1.23816e-07	4.39683e-06	GO:0009536//plastid	GO:0046914//transition metal ion binding;GO:0019787//small conjugating protein ligase activity	-	gi|255537347|ref|XP_002509740.1|/4.28587e-23/cleavage and polyadenylation specificity factor, putative [Ricinus communis]
Unigene110434_CB2	131	294	49	32.4106	71.0208	12.6141	1.13178	Up	-Unigene15924_CB2	Down	8.89844e-15	9.54176e-13	GO:0031224//intrinsic to membrane	GO:0004888//transmembrane receptor activity	GO:0015918//sterol transport	gi|297745553|emb|CBI40718.3|/2.30951e-87/unnamed protein product [Vitis vinifera]
Unigene36124_CB2	75	168	23	76.689	167.727	24.4706	1.12902	Up	-Unigene77514_CB2	Down	5.1166e-09	2.27359e-07	-	-	-	gi|297735867|emb|CBI18621.3|/4.786e-06/unnamed protein product [Vitis vinifera]
Unigene60428_CB2	67	150	14	56.085	122.599	12.194	1.12826	Up	-Unigene55030_CB2	Down	3.45568e-08	1.35338e-06	-	-	-	-
Unigene67102_CB2	42	94	13	33.0997	72.3311	10.6601	1.1278	Up	-Unigene34596_CB2	Down	1.31352e-05	0.000297029	-	-	-	-
Unigene22513_CB2	72	161	25	28.6507	62.5534	10.3511	1.12652	Up	-Unigene44210_CB2	Down	1.13359e-08	4.79906e-07	-	-	-	gi|255538364|ref|XP_002510247.1|/2.16898e-19/conserved hypothetical protein [Ricinus communis]
Unigene24236_CB2	47	105	12	20.3028	44.2863	5.39366	1.12518	Up	-Unigene100880_CB2	Down	4.2351e-06	0.000108884	-	-	-	-
Unigene106155_CB2	49	109	7	17.71	38.4654	2.63248	1.119	Up	-Unigene101332_CB2	Down	3.06668e-06	8.12135e-05	-	-	-	gi|296090421|emb|CBI40240.3|/2.85677e-25/unnamed protein product [Vitis vinifera]
Unigene73392_CB2	69	153	13	50.9019	110.204	9.97868	1.11439	Up	-Unigene65745_CB2	Down	3.4548e-08	1.35352e-06	-	-	-	-
Unigene111274_CB2	479	1060	151	100.112	216.311	32.8376	1.11149	Up	-Unigene27822_CB2	Down	8.20318e-48	2.114e-45	-	GO:0008374//O-acyltransferase activity	GO:0044238//primary metabolic process	gi|255547492|ref|XP_002514803.1|/3.46341e-118/phosphatidylcholine-sterol O-acyltransferase, putative [Ricinus communis]
Unigene6685_CB2	47	104	10	36.5059	78.8717	8.08184	1.11138	Up	-Unigene26621_CB2	Down	5.84028e-06	0.000145001	-	-	-	gi|147854962|emb|CAN82394.1|/1.23941e-22/hypothetical protein VITISV_031613 [Vitis vinifera]
Unigene109347_CB2	263	580	46	74.806	161.076	13.6139	1.10652	Up	-Unigene43975_CB2	Down	9.86158e-27	1.73798e-24	-	-	-	-
Unigene13468_CB2	220	483	70	46.522	99.7252	15.402	1.10005	Up	-Unigene96374_CB2	Down	2.49484e-22	3.802e-20	-	-	-	-
Unigene63904_CB2	67	147	25	54.394	116.524	21.1184	1.09911	Up	-Unigene19662_CB2	Down	8.95026e-08	3.27299e-06	-	-	-	-
Unigene36260_CB2	52	114	19	53.1711	113.815	20.2148	1.09798	Up	-Unigene101218_CB2	Down	2.5951e-06	6.97733e-05	-	-	-	gi|226505426|ref|NP_001152702.1|/1.25656e-14/lipid binding protein [Zea mays]
Unigene103641_CB2	371	813	32	152.127	325.496	13.653	1.09736	Up	-Unigene1648_CB2	Down	2.4083e-36	5.35942e-34	GO:0031224//intrinsic to membrane	GO:0016491//oxidoreductase activity;GO:0005506//iron ion binding	GO:0048878//chemical homeostasis;GO:0016129	gi|255569892|ref|XP_002525909.1|/5.18657e-69/cytochrome P450, putative [Ricinus communis]
Unigene111694_CB2	338	740	143	61.9826	132.497	27.2856	1.09603	Up	-Unigene18929_CB2	Down	3.61218e-33	7.48941e-31	-	GO:0016706//oxidoreductase activity, acting on paired donors, with incorporation or reduction of molecular oxygen, 2-oxoglutarate as one donor, and incorporation of one atom each of oxygen into both donors	GO:0008152//metabolic process	gi|255557477|ref|XP_002519769.1|/1.00156e-98/Flavonol synthase/flavanone 3-hydroxylase, putative [Ricinus communis]
Unigene110000_CB2	159	348	48	41.9735	89.6972	13.1845	1.09559	Up	-Unigene82403_CB2	Down	2.0367e-16	2.45093e-14	GO:0044424//intracellular part	GO:0016773//phosphotransferase activity, alcohol group as acceptor;GO:0032559//adenyl ribonucleotide binding	GO:0019321//pentose metabolic process;GO:0016310//phosphorylation;GO:0010467//gene expression;GO:0019318//hexose metabolic process	gi|211906530|gb|ACJ11758.1|/2.88045e-49/arabinose kinase [Gossypium hirsutum]
Unigene89803_CB2	511	1118	214	300.205	641.299	130.814	1.09505	Up	-Unigene97862_CB2	Down	3.5413e-49	9.21303e-47	GO:0044444//cytoplasmic part;GO:0016020//membrane	GO:0005515//protein binding;GO:0016857//racemase and epimerase activity, acting on carbohydrates and derivatives;GO:0048037//cofactor binding	GO:0050896//response to stimulus;GO:0006012//galactose metabolic process;GO:0048229//gametophyte development	gi|139001604|dbj|BAF51705.1|/5.03811e-40/UDP-galactose [Malus x domestica]
Unigene25677_CB2	48	105	12	16.4996	35.2406	4.29197	1.09481	Up	-Unigene111350_CB2	Down	6.82394e-06	0.000166473	-	-	-	-
Unigene60199_CB2	102	223	49	85.3831	182.263	42.6788	1.094	Up	-Unigene87081_CB2	Down	5.11374e-11	2.99124e-09	GO:0016020//membrane;GO:0005618//cell wall	GO:0016616//oxidoreductase activity, acting on the CH-OH group of donors, NAD or NADP as acceptor	GO:0008152//metabolic process;GO:0006950//response to stress	gi|87162646|gb|ABD28441.1|/3.01113e-16/Short-chain dehydrogenase/reductase SDR [Medicago truncatula]
Unigene97313_CB2	129	282	37	64.9253	138.578	19.3763	1.09385	Up	-Unigene50371_CB2	Down	1.49329e-13	1.32441e-11	-	-	-	-
Unigene27095_CB2	126	275	17	36.6781	78.1612	5.14908	1.09153	Up	-Unigene951_CB2	Down	3.27266e-13	2.64492e-11	GO:0031410//cytoplasmic vesicle	GO:0046914//transition metal ion binding	-	gi|218855173|gb|ACL12053.1|/3.02325e-41/blue copper-like protein [Gossypium hirsutum]
Unigene6278_CB2	111	242	33	57.6623	122.746	17.8372	1.08997	Up	-Unigene89868_CB2	Down	8.95816e-12	5.70082e-10	-	-	-	gi|30685701|ref|NP_851006.1|/1.86035e-10/lipid-binding serum glycoprotein family protein [Arabidopsis thaliana]
Unigene37960_CB2	78	170	36	78.7596	167.602	37.823	1.08951	Up	-Unigene26255_CB2	Down	1.119e-08	4.74097e-07	-	-	-	gi|225447663|ref|XP_002275464.1|/2.89684e-11/PREDICTED: hypothetical protein [Vitis vinifera]
Unigene111318_CB2	420	915	192	86.6596	184.336	41.2205	1.08891	Up	-Unigene40992_CB2	Down	3.30116e-40	7.70743e-38	GO:0043231//intracellular membrane-bounded organelle	-	-	gi|297737475|emb|CBI26676.3|/2.88332e-43/unnamed protein product [Vitis vinifera]
Unigene18320_CB2	307	668	78	136.259	289.485	36.0219	1.08714	Up	-Unigene111345_CB2	Down	9.95696e-30	1.89541e-27	-	-	-	-
Unigene84224_CB2	98	213	25	62.8282	133.331	16.6768	1.08553	Up	-Unigene83575_CB2	Down	1.79754e-10	9.85509e-09	-	-	-	-
Unigene12133_CB2	82	178	20	25.2339	53.4825	6.4039	1.08371	Up	-Unigene51797_CB2	Down	5.88862e-09	2.58822e-07	GO:0031224//intrinsic to membrane;GO:0043231//intracellular membrane-bounded organelle	GO:0042562//hormone binding;GO:0005275//amine transmembrane transporter activity;GO:0080161;GO:0015291//secondary active transmembrane transporter activity	GO:0060918//auxin transport;GO:0010102//lateral root morphogenesis;GO:0051707//response to other organism;GO:0001738//morphogenesis of a polarized epithelium;GO:0009755//hormone-mediated signaling pathway;GO:0048764;GO:0009630//gravitropism;GO:0015837//amine transport	gi|75245781|sp|Q8L884.1|LAX4_MEDTR/3.64813e-83/RecName: Full=Auxin transporter-like protein 4; AltName: Full=AUX1-like protein 4; AltName: Full=MtLAX4
Unigene57385_CB2	241	523	69	207.104	438.829	61.6971	1.0833	Up	-Unigene1562_CB2	Down	1.69374e-23	2.66672e-21	-	GO:0031406//carboxylic acid binding;GO:0004713//protein tyrosine kinase activity;GO:0032559//adenyl ribonucleotide binding	GO:0006464//protein modification process	gi|255560441|ref|XP_002521235.1|/8.70201e-29/protein kinase, putative [Ricinus communis]
Unigene17500_CB2	43	93	10	18.8266	39.7565	4.55562	1.07842	Up	-Unigene88430_CB2	Down	2.90894e-05	0.000603821	-	-	-	-
Unigene45144_CB2	297	642	75	283.922	599.238	74.6016	1.07764	Up	-Unigene110682_CB2	Down	2.97666e-28	5.4664e-26	-	-	-	-
Unigene95683_CB2	50	108	14	26.227	55.3126	7.64102	1.07656	Up	-Unigene46675_CB2	Down	6.7413e-06	0.000164788	-	-	-	-
Unigene109468_CB2	460	993	212	129.247	272.416	61.9786	1.07569	Up	-Unigene58490_CB2	Down	1.1395e-42	2.76688e-40	-	GO:0035251//UDP-glucosyltransferase activity	GO:0005984//disaccharide metabolic process	gi|151176306|gb|ABR87939.1|/4.48868e-99/sucrose synthase 1 [Beta vulgaris]
Unigene13122_CB2	175	376	33	110.01	230.784	21.5851	1.0689	Up	-Unigene906_CB2	Down	5.49282e-17	6.82027e-15	-	-	-	-
Unigene304_CB2	105	225	37	33.0031	69.0511	12.1008	1.06506	Up	-Unigene73241_CB2	Down	1.0823e-10	6.08644e-09	-	-	-	-
Unigene22500_CB2	85	182	16	30.5166	63.7985	5.97697	1.06393	Up	-Unigene46535_CB2	Down	6.72072e-09	2.93624e-07	-	-	-	-
Unigene35763_CB2	66	141	21	67.4863	140.771	22.3427	1.06068	Up	-Unigene19175_CB2	Down	3.64186e-07	1.1861e-05	-	-	-	-
Unigene38722_CB2	97	207	46	97.3363	202.813	48.0292	1.0591	Up	-Unigene15603_CB2	Down	7.17978e-10	3.60862e-08	GO:0043231//intracellular membrane-bounded organelle	-	GO:0009987//cellular process	gi|296084280|emb|CBI24668.3|/2.79115e-14/unnamed protein product [Vitis vinifera]
Unigene20597_CB2	251	535	13	73.4622	152.885	3.95893	1.05738	Up	-Unigene111565_CB2	Down	3.9057e-23	6.08793e-21	GO:0044464//cell part;GO:0044464//cell part	GO:0046914//transition metal ion binding;GO:0001071;GO:0046914//transition metal ion binding;GO:0001071	GO:0010468//regulation of gene expression;GO:0009743//response to carbohydrate stimulus;GO:0010468//regulation of gene expression;GO:0009743//response to carbohydrate stimulus	gi|255538820|ref|XP_002510475.1|/1.16916e-45/Salt-tolerance protein, putative [Ricinus communis]
Unigene37476_CB2	331	705	67	334.224	695.057	70.3929	1.05632	Up	-Unigene110097_CB2	Down	6.2565e-30	1.20146e-27	GO:0009532//plastid stroma;GO:0009526//plastid envelope	GO:0016724;GO:0005506//iron ion binding	GO:0048827//phyllome development;GO:0006979//response to oxidative stress;GO:0010038//response to metal ion;GO:0009628//response to abiotic stimulus;GO:0000041//transition metal ion transport;GO:0030005;GO:0009791//post-embryonic development;GO:0044237//cellular metabolic process	gi|5758041|gb|AAD50644.1|/8.40898e-19/ferritin 1 [Solanum tuberosum]
Unigene32974_CB2	110	234	45	114.654	238.142	48.8039	1.05453	Up	-Unigene95988_CB2	Down	6.5692e-11	3.79787e-09	-	GO:0008374//O-acyltransferase activity;GO:0008374//O-acyltransferase activity	GO:0044238//primary metabolic process;GO:0044238//primary metabolic process	gi|297832976|ref|XP_002884370.1|/3.54324e-17/lecithin:cholesterol acyltransferase family protein [Arabidopsis lyrata subsp. lyrata]
Unigene72592_CB2	48	102	14	35.7364	74.1467	10.8453	1.05299	Up	-Unigene7558_CB2	Down	1.74162e-05	0.000382132	-	GO:0008374//O-acyltransferase activity	GO:0044238//primary metabolic process	gi|255547492|ref|XP_002514803.1|/6.98942e-10/phosphatidylcholine-sterol O-acyltransferase, putative [Ricinus communis]
Unigene110023_CB2	203	429	84	53.3273	110.036	22.9603	1.04502	Up	-Unigene78744_CB2	Down	1.57396e-18	2.07959e-16	-	-	-	gi|34761718|gb|AAQ82031.1|/1.53755e-66/pol [Pisum sativum]
Unigene66125_CB2	106	224	39	84.3605	174.062	32.2955	1.04496	Up	-Unigene77881_CB2	Down	2.28064e-10	1.23488e-08	-	-	-	gi|297737475|emb|CBI26676.3|/5.25128e-13/unnamed protein product [Vitis vinifera]
Unigene87672_CB2	47	99	15	28.6537	58.9306	9.51523	1.04029	Up	-Unigene91131_CB2	Down	2.79284e-05	0.000582376	-	-	-	-
Unigene102501_CB2	57	120	9	24.4266	50.2101	4.01305	1.03953	Up	-Unigene85027_CB2	Down	3.95824e-06	0.000102417	-	-	-	-
Unigene83560_CB2	69	145	10	44.5901	91.4912	6.72409	1.03691	Up	-Unigene94393_CB2	Down	4.1015e-07	1.322e-05	-	-	-	-
Unigene25308_CB2	130	273	39	50.6086	103.769	15.7976	1.03592	Up	-Unigene94509_CB2	Down	3.57008e-12	2.42293e-10	-	GO:0046914//transition metal ion binding	-	gi|169908354|gb|ACB05475.1|/1.47956e-31/LIM domain protein 2b [Nicotiana tabacum]
Unigene19553_CB2	51	107	11	25.7483	52.7455	5.77852	1.03457	Up	-Unigene10536_CB2	Down	1.44095e-05	0.000322441	-	-	-	-
Unigene106774_CB2	75	157	17	26.1703	53.4897	6.17222	1.03133	Up	-Unigene73929_CB2	Down	1.54157e-07	5.39016e-06	-	-	-	-
Unigene108096_CB2	940	1965	393	298.946	610.169	130.048	1.02932	Up	-Unigene14514_CB2	Down	4.40294e-77	1.40261e-74	GO:0044444//cytoplasmic part;GO:0016020//membrane	GO:0005515//protein binding;GO:0016857//racemase and epimerase activity, acting on carbohydrates and derivatives;GO:0048037//cofactor binding	GO:0050896//response to stimulus;GO:0006012//galactose metabolic process;GO:0048229//gametophyte development	gi|11386774|sp|O65780.1|GALE1_CYATE/9.41635e-86/RecName: Full=UDP-glucose 4-epimerase GEPI42; AltName: Full=Galactowaldenase; AltName: Full=UDP-galactose 4-epimerase
Unigene60510_CB2	67	140	28	56.085	114.425	24.3879	1.02872	Up	-Unigene51127_CB2	Down	7.68072e-07	2.32543e-05	-	-	-	-
Unigene89720_CB2	46	96	7	27.0243	55.0668	4.27897	1.02693	Up	-Unigene53146_CB2	Down	4.47088e-05	0.000879107	-	-	-	-
Unigene104102_CB2	58	121	20	23.2516	47.3622	8.34255	1.02641	Up	-Unigene6841_CB2	Down	4.54212e-06	0.000115959	-	-	-	-
Unigene63818_CB2	210	438	21	170.489	347.194	17.7394	1.02607	Up	-Unigene26460_CB2	Down	2.25292e-18	2.95168e-16	GO:0031224//intrinsic to membrane	GO:0016491//oxidoreductase activity;GO:0005506//iron ion binding	GO:0016129	gi|144905156|dbj|BAF56235.1|/1.20868e-25/cytochrome P450 enzyme [Pisum sativum]
Unigene86846_CB2	142	296	68	87.5621	178.214	43.6296	1.02523	Up	-Unigene83607_CB2	Down	6.98274e-13	5.22949e-11	-	-	-	gi|297745234|emb|CBI40314.3|/5.10092e-29/unnamed protein product [Vitis vinifera]
Unigene104445_CB2	97	202	9	38.3158	77.9075	3.69907	1.02382	Up	-Unigene53617_CB2	Down	3.21226e-09	1.46798e-07	-	-	-	gi|18424719|ref|NP_568974.1|/3.44187e-25/ATFP3; metal ion binding / transition metal ion binding [Arabidopsis thaliana]
Unigene14035_CB2	103	214	39	33.5494	68.0587	13.2177	1.02049	Up	-Unigene73194_CB2	Down	1.21603e-09	5.89754e-08	-	-	-	-
Unigene91727_CB2	58	120	18	32.9943	66.6522	10.6544	1.01444	Up	-Unigene71404_CB2	Down	6.12742e-06	0.000151066	-	-	-	gi|109676380|gb|ABG37671.1|/1.24817e-25/integrase [Populus trichocarpa]
Unigene7484_CB2	234	484	49	45.3293	91.5442	9.87652	1.01402	Up	-Unigene24063_CB2	Down	8.7418e-20	1.20301e-17	-	-	-	-
Unigene22086_CB2	172	355	43	52.8289	106.462	13.7422	1.01094	Up	-Unigene27736_CB2	Down	7.57994e-15	8.19226e-13	-	-	-	-
Unigene50165_CB2	380	783	113	348.819	701.779	107.929	1.00854	Up	-Unigene51668_CB2	Down	9.17392e-31	1.79321e-28	-	-	-	-
Unigene33634_CB2	210	432	100	218.885	439.646	108.453	1.00617	Up	-Unigene6950_CB2	Down	1.2885e-17	1.64092e-15	-	GO:0048037//cofactor binding;GO:0016857//racemase and epimerase activity, acting on carbohydrates and derivatives;GO:0048037//cofactor binding;GO:0016857//racemase and epimerase activity, acting on carbohydrates and derivatives	GO:0008152//metabolic process;GO:0008152//metabolic process	gi|223469963|gb|ACM90324.1|/1.34331e-24/GDP-D-mannose-3',5'-epimerase [Ribes nigrum]
Unigene36098_CB2	88	181	33	89.9818	180.706	35.11	1.00594	Up	-Unigene34048_CB2	Down	3.35056e-08	1.31693e-06	-	-	-	gi|297830714|ref|XP_002883239.1|/1.1008e-10/lipid-binding serum glycoprotein family protein [Arabidopsis lyrata subsp. lyrata]
Unigene11415_CB2	90	185	42	58.161	116.73	28.2412	1.00505	Up	-Unigene107421_CB2	Down	2.41938e-08	9.74414e-07	-	-	-	-
Unigene80438_CB2	145	298	15	98.0165	196.684	10.5504	1.00479	Up	-Unigene94782_CB2	Down	1.38514e-12	9.99012e-11	-	-	-	-
Unigene95802_CB2	329	675	74	172.015	344.585	40.2575	1.00233	Up	-Unigene45105_CB2	Down	1.72273e-26	3.0118e-24	GO:0005576//extracellular region;GO:0030312//external encapsulating structure	GO:0016798//hydrolase activity, acting on glycosyl bonds;GO:0016758//transferase activity, transferring hexosyl groups	GO:0044042//glucan metabolic process	gi|116871386|gb|ABK30789.1|/3.61772e-30/xyloglucan endotransglycosylase 3 [Litchi chinensis]
Unigene100303_CB2	100	205	23	46.2918	92.6573	11.0784	1.00115	Up	-Unigene102634_CB2	Down	4.76084e-09	2.12068e-07	-	-	-	-
