# Supplementary material for: De Novo Foliar Transcriptome of Chenopodium amaranticolor and Analysis of Its Gene Expression During Virus-Induced Hypersensitive Response
Source: PLoS One. 2012 Sep 28;7(9):e45953. doi: 10.1371/journal.pone.0045953 (PMC3461033; doi:10.1371/journal.pone.0045953)
Supplement: Table S15 — Genes showed ‘down-up’ or ‘up-down’ expression profiles during both TMV- and CMV-induced HR. (XLS) [file pone.0045953.s018.xls]

## Sheet: Sheet1
Supplementary Table S15 Genes showed ‘down-up’ or ‘up-down’ expression profiles during both TMV- and CMV-induced HR.
GeneID	Up-Down-Regulation	GO Process	Gene Description
Unigene28154_CB2	"Down-Up" profile	-	gi|7407641|gb|AAF62171.1|/1.45026e-10/pathogenesis-related protein 1 [Betula pendula]
Unigene90354_CB2	"Down-Up" profile	GO:0009699//phenylpropanoid biosynthetic process	gi|12002437|gb|AAG43350.1|AF144532_1/1.80023e-21/chalcone synthase [Cochlearia danica]
Unigene89092_CB2	"Down-Up" profile	-	gi|296081693|emb|CBI20698.3|/5.64052e-07/unnamed protein product [Vitis vinifera]
Unigene26563_CB2	"Down-Up" profile	-	gi|225447578|ref|XP_002270154.1|/0/PREDICTED: hypothetical protein [Vitis vinifera]
Unigene85081_CB2	"Down-Up" profile	-	-
Unigene22305_CB2	"Down-Up" profile	-	gi|297733660|emb|CBI14907.3|/2.13778e-06/unnamed protein product [Vitis vinifera]
Unigene110887_CB2	"Down-Up" profile	GO:0008037//cell recognition;GO:0023060;GO:0006351//transcription, DNA-dependent;GO:0006464//protein modification process	gi|255544746|ref|XP_002513434.1|/3.8773e-94/ATP binding protein, putative [Ricinus communis]
Unigene87288_CB2	"Down-Up" profile	GO:0006464//protein modification process	gi|255573210|ref|XP_002527534.1|/1.38911e-26/ATP binding protein, putative [Ricinus communis]
Unigene16896_CB2	"Down-Up" profile	-	gi|255563425|ref|XP_002522715.1|/1.59012e-46/serine-threonine protein kinase, plant-type, putative [Ricinus communis]
Unigene63520_CB2	"Down-Up" profile	GO:0006464//protein modification process	gi|24421095|dbj|BAC07504.2|/6.44333e-19/receptor-like protein kinase [Nicotiana tabacum]
Unigene74338_CB2	"Down-Up" profile	-	gi|297745254|emb|CBI40334.3|/3.80569e-24/unnamed protein product [Vitis vinifera]
Unigene9753_CB2	"Down-Up" profile	-	-
Unigene89472_CB2	"Down-Up" profile	-	gi|296089103|emb|CBI38806.3|/4.2988e-23/unnamed protein product [Vitis vinifera]
Unigene68527_CB2	"Down-Up" profile	-	gi|296081692|emb|CBI20697.3|/1.09163e-10/unnamed protein product [Vitis vinifera]
Unigene57624_CB2	"Down-Up" profile	GO:0044042//glucan metabolic process	gi|90811697|gb|ABD98046.1|/2.7051e-30/xyloglucan endotransglycosylase [Striga asiatica]
Unigene78495_CB2	"Down-Up" profile	GO:0006464//protein modification process	gi|255540437|ref|XP_002511283.1|/2.52527e-31/BRASSINOSTEROID INSENSITIVE 1-associated receptor kinase 1 precursor, putative [Ricinus communis]
Unigene89134_CB2	"Down-Up" profile	-	-
Unigene73152_CB2	"Down-Up" profile	-	-
Unigene77383_CB2	"Down-Up" profile	GO:0006464//protein modification process	gi|24421095|dbj|BAC07504.2|/5.28198e-29/receptor-like protein kinase [Nicotiana tabacum]
Unigene26474_CB2	"Down-Up" profile	-	gi|8778610|gb|AAF79618.1|AC027665_19/0/F5M15.26 [Arabidopsis thaliana]
Unigene105355_CB2	"Down-Up" profile	GO:0015698//inorganic anion transport;GO:0009267//cellular response to starvation	gi|13487717|gb|AAK27688.1|/8.48379e-56/sulfate transporter 2 [Solanum lycopersicum]
Unigene105503_CB2	"Down-Up" profile	-	gi|255539364|ref|XP_002510747.1|/1.15287e-20/wall-associated kinase, putative [Ricinus communis]
Unigene68653_CB2	"Down-Up" profile	GO:0044042//glucan metabolic process	gi|255641964|gb|ACU21249.1|/8.03365e-22/unknown [Glycine max]
Unigene74149_CB2	"Down-Up" profile	-	-
Unigene58791_CB2	"Down-Up" profile	GO:0008152//metabolic process	gi|224063927|ref|XP_002301305.1|/2.53778e-20/cytochrome P450 [Populus trichocarpa]
Unigene40096_CB2	"Down-Up" profile	-	gi|297733660|emb|CBI14907.3|/1.64013e-06/unnamed protein product [Vitis vinifera]
Unigene54642_CB2	"Down-Up" profile	GO:0006950//response to stress;GO:0044238//primary metabolic process	gi|189047086|dbj|BAG34628.1|/3.12811e-10/beta-1,3-glucanase [Lotus japonicus]
Unigene133_CB2	"Down-Up" profile	-	gi|224105109|ref|XP_002313690.1|/9.12438e-31/f-box family protein [Populus trichocarpa]
Unigene69322_CB2	"Down-Up" profile	GO:0006950//response to stress;GO:0044238//primary metabolic process	gi|4584556|emb|CAA53545.1|/1.72946e-24/glucan endo-1,3-beta-D-glucosidase [Beta vulgaris subsp. vulgaris]
Unigene68611_CB2	"Down-Up" profile	-	-
Unigene64080_CB2	"Down-Up" profile	-	gi|166940|gb|AAA32908.1|/7.1189e-10/osmotin-like protein [Atriplex nummularia]
Unigene7322_CB2	"Down-Up" profile	-	gi|255553713|ref|XP_002517897.1|/3.37393e-28/s-receptor kinase, putative [Ricinus communis]
Unigene105424_CB2	"Down-Up" profile	GO:0010208//pollen wall assembly;GO:0003006//reproductive developmental process;GO:0044238//primary metabolic process	gi|296089651|emb|CBI39470.3|/7.17104e-47/unnamed protein product [Vitis vinifera]
Unigene103520_CB2	"Down-Up" profile	-	-
Unigene85178_CB2	"Down-Up" profile	-	-
Unigene83416_CB2	"Down-Up" profile	GO:0044238//primary metabolic process	gi|192910884|gb|ACF06550.1|/2.10255e-22/beta-1,3-glucanase [Elaeis guineensis]
Unigene5_CB2	"Down-Up" profile	GO:0006464//protein modification process;GO:0008037//cell recognition	gi|255573210|ref|XP_002527534.1|/1.43088e-83/ATP binding protein, putative [Ricinus communis]
Unigene15924_CB2	"Down-Up" profile	-	gi|255573210|ref|XP_002527534.1|/5.56799e-99/ATP binding protein, putative [Ricinus communis]
Unigene77514_CB2	"Down-Up" profile	-	-
Unigene44210_CB2	"Down-Up" profile	-	gi|225427554|ref|XP_002266533.1|/6.19602e-06/PREDICTED: hypothetical protein [Vitis vinifera]
Unigene100880_CB2	"Down-Up" profile	GO:0015698//inorganic anion transport;GO:0009267//cellular response to starvation	gi|165975394|gb|ABM17060.2|/2.52343e-52/sulfate transporter [Vitis vinifera]
Unigene101332_CB2	"Down-Up" profile	-	gi|296081493|emb|CBI20016.3|/5.26132e-29/unnamed protein product [Vitis vinifera]
Unigene27822_CB2	"Down-Up" profile	GO:0009987//cellular process	gi|255573210|ref|XP_002527534.1|/0/ATP binding protein, putative [Ricinus communis]
Unigene43975_CB2	"Down-Up" profile	-	gi|4584556|emb|CAA53545.1|/1.42511e-10/glucan endo-1,3-beta-D-glucosidase [Beta vulgaris subsp. vulgaris]
Unigene82403_CB2	"Down-Up" profile	-	gi|296081493|emb|CBI20016.3|/5.0363e-24/unnamed protein product [Vitis vinifera]
Unigene111350_CB2	"Down-Up" profile	-	gi|302142997|emb|CBI20292.3|/9.17369e-37/unnamed protein product [Vitis vinifera]
Unigene89868_CB2	"Down-Up" profile	-	gi|116779537|gb|ABK21328.1|/3.28841e-15/unknown [Picea sitchensis]
Unigene26255_CB2	"Down-Up" profile	-	gi|147769927|emb|CAN76446.1|/2.11016e-103/hypothetical protein VITISV_010117 [Vitis vinifera]
Unigene40992_CB2	"Down-Up" profile	-	-
Unigene51797_CB2	"Down-Up" profile	-	gi|255582718|ref|XP_002532137.1|/2.93656e-08/UDP-glucosyltransferase, putative [Ricinus communis]
Unigene1562_CB2	"Down-Up" profile	-	gi|225448439|ref|XP_002272022.1|/1.55574e-52/PREDICTED: hypothetical protein [Vitis vinifera]
Unigene88430_CB2	"Down-Up" profile	GO:0006464//protein modification process	gi|24421095|dbj|BAC07504.2|/6.42965e-27/receptor-like protein kinase [Nicotiana tabacum]
Unigene110682_CB2	"Down-Up" profile	-	gi|224145191|ref|XP_002325559.1|/9.07894e-37/predicted protein [Populus trichocarpa]
Unigene46675_CB2	"Down-Up" profile	-	-
Unigene110097_CB2	"Down-Up" profile	GO:0006464//protein modification process	gi|255556534|ref|XP_002519301.1|/3.34719e-69/receptor serine-threonine protein kinase, putative [Ricinus communis]
Unigene95988_CB2	"Down-Up" profile	-	gi|296089651|emb|CBI39470.3|/3.49593e-33/unnamed protein product [Vitis vinifera]
Unigene91131_CB2	"Down-Up" profile	GO:0008152//metabolic process	gi|296087729|emb|CBI34985.3|/1.41711e-18/unnamed protein product [Vitis vinifera]
Unigene10536_CB2	"Down-Up" profile	-	gi|255582714|ref|XP_002532135.1|/7.8234e-75/UDP-glucosyltransferase, putative [Ricinus communis]
Unigene14514_CB2	"Down-Up" profile	-	gi|255565992|ref|XP_002523984.1|/3.60482e-87/leucine-rich repeat containing protein, putative [Ricinus communis]
Unigene51127_CB2	"Down-Up" profile	GO:0006464//protein modification process	gi|31324528|gb|AAP47579.1|/4.84355e-19/receptor kinase Lecrk [Gossypium hirsutum]
Unigene26460_CB2	"Down-Up" profile	-	gi|224111446|ref|XP_002315858.1|/7.8362e-104/predicted protein [Populus trichocarpa]
Unigene83607_CB2	"Down-Up" profile	GO:0042743//hydrogen peroxide metabolic process;GO:0006952//defense response;GO:0009696//salicylic acid metabolic process	gi|255566010|ref|XP_002523993.1|/2.10743e-14/Aspartic proteinase nepenthesin-1 precursor, putative [Ricinus communis]
Unigene53617_CB2	"Down-Up" profile	GO:0006952//defense response;GO:0009700//indole phytoalexin biosynthetic process;GO:0009743//response to carbohydrate stimulus;GO:0010468//regulation of gene expression;GO:0006970//response to osmotic stress;GO:0006351//transcription, DNA-dependent	gi|197312905|gb|ACH63233.1|/7.41095e-28/WRKY protein [Rheum australe]
Unigene27736_CB2	"Down-Up" profile	GO:0070838//divalent metal ion transport	gi|7484881|pir||T10541/1.21082e-76/cyclic nucleotide gated channel homolog F3I3.30 - Arabidopsis thaliana
Unigene51668_CB2	"Down-Up" profile	GO:0009056//catabolic process;GO:0005975//carbohydrate metabolic process;GO:0043170	gi|1168935|sp|P42820.1|CHIP_BETVU/1.71759e-16/RecName: Full=Acidic endochitinase SP2; Flags: Precursor
Unigene107421_CB2	"Down-Up" profile	GO:0006952//defense response;GO:0009987//cellular process;GO:0010033//response to organic substance;GO:0009628//response to abiotic stimulus	gi|255541486|ref|XP_002511807.1|/2.08035e-12/conserved hypothetical protein [Ricinus communis]
Unigene94782_CB2	"Down-Up" profile	GO:0006633//fatty acid biosynthetic process	gi|4884968|gb|AAD31897.1|AF145479_1/3.63365e-38/lipoxygenase [Mesembryanthemum crystallinum]
Unigene45105_CB2	"Down-Up" profile	-	-
Unigene38942_CB2	"Down-Up" profile	-	-
Unigene106479_CB2	"Down-Up" profile	GO:0044238//primary metabolic process	gi|296089651|emb|CBI39470.3|/1.04716e-65/unnamed protein product [Vitis vinifera]
Unigene66610_CB2	"Down-Up" profile	-	gi|296090291|emb|CBI40110.3|/9.59231e-07/unnamed protein product [Vitis vinifera]
Unigene112324_CB2	"Down-Up" profile	-	gi|297739103|emb|CBI28754.3|/3.3638e-23/unnamed protein product [Vitis vinifera]
Unigene21770_CB2	"Down-Up" profile	-	-
Unigene7215_CB2	"Down-Up" profile	-	-
Unigene22690_CB2	"Down-Up" profile	-	-
Unigene15085_CB2	"Down-Up" profile	-	gi|225447578|ref|XP_002270154.1|/4.20662e-151/PREDICTED: hypothetical protein [Vitis vinifera]
Unigene27481_CB2	"Down-Up" profile	GO:0009987//cellular process	gi|302142997|emb|CBI20292.3|/4.14962e-95/unnamed protein product [Vitis vinifera]
Unigene109022_CB2	"Down-Up" profile	-	gi|118485900|gb|ABK94796.1|/6.22823e-31/unknown [Populus trichocarpa]
Unigene54655_CB2	"Down-Up" profile	GO:0010468//regulation of gene expression	gi|297745413|emb|CBI40493.3|/5.14072e-13/unnamed protein product [Vitis vinifera]
Unigene27671_CB2	"Down-Up" profile	GO:0070838//divalent metal ion transport	gi|255545024|ref|XP_002513573.1|/2.92186e-97/Cyclic nucleotide-gated ion channel, putative [Ricinus communis]
Unigene58060_CB2	"Down-Up" profile	GO:0044238//primary metabolic process	gi|302142349|emb|CBI19552.3|/6.26405e-22/unnamed protein product [Vitis vinifera]
Unigene82906_CB2	"Down-Up" profile	-	gi|197312905|gb|ACH63233.1|/1.42259e-10/WRKY protein [Rheum australe]
Unigene66236_CB2	"Down-Up" profile	-	-
Unigene104319_CB2	"Down-Up" profile	GO:0015698//inorganic anion transport	gi|92109218|dbj|BAE93352.1|/5.86575e-41/phosphate transporter [Lotus japonicus]
Unigene73247_CB2	"Down-Up" profile	-	gi|255559006|ref|XP_002520526.1|/8.23086e-11/kinase, putative [Ricinus communis]
Unigene10784_CB2	"Down-Up" profile	-	-
Unigene99165_CB2	"Down-Up" profile	-	gi|2290780|gb|AAB65162.1|/4.15759e-26/heat shock cognate protein [Solanum commersonii]
Unigene1692_CB2	"Down-Up" profile	GO:0008152//metabolic process;GO:0006950//response to stress	gi|1781326|emb|CAA71490.1|/3.88088e-133/peroxidase [Spinacia oleracea]
Unigene93146_CB2	"Down-Up" profile	-	-
Unigene85220_CB2	"Down-Up" profile	-	-
Unigene96151_CB2	"Down-Up" profile	-	gi|255577694|ref|XP_002529723.1|/2.87012e-11/heat shock protein binding protein, putative [Ricinus communis]
Unigene2378_CB2	"Down-Up" profile	-	gi|223452333|gb|ACM89494.1|/8.31419e-45/kinase-like protein [Glycine max]
Unigene70235_CB2	"Down-Up" profile	-	-
Unigene77569_CB2	"Down-Up" profile	-	-
Unigene90645_CB2	"Down-Up" profile	GO:0044238//primary metabolic process	gi|302142341|emb|CBI19544.3|/1.41518e-34/unnamed protein product [Vitis vinifera]
Unigene18776_CB2	"Down-Up" profile	-	gi|255559000|ref|XP_002520523.1|/2.09029e-42/kinase, putative [Ricinus communis]
Unigene12740_CB2	"Down-Up" profile	-	gi|242033049|ref|XP_002463919.1|/1.43801e-18/hypothetical protein SORBIDRAFT_01g008900 [Sorghum bicolor]
Unigene100261_CB2	"Down-Up" profile	-	-
Unigene96824_CB2	"Down-Up" profile	GO:0010468//regulation of gene expression	gi|297745413|emb|CBI40493.3|/5.93033e-17/unnamed protein product [Vitis vinifera]
Unigene75889_CB2	"Down-Up" profile	GO:0006633//fatty acid biosynthetic process;GO:0006950//response to stress;GO:0009694//jasmonic acid metabolic process;GO:0042221//response to chemical stimulus;GO:0051707//response to other organism	gi|187960377|gb|ACD43484.1|/3.43144e-25/lipoxygenase 2 [Olea europaea]
Unigene57847_CB2	"Down-Up" profile	GO:0006464//protein modification process	gi|296083399|emb|CBI23354.3|/2.71138e-22/unnamed protein product [Vitis vinifera]
Unigene68281_CB2	"Down-Up" profile	GO:0044267//cellular protein metabolic process	gi|255540003|ref|XP_002511066.1|/1.11841e-31/calnexin, putative [Ricinus communis]
Unigene110671_CB2	"Up-Down" profile	-	gi|133711974|gb|ABO36677.1|/1.35361e-08/vicilin [Pistacia vera]
Unigene101302_CB2	"Up-Down" profile	-	-
Unigene15961_CB2	"Up-Down" profile	-	-
Unigene3390_CB2	"Up-Down" profile	-	-
Unigene47872_CB2	"Up-Down" profile	GO:0006950//response to stress;GO:0044238//primary metabolic process	gi|308550950|gb|ADO34789.1|/2.40538e-26/beta-galactosidase STBG4 [Solanum lycopersicum]
Unigene108263_CB2	"Up-Down" profile	-	-
Unigene14758_CB2	"Up-Down" profile	GO:0044238//primary metabolic process	gi|18328|emb|CAA40459.1|/6.29352e-67/CARSR12 [Dianthus caryophyllus]
Unigene14215_CB2	"Up-Down" profile	GO:0006464//protein modification process	gi|297739262|emb|CBI28913.3|/1.25503e-143/unnamed protein product [Vitis vinifera]
Unigene6617_CB2	"Up-Down" profile	GO:0006952//defense response;GO:0006952//defense response	gi|13183177|gb|AAK15089.1|AF240006_1/2.57398e-28/7S globulin [Sesamum indicum]
Unigene108835_CB2	"Up-Down" profile	-	-
Unigene81449_CB2	"Up-Down" profile	GO:0044238//primary metabolic process;GO:0006950//response to stress	gi|14970839|emb|CAC44500.1|/1.36949e-37/beta-galactosidase [Fragaria x ananassa]
Unigene64647_CB2	"Up-Down" profile	GO:0006810//transport;GO:0023033;GO:0033554//cellular response to stress	gi|255584317|ref|XP_002532894.1|/2.88354e-19/Cyclic nucleotide-gated ion channel, putative [Ricinus communis]
Unigene94361_CB2	"Up-Down" profile	-	-
Unigene109605_CB2	"Up-Down" profile	-	-
Unigene97622_CB2	"Up-Down" profile	GO:0008152//metabolic process	gi|18328|emb|CAA40459.1|/2.15283e-35/CARSR12 [Dianthus caryophyllus]
Unigene103951_CB2	"Up-Down" profile	-	-
Unigene81417_CB2	"Up-Down" profile	GO:0044238//primary metabolic process	gi|18328|emb|CAA40459.1|/1.79276e-29/CARSR12 [Dianthus caryophyllus]
Unigene90674_CB2	"Up-Down" profile	GO:0044238//primary metabolic process;GO:0006950//response to stress	gi|3860420|emb|CAA09467.1|/7.74736e-41/exo galactanase [Lupinus angustifolius]
Unigene9073_CB2	"Up-Down" profile	GO:0006810//transport;GO:0023033;GO:0033554//cellular response to stress;GO:0006810//transport;GO:0023033	gi|255584317|ref|XP_002532894.1|/1.87141e-47/Cyclic nucleotide-gated ion channel, putative [Ricinus communis]
Unigene7746_CB2	"Up-Down" profile	GO:0044238//primary metabolic process	gi|18328|emb|CAA40459.1|/5.82145e-33/CARSR12 [Dianthus caryophyllus]
Unigene20899_CB2	"Up-Down" profile	GO:0000902//cell morphogenesis;GO:0009755//hormone-mediated signaling pathway;GO:0009639//response to red or far red light;GO:0000902//cell morphogenesis;GO:0009755//hormone-mediated signaling pathway;GO:0009639//response to red or far red light	gi|255568571|ref|XP_002525259.1|/7.85203e-17/N-acetyltransferase, putative [Ricinus communis]
Unigene48287_CB2	"Up-Down" profile	GO:0006810//transport;GO:0023033;GO:0033554//cellular response to stress	gi|60459560|gb|AAX18166.2|/1.91032e-15/CNGC2 [Gossypium hirsutum]
Unigene99832_CB2	"Up-Down" profile	-	-
Unigene99031_CB2	"Up-Down" profile	-	gi|225461564|ref|XP_002282834.1|/6.24159e-06/PREDICTED: hypothetical protein [Vitis vinifera]
Unigene109704_CB2	"Up-Down" profile	GO:0006810//transport;GO:0023033;GO:0033554//cellular response to stress	gi|312282005|dbj|BAJ33868.1|/4.86556e-83/unnamed protein product [Thellungiella halophila]
Unigene94324_CB2	"Up-Down" profile	-	-
Unigene69708_CB2	"Up-Down" profile	-	gi|118488943|gb|ABK96280.1|/5.95344e-09/unknown [Populus trichocarpa x Populus deltoides]
Unigene46003_CB2	"Up-Down" profile	-	-
Unigene71386_CB2	"Up-Down" profile	-	-
Unigene17029_CB2	"Up-Down" profile	-	-
Unigene25670_CB2	"Up-Down" profile	-	-
Unigene75804_CB2	"Up-Down" profile	-	gi|296082037|emb|CBI21042.3|/1.03079e-29/unnamed protein product [Vitis vinifera]
Unigene46380_CB2	"Up-Down" profile	-	-
Unigene106631_CB2	"Up-Down" profile	-	-
Unigene111243_CB2	"Up-Down" profile	-	-
Unigene33571_CB2	"Up-Down" profile	-	-
Unigene105624_CB2	"Up-Down" profile	-	-
Unigene46616_CB2	"Up-Down" profile	GO:0006464//protein modification process	gi|255560441|ref|XP_002521235.1|/5.37448e-26/protein kinase, putative [Ricinus communis]
Unigene96160_CB2	"Up-Down" profile	GO:0044238//primary metabolic process;GO:0006950//response to stress	gi|114217395|dbj|BAF31233.1|/1.12602e-15/beta-D-galactosidase [Persea americana]
Unigene20782_CB2	"Up-Down" profile	-	gi|15239401|ref|NP_197918.1|/2.24151e-12/unknown protein [Arabidopsis thaliana]
Unigene16410_CB2	"Up-Down" profile	-	-
Unigene43388_CB2	"Up-Down" profile	GO:0044238//primary metabolic process	gi|297743077|emb|CBI35944.3|/4.41982e-20/unnamed protein product [Vitis vinifera]
Unigene9358_CB2	"Up-Down" profile	GO:0006810//transport;GO:0023033;GO:0033554//cellular response to stress;GO:0006810//transport;GO:0023033;GO:0033554//cellular response to stress	gi|255584317|ref|XP_002532894.1|/5.14576e-21/Cyclic nucleotide-gated ion channel, putative [Ricinus communis]
Unigene51664_CB2	"Up-Down" profile	GO:0006464//protein modification process	gi|297744550|emb|CBI37812.3|/4.81798e-27/unnamed protein product [Vitis vinifera]
Unigene50125_CB2	"Up-Down" profile	-	-
Unigene51901_CB2	"Up-Down" profile	GO:0044238//primary metabolic process	gi|183238710|gb|ACC60981.1|/1.14676e-28/beta-galactosidase 1 precursor [Petunia x hybrida]
Unigene57186_CB2	"Up-Down" profile	-	gi|255580495|ref|XP_002531072.1|/2.91033e-08/conserved hypothetical protein [Ricinus communis]
Unigene57284_CB2	"Up-Down" profile	GO:0006464//protein modification process	gi|255560441|ref|XP_002521235.1|/8.70201e-29/protein kinase, putative [Ricinus communis]
Unigene108991_CB2	"Up-Down" profile	-	gi|307136287|gb|ADN34114.1|/2.16795e-52/retrotransposon protein [Cucumis melo subsp. melo]
Unigene19823_CB2	"Up-Down" profile	-	-
Unigene36548_CB2	"Up-Down" profile	-	-
Unigene57691_CB2	"Up-Down" profile	GO:0008152//metabolic process	gi|297743077|emb|CBI35944.3|/3.10222e-18/unnamed protein product [Vitis vinifera]
Unigene97174_CB2	"Up-Down" profile	GO:0044238//primary metabolic process;GO:0006950//response to stress	gi|255572957|ref|XP_002527409.1|/3.54423e-54/beta-galactosidase, putative [Ricinus communis]
Unigene51745_CB2	"Up-Down" profile	GO:0006464//protein modification process	gi|297744550|emb|CBI37812.3|/4.81798e-27/unnamed protein product [Vitis vinifera]
Unigene57213_CB2	"Up-Down" profile	GO:0006464//protein modification process	gi|18420244|ref|NP_568041.1|/2.90359e-16/protein kinase family protein [Arabidopsis thaliana]
Unigene30869_CB2	"Up-Down" profile	-	-
Unigene108308_CB2	"Up-Down" profile	GO:0044238//primary metabolic process;GO:0006950//response to stress	gi|297743077|emb|CBI35944.3|/4.76893e-80/unnamed protein product [Vitis vinifera]
Unigene45916_CB2	"Up-Down" profile	GO:0006950//response to stress;GO:0044238//primary metabolic process	gi|118488890|gb|ABK96254.1|/2.4125e-26/unknown [Populus trichocarpa x Populus deltoides]
Unigene6302_CB2	"Up-Down" profile	-	-
Unigene14756_CB2	"Up-Down" profile	GO:0044238//primary metabolic process;GO:0044238//primary metabolic process	gi|297735233|emb|CBI17595.3|/3.2407e-31/unnamed protein product [Vitis vinifera]
Unigene54903_CB2	"Up-Down" profile	GO:0044238//primary metabolic process;GO:0006950//response to stress	gi|114217395|dbj|BAF31233.1|/4.98253e-16/beta-D-galactosidase [Persea americana]
Unigene36156_CB2	"Up-Down" profile	GO:0044238//primary metabolic process;GO:0006950//response to stress	gi|183238710|gb|ACC60981.1|/2.21289e-19/beta-galactosidase 1 precursor [Petunia x hybrida]
Unigene12779_CB2	"Up-Down" profile	-	-
Unigene20151_CB2	"Up-Down" profile	GO:0010468//regulation of gene expression;GO:0006641//triglyceride metabolic process;GO:0034285;GO:0006096//glycolysis;GO:0006351//transcription, DNA-dependent;GO:0010468//regulation of gene expression;GO:0006641//triglyceride metabolic process;GO:0034285;GO:0006096//glycolysis;GO:0006351//transcription, DNA-dependent	gi|79444413|ref|NP_191000.3|/2.17917e-72/WRI1 (WRINKLED 1); DNA binding / transcription factor [Arabidopsis thaliana]
Unigene13369_CB2	"Up-Down" profile	-	-
Unigene81826_CB2	"Up-Down" profile	GO:0006464//protein modification process	gi|255560441|ref|XP_002521235.1|/4.4055e-36/protein kinase, putative [Ricinus communis]
Unigene41679_CB2	"Up-Down" profile	-	-
Unigene31193_CB2	"Up-Down" profile	GO:0009314//response to radiation;GO:0060918//auxin transport;GO:0032446//protein modification by small protein conjugation;GO:0009933//meristem structural organization;GO:0019941//modification-dependent protein catabolic process;GO:0006950//response to stress;GO:0009314//response to radiation;GO:0060918//auxin transport;GO:0032446//protein modification by small protein conjugation;GO:0009933//me…	gi|255575295|ref|XP_002528551.1|/1.18296e-12/F-box/leucine rich repeat protein, putative [Ricinus communis]
Unigene96857_CB2	"Up-Down" profile	GO:0044238//primary metabolic process	gi|255538780|ref|XP_002510455.1|/8.77988e-45/beta-galactosidase, putative [Ricinus communis]
Unigene30473_CB2	"Up-Down" profile	GO:0044238//primary metabolic process	gi|61162206|dbj|BAD91084.1|/3.10585e-21/beta-D-galactosidase [Pyrus pyrifolia]
Unigene79443_CB2	"Up-Down" profile	-	-
Unigene79509_CB2	"Up-Down" profile	-	-
Unigene62800_CB2	"Up-Down" profile	GO:0050896//response to stimulus;GO:0006012//galactose metabolic process;GO:0048229//gametophyte development	gi|33186647|gb|AAP97493.1|/3.19779e-18/UDP-Glc-4-epimerase [Solanum tuberosum]
Unigene42226_CB2	"Up-Down" profile	GO:0008152//metabolic process	gi|255560441|ref|XP_002521235.1|/1.73804e-16/protein kinase, putative [Ricinus communis]
Unigene73409_CB2	"Up-Down" profile	GO:0000902//cell morphogenesis;GO:0009755//hormone-mediated signaling pathway;GO:0009639//response to red or far red light	gi|296087329|emb|CBI33703.3|/8.49788e-16/unnamed protein product [Vitis vinifera]
Unigene22513_CB2	"Up-Down" profile	-	gi|255538364|ref|XP_002510247.1|/2.16898e-19/conserved hypothetical protein [Ricinus communis]
Unigene109347_CB2	"Up-Down" profile	-	-
Unigene103641_CB2	"Up-Down" profile	GO:0048878//chemical homeostasis	gi|255569892|ref|XP_002525909.1|/5.18657e-69/cytochrome P450, putative [Ricinus communis]
Unigene110000_CB2	"Up-Down" profile	GO:0019321//pentose metabolic process;GO:0016310//phosphorylation;GO:0010467//gene expression;GO:0019318//hexose metabolic process	gi|211906530|gb|ACJ11758.1|/2.88045e-49/arabinose kinase [Gossypium hirsutum]
Unigene89803_CB2	"Up-Down" profile	GO:0050896//response to stimulus;GO:0006012//galactose metabolic process;GO:0048229//gametophyte development	gi|139001604|dbj|BAF51705.1|/5.03811e-40/UDP-galactose [Malus x domestica]
Unigene97313_CB2	"Up-Down" profile	-	-
Unigene57385_CB2	"Up-Down" profile	GO:0006464//protein modification process	gi|255560441|ref|XP_002521235.1|/8.70201e-29/protein kinase, putative [Ricinus communis]
Unigene45144_CB2	"Up-Down" profile	-	-
Unigene304_CB2	"Up-Down" profile	-	-
Unigene35763_CB2	"Up-Down" profile	-	-
Unigene25308_CB2	"Up-Down" profile	-	gi|169908354|gb|ACB05475.1|/1.47956e-31/LIM domain protein 2b [Nicotiana tabacum]
Unigene63818_CB2	"Up-Down" profile		gi|144905156|dbj|BAF56235.1|/1.20868e-25/cytochrome P450 enzyme [Pisum sativum]
Unigene7484_CB2	"Up-Down" profile	-	-
Unigene36098_CB2	"Up-Down" profile	-	gi|297830714|ref|XP_002883239.1|/1.1008e-10/lipid-binding serum glycoprotein family protein [Arabidopsis lyrata subsp. lyrata]
